# Supplementary material for: Enhancing epigenetic aging clocks in cetaceans: accurate age estimations in small endangered delphinids, killer whales, pilot whales, belugas, humpbacks, and bowhead whales
Source: Sci Rep. 2025 Feb 3;15:4048. doi: 10.1038/s41598-025-86705-5 (PMC11791194; doi:10.1038/s41598-025-86705-5)
Supplement: Supplementary file 2 — Supplementary Information 2. [file 41598_2025_86705_MOESM2_ESM.xlsx]

## Sheet: All pos
RankByPvalue	CpG	CHR	Gene	CpG_bp_hg38	Meta.Z	Meta.P0	Meta.P	log10P	Direction	CGid	ENSEMBL	SYMBOL	GeneRegionID	seqnames	width	strand	annotation	geneChr	geneStart	geneEnd	geneLength	geneStrand	ENTREZID	transcriptId	distanceToTSS	GENENAME	flank_txIds	flank_geneIds	flank_gene_distances	genic	Intergenic	Promoter	fiveUTR	threeUTR	Exon	Intron	downstream	distal_intergenic	main_Categories	mismatch	number_of_map_perCpG	maps	CpG_number_on_geneRegion	CpGs_number_on_gene	humanTomouseOrthologEnsemblID	conservationInMouse	stackHMM	repeatElements	PMDstatus
2	cg09227056	2	EVX2	176075721	22.8425	1.73591e-115	1.74e-115	114.76	+++++++	cg09227056	ENSG00000174279	EVX2	EVX2_Intergenic_downstream	chr2	2	-	Distal Intergenic	2	176077472	176083913	6442	2	344191	ENST00000308618.4	8192	even-skipped homeobox 2	ENST00000308618.4	344191	0	FALSE	TRUE	FALSE	FALSE	FALSE	FALSE	FALSE	FALSE	TRUE	Intergenic_downstream				17	36	ENSMUSG00000001815	conserved gene and region in mouse and human	ReprPC1		PMD
4	cg13400013	2	EN1	118850010	22.3961	4.30009e-111	4.3e-111	110.367	+++++++	cg13400013	ENSG00000163064	EN1	EN1_Promoter	chr2	2	-	Promoter (2-3kb)	2	118842171	118847678	5508	2	2019	ENST00000295206.6	-2333	engrailed homeobox 1	ENST00000295206.6	2019	0	FALSE	TRUE	TRUE	FALSE	FALSE	FALSE	FALSE	FALSE	FALSE	Promoter				25	42	ENSMUSG00000058665	conserved gene and region in mouse and human	ReprPC1		PMD
10	cg13776863	5	NR2F1	93602024	20.238	4.53299e-91	4.53e-91	90.3436	+++++++	cg13776863	ENSG00000175745	NR2F1	NR2F1_Exon	chr5	2	+	Exon (ENST00000623223.1/ENST00000623223.1, exon 1 of 1)	5	93591973	93594143	2171	1	7025	ENST00000506162.1	10051	nuclear receptor subfamily 2 group F member 1				TRUE	FALSE	FALSE	FALSE	FALSE	TRUE	FALSE	FALSE	FALSE	Exon				17	34	ENSMUSG00000069171	conserved gene and region in mouse and human	BivProm2		HMD
11	cg17668518	6	PRDM13	99604583	20.1371	3.48992e-90	3.49e-90	89.4572	+++++++	cg17668518	ENSG00000112238	PRDM13	PRDM13_Promoter	chr6	2	+	Promoter (2-3kb)	6	99606730	99614759	8030	1	59336	ENST00000369215.4	-2146	PR/SET domain 13	ENST00000369215.4;ENST00000369214.2	59336;59336	0;0	FALSE	TRUE	TRUE	FALSE	FALSE	FALSE	FALSE	FALSE	FALSE	Promoter				19	24	ENSMUSG00000040478	conserved gene and region in mouse and human	ReprPC1		PMD
14	cg18304538	5	TBCA	77852294	19.7388	1.00075e-86	1e-86	85.9997	+++++++	cg18304538	ENSG00000171530	TBCA	TBCA_Intron	chr5	2	-	Intron (ENST00000522370.1/6902, intron 1 of 3)	5	77691404	77868780	177377	2	6902	ENST00000522370.1	16485	tubulin folding cofactor A	ENST00000522370.1	6902	0	TRUE	FALSE	FALSE	FALSE	FALSE	FALSE	TRUE	FALSE	FALSE	Intron				41	53	ENSMUSG00000042043	conserved gene and region in mouse and human	BivProm1		PMD
18	cg27201382	11	BDNF	27720483	19.5179	7.72974e-85	7.73e-85	84.1118	+++++++	cg27201382	ENSG00000176697	BDNF	BDNF_fiveUTR	chr11	2	-	Promoter (<=1kb)	11	27654893	27720723	65831	2	627	ENST00000395978.7	239	brain derived neurotrophic factor	ENST00000532997.5;ENST00000395978.7;ENST00000395981.7;ENST00000525950.5;ENST00000314915.6	627;627;627;627;627	0;0;0;0;0	TRUE	FALSE	TRUE	TRUE	FALSE	TRUE	TRUE	FALSE	FALSE	fiveUTR				7	18	ENSMUSG00000048482	conserved gene and region in mouse and human	BivProm2		PMD
22	cg08938156	3	LOC440982	147409417	19.2948	5.9394e-83	5.94e-83	82.2263	+++++++	cg08938156		LOC440982	LOC440982_fiveUTR	chr3	2	+	5' UTR	3	147393422	147507986	114565	1	440982	ENST00000472523.1	15995	uncharacterized LOC440982	ENST00000472523.1;ENST00000488404.5;ENST00000282928.5;ENST00000383075.7;ENST00000425731.7;ENST00000473123.5;ENST00000491672.5;ENST00000462748.6;ENST00000463250.1;ENST00000464144.1	440982;7545;7545;84107;84107;84107;84107;84107;84107;84107	0;0;0;0;0;0;0;0;-2885;0	TRUE	FALSE	FALSE	TRUE	FALSE	TRUE	TRUE	FALSE	FALSE	fiveUTR				8	30		mapped to different gene in human and mouse	BivProm2		PMD
25	cg11728741	8	ANK1	41896469	19.0595	5.47906e-81	5.48e-81	80.2613	+++++++	cg11728741	ENSG00000029534	ANK1	ANK1_Exon	chr8	2	-	Promoter (<=1kb)	8	41653225	41896762	243538	2	286	ENST00000265709.13	292	ankyrin 1	ENST00000265709.13	286	0	TRUE	FALSE	TRUE	FALSE	FALSE	TRUE	FALSE	FALSE	FALSE	Exon				1	2	ENSMUSG00000031543	conserved gene and region in mouse and human	BivProm2		HMD
27	cg18010822	4	POU4F2	146639427	18.8222	4.96967e-79	4.97e-79	78.3037	+++++++	cg18010822	ENSG00000151615	POU4F2	POU4F2_Exon	chr4	2	+	Promoter (<=1kb)	4	146638893	146642474	3582	1	5458	ENST00000281321.3	534	POU class 4 homeobox 2	ENST00000281321.3	5458	0	TRUE	FALSE	TRUE	FALSE	FALSE	TRUE	FALSE	FALSE	FALSE	Exon				6	26	ENSMUSG00000031688	mapped in human, not mapped in mouse	BivProm2		PMD
28	cg14562454	5	LINC00461	88665936	18.6593	1.06151e-77	1.06e-77	76.9741	+++++++	cg14562454	ENSG00000245526	LINC00461	LINC00461_Exon	chr5	2	-	Exon (ENST00000500197.6/645323, exon 4 of 4)	5	88507546	88684808	177263	2	645323	ENST00000506978.5	18871	long intergenic non-protein coding RNA 461	ENST00000384838.1;ENST00000506978.5;ENST00000662192.1;ENST00000669424.1;ENST00000664240.1;ENST00000665062.1;ENST00000665865.1;ENST00000656755.1;ENST00000513805.6;ENST00000509405.6;ENST00000659156.1;ENST00000506664.6;ENST00000506014.5;ENST00000502301.5;ENST00000500197.6;ENST00000505030.6;ENST00000511014.7;ENST00000666342.1;ENST00000509265.2;ENST00000663276.1;ENST00000666195.1;ENST00000658935.1;ENS…	407047;645323;645323;645323;645323;645323;645323;645323;645323;645323;645323;645323;645323;645323;645323;645323;645323;645323;645323;645323;645323;645323;645323;645323;645323;645323;645323;645323;645323;645323	0;0;0;0;0;0;0;0;0;0;0;0;0;0;0;0;0;0;0;0;0;0;0;0;0;0;0;0;0;7369	TRUE	FALSE	FALSE	FALSE	FALSE	TRUE	TRUE	FALSE	FALSE	Exon				27	54		mapped to different gene in human and mouse	BivProm2		PMD
29	cg09497746	13	CDX2	27969373	18.6554	1.14236e-77	1.14e-77	76.9422	+++++++	cg09497746	ENSG00000165556	CDX2	CDX2_Promoter	chr13	2	-	Promoter (<=1kb)	13	27960918	27969315	8398	2	1045	ENST00000381020.8	-59	caudal type homeobox 2	ENST00000381020.8;ENST00000548877.1	1045;1045	0;0	FALSE	TRUE	TRUE	FALSE	FALSE	FALSE	FALSE	FALSE	FALSE	Promoter				3	7	ENSMUSG00000029646	conserved gene and region in mouse and human	BivProm2		HMD
31	cg12231969	2	EN1	118847677	18.6226	2.10841e-77	2.11e-77	76.676	+++++++	cg12231969	ENSG00000163064	EN1	EN1_fiveUTR	chr2	2	-	Promoter (<=1kb)	2	118842171	118847678	5508	2	2019	ENST00000295206.6	0	engrailed homeobox 1	ENST00000295206.6;ENST00000546667.1	2019;2019	0;-3325	TRUE	FALSE	TRUE	TRUE	FALSE	TRUE	FALSE	FALSE	FALSE	fiveUTR				3	42	ENSMUSG00000058665	mapped in human, not mapped in mouse	BivProm2		PMD
34	cg23076498	8	ZFHX4-AS1	76681260	18.289	1.01231e-74	1.01e-74	73.9947	+++++++	cg23076498	ENSG00000253661	ZFHX4-AS1	ZFHX4-AS1_fiveUTR	chr8	2	+	5' UTR	8	76491200	76683156	191957	2	100192378	ENST00000522961.1	1895	ZFHX4 antisense RNA 1	ENST00000522961.1;ENST00000666902.1;ENST00000669823.1;ENST00000518143.2;ENST00000663655.1;ENST00000522357.2;ENST00000663063.1;ENST00000517683.1;ENST00000651372.2;ENST00000458716.2;ENST00000520307.5;ENST00000523885.2	100192378;100192378;100192378;100192378;100192378;100192378;100192378;79776;79776;79776;79776;79776	0;0;0;0;0;0;0;0;0;0;0;0	TRUE	FALSE	FALSE	TRUE	FALSE	TRUE	TRUE	FALSE	FALSE	fiveUTR				3	22		mapped to different gene in human and mouse	PromF5		PMD
36	cg22400231	2	EVX2	176075741	18.1813	7.25781e-74	7.26e-74	73.1392	+++++++	cg22400231	ENSG00000174279	EVX2	EVX2_Intergenic_downstream	chr2	2	-	Distal Intergenic	2	176077472	176083913	6442	2	344191	ENST00000308618.4	8172	even-skipped homeobox 2	ENST00000308618.4	344191	0	FALSE	TRUE	FALSE	FALSE	FALSE	FALSE	FALSE	FALSE	TRUE	Intergenic_downstream				17	36	ENSMUSG00000001815	conserved gene and region in mouse and human	ReprPC1		PMD
37	cg19981759	3	LOC440982	147409413	18.1734	8.38053e-74	8.38e-74	73.0767	+++++++	cg19981759		LOC440982	LOC440982_fiveUTR	chr3	2	+	5' UTR	3	147393422	147507986	114565	1	440982	ENST00000472523.1	15991	uncharacterized LOC440982	ENST00000472523.1;ENST00000488404.5;ENST00000282928.5;ENST00000383075.7;ENST00000425731.7;ENST00000473123.5;ENST00000491672.5;ENST00000462748.6;ENST00000463250.1;ENST00000464144.1	440982;7545;7545;84107;84107;84107;84107;84107;84107;84107	0;0;0;0;0;0;0;0;-2881;0	TRUE	FALSE	FALSE	TRUE	FALSE	TRUE	TRUE	FALSE	FALSE	fiveUTR				8	30		mapped to different gene in human and mouse	BivProm2,BivProm2		PMD
41	cg26691477	2	EN1	118847705	18.0666	5.84404e-73	5.84e-73	72.2333	+++++++	cg26691477	ENSG00000163064	EN1	EN1_Promoter	chr2	2	-	Promoter (<=1kb)	2	118842171	118847678	5508	2	2019	ENST00000295206.6	-28	engrailed homeobox 1	ENST00000295206.6;ENST00000546667.1	2019;2019	0;-3353	FALSE	TRUE	TRUE	FALSE	FALSE	FALSE	FALSE	FALSE	FALSE	Promoter				25	42	ENSMUSG00000058665	mapped in human, not mapped in mouse	BivProm2		PMD
44	cg19722977	20	FOXA2	22583947	17.9657	3.61828e-72	3.62e-72	71.4415	+++++++	cg19722977	ENSG00000125798	FOXA2	FOXA2_Promoter	chr20	2	-	Promoter (<=1kb)	20	22581005	22584463	3459	2	3170	ENST00000419308.6	515	forkhead box A2	ENST00000422494.1;ENST00000419308.6;ENST00000377115.4	101929685;3170;3170	23569;0;0	TRUE	FALSE	TRUE	FALSE	FALSE	FALSE	TRUE	FALSE	FALSE	Promoter				4	10	ENSMUSG00000037025	conserved gene and region in mouse and human	BivProm4		PMD
46	cg20397004	15	MIR9-3HG	89368659	17.9482	4.95627e-72	4.96e-72	71.3048	+++++++	cg20397004	ENSG00000255571	MIR9-3HG	MIR9-3HG_Intron	chr15	2	+	Intron (ENST00000536780.6/254559, intron 1 of 6)	15	89361579	89398487	36909	1	254559	ENST00000536780.6	7080	MIR9-3 host gene	ENST00000536780.6;ENST00000654171.1;ENST00000561327.5;ENST00000657897.1;ENST00000661040.1;ENST00000654184.1;ENST00000658194.1;ENST00000661036.1;ENST00000659235.1;ENST00000669499.1;ENST00000654079.1;ENST00000670779.1;ENST00000658764.1;ENST00000655673.1;ENST00000656907.1;ENST00000659850.1;ENST00000662942.1;ENST00000662043.1;ENST00000669037.1;ENST00000560663.5;ENST00000666816.1;ENST00000658770.1;ENS…	254559;254559;254559;254559;254559;254559;254559;254559;254559;254559;254559;254559;254559;254559;254559;254559;254559;254559;254559;254559;254559;254559;254559;407051	0;0;0;0;0;0;0;0;0;0;0;0;0;0;0;0;0;0;0;0;0;0;0;0	TRUE	FALSE	FALSE	FALSE	FALSE	FALSE	TRUE	FALSE	FALSE	Intron				8	16		mapped to different gene in human and mouse	ReprPC1		HMD
48	cg23449696	3	LOC440982	147408155	17.9165	8.76954e-72	8.77e-72	71.057	+++++++	cg23449696		LOC440982	LOC440982_Intron	chr3	2	+	Intron (ENST00000472523.1/440982, intron 1 of 1)	3	147393422	147507986	114565	1	440982	ENST00000472523.1	14733	uncharacterized LOC440982	ENST00000472523.1;ENST00000488404.5;ENST00000282928.5;ENST00000383075.7;ENST00000525172.6;ENST00000425731.7;ENST00000484399.5;ENST00000473123.5;ENST00000491672.5;ENST00000462748.6;ENST00000484586.5;ENST00000463250.1;ENST00000464144.1	440982;7545;7545;84107;84107;84107;84107;84107;84107;84107;84107;84107;84107	0;0;0;0;0;0;0;0;0;0;-4357;-1623;0	TRUE	FALSE	FALSE	FALSE	FALSE	FALSE	TRUE	FALSE	FALSE	Intron				14	30		mapped in human, not mapped in mouse	BivProm2		PMD
51	cg02317025	2	NEUROD1	181680830	17.7974	7.40568e-71	7.41e-71	70.1304	+++++++	cg02317025	ENSG00000162992	NEUROD1	NEUROD1_fiveUTR	chr2	2	-	Promoter (<=1kb)	2	181676467	181680876	4410	2	4760	ENST00000295108.3	45	neuronal differentiation 1	ENST00000479558.5;ENST00000497337.1;ENST00000496876.1;ENST00000295108.3	375298;375298;4760;4760	0;0;0;0	TRUE	FALSE	TRUE	TRUE	FALSE	TRUE	FALSE	FALSE	FALSE	fiveUTR				6	12	ENSMUSG00000034701	mapped to different gene in human and mouse	BivProm2		PMD
52	cg00200899	18	NOL4	34223110	17.7904	8.38648e-71	8.39e-71	70.0764	+++++++	cg00200899	ENSG00000101746	NOL4	NOL4_Exon	chr18	2	-	Promoter (<=1kb)	18	33851100	34223551	372452	2	8715	ENST00000261592.9	440	nucleolar protein 4	ENST00000261592.9;ENST00000586314.5;ENST00000589544.5;ENST00000538587.5;ENST00000590712.5;ENST00000591917.5;ENST00000587971.5;ENST00000586309.1	8715;8715;8715;8715;8715;8715;8715;8715	0;0;0;0;0;0;0;0	TRUE	FALSE	TRUE	FALSE	FALSE	TRUE	FALSE	FALSE	FALSE	Exon				13	21	ENSMUSG00000041923	mapped in human, not mapped in mouse	BivProm1		PMD
57	cg00310215	16	SALL1	51151435	17.6876	5.2238e-70	5.22e-70	69.282	+++++++	cg00310215	ENSG00000103449	SALL1	SALL1_Promoter	chr16	2	+	Promoter (<=1kb)	16	51143204	51151367	8164	2	6299	ENST00000562674.1	-68	spalt like transcription factor 1	ENST00000440970.5;ENST00000251020.8;ENST00000566102.1;ENST00000570206.1;ENST00000562674.1	6299;6299;6299;6299;6299	0;0;0;0;0	TRUE	FALSE	TRUE	FALSE	FALSE	FALSE	TRUE	FALSE	FALSE	Promoter				6	24	ENSMUSG00000031665	conserved gene but different region in human and mouse	TSS2		PMD
60	cg00493831	1	HES5	2540849	17.5382	7.32736e-69	7.33e-69	68.1351	+++++++	cg00493831	ENSG00000197921	HES5	HES5_Intron	chr1	50	+	Intron (ENST00000644246.1/ENST00000644246.1, intron 1 of 1)	1	2528745	2530263	1519	2	388585	ENST00000378453.4	-10586	hes family bHLH transcription factor 5				TRUE	FALSE	FALSE	FALSE	FALSE	FALSE	TRUE	FALSE	FALSE	Intron	0	1	chr1:2540849:2540898:+	1	3	ENSMUSG00000048001	mapped in human, not mapped in mouse	EnhA17
62	cg20421508	5	OTP	77645339	17.4945	1.57809e-68	1.58e-68	67.8019	+++++++	cg20421508	ENSG00000171540	OTP	OTP_Promoter	chr5	2	-	Promoter (5-6kb)	5	77628712	77639688	10977	2	23440	ENST00000306422.4	-5652	orthopedia homeobox				FALSE	TRUE	TRUE	FALSE	FALSE	FALSE	FALSE	FALSE	FALSE	Promoter				24	34	ENSMUSG00000021685	conserved gene and region in mouse and human	BivProm3		PMD
65	cg08609675	5	NR2F1	93602064	17.429	4.9678e-68	4.97e-68	67.3038	+++++++	cg08609675	ENSG00000175745	NR2F1	NR2F1_Exon	chr5	2	+	Exon (ENST00000623223.1/ENST00000623223.1, exon 1 of 1)	5	93591973	93594143	2171	1	7025	ENST00000506162.1	10091	nuclear receptor subfamily 2 group F member 1				TRUE	FALSE	FALSE	FALSE	FALSE	TRUE	FALSE	FALSE	FALSE	Exon				17	34	ENSMUSG00000069171	conserved gene and region in mouse and human	BivProm2		HMD
72	cg17030233	2	EN1	118849997	17.1705	4.41765e-66	4.42e-66	65.3548	+++++++	cg17030233	ENSG00000163064	EN1	EN1_Promoter	chr2	2	-	Promoter (2-3kb)	2	118842171	118847678	5508	2	2019	ENST00000295206.6	-2320	engrailed homeobox 1	ENST00000295206.6	2019	0	FALSE	TRUE	TRUE	FALSE	FALSE	FALSE	FALSE	FALSE	FALSE	Promoter				25	42	ENSMUSG00000058665	mapped in human, not mapped in mouse	ReprPC1		PMD
77	cg04209192	5	NR2F1	93602054	17.0193	5.90909e-65	5.91e-65	64.2285	+++++++	cg04209192	ENSG00000175745	NR2F1	NR2F1_Exon	chr5	2	+	Exon (ENST00000623223.1/ENST00000623223.1, exon 1 of 1)	5	93591973	93594143	2171	1	7025	ENST00000506162.1	10081	nuclear receptor subfamily 2 group F member 1				TRUE	FALSE	FALSE	FALSE	FALSE	TRUE	FALSE	FALSE	FALSE	Exon				17	34	ENSMUSG00000069171	mapped in human, not mapped in mouse	BivProm2		HMD
86	cg12234807	1	MIR6068	63326908	16.7913	2.82666e-63	2.83e-63	62.5487	+++++++	cg12234807	ENSG00000275836	MIR6068	MIR6068_Promoter	chr1	2	-	Promoter (<=1kb)	1	63326925	63326984	60	2	102464823	ENST00000615405.1	76	microRNA 6068	ENST00000418244.5;ENST00000449386.5;ENST00000431294.5;ENST00000427268.1;ENST00000615405.1;ENST00000371116.4	100996301;100996301;100996301;100996301;102464823;27022	-4472;-4450;0;0;0;0	FALSE	TRUE	TRUE	FALSE	FALSE	FALSE	FALSE	FALSE	FALSE	Promoter				4	5		mapped in human, not mapped in mouse	BivProm2		HMD
88	cg10763467	2	EVX2	176075710	16.7548	5.22319e-63	5.22e-63	62.2821	+++++++	cg10763467	ENSG00000174279	EVX2	EVX2_Intergenic_downstream	chr2	2	-	Distal Intergenic	2	176077472	176083913	6442	2	344191	ENST00000308618.4	8203	even-skipped homeobox 2	ENST00000308618.4	344191	0	FALSE	TRUE	FALSE	FALSE	FALSE	FALSE	FALSE	FALSE	TRUE	Intergenic_downstream				17	36	ENSMUSG00000001815	conserved gene and region in mouse and human	ReprPC1		PMD
89	cg15075184	5	ISL1	51384470	16.7127	1.05902e-62	1.06e-62	61.9751	+++++++	cg15075184	ENSG00000016082	ISL1	ISL1_Intron	chr5	2	+	Intron (ENST00000230658.12/3670, intron 1 of 5)	5	51383448	51394730	11283	1	3670	ENST00000230658.12	1022	ISL LIM homeobox 1	ENST00000230658.12;ENST00000511384.1;ENST00000505475.3;ENST00000559112.2;ENST00000558403.1	3670;3670;3670;642366;642366	0;0;0;-1138;-4795	TRUE	FALSE	FALSE	FALSE	FALSE	FALSE	TRUE	FALSE	FALSE	Intron				4	16	ENSMUSG00000042258	conserved gene and region in mouse and human	ReprPC1		PMD
91	cg07279255	2	EN1	118847861	16.6838	1.71886e-62	1.72e-62	61.7648	++-++++	cg07279255	ENSG00000163064	EN1	EN1_Promoter	chr2	2	-	Promoter (<=1kb)	2	118842171	118847678	5508	2	2019	ENST00000295206.6	-184	engrailed homeobox 1	ENST00000295206.6;ENST00000546667.1	2019;2019	0;-3509	FALSE	TRUE	TRUE	FALSE	FALSE	FALSE	FALSE	FALSE	FALSE	Promoter				25	42	ENSMUSG00000058665	conserved gene and region in mouse and human	BivProm2		PMD
92	cg16804284	14	FOXG1	28768274	16.6807	1.81124e-62	1.81e-62	61.742	+++++++	cg16804284	ENSG00000176165	FOXG1	FOXG1_Exon	chr14	2	+	Exon (ENST00000313071.7/2290, exon 1 of 1)	14	28766787	28770277	3491	1	2290	ENST00000313071.7	1487	forkhead box G1	ENST00000658593.1;ENST00000551395.5;ENST00000546560.5;ENST00000549487.1;ENST00000313071.7;ENST00000668749.1;ENST00000399387.9;ENST00000622740.3;ENST00000552957.5;ENST00000548213.2	103695363;103695363;103695363;103695363;2290;387978;387978;387978;387978;387978	0;0;0;0;0;0;0;0;0;0	TRUE	FALSE	FALSE	FALSE	FALSE	TRUE	FALSE	FALSE	FALSE	Exon				8	17	ENSMUSG00000020950	mapped in human, not mapped in mouse	BivProm2		PMD
94	cg19711579	2	NEUROD1	181680835	16.6475	3.15315e-62	3.15e-62	61.5013	+++++++	cg19711579	ENSG00000162992	NEUROD1	NEUROD1_fiveUTR	chr2	2	-	Promoter (<=1kb)	2	181676467	181680876	4410	2	4760	ENST00000295108.3	40	neuronal differentiation 1	ENST00000479558.5;ENST00000497337.1;ENST00000496876.1;ENST00000295108.3	375298;375298;4760;4760	0;0;0;0	TRUE	FALSE	TRUE	TRUE	FALSE	TRUE	FALSE	FALSE	FALSE	fiveUTR				6	12	ENSMUSG00000034701	mapped to different gene in human and mouse	BivProm2		PMD
96	cg18141557	2	POU3F3	104855768	16.5283	2.29651e-61	2.3e-61	60.6389	+++++++	cg18141557	ENSG00000198914	POU3F3	POU3F3_Exon	chr2	2	+	Exon (ENST00000361360.4/5455, exon 1 of 1)	2	104854115	104858574	4460	1	5455	ENST00000361360.4	1653	POU class 3 homeobox 3	ENST00000413121.5;ENST00000443988.5;ENST00000447876.5;ENST00000458253.5;ENST00000454729.1;ENST00000661120.1;ENST00000361360.4	100506421;100506421;100506421;100506421;100506421;100506421;5455	-4307;-4315;0;-4310;-4292;-4309;0	TRUE	FALSE	FALSE	FALSE	FALSE	TRUE	TRUE	FALSE	FALSE	Exon				4	16	ENSMUSG00000045515	conserved gene and region in mouse and human	BivProm3		PMD
100	cg00595237	8	GATA4	11703254	16.4877	4.49476e-61	4.49e-61	60.3473	+++++++	cg00595237	ENSG00000136574	GATA4	GATA4_Intron	chr8	50	+	Intron (ENST00000528712.5/2626, intron 2 of 6)	8	11676959	11760000	83042	1	2626	ENST00000528712.5	26295	GATA binding protein 4	ENST00000528712.5;ENST00000532977.1;ENST00000526974.1;ENST00000526716.5;ENST00000335135.8;ENST00000528027.1;ENST00000532059.5	2626;2626;2626;2626;2626;2626;2626	0;0;0;-848;-901;-919;-4930	TRUE	FALSE	FALSE	FALSE	FALSE	FALSE	TRUE	FALSE	FALSE	Intron	0	1	chr8:11703254:11703303:+	2	3	ENSMUSG00000021944	conserved gene and region in mouse and human	BivProm2,BivProm2		HMD
101	cg15932297	1	PKN2-AS1	88462564	16.4634	6.72492e-61	6.72e-61	60.1723	+++++++	cg15932297	ENSG00000237505	PKN2-AS1	PKN2-AS1_Intron	chr1	2	-	Intron (ENST00000645056.1/ENST00000645056.1, intron 3 of 5)	1	88540303	88570860	30558	2	101927891	ENST00000425750.2	108296	PKN2 antisense RNA 1				TRUE	FALSE	FALSE	FALSE	FALSE	FALSE	TRUE	FALSE	FALSE	Intron				31	31		mapped to different gene in human and mouse	BivProm1		PMD
103	cg15440561	13	SOX1-OT	112105234	16.4322	1.12548e-60	1.13e-60	59.9487	+++++++	cg15440561	ENSG00000224243	SOX1-OT	SOX1-OT_Intron	chr13	2	+	Intron (ENST00000658904.1/100505996, intron 2 of 2)	13	112057016	112108011	50996	1	100505996	ENST00000658904.1	48218	SOX1 overlapping transcript	ENST00000663025.1;ENST00000658904.1;ENST00000657728.1;ENST00000653135.1;ENST00000421423.1	100505996;100505996;100505996;100505996;100505996	0;0;0;-1883;-1884	TRUE	FALSE	FALSE	FALSE	FALSE	FALSE	TRUE	FALSE	FALSE	Intron				14	17		mapped to different gene in human and mouse	BivProm2		PMD
105	cg04541229	13	LOC101927437	99960148	16.3556	3.97024e-60	3.97e-60	59.4012	+++++++	cg04541229		LOC101927437	LOC101927437_Promoter	chr13	2	-	Promoter (2-3kb)	13	99841879	99957167	115289	2	101927437	ENST00000670575.1	-2982	uncharacterized LOC101927437	ENST00000670575.1;ENST00000671519.1;ENST00000267294.4	101927437;101927437;85416	0;0;0	FALSE	TRUE	TRUE	FALSE	FALSE	FALSE	FALSE	FALSE	FALSE	Promoter				21	30		mapped in human, not mapped in mouse	BivProm2		HMD
106	cg04124389	5	LINC00461	88666096	16.3494	4.3959e-60	4.4e-60	59.357	+++++++	cg04124389	ENSG00000245526	LINC00461	LINC00461_Exon	chr5	2	-	Exon (ENST00000500197.6/645323, exon 4 of 4)	5	88507546	88684808	177263	2	645323	ENST00000506978.5	18711	long intergenic non-protein coding RNA 461	ENST00000384838.1;ENST00000506978.5;ENST00000662192.1;ENST00000669424.1;ENST00000664240.1;ENST00000665062.1;ENST00000665865.1;ENST00000656755.1;ENST00000513805.6;ENST00000509405.6;ENST00000659156.1;ENST00000506664.6;ENST00000506014.5;ENST00000502301.5;ENST00000500197.6;ENST00000505030.6;ENST00000511014.7;ENST00000666342.1;ENST00000509265.2;ENST00000663276.1;ENST00000666195.1;ENST00000658935.1;ENS…	407047;645323;645323;645323;645323;645323;645323;645323;645323;645323;645323;645323;645323;645323;645323;645323;645323;645323;645323;645323;645323;645323;645323;645323;645323;645323;645323;645323;645323;645323	0;0;0;0;0;0;0;0;0;0;0;0;0;0;0;0;0;0;0;0;0;0;0;0;0;0;0;0;0;7209	TRUE	FALSE	FALSE	FALSE	FALSE	TRUE	TRUE	FALSE	FALSE	Exon				27	54		mapped to different gene in human and mouse	BivProm2		PMD
114	cg11848212	10	PAX2	100724113	16.2111	4.2119e-59	4.21e-59	58.3755	+++++++	cg11848212	ENSG00000075891	PAX2	PAX2_Intergenic_upstream	chr10	2	+	Distal Intergenic	10	100735603	100806599	70997	1	5076	ENST00000553492.5	-11489	paired box 2				FALSE	TRUE	FALSE	FALSE	FALSE	FALSE	FALSE	FALSE	TRUE	Intergenic_upstream				100	166	ENSMUSG00000004231	conserved gene and region in mouse and human	ReprPC1		PMD
116	cg09363187	14	HSPA2	64541630	16.1784	7.16554e-59	7.17e-59	58.1448	-++++++	cg09363187	ENSG00000126803	HSPA2	HSPA2_Exon	chr14	2	+	Exon (ENST00000394709.2/ENST00000394709.2, exon 2 of 2)	14	64540468	64543234	2767	1	3306	ENST00000247207.6	1162	heat shock protein family A (Hsp70) member 2	ENST00000648003.1;ENST00000554918.1;ENST00000247207.6	102723809;102723809;3306	0;0;0	TRUE	FALSE	FALSE	FALSE	FALSE	TRUE	FALSE	FALSE	FALSE	Exon				3	4	ENSMUSG00000059970	conserved gene and region in mouse and human	BivProm1		HMD
122	cg22102944	1	RSBN1	113797703	16.0521	5.52256e-58	5.52e-58	57.2579	+++++++	cg22102944	ENSG00000081019	RSBN1	RSBN1_Exon	chr1	2	-	Exon (ENST00000261441.9/54665, exon 2 of 7)	1	113761832	113812476	50645	2	54665	ENST00000261441.9	14772	round spermatid basic protein 1	ENST00000261441.9;ENST00000612242.4;ENST00000476412.5;ENST00000616024.4;ENST00000615321.1	54665;54665;54665;54665;54665	0;0;0;0;0	TRUE	FALSE	FALSE	FALSE	FALSE	TRUE	FALSE	FALSE	FALSE	Exon				10	17	ENSMUSG00000044098	mapped in human, not mapped in mouse	TxEx1		HMD
123	cg17997082	15	FOXB1	59995796	16.0394	6.77932e-58	6.78e-58	57.1688	+++++++	cg17997082	ENSG00000171956	FOXB1	FOXB1_Promoter	chr15	2	+	Promoter (8-9kb)	15	60004234	60061730	57497	1	27023	ENST00000560857.1	-8437	forkhead box B1				FALSE	TRUE	TRUE	FALSE	FALSE	FALSE	FALSE	FALSE	FALSE	Promoter				12	33	ENSMUSG00000059246	mapped in human, not mapped in mouse	ReprPC1		PMD
126	cg20376497	5	NR2F1	93602449	15.9832	1.67262e-57	1.67e-57	56.7766	+++++++	cg20376497	ENSG00000175745	NR2F1	NR2F1_Exon	chr5	2	+	Exon (ENST00000623223.1/ENST00000623223.1, exon 1 of 1)	5	93591973	93594143	2171	1	7025	ENST00000506162.1	10476	nuclear receptor subfamily 2 group F member 1				TRUE	FALSE	FALSE	FALSE	FALSE	TRUE	FALSE	FALSE	FALSE	Exon				17	34	ENSMUSG00000069171	conserved gene and region in mouse and human	BivProm2		HMD
129	cg14387043	18	NOL4	34223238	15.9204	4.5761e-57	4.58e-57	56.3395	+++++++	cg14387043	ENSG00000101746	NOL4	NOL4_Exon	chr18	2	-	Promoter (<=1kb)	18	33851100	34223551	372452	2	8715	ENST00000261592.9	312	nucleolar protein 4	ENST00000261592.9;ENST00000586314.5;ENST00000589544.5;ENST00000538587.5;ENST00000590712.5;ENST00000591917.5;ENST00000587971.5;ENST00000586309.1	8715;8715;8715;8715;8715;8715;8715;8715	0;0;0;0;0;0;0;0	TRUE	FALSE	TRUE	FALSE	FALSE	TRUE	TRUE	FALSE	FALSE	Exon				13	21	ENSMUSG00000041923	conserved gene and region in mouse and human	BivProm1		PMD
132	cg03665271	2	EN1	118847703	15.8856	7.97747e-57	7.98e-57	56.0981	+++++++	cg03665271	ENSG00000163064	EN1	EN1_Promoter	chr2	2	-	Promoter (<=1kb)	2	118842171	118847678	5508	2	2019	ENST00000295206.6	-26	engrailed homeobox 1	ENST00000295206.6;ENST00000546667.1	2019;2019	0;-3351	FALSE	TRUE	TRUE	FALSE	FALSE	FALSE	FALSE	FALSE	FALSE	Promoter				25	42	ENSMUSG00000058665	mapped in human, not mapped in mouse	BivProm2		PMD
134	cg00059486	6	PRDM13	99604589	15.8295	1.94643e-56	1.95e-56	55.7108	+++++++	cg00059486	ENSG00000112238	PRDM13	PRDM13_Promoter	chr6	2	+	Promoter (2-3kb)	6	99606730	99614759	8030	1	59336	ENST00000369215.4	-2140	PR/SET domain 13	ENST00000369215.4;ENST00000369214.2	59336;59336	0;0	FALSE	TRUE	TRUE	FALSE	FALSE	FALSE	FALSE	FALSE	FALSE	Promoter				19	24	ENSMUSG00000040478	conserved gene and region in mouse and human	ReprPC1		PMD
135	cg21665058	18	NOL4	34223173	15.8145	2.47197e-56	2.47e-56	55.607	+++++++	cg21665058	ENSG00000101746	NOL4	NOL4_Exon	chr18	2	-	Promoter (<=1kb)	18	33851100	34223551	372452	2	8715	ENST00000261592.9	377	nucleolar protein 4	ENST00000261592.9;ENST00000586314.5;ENST00000589544.5;ENST00000538587.5;ENST00000590712.5;ENST00000591917.5;ENST00000587971.5;ENST00000586309.1	8715;8715;8715;8715;8715;8715;8715;8715	0;0;0;0;0;0;0;0	TRUE	FALSE	TRUE	FALSE	FALSE	TRUE	FALSE	FALSE	FALSE	Exon				13	21	ENSMUSG00000041923	mapped in human, not mapped in mouse	BivProm1		PMD
137	cg18295954	7	SP8	20793457	15.7684	5.13192e-56	5.13e-56	55.2897	+++++++	cg18295954	ENSG00000164651	SP8	SP8_Promoter	chr7	2	-	Promoter (6-7kb)	7	20782283	20786886	4604	2	221833	ENST00000617581.4	-6572	Sp8 transcription factor				FALSE	TRUE	TRUE	FALSE	FALSE	FALSE	FALSE	FALSE	FALSE	Promoter				28	29	ENSMUSG00000048562	conserved gene and region in mouse and human	ReprPC1		PMD
138	cg21906352	12	PAH	102961543	15.7666	5.28422e-56	5.28e-56	55.277	+++++++	cg21906352	ENSG00000171759	PAH	PAH_Promoter	chr12	2	+	Promoter (3-4kb)	12	102916573	102958410	41838	2	5053	ENST00000547319.1	-3133	phenylalanine hydroxylase	ENST00000266744.4;ENST00000551337.5;ENST00000635500.1;ENST00000547319.1	429;5053;5053;5053	3869;0;0;0	FALSE	TRUE	TRUE	FALSE	FALSE	FALSE	FALSE	FALSE	FALSE	Promoter				6	13	ENSMUSG00000020051	mapped in human, not mapped in mouse	BivProm2		PMD
139	cg26679061	9	PRDM12	130665688	15.7489	6.9888e-56	6.99e-56	55.1556	+++++++	cg26679061	ENSG00000130711	PRDM12	PRDM12_Intron	chr9	2	+	Intron (ENST00000253008.3/59335, intron 1 of 4)	9	130664594	130682983	18390	1	59335	ENST00000253008.3	1094	PR/SET domain 12	ENST00000253008.3	59335	0	TRUE	FALSE	FALSE	FALSE	FALSE	FALSE	TRUE	FALSE	FALSE	Intron				5	10	ENSMUSG00000079466	conserved gene and region in mouse and human	BivProm2		HMD
143	cg15416058	8	MIR124-2HG	64374290	15.6711	2.38603e-55	2.39e-55	54.6223	+++++++	cg15416058	ENSG00000254377	MIR124-2HG	MIR124-2HG_Intron	chr8	2	+	Intron (ENST00000665390.1/100130155, intron 1 of 3)	8	64373151	64382616	9466	1	100130155	ENST00000665390.1	1139	MIR124-2 host gene	ENST00000665390.1;ENST00000521441.2;ENST00000671254.1;ENST00000657723.1;ENST00000671640.1;ENST00000658332.1;ENST00000663091.1;ENST00000520799.5;ENST00000524060.1;ENST00000524284.1;ENST00000519741.1;ENST00000385081.1	100130155;100130155;100130155;100130155;100130155;100130155;100130155;100130155;100130155;100130155;100130155;406908	0;0;0;0;0;0;0;0;0;0;0;0	TRUE	FALSE	FALSE	FALSE	FALSE	FALSE	TRUE	FALSE	FALSE	Intron				7	13		mapped to different gene in human and mouse	BivProm2		PMD
145	cg07991288	20	LINC00261	22578701	15.6029	6.95803e-55	6.96e-55	54.1575	+++++++	cg07991288	ENSG00000259974	LINC00261	LINC00261_Promoter	chr20	2	-	Promoter (<=1kb)	20	22560553	22578642	18090	2	140828	ENST00000564492.1	-60	long intergenic non-protein coding RNA 261	ENST00000564492.1;ENST00000638550.2;ENST00000419308.6;ENST00000377115.4	140828;140828;3170;3170	0;0;0;0	FALSE	TRUE	TRUE	FALSE	FALSE	FALSE	FALSE	FALSE	FALSE	Promoter				4	8		mapped to different gene in human and mouse	ReprPC1		PMD
146	cg27496468	6	NR2E1	108169846	15.5909	8.39953e-55	8.4e-55	54.0757	+++++++	cg27496468	ENSG00000112333	NR2E1	NR2E1_Intron	chr6	2	+	Intron (ENST00000368986.8/7101, intron 1 of 8)	6	108166058	108188809	22752	1	7101	ENST00000368986.8	3788	nuclear receptor subfamily 2 group E member 1	ENST00000440575.6;ENST00000368986.8;ENST00000368983.3;ENST00000426403.1	28962;7101;7101;7101	0;0;0;0	TRUE	FALSE	FALSE	FALSE	FALSE	FALSE	TRUE	FALSE	FALSE	Intron				5	11	ENSMUSG00000019803	conserved gene and region in mouse and human	ReprPC1		HMD
150	cg07339555	5	OTP	77645351	15.5554	1.46256e-54	1.46e-54	53.8349	+++++++	cg07339555	ENSG00000171540	OTP	OTP_Promoter	chr5	2	-	Promoter (5-6kb)	5	77628712	77639688	10977	2	23440	ENST00000306422.4	-5664	orthopedia homeobox				FALSE	TRUE	TRUE	FALSE	FALSE	FALSE	FALSE	FALSE	FALSE	Promoter				24	34	ENSMUSG00000021685	conserved gene and region in mouse and human	BivProm3		PMD
151	cg00633857	3	FEZF2	62374656	15.5545	1.48375e-54	1.48e-54	53.8286	+++++++	cg00633857	ENSG00000153266	FEZF2	FEZF2_Promoter	chr3	2	-	Promoter (<=1kb)	3	62369681	62374324	4644	2	55079	ENST00000486811.5	-333	FEZ family zinc finger 2	ENST00000283268.8;ENST00000486811.5;ENST00000475839.1	55079;55079;55079	0;0;0	FALSE	TRUE	TRUE	FALSE	FALSE	FALSE	FALSE	FALSE	FALSE	Promoter				13	24	ENSMUSG00000021743	mapped in human, not mapped in mouse	BivProm2		PMD
152	cg24145886	14	SFTA3	36509184	15.5503	1.5844e-54	1.58e-54	53.8001	+++++++	cg24145886	ENSG00000229415	SFTA3	SFTA3_Intron	chr14	2	-	Intron (ENST00000634305.1/ENST00000634305.1, intron 3 of 3)	14	36473207	36519521	46315	2	253970	ENST00000521945.1	10336	surfactant associated 3	ENST00000521945.1;ENST00000518529.6;ENST00000518002.5;ENST00000521114.5;ENST00000518987.5;ENST00000524122.5;ENST00000518446.1;ENST00000418548.3	253970;253970;253970;253970;253970;253970;253970;253970	0;0;0;0;0;0;0;0	TRUE	FALSE	FALSE	FALSE	FALSE	FALSE	TRUE	FALSE	FALSE	Intron				20	22		mapped to different gene in human and mouse	ReprPC1		PMD
154	cg08486684	2	EN1	118850033	15.5238	2.39558e-54	2.4e-54	53.6206	+++++++	cg08486684	ENSG00000163064	EN1	EN1_Promoter	chr2	2	-	Promoter (2-3kb)	2	118842171	118847678	5508	2	2019	ENST00000295206.6	-2356	engrailed homeobox 1	ENST00000295206.6	2019	0	FALSE	TRUE	TRUE	FALSE	FALSE	FALSE	FALSE	FALSE	FALSE	Promoter				25	42	ENSMUSG00000058665	mapped in human, not mapped in mouse	ReprPC1		PMD
155	cg19555331	4	POU4F2	146640748	15.5238	2.39622e-54	2.4e-54	53.6205	+++++++	cg19555331	ENSG00000151615	POU4F2	POU4F2_Exon	chr4	2	+	Exon (ENST00000281321.3/5458, exon 2 of 2)	4	146638893	146642474	3582	1	5458	ENST00000281321.3	1855	POU class 4 homeobox 2	ENST00000281321.3	5458	0	TRUE	FALSE	FALSE	FALSE	FALSE	TRUE	FALSE	FALSE	FALSE	Exon				6	26	ENSMUSG00000031688	mapped in human, not mapped in mouse	BivProm2		PMD
156	cg15385409	6	PRDM13	99604578	15.5198	2.54718e-54	2.55e-54	53.5939	+++++++	cg15385409	ENSG00000112238	PRDM13	PRDM13_Promoter	chr6	2	+	Promoter (2-3kb)	6	99606730	99614759	8030	1	59336	ENST00000369215.4	-2151	PR/SET domain 13	ENST00000369215.4;ENST00000369214.2	59336;59336	0;0	FALSE	TRUE	TRUE	FALSE	FALSE	FALSE	FALSE	FALSE	FALSE	Promoter				19	24	ENSMUSG00000040478	conserved gene and region in mouse and human	ReprPC1		PMD
161	cg07668688	3	LOC440982	147407983	15.481	4.65845e-54	4.66e-54	53.3318	+++++++	cg07668688		LOC440982	LOC440982_Intron	chr3	2	+	Intron (ENST00000472523.1/440982, intron 1 of 1)	3	147393422	147507986	114565	1	440982	ENST00000472523.1	14561	uncharacterized LOC440982	ENST00000472523.1;ENST00000488404.5;ENST00000282928.5;ENST00000383075.7;ENST00000525172.6;ENST00000425731.7;ENST00000484399.5;ENST00000473123.5;ENST00000491672.5;ENST00000462748.6;ENST00000484586.5;ENST00000463250.1;ENST00000464144.1	440982;7545;7545;84107;84107;84107;84107;84107;84107;84107;84107;84107;84107	0;0;0;0;0;0;0;0;0;0;-4185;-1451;0	TRUE	FALSE	FALSE	FALSE	FALSE	FALSE	TRUE	FALSE	FALSE	Intron				14	30		mapped to different gene in human and mouse	BivProm2		PMD
170	cg05575054	10	ADRB1	114045209	15.3121	6.35257e-53	6.35e-53	52.1971	+++++++	cg05575054	ENSG00000043591	ADRB1	ADRB1_Exon	chr10	2	+	Exon (ENST00000369295.4/153, exon 1 of 1)	10	114043866	114046904	3039	1	153	ENST00000369295.4	1343	adrenoceptor beta 1	ENST00000369295.4	153	0	TRUE	FALSE	FALSE	FALSE	FALSE	TRUE	FALSE	FALSE	FALSE	Exon				2	2	ENSMUSG00000035283	conserved gene and region in mouse and human	BivProm1		HMD
171	cg16181889	6	SIM1	100456374	15.2823	1.00361e-52	1e-52	51.9984	+++++++	cg16181889	ENSG00000112246	SIM1	SIM1_Intron	chr6	2	-	Intron (ENST00000369208.7/6492, intron 2 of 11)	6	100385015	100464929	79915	2	6492	ENST00000369208.7	8554	SIM bHLH transcription factor 1	ENST00000369208.7;ENST00000262901.4	6492;6492	0;0	TRUE	FALSE	FALSE	FALSE	FALSE	FALSE	TRUE	FALSE	FALSE	Intron				7	19	ENSMUSG00000019913	mapped in human, not mapped in mouse	BivProm2		PMD
174	cg12879445	14	UNC79	93431016	15.257	1.47956e-52	1.48e-52	51.8299	+++++++	cg12879445	ENSG00000133958	UNC79	UNC79_fiveUTR	chr14	50	+	Promoter (<=1kb)	14	93431030	93706904	275875	1	57578	ENST00000393151.6	0	unc-79 homolog, NALCN channel complex subunit	ENST00000256339.8;ENST00000555664.5;ENST00000553484.5;ENST00000393151.6	57578;57578;57578;57578	0;0;0;0	TRUE	FALSE	TRUE	TRUE	FALSE	TRUE	TRUE	FALSE	FALSE	fiveUTR	0	1	chr14:93431016:93431065:+	15	24	ENSMUSG00000021198	conserved gene but different region in human and mouse	TSS2,TSS2
178	cg03679521	17	NEUROD2	39607900	15.1492	7.67107e-52	7.67e-52	51.1151	+++++++	cg03679521	ENSG00000171532	NEUROD2	NEUROD2_fiveUTR	chr17	2	-	Promoter (<=1kb)	17	39603768	39607920	4153	2	4761	ENST00000302584.5	19	neuronal differentiation 2	ENST00000302584.5	4761	0	TRUE	FALSE	TRUE	TRUE	FALSE	TRUE	FALSE	FALSE	FALSE	fiveUTR				3	28	ENSMUSG00000038255	conserved gene and region in mouse and human	ReprPC1		HMD
179	cg23683971	3	PTPRG-AS1	62368035	15.1274	1.06797e-51	1.07e-51	50.9714	+++++++	cg23683971	ENSG00000241472	PTPRG-AS1	PTPRG-AS1_Intron	chr3	2	-	Intron (ENST00000661510.1/ENST00000661510.1, intron 1 of 1)	3	62221249	62369356	148108	2	100506994	ENST00000665590.1	1320	PTPRG antisense RNA 1	ENST00000665590.1;ENST00000664200.1;ENST00000665832.1;ENST00000670263.1;ENST00000664757.1;ENST00000653279.1;ENST00000669426.1;ENST00000495542.5;ENST00000490916.5;ENST00000283268.8;ENST00000486811.5;ENST00000475839.1	100506994;100506994;100506994;100506994;100506994;100506994;100506994;100506994;100506994;55079;55079;55079	0;0;0;0;0;0;0;0;0;0;0;0	TRUE	FALSE	FALSE	FALSE	FALSE	FALSE	TRUE	FALSE	FALSE	Intron				22	30		mapped to different gene in human and mouse	ReprPC1		PMD
180	cg25420088	13	SOX1-OT	112105354	15.1098	1.39636e-51	1.4e-51	50.855	+++++++	cg25420088	ENSG00000224243	SOX1-OT	SOX1-OT_Intron	chr13	2	+	Intron (ENST00000658904.1/100505996, intron 2 of 2)	13	112057016	112108011	50996	1	100505996	ENST00000658904.1	48338	SOX1 overlapping transcript	ENST00000663025.1;ENST00000658904.1;ENST00000657728.1;ENST00000653135.1;ENST00000421423.1	100505996;100505996;100505996;100505996;100505996	0;0;0;-1763;-1764	TRUE	FALSE	FALSE	FALSE	FALSE	FALSE	TRUE	FALSE	FALSE	Intron				14	17		mapped to different gene in human and mouse	BivProm2		PMD
185	cg14022646	1	FOXD3-AS1	63320008	15.0814	2.14744e-51	2.15e-51	50.6681	+++++++	cg14022646	ENSG00000230798	FOXD3-AS1	FOXD3-AS1_Intergenic_downstream	chr1	2	-	Distal Intergenic	1	63320884	63321529	646	2	100996301	ENST00000426393.5	1521	FOXD3 antisense RNA 1	ENST00000426393.5;ENST00000418244.5;ENST00000449386.5;ENST00000431294.5;ENST00000427268.1;ENST00000666431.1;ENST00000656075.1;ENST00000635458.1;ENST00000447183.3;ENST00000662017.1;ENST00000666885.1;ENST00000658184.1;ENST00000634725.1;ENST00000656229.1;ENST00000635555.1;ENST00000653027.1;ENST00000664269.1;ENST00000667005.1;ENST00000667879.1;ENST00000667957.1;ENST00000655035.1;ENST00000660198.1;ENS…	100996301;100996301;100996301;100996301;100996301;199899;199899;199899;199899;199899;199899;199899;199899;199899;199899;199899;199899;199899;199899;199899;199899;199899;199899;199899;199899;199899;199899;199899;199899;199899;199899;199899;199899;27022	1520;2427;2449;0;0;0;0;0;0;0;0;0;0;0;0;0;0;0;0;0;0;0;0;0;0;0;0;0;0;0;0;0;0;0	FALSE	TRUE	FALSE	FALSE	FALSE	FALSE	FALSE	FALSE	TRUE	Intergenic_downstream				4	12		mapped in human, not mapped in mouse	BivProm2		HMD
191	cg26931581	8	GDF6	96157796	15.0415	3.92493e-51	3.92e-51	50.4062	+++++++	cg26931581	ENSG00000156466	GDF6	GDF6_Intron	chr8	2	-	Intron (ENST00000287020.7/392255, intron 1 of 1)	8	96142333	96160806	18474	2	392255	ENST00000287020.7	3009	growth differentiation factor 6	ENST00000287020.7;ENST00000621429.1;ENST00000620978.1	392255;392255;392255	0;0;0	TRUE	FALSE	FALSE	FALSE	FALSE	FALSE	TRUE	FALSE	FALSE	Intron				9	11	ENSMUSG00000051279	mapped in human, not mapped in mouse	BivProm2		PMD
196	cg24275772	3	PTPRG-AS1	62368867	14.947	1.62925e-50	1.63e-50	49.788	+++++++	cg24275772	ENSG00000241472	PTPRG-AS1	PTPRG-AS1_Promoter	chr3	2	-	Promoter (<=1kb)	3	62221249	62369356	148108	2	100506994	ENST00000665590.1	488	PTPRG antisense RNA 1	ENST00000665590.1;ENST00000664200.1;ENST00000665832.1;ENST00000670263.1;ENST00000664757.1;ENST00000653279.1;ENST00000669426.1;ENST00000495542.5;ENST00000490916.5;ENST00000283268.8;ENST00000486811.5;ENST00000475839.1	100506994;100506994;100506994;100506994;100506994;100506994;100506994;100506994;100506994;55079;55079;55079	0;0;0;0;0;0;0;0;0;0;0;0	TRUE	FALSE	TRUE	FALSE	FALSE	FALSE	TRUE	FALSE	FALSE	Promoter				4	30		mapped in human, not mapped in mouse	BivProm2		PMD
199	cg15682828	13	ZIC2	99982907	14.8907	3.7874e-50	3.79e-50	49.4217	+++++++	cg15682828	ENSG00000043355	ZIC2	ZIC2_Exon	chr13	2	+	Exon (ENST00000376335.8/7546, exon 1 of 3)	13	99981784	99986765	4982	1	7546	ENST00000376335.8	1123	Zic family member 2	ENST00000376335.8;ENST00000490085.5;ENST00000468291.1;ENST00000477213.1	7546;7546;7546;7546	0;0;-1781;-1881	TRUE	FALSE	FALSE	FALSE	FALSE	TRUE	FALSE	FALSE	FALSE	Exon				2	7	ENSMUSG00000061524	conserved gene and region in mouse and human	BivProm2		HMD
201	cg01444045	7	SP8	20793486	14.8603	5.96615e-50	5.97e-50	49.2243	+++++++	cg01444045	ENSG00000164651	SP8	SP8_Promoter	chr7	2	-	Promoter (6-7kb)	7	20782283	20786886	4604	2	221833	ENST00000617581.4	-6601	Sp8 transcription factor				FALSE	TRUE	TRUE	FALSE	FALSE	FALSE	FALSE	FALSE	FALSE	Promoter				28	29	ENSMUSG00000048562	mapped in human, not mapped in mouse	ReprPC1		PMD
203	cg05087350	4	PHOX2B	41748473	14.8562	6.34669e-50	6.35e-50	49.1975	+++++++	cg05087350	ENSG00000109132	PHOX2B	PHOX2B_Exon	chr4	2	-	Promoter (<=1kb)	4	41744082	41748970	4889	2	8929	ENST00000226382.3	496	paired like homeobox 2B	ENST00000226382.3;ENST00000510424.2	8929;8929	0;-764	TRUE	FALSE	TRUE	FALSE	FALSE	TRUE	FALSE	FALSE	FALSE	Exon				8	29	ENSMUSG00000012520	conserved gene and region in mouse and human	ReprPC1		PMD
205	cg17537062	16	CBLN1	49280991	14.834	8.83402e-50	8.83e-50	49.0538	+++++++	cg17537062	ENSG00000102924	CBLN1	CBLN1_threeUTR	chr16	2	-	Promoter (<=1kb)	16	49277917	49281838	3922	2	869	ENST00000219197.11	846	cerebellin 1 precursor	ENST00000219197.11;ENST00000564786.1;ENST00000536749.1	869;869;869	0;0;0	TRUE	FALSE	TRUE	FALSE	TRUE	TRUE	FALSE	FALSE	FALSE	threeUTR				3	5	ENSMUSG00000031654	mapped in human, not mapped in mouse	BivProm2		PMD
211	cg09851167	7	UNCX	1230063	14.7584	2.71681e-49	2.72e-49	48.5659	-++++++	cg09851167	ENSG00000164853	UNCX	UNCX_Promoter	chr7	2	+	Promoter (2-3kb)	7	1232872	1237326	4455	1	340260	ENST00000316333.9	-2808	UNC homeobox	ENST00000316333.9	340260	0	FALSE	TRUE	TRUE	FALSE	FALSE	FALSE	FALSE	FALSE	FALSE	Promoter				27	94	ENSMUSG00000029546	mapped to different gene in human and mouse	BivProm3		PMD
212	cg24226527	3	PTPRG-AS1	62368095	14.7428	3.42047e-49	3.42e-49	48.4659	+++++++	cg24226527	ENSG00000241472	PTPRG-AS1	PTPRG-AS1_Intron	chr3	2	-	Intron (ENST00000661510.1/ENST00000661510.1, intron 1 of 1)	3	62221249	62369356	148108	2	100506994	ENST00000665590.1	1260	PTPRG antisense RNA 1	ENST00000665590.1;ENST00000664200.1;ENST00000665832.1;ENST00000670263.1;ENST00000664757.1;ENST00000653279.1;ENST00000669426.1;ENST00000495542.5;ENST00000490916.5;ENST00000283268.8;ENST00000486811.5;ENST00000475839.1	100506994;100506994;100506994;100506994;100506994;100506994;100506994;100506994;100506994;55079;55079;55079	0;0;0;0;0;0;0;0;0;0;0;0	TRUE	FALSE	FALSE	FALSE	FALSE	FALSE	TRUE	FALSE	FALSE	Intron				22	30		mapped to different gene in human and mouse	ReprPC1		PMD
214	cg12841266	3	LHFPL4	9552409	14.7225	4.62469e-49	4.62e-49	48.3349	+++++++	cg12841266	ENSG00000156959	LHFPL4	LHFPL4_Exon	chr3	2	-	Exon (ENST00000287585.8/375323, exon 2 of 4)	3	9498361	9553822	55462	2	375323	ENST00000287585.8	1412	LHFPL tetraspan subfamily member 4	ENST00000287585.8;ENST00000495730.1;ENST00000498277.1	375323;375323;375323	0;-102;0	TRUE	FALSE	FALSE	FALSE	FALSE	TRUE	FALSE	FALSE	FALSE	Exon				7	7	ENSMUSG00000042873	conserved gene and region in mouse and human	BivProm2		PMD
218	cg13058338	12	SMUG1	54173598	14.6825	8.34305e-49	8.34e-49	48.0787	+++++++	cg13058338	ENSG00000123415	SMUG1	SMUG1_Intron	chr12	2	-	Intron (ENST00000635234.1/23583, intron 2 of 4)	12	54121277	54188983	67707	2	23583	ENST00000635234.1	15384	single-strand-selective monofunctional uracil-DNA glycosylase 1	ENST00000635234.1;ENST00000635546.1;ENST00000509864.5	23583;23583;23583	0;0;0	TRUE	FALSE	FALSE	FALSE	FALSE	FALSE	TRUE	FALSE	FALSE	Intron				9	13	ENSMUSG00000036061	mapped to different gene in human and mouse	TSS2		PMD
219	cg22548438	2	EN1	118850060	14.6786	8.8343e-49	8.83e-49	48.0538	+++++++	cg22548438	ENSG00000163064	EN1	EN1_Promoter	chr2	2	-	Promoter (2-3kb)	2	118842171	118847678	5508	2	2019	ENST00000295206.6	-2383	engrailed homeobox 1	ENST00000295206.6	2019	0	FALSE	TRUE	TRUE	FALSE	FALSE	FALSE	FALSE	FALSE	FALSE	Promoter				25	42	ENSMUSG00000058665	conserved gene and region in mouse and human	ReprPC1		PMD
223	cg05551621	1	FOXD3-AS1	63323562	14.6159	2.22295e-48	2.22e-48	47.6531	+++++++	cg05551621	ENSG00000230798	FOXD3-AS1	FOXD3-AS1_Exon	chr1	2	-	Promoter (<=1kb)	1	63320884	63323582	2699	2	100996301	ENST00000431294.5	19	FOXD3 antisense RNA 1	ENST00000426393.5;ENST00000418244.5;ENST00000449386.5;ENST00000431294.5;ENST00000427268.1;ENST00000615405.1;ENST00000371116.4	100996301;100996301;100996301;100996301;100996301;102464823;27022	-2033;-1126;-1104;0;0;0;0	TRUE	FALSE	TRUE	FALSE	FALSE	TRUE	TRUE	FALSE	FALSE	Exon				4	12		mapped in human, not mapped in mouse	BivProm1		HMD
226	cg05797975	6	PRDM13	99604576	14.6021	2.72441e-48	2.72e-48	47.5647	+++++++	cg05797975	ENSG00000112238	PRDM13	PRDM13_Promoter	chr6	2	+	Promoter (2-3kb)	6	99606730	99614759	8030	1	59336	ENST00000369215.4	-2153	PR/SET domain 13	ENST00000369215.4;ENST00000369214.2	59336;59336	0;0	FALSE	TRUE	TRUE	FALSE	FALSE	FALSE	FALSE	FALSE	FALSE	Promoter				19	24	ENSMUSG00000040478	conserved gene and region in mouse and human	ReprPC1		PMD
227	cg11084334	3	LHFPL4	9552580	14.5808	3.72318e-48	3.72e-48	47.4291	+++++++	cg11084334	ENSG00000156959	LHFPL4	LHFPL4_Exon	chr3	2	-	Exon (ENST00000287585.8/375323, exon 2 of 4)	3	9498361	9553822	55462	2	375323	ENST00000287585.8	1241	LHFPL tetraspan subfamily member 4	ENST00000287585.8;ENST00000495730.1;ENST00000498277.1	375323;375323;375323	0;-273;0	TRUE	FALSE	FALSE	FALSE	FALSE	TRUE	FALSE	FALSE	FALSE	Exon				7	7	ENSMUSG00000042873	mapped in human, not mapped in mouse	BivProm2		PMD
240	cg04446004	7	LHFPL3	104328877	14.4909	1.38363e-47	1.38e-47	46.859	+++++++	cg04446004	ENSG00000187416	LHFPL3	LHFPL3_Exon	chr7	2	+	Promoter (<=1kb)	7	104328700	104906754	578055	1	375612	ENST00000401970.2	177	LHFPL tetraspan subfamily member 3	ENST00000401970.2;ENST00000424859.6	375612;375612	0;0	TRUE	FALSE	TRUE	FALSE	FALSE	TRUE	FALSE	FALSE	FALSE	Exon				9	11	ENSMUSG00000106379	conserved gene and region in mouse and human	BivProm2		PMD
242	cg27699373	2	TWIST2	238848532	14.4495	2.52523e-47	2.53e-47	46.5977	+++++++	cg27699373	ENSG00000233608	TWIST2	TWIST2_Exon	chr2	2	+	Promoter (<=1kb)	2	238848032	238887252	39221	1	117581	ENST00000448943.2	500	twist family bHLH transcription factor 2	ENST00000448943.2;ENST00000612363.2	117581;117581	0;0	TRUE	FALSE	TRUE	FALSE	FALSE	TRUE	FALSE	FALSE	FALSE	Exon				1	2	ENSMUSG00000007805	mapped in human, not mapped in mouse	PromF5		PMD
245	cg05817477	1	FOXD3-AS1	63320018	14.401	5.10157e-47	5.1e-47	46.2923	-++++++	cg05817477	ENSG00000230798	FOXD3-AS1	FOXD3-AS1_Intergenic_downstream	chr1	2	-	Distal Intergenic	1	63320884	63321529	646	2	100996301	ENST00000426393.5	1511	FOXD3 antisense RNA 1	ENST00000426393.5;ENST00000418244.5;ENST00000449386.5;ENST00000431294.5;ENST00000427268.1;ENST00000666431.1;ENST00000656075.1;ENST00000635458.1;ENST00000447183.3;ENST00000662017.1;ENST00000666885.1;ENST00000658184.1;ENST00000634725.1;ENST00000656229.1;ENST00000635555.1;ENST00000653027.1;ENST00000664269.1;ENST00000667005.1;ENST00000667879.1;ENST00000667957.1;ENST00000655035.1;ENST00000660198.1;ENS…	100996301;100996301;100996301;100996301;100996301;199899;199899;199899;199899;199899;199899;199899;199899;199899;199899;199899;199899;199899;199899;199899;199899;199899;199899;199899;199899;199899;199899;199899;199899;199899;199899;199899;199899;27022	1510;2417;2439;0;0;0;0;0;0;0;0;0;0;0;0;0;0;0;0;0;0;0;0;0;0;0;0;0;0;0;0;0;0;0	FALSE	TRUE	FALSE	FALSE	FALSE	FALSE	FALSE	FALSE	TRUE	Intergenic_downstream				4	12		mapped in human, not mapped in mouse	BivProm2		HMD
246	cg09058243	2	EN1	118849877	14.3974	5.37153e-47	5.37e-47	46.2699	+++++++	cg09058243	ENSG00000163064	EN1	EN1_Promoter	chr2	2	-	Promoter (2-3kb)	2	118842171	118847678	5508	2	2019	ENST00000295206.6	-2200	engrailed homeobox 1	ENST00000295206.6	2019	0	FALSE	TRUE	TRUE	FALSE	FALSE	FALSE	FALSE	FALSE	FALSE	Promoter				25	42	ENSMUSG00000058665	mapped in human, not mapped in mouse	ReprPC1		PMD
249	cg18299578	14	FOXG1	28766722	14.3884	6.11537e-47	6.12e-47	46.2136	+++++++	cg18299578	ENSG00000176165	FOXG1	FOXG1_Promoter	chr14	2	+	Promoter (<=1kb)	14	28766787	28770277	3491	1	2290	ENST00000313071.7	-64	forkhead box G1	ENST00000658593.1;ENST00000551395.5;ENST00000546560.5;ENST00000549487.1;ENST00000313071.7;ENST00000668749.1;ENST00000399387.9;ENST00000622740.3	103695363;103695363;103695363;103695363;2290;387978;387978;387978	0;0;0;0;0;0;0;0	FALSE	TRUE	TRUE	FALSE	FALSE	FALSE	FALSE	FALSE	FALSE	Promoter				2	17	ENSMUSG00000020950	mapped in human, not mapped in mouse	TSS2		PMD
255	cg18093372	2	EN1	118850027	14.3354	1.3147e-46	1.31e-46	45.8812	+++++-+	cg18093372	ENSG00000163064	EN1	EN1_Promoter	chr2	2	-	Promoter (2-3kb)	2	118842171	118847678	5508	2	2019	ENST00000295206.6	-2350	engrailed homeobox 1	ENST00000295206.6	2019	0	FALSE	TRUE	TRUE	FALSE	FALSE	FALSE	FALSE	FALSE	FALSE	Promoter				25	42	ENSMUSG00000058665	mapped in human, not mapped in mouse	ReprPC1		PMD
258	cg01831882	14	FOXG1	28768164	14.3065	1.9927e-46	1.99e-46	45.7006	+++++++	cg01831882	ENSG00000176165	FOXG1	FOXG1_Exon	chr14	2	+	Exon (ENST00000313071.7/2290, exon 1 of 1)	14	28766787	28770277	3491	1	2290	ENST00000313071.7	1377	forkhead box G1	ENST00000658593.1;ENST00000551395.5;ENST00000546560.5;ENST00000549487.1;ENST00000313071.7;ENST00000668749.1;ENST00000399387.9;ENST00000622740.3;ENST00000552957.5;ENST00000548213.2	103695363;103695363;103695363;103695363;2290;387978;387978;387978;387978;387978	0;0;0;0;0;0;0;0;0;0	TRUE	FALSE	FALSE	FALSE	FALSE	TRUE	FALSE	FALSE	FALSE	Exon				8	17	ENSMUSG00000020950	conserved gene and region in mouse and human	BivProm2		PMD
259	cg25354602	13	SOX1-OT	112105237	14.3062	2.00083e-46	2e-46	45.6988	+++++++	cg25354602	ENSG00000224243	SOX1-OT	SOX1-OT_Intron	chr13	2	+	Intron (ENST00000658904.1/100505996, intron 2 of 2)	13	112057016	112108011	50996	1	100505996	ENST00000658904.1	48221	SOX1 overlapping transcript	ENST00000663025.1;ENST00000658904.1;ENST00000657728.1;ENST00000653135.1;ENST00000421423.1	100505996;100505996;100505996;100505996;100505996	0;0;0;-1880;-1881	TRUE	FALSE	FALSE	FALSE	FALSE	FALSE	TRUE	FALSE	FALSE	Intron				14	17		mapped to different gene in human and mouse	BivProm2		PMD
260	cg26014931	5	LOC101929154	77973118	14.3062	2.00271e-46	2e-46	45.6984	+++++++	cg26014931	ENSG00000287162	LOC101929154	LOC101929154_Intergenic_downstream	chr5	2	+	Distal Intergenic	5	77958243	77959092	850	1	101929154	ENST00000658162.1	14875	uncharacterized LOC101929154				FALSE	TRUE	FALSE	FALSE	FALSE	FALSE	FALSE	FALSE	TRUE	Intergenic_downstream				19	22		mapped to different gene in human and mouse	BivProm1		PMD
264	cg23001199	5	MEF2C	88883158	14.2762	3.07751e-46	3.08e-46	45.5118	+++++++	cg23001199	ENSG00000081189	MEF2C	MEF2C_fiveUTR	chr5	2	-	Promoter (<=1kb)	5	88717117	88883464	166348	2	4208	ENST00000504921.6	305	myocyte enhancer factor 2C	ENST00000511100.5;ENST00000514794.6;ENST00000512585.5;ENST00000504921.6;ENST00000340208.9;ENST00000424173.6;ENST00000637481.1;ENST00000636998.1;ENST00000625674.2;ENST00000437473.6;ENST00000510942.5;ENST00000506554.5;ENST00000637732.1;ENST00000514015.5;ENST00000629612.2;ENST00000627659.2;ENST00000508569.5;ENST00000513252.5;ENST00000502983.5;ENST00000503075.1;ENST00000511086.1;ENST00000515093.1;ENS…	101929423;101929423;101929423;4208;4208;4208;4208;4208;4208;4208;4208;4208;4208;4208;4208;4208;4208;4208;4208;4208;4208;4208;4208;4208;4208;4208;4208;4208;4208;4208	0;0;0;0;0;0;0;0;0;0;0;0;0;0;0;0;0;0;0;0;0;0;0;0;0;4431;0;5773;5073;5805	TRUE	FALSE	TRUE	TRUE	FALSE	TRUE	TRUE	FALSE	FALSE	fiveUTR				8	13	ENSMUSG00000005583	conserved gene and region in mouse and human	TSS1		PMD
267	cg26726683	5	ISL1	51384587	14.2342	5.6176e-46	5.62e-46	45.2504	+++++++	cg26726683	ENSG00000016082	ISL1	ISL1_Exon	chr5	2	+	Exon (ENST00000230658.12/3670, exon 2 of 6)	5	51383448	51394730	11283	1	3670	ENST00000230658.12	1139	ISL LIM homeobox 1	ENST00000230658.12;ENST00000511384.1;ENST00000505475.3;ENST00000559112.2;ENST00000558403.1	3670;3670;3670;642366;642366	0;0;0;-1255;-4912	TRUE	FALSE	FALSE	FALSE	FALSE	TRUE	FALSE	FALSE	FALSE	Exon				7	16	ENSMUSG00000042258	mapped in human, not mapped in mouse	BivProm2		PMD
268	cg22562422	15	FOXB1	60004300	14.2296	6.00079e-46	6e-46	45.2218	+++++++	cg22562422	ENSG00000171956	FOXB1	FOXB1_Exon	chr15	2	+	Promoter (<=1kb)	15	60004234	60061730	57497	1	27023	ENST00000560857.1	66	forkhead box B1	ENST00000560857.1;ENST00000396057.6	27023;27023	0;0	TRUE	FALSE	TRUE	FALSE	FALSE	TRUE	FALSE	FALSE	FALSE	Exon				4	33	ENSMUSG00000059246	mapped to different gene in human and mouse	BivProm1		PMD
269	cg22040516	7	VWC2	49775530	14.2238	6.52155e-46	6.52e-46	45.1856	+++++++	cg22040516	ENSG00000188730	VWC2	VWC2_Exon	chr7	2	+	Exon (ENST00000340652.5/375567, exon 2 of 4)	7	49773638	49921950	148313	1	375567	ENST00000340652.5	1892	von Willebrand factor C domain containing 2	ENST00000340652.5	375567	0	TRUE	FALSE	FALSE	FALSE	FALSE	TRUE	FALSE	FALSE	FALSE	Exon				1	1	ENSMUSG00000050830	conserved gene and region in mouse and human	BivProm2		PMD
273	cg25273233	6	PRDM13	99606642	14.164	1.53093e-45	1.53e-45	44.815	+++++++	cg25273233	ENSG00000112238	PRDM13	PRDM13_Promoter	chr6	2	+	Promoter (<=1kb)	6	99606730	99614759	8030	1	59336	ENST00000369215.4	-87	PR/SET domain 13	ENST00000369215.4;ENST00000369214.2	59336;59336	0;0	FALSE	TRUE	TRUE	FALSE	FALSE	FALSE	FALSE	FALSE	FALSE	Promoter				19	24	ENSMUSG00000040478	conserved gene and region in mouse and human	ReprPC1		PMD
277	cg21420547	7	SP8	20793467	14.1379	2.21859e-45	2.22e-45	44.6539	+++++++	cg21420547	ENSG00000164651	SP8	SP8_Promoter	chr7	2	-	Promoter (6-7kb)	7	20782283	20786886	4604	2	221833	ENST00000617581.4	-6582	Sp8 transcription factor				FALSE	TRUE	TRUE	FALSE	FALSE	FALSE	FALSE	FALSE	FALSE	Promoter				28	29	ENSMUSG00000048562	conserved gene and region in mouse and human	ReprPC1		PMD
278	cg17980056	5	OTP	77641712	14.1324	2.39731e-45	2.4e-45	44.6203	+++++++	cg17980056	ENSG00000171540	OTP	OTP_Promoter	chr5	2	-	Promoter (2-3kb)	5	77628712	77639688	10977	2	23440	ENST00000306422.4	-2025	orthopedia homeobox	ENST00000306422.4;ENST00000515716.1	23440;23440	0;-4719	FALSE	TRUE	TRUE	FALSE	FALSE	FALSE	FALSE	FALSE	FALSE	Promoter				24	34	ENSMUSG00000021685	mapped in human, not mapped in mouse	ReprPC1		PMD
283	cg11235379	2	TBR1	161417813	14.0624	6.46434e-45	6.46e-45	44.1895	+++++++	cg11235379	ENSG00000136535	TBR1	TBR1_Exon	chr2	2	+	Exon (ENST00000389554.8/10716, exon 2 of 6)	2	161416297	161425870	9574	1	10716	ENST00000389554.8	1516	T-box brain transcription factor 1	ENST00000389554.8;ENST00000463544.1;ENST00000411412.5;ENST00000410035.1;ENST00000477804.5;ENST00000489530.1	10716;10716;10716;10716;10716;10716	0;0;0;0;-1396;-1697	TRUE	FALSE	FALSE	FALSE	FALSE	TRUE	FALSE	FALSE	FALSE	Exon				17	28	ENSMUSG00000035033	mapped in human, not mapped in mouse	ReprPC1		PMD
290	cg01767626	3	PTPRG-AS1	62368075	13.9825	1.99364e-44	1.99e-44	43.7004	+++++++	cg01767626	ENSG00000241472	PTPRG-AS1	PTPRG-AS1_Intron	chr3	2	-	Intron (ENST00000661510.1/ENST00000661510.1, intron 1 of 1)	3	62221249	62369356	148108	2	100506994	ENST00000665590.1	1280	PTPRG antisense RNA 1	ENST00000665590.1;ENST00000664200.1;ENST00000665832.1;ENST00000670263.1;ENST00000664757.1;ENST00000653279.1;ENST00000669426.1;ENST00000495542.5;ENST00000490916.5;ENST00000283268.8;ENST00000486811.5;ENST00000475839.1	100506994;100506994;100506994;100506994;100506994;100506994;100506994;100506994;100506994;55079;55079;55079	0;0;0;0;0;0;0;0;0;0;0;0	TRUE	FALSE	FALSE	FALSE	FALSE	FALSE	TRUE	FALSE	FALSE	Intron				22	30		mapped to different gene in human and mouse	ReprPC1		PMD
291	cg24707416	7	UNCX	1238067	13.9721	2.30832e-44	2.31e-44	43.6367	+++++++	cg24707416	ENSG00000164853	UNCX	UNCX_Intergenic_downstream	chr7	2	+	Distal Intergenic	7	1232872	1237326	4455	1	340260	ENST00000316333.9	5195	UNC homeobox	ENST00000316333.9	340260	0	FALSE	TRUE	FALSE	FALSE	FALSE	FALSE	FALSE	FALSE	TRUE	Intergenic_downstream				58	94	ENSMUSG00000029546	conserved gene and region in mouse and human	ReprPC1		PMD
293	cg05506365	2	POU3F3	104855735	13.9516	3.07826e-44	3.08e-44	43.5117	+++++++	cg05506365	ENSG00000198914	POU3F3	POU3F3_Exon	chr2	2	+	Exon (ENST00000361360.4/5455, exon 1 of 1)	2	104854115	104858574	4460	1	5455	ENST00000361360.4	1620	POU class 3 homeobox 3	ENST00000413121.5;ENST00000443988.5;ENST00000447876.5;ENST00000458253.5;ENST00000454729.1;ENST00000661120.1;ENST00000361360.4	100506421;100506421;100506421;100506421;100506421;100506421;5455	-4274;-4282;0;-4277;-4259;-4276;0	TRUE	FALSE	FALSE	FALSE	FALSE	TRUE	TRUE	FALSE	FALSE	Exon				4	16	ENSMUSG00000045515	conserved gene and region in mouse and human	BivProm3		PMD
299	cg06330691	11	TENM4	78962245	13.9227	4.61121e-44	4.61e-44	43.3362	+++++++	cg06330691	ENSG00000149256	TENM4	TENM4_Intron	chr11	2	-	Intron (ENST00000278550.12/26011, intron 6 of 33)	11	78652829	79441030	788202	2	26011	ENST00000278550.12	478784	teneurin transmembrane protein 4	ENST00000278550.12;ENST00000533013.1	26011;26011	0;0	TRUE	FALSE	FALSE	FALSE	FALSE	FALSE	TRUE	FALSE	FALSE	Intron				11	29	ENSMUSG00000048078	conserved gene but different region in human and mouse	BivProm4		PMD
302	cg08188894	15	FOXB1	60005129	13.8882	7.47182e-44	7.47e-44	43.1266	+++++++	cg08188894	ENSG00000171956	FOXB1	FOXB1_Exon	chr15	2	+	Promoter (<=1kb)	15	60004234	60061730	57497	1	27023	ENST00000560857.1	895	forkhead box B1	ENST00000560857.1;ENST00000396057.6	27023;27023	0;0	TRUE	FALSE	TRUE	FALSE	FALSE	TRUE	TRUE	FALSE	FALSE	Exon				4	33	ENSMUSG00000059246	mapped to different gene in human and mouse	BivProm1		PMD
303	cg02097817	14	UNC79	93430843	13.8737	9.1393e-44	9.14e-44	43.0391	+++++++	cg02097817	ENSG00000133958	UNC79	UNC79_fiveUTR	chr14	50	+	Promoter (<=1kb)	14	93430876	93707876	277001	1	57578	ENST00000553484.5	0	unc-79 homolog, NALCN channel complex subunit	ENST00000256339.8;ENST00000555664.5;ENST00000553484.5;ENST00000393151.6	57578;57578;57578;57578	0;0;0;0	TRUE	FALSE	TRUE	TRUE	FALSE	TRUE	TRUE	FALSE	FALSE	fiveUTR	0	1	chr14:93430843:93430892:+	15	24	ENSMUSG00000021198	conserved gene and region in mouse and human	BivProm1,TSS2
306	cg21762820	1	FAM78B	166165996	13.8271	1.75005e-43	1.75e-43	42.7569	+++++++	cg21762820	ENSG00000188859	FAM78B	FAM78B_Exon	chr1	2	-	Promoter (<=1kb)	1	166057426	166166225	108800	2	149297	ENST00000435676.2	228	family with sequence similarity 78 member B	ENST00000435676.2;ENST00000456900.1;ENST00000441649.1;ENST00000354422.3;ENST00000338353.3	149297;149297;149297;149297;149297	0;0;0;0;0	TRUE	FALSE	TRUE	FALSE	FALSE	TRUE	FALSE	FALSE	FALSE	Exon				9	9	ENSMUSG00000060568	conserved gene and region in mouse and human	BivProm1		PMD
311	cg01486146	10	PAX2	100655554	13.8025	2.46299e-43	2.46e-43	42.6085	+++++++	cg01486146	ENSG00000075891	PAX2	PAX2_Intergenic_upstream	chr10	2	-	Distal Intergenic	10	100735603	100806599	70997	1	5076	ENST00000553492.5	-80049	paired box 2				FALSE	TRUE	FALSE	FALSE	FALSE	FALSE	FALSE	FALSE	TRUE	Intergenic_upstream				100	166	ENSMUSG00000004231	conserved gene and region in mouse and human	BivProm2		PMD
313	cg07254032	5	HCN1	45695737	13.7744	3.6357e-43	3.64e-43	42.4394	+++++++	cg07254032	ENSG00000164588	HCN1	HCN1_Exon	chr5	2	-	Promoter (<=1kb)	5	45254948	45696380	441433	2	348980	ENST00000303230.6	642	hyperpolarization activated cyclic nucleotide gated potassium channel 1	ENST00000303230.6;ENST00000634658.1;ENST00000638054.1	348980;348980;348980	0;0;-12	TRUE	FALSE	TRUE	FALSE	FALSE	TRUE	FALSE	FALSE	FALSE	Exon				1	1	ENSMUSG00000021730	conserved gene and region in mouse and human	BivProm2		PMD
319	cg00860838	3	LHFPL4	9552621	13.7003	1.01058e-42	1.01e-42	41.9954	+++++++	cg00860838	ENSG00000156959	LHFPL4	LHFPL4_Exon	chr3	2	-	Exon (ENST00000287585.8/375323, exon 2 of 4)	3	9498361	9553822	55462	2	375323	ENST00000287585.8	1200	LHFPL tetraspan subfamily member 4	ENST00000287585.8;ENST00000495730.1;ENST00000498277.1	375323;375323;375323	0;-314;0	TRUE	FALSE	FALSE	FALSE	FALSE	TRUE	FALSE	FALSE	FALSE	Exon				7	7	ENSMUSG00000042873	conserved gene and region in mouse and human	BivProm2		PMD
321	cg16356803	6	NRN1	6006777	13.6768	1.39617e-42	1.4e-42	41.8551	+++++++	cg16356803	ENSG00000124785	NRN1	NRN1_fiveUTR	chr6	2	-	Promoter (<=1kb)	6	5997999	6006925	8927	2	51299	ENST00000244766.7	147	neuritin 1	ENST00000244766.7;ENST00000622188.4;ENST00000616243.1;ENST00000495850.1	51299;51299;51299;51299	0;0;0;0	TRUE	FALSE	TRUE	TRUE	FALSE	TRUE	FALSE	FALSE	FALSE	fiveUTR				4	9	ENSMUSG00000039114	conserved gene and region in mouse and human	BivProm1		PMD
326	cg19584582	2	EVX2	176075743	13.6466	2.11503e-42	2.12e-42	41.6747	+++++++	cg19584582	ENSG00000174279	EVX2	EVX2_Intergenic_downstream	chr2	2	-	Distal Intergenic	2	176077472	176083913	6442	2	344191	ENST00000308618.4	8170	even-skipped homeobox 2	ENST00000308618.4	344191	0	FALSE	TRUE	FALSE	FALSE	FALSE	FALSE	FALSE	FALSE	TRUE	Intergenic_downstream				17	36	ENSMUSG00000001815	conserved gene and region in mouse and human	ReprPC1		PMD
328	cg11563156	2	EN1	118849854	13.6211	3.00049e-42	3e-42	41.5228	+++++++	cg11563156	ENSG00000163064	EN1	EN1_Promoter	chr2	2	-	Promoter (2-3kb)	2	118842171	118847678	5508	2	2019	ENST00000295206.6	-2177	engrailed homeobox 1	ENST00000295206.6	2019	0	FALSE	TRUE	TRUE	FALSE	FALSE	FALSE	FALSE	FALSE	FALSE	Promoter				25	42	ENSMUSG00000058665	mapped in human, not mapped in mouse	ReprPC1		PMD
331	cg22057720	13	SLITRK1	83881516	13.5817	5.14181e-42	5.14e-42	41.2889	+++++++	cg22057720	ENSG00000178235	SLITRK1	SLITRK1_fiveUTR	chr13	2	-	Promoter (<=1kb)	13	83877205	83882393	5189	2	114798	ENST00000377084.3	876	SLIT and NTRK like family member 1	ENST00000377084.3	114798	0	TRUE	FALSE	TRUE	TRUE	FALSE	TRUE	TRUE	FALSE	FALSE	fiveUTR				7	20	ENSMUSG00000075478	conserved gene and region in mouse and human	BivProm2		PMD
339	cg12597232	9	GRIN3A	101737502	13.4812	2.0187e-41	2.02e-41	40.6949	+++++++	cg12597232	ENSG00000198785	GRIN3A	GRIN3A_Exon	chr9	2	-	Exon (ENST00000361820.5/116443, exon 1 of 9)	9	101569353	101738580	169228	2	116443	ENST00000361820.5	1077	glutamate ionotropic receptor NMDA type subunit 3A	ENST00000361820.5	116443	0	TRUE	FALSE	FALSE	FALSE	FALSE	TRUE	FALSE	FALSE	FALSE	Exon				5	5	ENSMUSG00000039579	conserved gene and region in mouse and human	BivProm2		PMD
340	cg13486820	1	BARHL2	90716731	13.4805	2.03849e-41	2.04e-41	40.6907	+++++++	cg13486820	ENSG00000143032	BARHL2	BARHL2_Exon	chr1	2	-	Promoter (<=1kb)	1	90711539	90717302	5764	2	343472	ENST00000370445.5	570	BarH like homeobox 2	ENST00000370445.5	343472	0	TRUE	FALSE	TRUE	FALSE	FALSE	TRUE	FALSE	FALSE	FALSE	Exon				7	29	ENSMUSG00000034384	mapped in human, not mapped in mouse	BivProm2		PMD
342	cg23146717	15	FOXB1	59994760	13.4529	2.96175e-41	2.96e-41	40.5285	+++++++	cg23146717	ENSG00000171956	FOXB1	FOXB1_Promoter	chr15	2	+	Promoter (9-10kb)	15	60004234	60061730	57497	1	27023	ENST00000560857.1	-9473	forkhead box B1				FALSE	TRUE	TRUE	FALSE	FALSE	FALSE	FALSE	FALSE	FALSE	Promoter				12	33	ENSMUSG00000059246	mapped in human, not mapped in mouse	ReprPC1		PMD
343	cg06333141	1	PPP2R5A	212329287	13.4514	3.02205e-41	3.02e-41	40.5197	+++++++	cg06333141	ENSG00000066027	PPP2R5A	PPP2R5A_Exon	chr1	2	+	Exon (ENST00000261461.7/5525, exon 2 of 13)	1	212285410	212361853	76444	1	5525	ENST00000261461.7	43877	protein phosphatase 2 regulatory subunit B'alpha	ENST00000261461.7;ENST00000537030.3;ENST00000479259.1;ENST00000498129.6	5525;5525;5525;5525	0;0;0;0	TRUE	FALSE	FALSE	FALSE	FALSE	TRUE	TRUE	FALSE	FALSE	Exon				2	3	ENSMUSG00000026626	conserved gene and region in mouse and human	Tx6		HMD
349	cg12593479	4	PANCR	110615337	13.4217	4.5114e-41	4.51e-41	40.3457	+++++++	cg12593479	ENSG00000250103	PANCR	PANCR_Exon	chr4	2	-	Promoter (<=1kb)	4	110595513	110615458	19946	2	110231149	ENST00000513690.2	120	PITX2 adjacent non-coding RNA	ENST00000513690.2;ENST00000503456.1;ENST00000645131.1;ENST00000644743.1;ENST00000394595.8;ENST00000355080.9;ENST00000644488.1;ENST00000354925.6;ENST00000613094.4;ENST00000614423.4;ENST00000616641.4;ENST00000511837.5;ENST00000556049.1;ENST00000511990.1;ENST00000557119.2	110231149;110231149;5308;5308;5308;5308;5308;5308;5308;5308;5308;5308;5308;5308;5308	0;0;0;0;0;0;0;0;0;0;0;0;5378;0;7713	TRUE	FALSE	TRUE	FALSE	FALSE	TRUE	FALSE	FALSE	FALSE	Exon				1	2		mapped to different gene in human and mouse	BivProm2		PMD
351	cg27005345	18	KLHL14	32769733	13.3778	8.15354e-41	8.15e-41	40.0887	+++++++	cg27005345	ENSG00000197705	KLHL14	KLHL14_Exon	chr18	2	-	Exon (ENST00000359358.9/57565, exon 2 of 9)	18	32672673	32773023	100351	2	57565	ENST00000359358.9	3289	kelch like family member 14	ENST00000359358.9;ENST00000358095.4;ENST00000583263.1	57565;57565;57565	0;0;0	TRUE	FALSE	FALSE	FALSE	FALSE	TRUE	FALSE	FALSE	FALSE	Exon				15	39	ENSMUSG00000042514	conserved gene and region in mouse and human	BivProm2		PMD
352	cg17349389	2	CTNNA2	80303645	13.3775	8.18342e-41	8.18e-41	40.0871	+++++++	cg17349389	ENSG00000066032	CTNNA2	CTNNA2_Exon	chr2	2	-	Exon (ENST00000417012.5/347730, exon 2 of 3)	2	79185231	80648779	1463549	1	1496	ENST00000466387.5	1118414	catenin alpha 2	ENST00000466387.5;ENST00000496558.5;ENST00000629316.2;ENST00000402739.8;ENST00000541047.5;ENST00000493024.5;ENST00000417012.5;ENST00000433224.1;ENST00000295057.4;ENST00000409148.1;ENST00000416268.1;ENST00000452811.1;ENST00000415098.1	1496;1496;1496;1496;1496;1496;347730;347730;347730;347730;347730;347730;347730	0;0;0;0;0;0;0;0;0;0;0;0;0	TRUE	FALSE	FALSE	FALSE	FALSE	TRUE	TRUE	FALSE	FALSE	Exon				16	24	ENSMUSG00000063063	conserved gene and region in mouse and human	BivProm2		PMD
354	cg11939159	3	LOC440982	147410944	13.372	8.81518e-41	8.82e-41	40.0548	+++++++	cg11939159		LOC440982	LOC440982_Exon	chr3	50	+	Exon (ENST00000282928.5/7545, exon 1 of 3)	3	147393422	147507986	114565	1	440982	ENST00000472523.1	17522	uncharacterized LOC440982	ENST00000472523.1;ENST00000488404.5;ENST00000282928.5;ENST00000383075.7;ENST00000491672.5;ENST00000462748.6;ENST00000463250.1;ENST00000464144.1	440982;7545;7545;84107;84107;84107;84107;84107	0;0;0;0;0;0;-4412;0	TRUE	FALSE	FALSE	FALSE	FALSE	TRUE	TRUE	FALSE	FALSE	Exon	0	1	chr3:147410944:147410993:+	5	30		mapped to different gene in human and mouse	BivProm1		PMD
360	cg13342658	20	NKX2-2	21516001	13.3247	1.66358e-40	1.66e-40	39.779	+++++++	cg13342658	ENSG00000125820	NKX2-2	NKX2-2_Promoter	chr20	2	-	Promoter (1-2kb)	20	21511017	21514064	3048	2	4821	ENST00000377142.5	-1938	NK2 homeobox 2	ENST00000377142.5	4821	0	FALSE	TRUE	TRUE	FALSE	FALSE	FALSE	FALSE	FALSE	FALSE	Promoter				20	30	ENSMUSG00000027434	mapped in human, not mapped in mouse	BivProm2		PMD
364	cg24104506	6	TFAP2D	50718313	13.3116	1.98237e-40	1.98e-40	39.7028	+++++++	cg24104506	ENSG00000008197	TFAP2D	TFAP2D_Intron	chr6	2	+	Intron (ENST00000008391.3/83741, intron 2 of 7)	6	50713828	50772988	59161	1	83741	ENST00000008391.3	4485	transcription factor AP-2 delta	ENST00000008391.3;ENST00000492804.1	83741;83741	0;0	TRUE	FALSE	FALSE	FALSE	FALSE	FALSE	TRUE	FALSE	FALSE	Intron				9	33	ENSMUSG00000042596	mapped in human, not mapped in mouse	ReprPC2		PMD
367	cg09075088	20	SLC12A5	46028852	13.2811	2.98131e-40	2.98e-40	39.5256	+++++++	cg09075088	ENSG00000124140	SLC12A5	SLC12A5_Intron	chr20	2	+	Intron (ENST00000454036.6/57468, intron 1 of 25)	20	46021690	46057702	36013	1	57468	ENST00000454036.6	7162	solute carrier family 12 member 5	ENST00000454036.6;ENST00000428198.1;ENST00000608944.5;ENST00000622711.4;ENST00000625683.2;ENST00000629054.2;ENST00000616201.4;ENST00000616202.4;ENST00000616933.4;ENST00000626937.2;ENST00000243964.6;ENST00000627290.2;ENST00000372315.4;ENST00000539566.3;ENST00000636324.1	57468;57468;57468;57468;57468;57468;57468;57468;57468;57468;57468;57468;57468;57468;57468	0;7076;0;0;0;0;0;0;0;0;0;0;0;0;0	TRUE	FALSE	FALSE	FALSE	FALSE	FALSE	TRUE	FALSE	FALSE	Intron				4	10	ENSMUSG00000017740	conserved gene and region in mouse and human	ReprPC1		HMD
369	cg18352564	14	OTX2	56808246	13.274	3.27503e-40	3.28e-40	39.4848	+++++++	cg18352564	ENSG00000165588	OTX2	OTX2_Intron	chr14	2	-	Intron (ENST00000339475.10/5015, intron 2 of 4)	14	56799905	56810448	10544	2	5015	ENST00000339475.10	2201	orthodenticle homeobox 2	ENST00000534909.2;ENST00000554428.1;ENST00000339475.10;ENST00000408990.8;ENST00000672264.1;ENST00000672125.1;ENST00000673481.1;ENST00000673035.1;ENST00000555006.5;ENST00000554788.5;ENST00000554845.1;ENST00000554559.5;ENST00000555804.1	100309464;100309464;5015;5015;5015;5015;5015;5015;5015;5015;5015;5015;5015	0;0;0;0;0;0;0;0;0;0;0;0;0	TRUE	FALSE	FALSE	FALSE	FALSE	FALSE	TRUE	FALSE	FALSE	Intron				7	15	ENSMUSG00000021848	conserved gene but different region in human and mouse	BivProm2		PMD
370	cg00662491	14	FOXG1-AS1	28757829	13.2699	3.46182e-40	3.46e-40	39.4607	+++++++	cg00662491		FOXG1-AS1	FOXG1-AS1_Intron	chr14	2	-	Intron (ENST00000658593.1/103695363, intron 1 of 3)	14	28727415	28765292	37878	2	103695363	ENST00000658593.1	7462	FOXG1 antisense RNA 1	ENST00000658593.1;ENST00000551395.5;ENST00000546560.5;ENST00000549487.1	103695363;103695363;103695363;103695363	0;0;0;0	TRUE	FALSE	FALSE	FALSE	FALSE	FALSE	TRUE	FALSE	FALSE	Intron				10	14		mapped in human, not mapped in mouse	ReprPC1		PMD
374	cg19529849	18	CELF4	37565539	13.2615	3.87333e-40	3.87e-40	39.4119	+++++++	cg19529849	ENSG00000101489	CELF4	CELF4_Exon	chr18	2	-	Promoter (<=1kb)	18	37243040	37565798	322759	2	56853	ENST00000420428.7	258	CUGBP Elav-like family member 4	ENST00000420428.7;ENST00000334919.9;ENST00000591287.5;ENST00000601019.5;ENST00000361795.9;ENST00000603232.6;ENST00000591282.5;ENST00000588597.5;ENST00000601392.5;ENST00000587449.1	56853;56853;56853;56853;56853;56853;56853;56853;56853;56853	0;0;0;0;0;0;0;0;0;0	TRUE	FALSE	TRUE	FALSE	FALSE	TRUE	TRUE	FALSE	FALSE	Exon				20	68	ENSMUSG00000024268	conserved gene and region in mouse and human	BivProm1		PMD
375	cg05664454	8	LOC401463	64586388	13.2538	4.28826e-40	4.29e-40	39.3677	+++++++	cg05664454	ENSG00000254102	LOC401463	LOC401463_Promoter	chr8	2	-	Promoter (4-5kb)	8	64574729	64581921	7193	2	401463	ENST00000670034.1	-4468	uncharacterized LOC401463	ENST00000321870.3;ENST00000517909.1;ENST00000670034.1;ENST00000665275.1;ENST00000523954.1;ENST00000310193.4	27319;401463;401463;401463;9420;9420	0;0;0;0;0;0	FALSE	TRUE	TRUE	FALSE	FALSE	FALSE	FALSE	FALSE	FALSE	Promoter				6	18		mapped in human, not mapped in mouse	ReprPC1		PMD
377	cg09710440	7	LHFPL3	104328932	13.2466	4.72055e-40	4.72e-40	39.326	+++++++	cg09710440	ENSG00000187416	LHFPL3	LHFPL3_Exon	chr7	2	+	Promoter (<=1kb)	7	104328700	104906754	578055	1	375612	ENST00000401970.2	232	LHFPL tetraspan subfamily member 3	ENST00000401970.2;ENST00000424859.6	375612;375612	0;0	TRUE	FALSE	TRUE	FALSE	FALSE	TRUE	FALSE	FALSE	FALSE	Exon				9	11	ENSMUSG00000106379	mapped in human, not mapped in mouse	BivProm2		PMD
378	cg03571891	9	PAX5	37026522	13.2393	5.19985e-40	5.2e-40	39.284	+++++++	cg03571891	ENSG00000196092	PAX5	PAX5_Intron	chr9	2	-	Intron (ENST00000358127.9/5079, intron 1 of 9)	9	36833269	37034268	201000	2	5079	ENST00000358127.9	7745	paired box 5	ENST00000358127.9;ENST00000377852.7;ENST00000523241.6;ENST00000651550.1;ENST00000377840.6;ENST00000377853.6;ENST00000520154.6;ENST00000377847.6;ENST00000414447.5;ENST00000446742.5;ENST00000520281.5;ENST00000522003.5;ENST00000523145.5;ENST00000523493.5;ENST00000651199.1	5079;5079;5079;5079;5079;5079;5079;5079;5079;5079;5079;5079;5079;5079;5079	0;0;0;0;0;0;0;0;0;0;0;0;0;0;0	TRUE	FALSE	FALSE	FALSE	FALSE	FALSE	TRUE	FALSE	FALSE	Intron				28	46	ENSMUSG00000014030	conserved gene but different region in human and mouse	BivProm2		PMD
381	cg01819137	5	POU4F3	146340375	13.2127	7.40883e-40	7.41e-40	39.1303	+++++++	cg01819137	ENSG00000091010	POU4F3	POU4F3_Exon	chr5	2	+	Exon (ENST00000646991.2/5459, exon 2 of 2)	5	146338839	146341728	2890	1	5459	ENST00000646991.2	1536	POU class 4 homeobox 3	ENST00000506502.2;ENST00000646991.2	54439;5459	0;0	TRUE	FALSE	FALSE	FALSE	FALSE	TRUE	TRUE	FALSE	FALSE	Exon				5	15	ENSMUSG00000024497	conserved gene and region in mouse and human	BivProm2		PMD
383	cg12737399	7	UNCX	1230052	13.2019	8.55415e-40	8.55e-40	39.0678	+++++++	cg12737399	ENSG00000164853	UNCX	UNCX_Promoter	chr7	2	+	Promoter (2-3kb)	7	1232872	1237326	4455	1	340260	ENST00000316333.9	-2819	UNC homeobox	ENST00000316333.9	340260	0	FALSE	TRUE	TRUE	FALSE	FALSE	FALSE	FALSE	FALSE	FALSE	Promoter				27	94	ENSMUSG00000029546	mapped to different gene in human and mouse	BivProm3		PMD
388	cg26834803	6	TFAP2D	50715432	13.1621	1.45012e-39	1.45e-39	38.8386	+++++++	cg26834803	ENSG00000008197	TFAP2D	TFAP2D_Exon	chr6	2	+	Exon (ENST00000008391.3/83741, exon 2 of 8)	6	50713828	50772988	59161	1	83741	ENST00000008391.3	1604	transcription factor AP-2 delta	ENST00000008391.3;ENST00000492804.1	83741;83741	0;0	TRUE	FALSE	FALSE	FALSE	FALSE	TRUE	FALSE	FALSE	FALSE	Exon				16	33	ENSMUSG00000042596	mapped to different gene in human and mouse	ReprPC1		PMD
395	cg13739934	13	OBI1-AS1	78602516	13.1145	2.71937e-39	2.72e-39	38.5655	+++++++	cg13739934	ENSG00000234377	OBI1-AS1	OBI1-AS1_Exon	chr13	2	-	Exon (ENST00000377208.7/5457, exon 2 of 2)	13	78054855	78607006	552152	1	100874222	ENST00000607205.5	547661	OBI1 antisense RNA 1	ENST00000607205.5;ENST00000606124.5;ENST00000606429.5;ENST00000607860.5;ENST00000607220.5;ENST00000430549.6;ENST00000606376.5;ENST00000560209.6;ENST00000444769.7;ENST00000560584.2;ENST00000377208.7;ENST00000607269.1	100874222;100874222;100874222;100874222;100874222;100874222;100874222;100874222;100874222;100874222;5457;780529	0;0;0;0;0;0;0;0;0;0;0;0	TRUE	FALSE	FALSE	FALSE	FALSE	TRUE	TRUE	FALSE	FALSE	Exon				3	34		mapped to different gene in human and mouse	BivProm1		HMD
396	cg03934905	2	TBR1	161417759	13.1096	2.90177e-39	2.9e-39	38.5373	+++++++	cg03934905	ENSG00000136535	TBR1	TBR1_Exon	chr2	2	+	Exon (ENST00000389554.8/10716, exon 2 of 6)	2	161416297	161425870	9574	1	10716	ENST00000389554.8	1462	T-box brain transcription factor 1	ENST00000389554.8;ENST00000463544.1;ENST00000411412.5;ENST00000410035.1;ENST00000477804.5;ENST00000489530.1	10716;10716;10716;10716;10716;10716	0;0;0;0;-1450;-1751	TRUE	FALSE	FALSE	FALSE	FALSE	TRUE	FALSE	FALSE	FALSE	Exon				17	28	ENSMUSG00000035033	conserved gene and region in mouse and human	ReprPC1		PMD
400	cg05108018	10	PAX2	100715915	13.0988	3.34489e-39	3.34e-39	38.4756	+++++++	cg05108018	ENSG00000075891	PAX2	PAX2_Intergenic_upstream	chr10	2	+	Distal Intergenic	10	100735603	100806599	70997	1	5076	ENST00000553492.5	-19687	paired box 2				FALSE	TRUE	FALSE	FALSE	FALSE	FALSE	FALSE	FALSE	TRUE	Intergenic_upstream				100	166	ENSMUSG00000004231	conserved gene and region in mouse and human	BivProm2		PMD
403	cg02783173	4	NEUROG2-AS1	112521614	13.0824	4.15104e-39	4.15e-39	38.3818	+++++++	cg02783173	ENSG00000249509	NEUROG2-AS1	NEUROG2-AS1_Intron	chr4	2	+	Intron (ENST00000504009.1/105377372, intron 1 of 3)	4	112515431	112546881	31451	1	105377372	ENST00000504009.1	6183	NEUROG2 and ZGRF1 antisense RNA 1	ENST00000506057.1;ENST00000504009.1	105377372;105377372	0;0	TRUE	FALSE	FALSE	FALSE	FALSE	FALSE	TRUE	FALSE	FALSE	Intron				13	15		mapped in human, not mapped in mouse	ReprPC1		HMD
404	cg14880272	17	NEUROD2	39607875	13.075	4.57561e-39	4.58e-39	38.3396	+++++++	cg14880272	ENSG00000171532	NEUROD2	NEUROD2_fiveUTR	chr17	2	-	Promoter (<=1kb)	17	39603768	39607920	4153	2	4761	ENST00000302584.5	44	neuronal differentiation 2	ENST00000302584.5	4761	0	TRUE	FALSE	TRUE	TRUE	FALSE	TRUE	FALSE	FALSE	FALSE	fiveUTR				3	28	ENSMUSG00000038255	mapped in human, not mapped in mouse	ReprPC1		HMD
406	cg03726556	2	EN1	118849803	13.0545	5.98699e-39	5.99e-39	38.2228	+++++++	cg03726556	ENSG00000163064	EN1	EN1_Promoter	chr2	2	-	Promoter (2-3kb)	2	118842171	118847678	5508	2	2019	ENST00000295206.6	-2126	engrailed homeobox 1	ENST00000295206.6	2019	0	FALSE	TRUE	TRUE	FALSE	FALSE	FALSE	FALSE	FALSE	FALSE	Promoter				25	42	ENSMUSG00000058665	conserved gene and region in mouse and human	ReprPC1		PMD
412	cg02967973	2	CTNNA2	80303640	13.033	7.94032e-39	7.94e-39	38.1002	+++++++	cg02967973	ENSG00000066032	CTNNA2	CTNNA2_Exon	chr2	2	-	Exon (ENST00000417012.5/347730, exon 2 of 3)	2	79185231	80648779	1463549	1	1496	ENST00000466387.5	1118409	catenin alpha 2	ENST00000466387.5;ENST00000496558.5;ENST00000629316.2;ENST00000402739.8;ENST00000541047.5;ENST00000493024.5;ENST00000417012.5;ENST00000433224.1;ENST00000295057.4;ENST00000409148.1;ENST00000416268.1;ENST00000452811.1;ENST00000415098.1	1496;1496;1496;1496;1496;1496;347730;347730;347730;347730;347730;347730;347730	0;0;0;0;0;0;0;0;0;0;0;0;0	TRUE	FALSE	FALSE	FALSE	FALSE	TRUE	TRUE	FALSE	FALSE	Exon				16	24	ENSMUSG00000063063	conserved gene and region in mouse and human	BivProm2		PMD
420	cg17432380	13	LOC101927437	99956981	12.9991	1.23744e-38	1.24e-38	37.9075	+++++++	cg17432380		LOC101927437	LOC101927437_Promoter	chr13	2	-	Promoter (<=1kb)	13	99841879	99957167	115289	2	101927437	ENST00000670575.1	185	uncharacterized LOC101927437	ENST00000670575.1;ENST00000671519.1	101927437;101927437	0;0	TRUE	FALSE	TRUE	FALSE	FALSE	FALSE	TRUE	FALSE	FALSE	Promoter				21	30		mapped in human, not mapped in mouse	BivProm2		HMD
422	cg08120263	14	FOXG1	28766807	12.9891	1.41092e-38	1.41e-38	37.8505	+++++++	cg08120263	ENSG00000176165	FOXG1	FOXG1_fiveUTR	chr14	2	+	Promoter (<=1kb)	14	28766787	28770277	3491	1	2290	ENST00000313071.7	20	forkhead box G1	ENST00000658593.1;ENST00000551395.5;ENST00000546560.5;ENST00000549487.1;ENST00000313071.7;ENST00000668749.1;ENST00000399387.9;ENST00000622740.3	103695363;103695363;103695363;103695363;2290;387978;387978;387978	0;0;0;0;0;0;0;0	TRUE	FALSE	TRUE	TRUE	FALSE	TRUE	FALSE	FALSE	FALSE	fiveUTR				2	17	ENSMUSG00000020950	mapped in human, not mapped in mouse	TSS2		PMD
425	cg09312171	18	NOL4	34223049	12.9673	1.87623e-38	1.88e-38	37.7267	+++++++	cg09312171	ENSG00000101746	NOL4	NOL4_Exon	chr18	2	-	Promoter (<=1kb)	18	33851100	34223551	372452	2	8715	ENST00000261592.9	501	nucleolar protein 4	ENST00000261592.9;ENST00000586314.5;ENST00000589544.5;ENST00000538587.5;ENST00000590712.5;ENST00000591917.5;ENST00000587971.5;ENST00000586309.1	8715;8715;8715;8715;8715;8715;8715;8715	0;0;0;0;0;0;0;0	TRUE	FALSE	TRUE	FALSE	FALSE	TRUE	FALSE	FALSE	FALSE	Exon				13	21	ENSMUSG00000041923	mapped in human, not mapped in mouse	BivProm1		PMD
429	cg03045876	14	HSPA2	64541632	12.9525	2.27375e-38	2.27e-38	37.6433	-++++++	cg03045876	ENSG00000126803	HSPA2	HSPA2_Exon	chr14	2	+	Exon (ENST00000394709.2/ENST00000394709.2, exon 2 of 2)	14	64540468	64543234	2767	1	3306	ENST00000247207.6	1164	heat shock protein family A (Hsp70) member 2	ENST00000648003.1;ENST00000554918.1;ENST00000247207.6	102723809;102723809;3306	0;0;0	TRUE	FALSE	FALSE	FALSE	FALSE	TRUE	FALSE	FALSE	FALSE	Exon				3	4	ENSMUSG00000059970	conserved gene and region in mouse and human	BivProm1		HMD
431	cg24517026	2	HAAO	42810559	12.9369	2.78556e-38	2.79e-38	37.5551	+++++++	cg24517026	ENSG00000162882	HAAO	HAAO_Intergenic_upstream	chr2	2	-	Distal Intergenic	2	42769887	42792593	22707	2	23498	ENST00000406924.6	-17967	3-hydroxyanthranilate 3,4-dioxygenase				FALSE	TRUE	FALSE	FALSE	FALSE	FALSE	FALSE	FALSE	TRUE	Intergenic_upstream				6	6	ENSMUSG00000000673	mapped to different gene in human and mouse	TSS1	tRNA	HMD
433	cg06677854	7	UNCX	1238508	12.9263	3.19689e-38	3.2e-38	37.4953	+++++++	cg06677854	ENSG00000164853	UNCX	UNCX_Intergenic_downstream	chr7	2	+	Distal Intergenic	7	1232872	1237326	4455	1	340260	ENST00000316333.9	5636	UNC homeobox	ENST00000316333.9	340260	0	FALSE	TRUE	FALSE	FALSE	FALSE	FALSE	FALSE	FALSE	TRUE	Intergenic_downstream				58	94	ENSMUSG00000029546	conserved gene and region in mouse and human	ReprPC1		PMD
436	cg13477804	12	ATP5MC2	53677438	12.8965	4.70987e-38	4.71e-38	37.327	+++++++	cg13477804	ENSG00000135390	ATP5MC2	ATP5MC2_Promoter	chr12	2	-	Promoter (<=1kb)	12	53665171	53677408	12238	2	517	ENST00000552242.5	-31	ATP synthase membrane subunit c locus 2	ENST00000673498.1;ENST00000394349.8;ENST00000495596.5;ENST00000552242.5;ENST00000549164.5;ENST00000338662.6;ENST00000549748.2	517;517;517;517;517;517;517	-710;-1113;-3417;0;-1040;0;-1356	FALSE	TRUE	TRUE	FALSE	FALSE	FALSE	FALSE	FALSE	FALSE	Promoter				9	18		mapped to different gene in human and mouse	PromF5		HMD
438	cg26451479	3	GRM7	6861415	12.8919	4.99646e-38	5e-38	37.3013	++++++-	cg26451479	ENSG00000196277	GRM7	GRM7_Exon	chr3	2	+	Exon (ENST00000467425.5/2917, exon 1 of 13)	3	6770001	7146656	376656	1	2917	ENST00000443259.1	91414	glutamate metabotropic receptor 7	ENST00000443259.1;ENST00000448328.6;ENST00000467425.5;ENST00000357716.9;ENST00000486284.5;ENST00000389335.7;ENST00000389336.8;ENST00000440923.7;ENST00000435689.5	2917;2917;2917;2917;2917;2917;2917;2917;2917	0;0;0;0;0;0;0;0;-1327	TRUE	FALSE	FALSE	FALSE	FALSE	TRUE	TRUE	FALSE	FALSE	Exon				6	6	ENSMUSG00000056755	conserved gene and region in mouse and human	BivProm2		PMD
439	cg14712515	5	OTP	77645061	12.8811	5.75344e-38	5.75e-38	37.2401	+++++++	cg14712515	ENSG00000171540	OTP	OTP_Promoter	chr5	2	-	Promoter (5-6kb)	5	77628712	77639688	10977	2	23440	ENST00000306422.4	-5374	orthopedia homeobox				FALSE	TRUE	TRUE	FALSE	FALSE	FALSE	FALSE	FALSE	FALSE	Promoter				24	34	ENSMUSG00000021685	mapped in human, not mapped in mouse	BivProm2		PMD
440	cg23146472	6	TTBK1	43246757	12.8756	6.17443e-38	6.17e-38	37.2094	+++++++	cg23146472	ENSG00000146216	TTBK1	TTBK1_Exon	chr6	2	+	Exon (ENST00000259750.9/84630, exon 2 of 15)	6	43243481	43288258	44778	1	84630	ENST00000259750.9	3276	tau tubulin kinase 1	ENST00000259750.9;ENST00000304139.6	84630;84630	0;0	TRUE	FALSE	FALSE	FALSE	FALSE	TRUE	FALSE	FALSE	FALSE	Exon				2	7	ENSMUSG00000015599	conserved gene and region in mouse and human	BivProm1		HMD
443	cg02244090	13	SOX1-OT	112105271	12.8626	7.30927e-38	7.31e-38	37.1361	+++++++	cg02244090	ENSG00000224243	SOX1-OT	SOX1-OT_Intron	chr13	2	+	Intron (ENST00000658904.1/100505996, intron 2 of 2)	13	112057016	112108011	50996	1	100505996	ENST00000658904.1	48255	SOX1 overlapping transcript	ENST00000663025.1;ENST00000658904.1;ENST00000657728.1;ENST00000653135.1;ENST00000421423.1	100505996;100505996;100505996;100505996;100505996	0;0;0;-1846;-1847	TRUE	FALSE	FALSE	FALSE	FALSE	FALSE	TRUE	FALSE	FALSE	Intron				14	17		mapped to different gene in human and mouse	BivProm2		PMD
449	cg07419021	2	TBR1	161417925	12.8162	1.32983e-37	1.33e-37	36.8762	+++++++	cg07419021	ENSG00000136535	TBR1	TBR1_fiveUTR	chr2	2	+	5' UTR	2	161416297	161425870	9574	1	10716	ENST00000389554.8	1628	T-box brain transcription factor 1	ENST00000389554.8;ENST00000463544.1;ENST00000411412.5;ENST00000410035.1;ENST00000477804.5;ENST00000489530.1	10716;10716;10716;10716;10716;10716	0;0;0;0;-1284;-1585	TRUE	FALSE	FALSE	TRUE	FALSE	TRUE	TRUE	FALSE	FALSE	fiveUTR				1	28	ENSMUSG00000035033	mapped in human, not mapped in mouse	ReprPC1		PMD
450	cg03767531	2	NEUROD1	181680845	12.8132	1.38397e-37	1.38e-37	36.8589	++-++++	cg03767531	ENSG00000162992	NEUROD1	NEUROD1_fiveUTR	chr2	2	-	Promoter (<=1kb)	2	181676467	181680876	4410	2	4760	ENST00000295108.3	30	neuronal differentiation 1	ENST00000479558.5;ENST00000497337.1;ENST00000496876.1;ENST00000295108.3	375298;375298;4760;4760	0;0;0;0	TRUE	FALSE	TRUE	TRUE	FALSE	TRUE	FALSE	FALSE	FALSE	fiveUTR				6	12	ENSMUSG00000034701	mapped to different gene in human and mouse	BivProm2		PMD
451	cg07311313	13	CDX2	27969370	12.798	1.68137e-37	1.68e-37	36.7743	-++++++	cg07311313	ENSG00000165556	CDX2	CDX2_Promoter	chr13	2	-	Promoter (<=1kb)	13	27960918	27969315	8398	2	1045	ENST00000381020.8	-56	caudal type homeobox 2	ENST00000381020.8;ENST00000548877.1	1045;1045	0;0	FALSE	TRUE	TRUE	FALSE	FALSE	FALSE	FALSE	FALSE	FALSE	Promoter				3	7	ENSMUSG00000029646	conserved gene and region in mouse and human	BivProm2		HMD
454	cg20842326	7	PTPRN2	157684195	12.7839	2.01659e-37	2.02e-37	36.6954	+++++++	cg20842326	ENSG00000155093	PTPRN2	PTPRN2_Intron	chr7	2	-	Intron (ENST00000389413.7/5799, intron 11 of 21)	7	157539056	158587773	1048718	2	5799	ENST00000389413.7	903577	protein tyrosine phosphatase receptor type N2	ENST00000389413.7;ENST00000409483.5;ENST00000389418.9;ENST00000389416.8	5799;5799;5799;5799	0;0;0;0	TRUE	FALSE	FALSE	FALSE	FALSE	FALSE	TRUE	FALSE	FALSE	Intron				6	6	ENSMUSG00000056553	mapped in human, not mapped in mouse	BivProm2		PMD
456	cg18253120	4	NEUROG2-AS1	112523352	12.7818	2.07284e-37	2.07e-37	36.6834	+++++++	cg18253120	ENSG00000249509	NEUROG2-AS1	NEUROG2-AS1_Intron	chr4	2	+	Intron (ENST00000504009.1/105377372, intron 1 of 3)	4	112515431	112546881	31451	1	105377372	ENST00000504009.1	7921	NEUROG2 and ZGRF1 antisense RNA 1	ENST00000504009.1	105377372	0	TRUE	FALSE	FALSE	FALSE	FALSE	FALSE	TRUE	FALSE	FALSE	Intron				13	15		mapped to different gene in human and mouse	BivProm1		HMD
460	cg14737427	7	UNCX	1230109	12.749	3.15764e-37	3.16e-37	36.5006	+++++++	cg14737427	ENSG00000164853	UNCX	UNCX_Promoter	chr7	2	+	Promoter (2-3kb)	7	1232872	1237326	4455	1	340260	ENST00000316333.9	-2762	UNC homeobox	ENST00000316333.9	340260	0	FALSE	TRUE	TRUE	FALSE	FALSE	FALSE	FALSE	FALSE	FALSE	Promoter				27	94	ENSMUSG00000029546	mapped to different gene in human and mouse	BivProm3		PMD
462	cg12063651	13	LINC00554	99996475	12.7468	3.24876e-37	3.25e-37	36.4883	+++++++	cg12063651	ENSG00000260738	LINC00554	LINC00554_Exon	chr13	2	-	Exon (ENST00000564841.1/100861542, exon 1 of 1)	13	99994899	99997909	3011	2	100861542	ENST00000564841.1	1433	long intergenic non-protein coding RNA 554	ENST00000564841.1	100861542	0	TRUE	FALSE	FALSE	FALSE	FALSE	TRUE	FALSE	FALSE	FALSE	Exon				3	4		mapped in human, not mapped in mouse	ReprPC1		HMD
463	cg09559229	7	MIR129-1	128167639	12.7427	3.42428e-37	3.42e-37	36.4654	+++++++	cg09559229	ENSG00000207705	MIR129-1	MIR129-1_Intergenic_upstream	chr7	2	+	Distal Intergenic	7	128207872	128207943	72	1	406917	ENST00000384972.2	-40232	microRNA 129-1				FALSE	TRUE	FALSE	FALSE	FALSE	FALSE	FALSE	FALSE	TRUE	Intergenic_upstream				5	5	ENSMUSG00000065469	conserved gene and region in mouse and human	TSS2		PMD
472	cg26212988	8	SFRP1	41308949	12.6722	8.4369e-37	8.44e-37	36.0738	+++++++	cg26212988	ENSG00000104332	SFRP1	SFRP1_Exon	chr8	2	-	Promoter (<=1kb)	8	41261962	41309473	47512	2	6422	ENST00000220772.8	523	secreted frizzled related protein 1	ENST00000220772.8;ENST00000379845.3	6422;6422	0;-1959	TRUE	FALSE	TRUE	FALSE	FALSE	TRUE	FALSE	FALSE	FALSE	Exon				2	3	ENSMUSG00000031548	conserved gene and region in mouse and human	BivProm1		PMD
475	cg18821963	15	CELF6	72319683	12.6562	1.03377e-36	1.03e-36	35.9856	+++++++	cg18821963	ENSG00000140488	CELF6	CELF6_threeUTR	chr15	2	-	Promoter (<=1kb)	15	72266746	72319946	53201	2	60677	ENST00000569547.1	262	CUGBP Elav-like family member 6	ENST00000569547.1;ENST00000287202.10;ENST00000379915.4;ENST00000437872.7;ENST00000567083.2	60677;60677;60677;60677;60677	0;0;0;0;0	TRUE	FALSE	TRUE	FALSE	TRUE	TRUE	TRUE	FALSE	FALSE	threeUTR				5	8	ENSMUSG00000032297	conserved gene but different region in human and mouse	TSS2		HMD
476	cg24181917	1	C1orf61	156439844	12.6549	1.05052e-36	1.05e-36	35.9786	+++++++	cg24181917	ENSG00000125462	C1orf61	C1orf61_Intron	chr1	2	-	Intron (ENST00000673141.1/10485, intron 2 of 8)	1	156404253	156456613	52361	2	10485	ENST00000673141.1	16768	chromosome 1 open reading frame 61	ENST00000673141.1	10485	0	TRUE	FALSE	FALSE	FALSE	FALSE	FALSE	TRUE	FALSE	FALSE	Intron				3	4		mapped to different gene in human and mouse	ReprPC1		HMD
480	cg15776582	14	UNC79	93430841	12.6495	1.12617e-36	1.13e-36	35.9484	+++++++	cg15776582	ENSG00000133958	UNC79	UNC79_fiveUTR	chr14	50	-	Promoter (<=1kb)	14	93430876	93707876	277001	1	57578	ENST00000553484.5	0	unc-79 homolog, NALCN channel complex subunit	ENST00000256339.8;ENST00000555664.5;ENST00000553484.5;ENST00000393151.6	57578;57578;57578;57578	0;0;0;0	TRUE	FALSE	TRUE	TRUE	FALSE	TRUE	TRUE	FALSE	FALSE	fiveUTR	0	1	chr14:93430841:93430890:-	15	24	ENSMUSG00000021198	conserved gene and region in mouse and human	BivProm1,TSS2
482	cg05528361	12	TBX3	114684215	12.6367	1.32582e-36	1.33e-36	35.8775	+++++++	cg05528361	ENSG00000135111	TBX3	TBX3_Promoter	chr12	2	+	Promoter (<=1kb)	12	114670255	114684175	13921	2	6926	ENST00000349155.7	-40	T-box transcription factor 3	ENST00000257566.7;ENST00000349155.7;ENST00000548503.1;ENST00000552054.1	6926;6926;6926;6926	-625;-40;-4282;-781	TRUE	FALSE	TRUE	FALSE	FALSE	FALSE	TRUE	FALSE	FALSE	Promoter				7	12	ENSMUSG00000018604	mapped in human, not mapped in mouse	PromF5		PMD
483	cg27031992	3	PTPRG-AS1	62368985	12.6362	1.3342e-36	1.33e-36	35.8748	+++++++	cg27031992	ENSG00000241472	PTPRG-AS1	PTPRG-AS1_Promoter	chr3	2	-	Promoter (<=1kb)	3	62221249	62369356	148108	2	100506994	ENST00000665590.1	370	PTPRG antisense RNA 1	ENST00000665590.1;ENST00000664200.1;ENST00000665832.1;ENST00000670263.1;ENST00000664757.1;ENST00000653279.1;ENST00000669426.1;ENST00000495542.5;ENST00000490916.5;ENST00000283268.8;ENST00000486811.5;ENST00000475839.1	100506994;100506994;100506994;100506994;100506994;100506994;100506994;100506994;100506994;55079;55079;55079	0;0;0;0;0;0;0;0;0;0;0;0	TRUE	FALSE	TRUE	FALSE	FALSE	FALSE	TRUE	FALSE	FALSE	Promoter				4	30		mapped to different gene in human and mouse	BivProm2		PMD
492	cg13043904	7	SP8	20793387	12.5731	2.96814e-36	2.97e-36	35.5275	+++++++	cg13043904	ENSG00000164651	SP8	SP8_Promoter	chr7	2	-	Promoter (6-7kb)	7	20782283	20786886	4604	2	221833	ENST00000617581.4	-6502	Sp8 transcription factor				FALSE	TRUE	TRUE	FALSE	FALSE	FALSE	FALSE	FALSE	FALSE	Promoter				28	29	ENSMUSG00000048562	conserved gene and region in mouse and human	ReprPC1		PMD
493	cg04060219	2	EN1	118849821	12.5708	3.05749e-36	3.06e-36	35.5146	+++++-+	cg04060219	ENSG00000163064	EN1	EN1_Promoter	chr2	2	-	Promoter (2-3kb)	2	118842171	118847678	5508	2	2019	ENST00000295206.6	-2144	engrailed homeobox 1	ENST00000295206.6	2019	0	FALSE	TRUE	TRUE	FALSE	FALSE	FALSE	FALSE	FALSE	FALSE	Promoter				25	42	ENSMUSG00000058665	conserved gene and region in mouse and human	ReprPC1		PMD
494	cg13518541	5	LINC00461	88675941	12.5662	3.24016e-36	3.24e-36	35.4894	+++++++	cg13518541	ENSG00000245526	LINC00461	LINC00461_Exon	chr5	2	-	Exon (ENST00000504246.5/645323, exon 1 of 4)	5	88507546	88684808	177263	2	645323	ENST00000506978.5	8866	long intergenic non-protein coding RNA 461	ENST00000657578.1;ENST00000659116.1;ENST00000510274.1;ENST00000506978.5;ENST00000662192.1;ENST00000669424.1;ENST00000664240.1;ENST00000665062.1;ENST00000665865.1;ENST00000656755.1;ENST00000513805.6;ENST00000509405.6;ENST00000659156.1;ENST00000506664.6;ENST00000506014.5;ENST00000502301.5;ENST00000500197.6;ENST00000505030.6;ENST00000511014.7;ENST00000666342.1;ENST00000509265.2;ENST00000663276.1;ENS…	109729137;109729137;109729137;645323;645323;645323;645323;645323;645323;645323;645323;645323;645323;645323;645323;645323;645323;645323;645323;645323;645323;645323;645323;645323;645323;645323;645323;645323;645323;645323;645323;645323	0;0;0;0;0;0;0;0;0;0;0;0;0;0;0;0;0;0;0;0;0;0;0;0;0;0;0;0;0;0;0;-2635	TRUE	FALSE	FALSE	FALSE	FALSE	TRUE	TRUE	FALSE	FALSE	Exon				27	54		mapped to different gene in human and mouse	BivProm1		PMD
498	cg21508838	5	LINC00461	88667677	12.5462	4.16957e-36	4.17e-36	35.3799	+++++++	cg21508838	ENSG00000245526	LINC00461	LINC00461_Intron	chr5	2	-	Intron (ENST00000506978.5/645323, intron 3 of 6)	5	88507546	88684808	177263	2	645323	ENST00000506978.5	17130	long intergenic non-protein coding RNA 461	ENST00000384838.1;ENST00000506978.5;ENST00000662192.1;ENST00000669424.1;ENST00000664240.1;ENST00000665062.1;ENST00000665865.1;ENST00000656755.1;ENST00000513805.6;ENST00000509405.6;ENST00000659156.1;ENST00000506664.6;ENST00000506014.5;ENST00000502301.5;ENST00000500197.6;ENST00000505030.6;ENST00000511014.7;ENST00000666342.1;ENST00000509265.2;ENST00000663276.1;ENST00000666195.1;ENST00000658935.1;ENS…	407047;645323;645323;645323;645323;645323;645323;645323;645323;645323;645323;645323;645323;645323;645323;645323;645323;645323;645323;645323;645323;645323;645323;645323;645323;645323;645323;645323;645323;645323	0;0;0;0;0;0;0;0;0;0;0;0;0;0;0;0;0;0;0;0;0;0;0;0;0;0;0;0;0;5628	TRUE	FALSE	FALSE	FALSE	FALSE	FALSE	TRUE	FALSE	FALSE	Intron				27	54		mapped to different gene in human and mouse	BivProm2		PMD
500	cg04016956	5	TBCA	77844571	12.5404	4.48474e-36	4.48e-36	35.3483	+++++++	cg04016956	ENSG00000171530	TBCA	TBCA_Intron	chr5	2	-	Intron (ENST00000522370.1/6902, intron 1 of 3)	5	77691404	77868780	177377	2	6902	ENST00000522370.1	24208	tubulin folding cofactor A	ENST00000522370.1	6902	0	TRUE	FALSE	FALSE	FALSE	FALSE	FALSE	TRUE	FALSE	FALSE	Intron				41	53	ENSMUSG00000042043	conserved gene but different region in human and mouse	BivProm1		PMD
502	cg09841958	9	BARHL1	132587503	12.5213	5.71101e-36	5.71e-36	35.2433	+++++++	cg09841958	ENSG00000125492	BARHL1	BARHL1_Exon	chr9	2	+	Exon (ENST00000263610.7/56751, exon 2 of 3)	9	132582606	132590252	7647	1	56751	ENST00000263610.7	4897	BarH like homeobox 1	ENST00000263610.7;ENST00000542090.1	56751;56751	0;0	TRUE	FALSE	FALSE	FALSE	FALSE	TRUE	FALSE	FALSE	FALSE	Exon				2	6	ENSMUSG00000026805	conserved gene and region in mouse and human	ReprPC1		PMD
507	cg09628017	20	NKX2-2	21508522	12.5127	6.36613e-36	6.37e-36	35.1961	+++++++	cg09628017	ENSG00000125820	NKX2-2	NKX2-2_Intergenic_downstream	chr20	2	-	Distal Intergenic	20	21511017	21514064	3048	2	4821	ENST00000377142.5	5542	NK2 homeobox 2	ENST00000377142.5	4821	0	FALSE	TRUE	FALSE	FALSE	FALSE	FALSE	FALSE	FALSE	TRUE	Intergenic_downstream				2	30	ENSMUSG00000027434	conserved gene but different region in human and mouse	ReprPC1		PMD
508	cg18991169	11	PAX6-AS1	31821841	12.5041	7.08818e-36	7.09e-36	35.1495	+++++++	cg18991169	ENSG00000281880	PAX6-AS1	PAX6-AS1_Intron	chr11	2	+	Intron (ENST00000643436.1/440034, intron 2 of 2)	11	31812307	31829264	16958	1	440034	ENST00000643436.1	9534	PAX6 antisense RNA 1	ENST00000630360.1;ENST00000643436.1;ENST00000645942.1;ENST00000642237.1;ENST00000644607.1;ENST00000646221.1;ENST00000643671.1;ENST00000643931.1;ENST00000642614.1;ENST00000642818.1;ENST00000645848.1;ENST00000506388.2;ENST00000645824.1;ENST00000638914.3;ENST00000379132.8;ENST00000379129.7;ENST00000638965.1;ENST00000241001.13;ENST00000423822.7;ENST00000532175.5;ENST00000640819.1;ENST00000530348.5;EN…	103157000;440034;440034;440034;440034;440034;440034;440034;440034;440034;440034;440034;440034;5080;5080;5080;5080;5080;5080;5080;5080;5954;5954	0;0;0;0;0;0;0;0;0;0;0;0;0;0;0;0;0;0;0;0;0;0;0	TRUE	FALSE	FALSE	FALSE	FALSE	FALSE	TRUE	FALSE	FALSE	Intron				17	19		mapped in human, not mapped in mouse	ReprPC1		PMD
509	cg15043841	10	SORCS1	107164086	12.4978	7.6703e-36	7.67e-36	35.1152	+++++++	cg15043841	ENSG00000108018	SORCS1	SORCS1_Exon	chr10	2	-	Promoter (<=1kb)	10	106573663	107164534	590872	2	114815	ENST00000263054.10	447	sortilin related VPS10 domain containing receptor 1	ENST00000263054.10	114815	0	TRUE	FALSE	TRUE	FALSE	FALSE	TRUE	FALSE	FALSE	FALSE	Exon				5	8	ENSMUSG00000043531	conserved gene and region in mouse and human	BivProm2		PMD
512	cg21709655	11	SLC17A6	22341703	12.4877	8.71424e-36	8.71e-36	35.0598	+++++++	cg21709655	ENSG00000091664	SLC17A6	SLC17A6_Exon	chr11	2	+	Exon (ENST00000263160.4/57084, exon 2 of 12)	11	22338381	22379503	41123	1	57084	ENST00000263160.4	3322	solute carrier family 17 member 6	ENST00000263160.4;ENST00000534115.1	57084;57084	0;-1273	TRUE	FALSE	FALSE	FALSE	FALSE	TRUE	FALSE	FALSE	FALSE	Exon				3	5	ENSMUSG00000030500	conserved gene and region in mouse and human	ReprPC1		PMD
517	cg12373771	22	TMEM121B	17120491	12.4609	1.22008e-35	1.22e-35	34.9136	+++++++	cg12373771	ENSG00000183307	TMEM121B	TMEM121B_Exon	chr22	2	-	Promoter (<=1kb)	22	17116297	17121360	5064	2	27439	ENST00000331437.4	868	transmembrane protein 121B	ENST00000662102.1;ENST00000428078.4;ENST00000654656.1;ENST00000441544.2;ENST00000668330.1;ENST00000319363.10;ENST00000612619.1;ENST00000331437.4;ENST00000399875.1	100996342;100996342;100996342;100996342;100996342;23765;23765;27439;27439	-1068;-1094;-1100;-1103;-1122;0;0;0;0	TRUE	FALSE	TRUE	FALSE	FALSE	TRUE	TRUE	FALSE	FALSE	Exon				1	1	ENSMUSG00000094626	mapped in human, not mapped in mouse	BivProm1		HMD
521	cg14212534	5	OTP	77641701	12.4354	1.6791e-35	1.68e-35	34.7749	+++++++	cg14212534	ENSG00000171540	OTP	OTP_Promoter	chr5	2	-	Promoter (2-3kb)	5	77628712	77639688	10977	2	23440	ENST00000306422.4	-2014	orthopedia homeobox	ENST00000306422.4;ENST00000515716.1	23440;23440	0;-4708	FALSE	TRUE	TRUE	FALSE	FALSE	FALSE	FALSE	FALSE	FALSE	Promoter				24	34	ENSMUSG00000021685	mapped in human, not mapped in mouse	ReprPC1		PMD
524	cg09354848	20	NKX2-2	21523164	12.4232	1.9548e-35	1.95e-35	34.7089	+++++++	cg09354848	ENSG00000125820	NKX2-2	NKX2-2_Promoter	chr20	2	+	Promoter (9-10kb)	20	21511017	21514064	3048	2	4821	ENST00000377142.5	-9100	NK2 homeobox 2				FALSE	TRUE	TRUE	FALSE	FALSE	FALSE	FALSE	FALSE	FALSE	Promoter				20	30	ENSMUSG00000027434	mapped to different gene in human and mouse	BivProm2		PMD
526	cg08327269	2	NEUROD1	181680828	12.4163	2.13084e-35	2.13e-35	34.6714	+++++++	cg08327269	ENSG00000162992	NEUROD1	NEUROD1_fiveUTR	chr2	2	-	Promoter (<=1kb)	2	181676467	181680876	4410	2	4760	ENST00000295108.3	47	neuronal differentiation 1	ENST00000479558.5;ENST00000497337.1;ENST00000496876.1;ENST00000295108.3	375298;375298;4760;4760	0;0;0;0	TRUE	FALSE	TRUE	TRUE	FALSE	TRUE	FALSE	FALSE	FALSE	fiveUTR				6	12	ENSMUSG00000034701	mapped to different gene in human and mouse	BivProm2		PMD
529	cg21767196	11	PAX6	31802793	12.4026	2.53078e-35	2.53e-35	34.5967	+++++++	cg21767196	ENSG00000007372	PAX6	PAX6_fiveUTR	chr11	2	-	5' UTR	11	31784779	31811134	26356	2	5080	ENST00000606377.6	8340	paired box 6	ENST00000606377.6;ENST00000640368.1;ENST00000639386.2;ENST00000419022.6;ENST00000643871.1;ENST00000638914.3;ENST00000640610.1;ENST00000379132.8;ENST00000379109.7;ENST00000379129.7;ENST00000639916.1;ENST00000638685.1;ENST00000379107.7;ENST00000639409.1;ENST00000640975.1;ENST00000638963.1;ENST00000638965.1;ENST00000241001.13;ENST00000474783.2;ENST00000638629.1;ENST00000639548.1;ENST00000640125.1;EN…	5080;5080;5080;5080;5080;5080;5080;5080;5080;5080;5080;5080;5080;5080;5080;5080;5080;5080;5080;5080;5080;5080;5080;5080;5080;5080;5080;5080;5080;5080;5080;5080;5080;5080;5080;5080;5080;5080;5080;5080;5080;5080;5080;5080;5080;5080;5080;5080;5080;5080;5080;5080;5080;5080;5080;5080;5080;5080;5080;5080;5080;5080;5080;5080;5080;5080;5080;5080;5080;5080;5080;5080;5080;5080;5080;5080	0;0;0;0;0;0;0;0;0;0;0;0;0;0;0;0;0;0;0;0;0;0;0;0;0;0;0;0;0;0;0;0;0;0;0;0;0;0;0;0;0;0;0;0;0;0;0;0;0;0;0;0;0;0;0;0;0;0;0;0;0;0;0;0;0;0;0;0;0;0;0;0;0;0;0;0	TRUE	FALSE	FALSE	TRUE	FALSE	TRUE	TRUE	FALSE	FALSE	fiveUTR				28	58	ENSMUSG00000027168	conserved gene but different region in human and mouse	ReprPC1		PMD
545	cg20766695	9	PAX5	37026581	12.3002	9.0399e-35	9.04e-35	34.0438	+++++++	cg20766695	ENSG00000196092	PAX5	PAX5_Intron	chr9	2	-	Intron (ENST00000358127.9/5079, intron 1 of 9)	9	36833269	37034268	201000	2	5079	ENST00000358127.9	7686	paired box 5	ENST00000358127.9;ENST00000377852.7;ENST00000523241.6;ENST00000651550.1;ENST00000377840.6;ENST00000377853.6;ENST00000520154.6;ENST00000377847.6;ENST00000414447.5;ENST00000446742.5;ENST00000520281.5;ENST00000522003.5;ENST00000523145.5;ENST00000523493.5;ENST00000651199.1	5079;5079;5079;5079;5079;5079;5079;5079;5079;5079;5079;5079;5079;5079;5079	0;0;0;0;0;0;0;0;0;0;0;0;0;0;0	TRUE	FALSE	FALSE	FALSE	FALSE	FALSE	TRUE	FALSE	FALSE	Intron				28	46	ENSMUSG00000014030	conserved gene but different region in human and mouse	BivProm2		PMD
548	cg16071226	9	PAX5	37034240	12.2925	9.94443e-35	9.94e-35	34.0024	+++++++	cg16071226	ENSG00000196092	PAX5	PAX5_fiveUTR	chr9	2	-	Promoter (<=1kb)	9	36833269	37034268	201000	2	5079	ENST00000358127.9	27	paired box 5	ENST00000358127.9;ENST00000377852.7;ENST00000523241.6;ENST00000377840.6;ENST00000377853.6;ENST00000520154.6;ENST00000377847.6;ENST00000414447.5;ENST00000446742.5;ENST00000520281.5;ENST00000522003.5;ENST00000523145.5;ENST00000523493.5	5079;5079;5079;5079;5079;5079;5079;5079;5079;5079;5079;5079;5079	0;0;0;0;0;0;0;0;0;0;0;0;0	TRUE	FALSE	TRUE	TRUE	FALSE	TRUE	FALSE	FALSE	FALSE	fiveUTR				12	46	ENSMUSG00000014030	conserved gene but different region in human and mouse	BivProm1		PMD
549	cg10289720	14	FOXG1	28768143	12.282	1.13124e-34	1.13e-34	33.9464	+++++++	cg10289720	ENSG00000176165	FOXG1	FOXG1_Exon	chr14	2	+	Exon (ENST00000313071.7/2290, exon 1 of 1)	14	28766787	28770277	3491	1	2290	ENST00000313071.7	1356	forkhead box G1	ENST00000658593.1;ENST00000551395.5;ENST00000546560.5;ENST00000549487.1;ENST00000313071.7;ENST00000668749.1;ENST00000399387.9;ENST00000622740.3;ENST00000552957.5;ENST00000548213.2	103695363;103695363;103695363;103695363;2290;387978;387978;387978;387978;387978	0;0;0;0;0;0;0;0;0;0	TRUE	FALSE	FALSE	FALSE	FALSE	TRUE	FALSE	FALSE	FALSE	Exon				8	17	ENSMUSG00000020950	conserved gene and region in mouse and human	BivProm2		PMD
552	cg05317739	5	OTP	77645487	12.2796	1.1663e-34	1.17e-34	33.9332	+++++++	cg05317739	ENSG00000171540	OTP	OTP_Promoter	chr5	2	-	Promoter (5-6kb)	5	77628712	77639688	10977	2	23440	ENST00000306422.4	-5800	orthopedia homeobox				FALSE	TRUE	TRUE	FALSE	FALSE	FALSE	FALSE	FALSE	FALSE	Promoter				24	34	ENSMUSG00000021685	conserved gene and region in mouse and human	BivProm1		PMD
555	cg17389888	7	LHFPL3	104328887	12.2536	1.60775e-34	1.61e-34	33.7938	+++++++	cg17389888	ENSG00000187416	LHFPL3	LHFPL3_Exon	chr7	2	+	Promoter (<=1kb)	7	104328700	104906754	578055	1	375612	ENST00000401970.2	187	LHFPL tetraspan subfamily member 3	ENST00000401970.2;ENST00000424859.6	375612;375612	0;0	TRUE	FALSE	TRUE	FALSE	FALSE	TRUE	FALSE	FALSE	FALSE	Exon				9	11	ENSMUSG00000106379	conserved gene and region in mouse and human	BivProm2		PMD
559	cg20237793	6	LINC01012	27631473	12.2402	1.89475e-34	1.89e-34	33.7224	+++++++	cg20237793	ENSG00000281706	LINC01012	LINC01012_Intergenic_upstream	chr6	2	-	Distal Intergenic	6	27694035	27711354	17320	1	100507173	ENST00000628328.3	-62562	long intergenic non-protein coding RNA 1012				FALSE	TRUE	FALSE	FALSE	FALSE	FALSE	FALSE	FALSE	TRUE	Intergenic_upstream				1	1		mapped to different gene in human and mouse	BivProm2	tRNA	HMD
565	cg21777070	14	SFTA3	36519247	12.2236	2.32441e-34	2.32e-34	33.6337	+++++++	cg21777070	ENSG00000229415	SFTA3	SFTA3_Exon	chr14	2	-	Promoter (<=1kb)	14	36473207	36519521	46315	2	253970	ENST00000521945.1	273	surfactant associated 3	ENST00000521292.2;ENST00000521945.1;ENST00000498187.6;ENST00000354822.6;ENST00000518149.5;ENST00000522719.2;ENST00000546983.1	100506237;253970;7080;7080;7080;7080;7080	0;0;0;0;0;0;0	TRUE	FALSE	TRUE	FALSE	FALSE	TRUE	TRUE	FALSE	FALSE	Exon				2	22		mapped to different gene in human and mouse	BivProm2		PMD
578	cg25339883	18	CELF4	37565398	12.1657	4.73634e-34	4.74e-34	33.3246	+++++++	cg25339883	ENSG00000101489	CELF4	CELF4_Exon	chr18	2	-	Promoter (<=1kb)	18	37243040	37565798	322759	2	56853	ENST00000420428.7	399	CUGBP Elav-like family member 4	ENST00000420428.7;ENST00000334919.9;ENST00000591287.5;ENST00000601019.5;ENST00000361795.9;ENST00000603232.6;ENST00000591282.5;ENST00000588597.5;ENST00000601392.5;ENST00000587449.1	56853;56853;56853;56853;56853;56853;56853;56853;56853;56853	0;0;0;0;0;0;0;0;0;0	TRUE	FALSE	TRUE	FALSE	FALSE	TRUE	TRUE	FALSE	FALSE	Exon				20	68	ENSMUSG00000024268	mapped in human, not mapped in mouse	BivProm1		PMD
579	cg12774174	15	GREM1	32717731	12.1438	6.18549e-34	6.19e-34	33.2086	+++++++	cg12774174	ENSG00000166923	GREM1	GREM1_Exon	chr15	50	-	Promoter (<=1kb)	15	32718004	32745106	27103	1	26585	ENST00000651154.1	-273	gremlin 1, DAN family BMP antagonist	ENST00000560363.1;ENST00000560677.5;ENST00000560830.1;ENST00000651154.1;ENST00000652365.1	100131315;26585;26585;26585;26585	0;0;0;0;-714	TRUE	FALSE	TRUE	FALSE	FALSE	TRUE	FALSE	FALSE	FALSE	Exon	0	1	chr15:32717731:32717780:-	4	4	ENSMUSG00000074934	conserved gene but different region in human and mouse	BivProm1		HMD
580	cg08317235	14	FOXG1	28768271	12.1414	6.36979e-34	6.37e-34	33.1959	+++++++	cg08317235	ENSG00000176165	FOXG1	FOXG1_Exon	chr14	2	+	Exon (ENST00000313071.7/2290, exon 1 of 1)	14	28766787	28770277	3491	1	2290	ENST00000313071.7	1484	forkhead box G1	ENST00000658593.1;ENST00000551395.5;ENST00000546560.5;ENST00000549487.1;ENST00000313071.7;ENST00000668749.1;ENST00000399387.9;ENST00000622740.3;ENST00000552957.5;ENST00000548213.2	103695363;103695363;103695363;103695363;2290;387978;387978;387978;387978;387978	0;0;0;0;0;0;0;0;0;0	TRUE	FALSE	FALSE	FALSE	FALSE	TRUE	FALSE	FALSE	FALSE	Exon				8	17	ENSMUSG00000020950	mapped in human, not mapped in mouse	BivProm2		PMD
581	cg25636884	6	LIN28B	104957135	12.1381	6.63761e-34	6.64e-34	33.178	+++++++	cg25636884	ENSG00000187772	LIN28B	LIN28B_fiveUTR	chr6	2	+	5' UTR	6	104936616	105078602	141987	1	389421	ENST00000635857.1	20519	lin-28 homolog B	ENST00000635857.1;ENST00000637759.1;ENST00000345080.5	389421;389421;389421	0;0;0	TRUE	FALSE	FALSE	TRUE	FALSE	TRUE	TRUE	FALSE	FALSE	fiveUTR				2	5	ENSMUSG00000063804	mapped in human, not mapped in mouse	BivProm2		PMD
586	cg16636772	2	POU3F3	104862147	12.1213	8.14745e-34	8.15e-34	33.089	+++++++	cg16636772	ENSG00000198914	POU3F3	POU3F3_Intron	chr2	2	+	Intron (ENST00000598623.1/ENST00000598623.1, intron 2 of 2)	2	104854115	104858574	4460	1	5455	ENST00000361360.4	8032	POU class 3 homeobox 3	ENST00000433433.1;ENST00000361360.4	102682016;5455	10304;0	TRUE	FALSE	FALSE	FALSE	FALSE	FALSE	TRUE	FALSE	FALSE	Intron				3	16	ENSMUSG00000045515	conserved gene and region in mouse and human	BivProm2		PMD
590	cg13848598	10	ADRB1	114044819	12.1022	1.02822e-33	1.03e-33	32.9879	+++++++	cg13848598	ENSG00000043591	ADRB1	ADRB1_Exon	chr10	2	+	Promoter (<=1kb)	10	114043866	114046904	3039	1	153	ENST00000369295.4	953	adrenoceptor beta 1	ENST00000369295.4	153	0	TRUE	FALSE	TRUE	FALSE	FALSE	TRUE	FALSE	FALSE	FALSE	Exon				2	2	ENSMUSG00000035283	mapped in human, not mapped in mouse	BivProm1		HMD
591	cg16744551	5	LOC642366	51383366	12.0976	1.08694e-33	1.09e-33	32.9638	++-++++	cg16744551		LOC642366	LOC642366_Promoter	chr5	2	-	Promoter (<=1kb)	5	51377068	51383332	6265	2	642366	ENST00000559112.2	-35	uncharacterized LOC642366	ENST00000230658.12;ENST00000511384.1;ENST00000505475.3;ENST00000559112.2;ENST00000558403.1	3670;3670;3670;642366;642366	0;0;0;-34;-3691	FALSE	TRUE	TRUE	FALSE	FALSE	FALSE	FALSE	FALSE	FALSE	Promoter				1	2		mapped in human, not mapped in mouse	BivProm1,BivProm1		PMD
600	cg09817427	6	TBX18	84764595	12.0535	1.85997e-33	1.86e-33	32.7305	+++++++	cg09817427	ENSG00000112837	TBX18	TBX18_fiveUTR	chr6	2	-	Promoter (<=1kb)	6	84732496	84764598	32103	2	9096	ENST00000369663.10	2	T-box transcription factor 18	ENST00000606784.5;ENST00000369663.10;ENST00000606521.1;ENST00000606325.5;ENST00000606621.1	9096;9096;9096;9096;9096	0;0;-1147;-1142;-1240	TRUE	FALSE	TRUE	TRUE	FALSE	TRUE	FALSE	FALSE	FALSE	fiveUTR				2	6	ENSMUSG00000032419	mapped in human, not mapped in mouse	BivProm1		PMD
601	cg06813117	3	LOC440982	147409404	12.0524	1.88495e-33	1.88e-33	32.7247	+++++++	cg06813117		LOC440982	LOC440982_fiveUTR	chr3	2	+	5' UTR	3	147393422	147507986	114565	1	440982	ENST00000472523.1	15982	uncharacterized LOC440982	ENST00000472523.1;ENST00000488404.5;ENST00000282928.5;ENST00000383075.7;ENST00000425731.7;ENST00000473123.5;ENST00000491672.5;ENST00000462748.6;ENST00000463250.1;ENST00000464144.1	440982;7545;7545;84107;84107;84107;84107;84107;84107;84107	0;0;0;0;0;0;0;0;-2872;0	TRUE	FALSE	FALSE	TRUE	FALSE	TRUE	TRUE	FALSE	FALSE	fiveUTR				8	30		mapped to different gene in human and mouse	BivProm2		PMD
604	cg08587172	20	SLC32A1	38715896	12.0366	2.28086e-33	2.28e-33	32.6419	+++++++	cg08587172	ENSG00000101438	SLC32A1	SLC32A1_Promoter	chr20	2	-	Promoter (8-9kb)	20	38724486	38729372	4887	1	140679	ENST00000217420.2	-8590	solute carrier family 32 member 1				FALSE	TRUE	TRUE	FALSE	FALSE	FALSE	FALSE	FALSE	FALSE	Promoter				2	4	ENSMUSG00000037771	mapped to different gene in human and mouse	ReprPC5		HMD
614	cg04091966	2	EVX2	176084247	11.9781	4.62647e-33	4.63e-33	32.3347	+++++++	cg04091966	ENSG00000174279	EVX2	EVX2_Promoter	chr2	2	-	Promoter (<=1kb)	2	176077472	176083913	6442	2	344191	ENST00000308618.4	-335	even-skipped homeobox 2	ENST00000308618.4	344191	0	FALSE	TRUE	TRUE	FALSE	FALSE	FALSE	FALSE	FALSE	FALSE	Promoter				9	36	ENSMUSG00000001815	conserved gene and region in mouse and human	ReprPC1		PMD
615	cg03196097	4	MSX1	4855714	11.9762	4.7373e-33	4.74e-33	32.3245	+++++++	cg03196097	ENSG00000163132	MSX1	MSX1_Promoter	chr4	2	+	Promoter (3-4kb)	4	4859665	4863936	4272	1	4487	ENST00000382723.5	-3950	msh homeobox 1	ENST00000662851.1;ENST00000652410.1;ENST00000609099.1;ENST00000382723.5	103695434;103695434;103695434;4487	11526;11495;11277;0	FALSE	TRUE	TRUE	FALSE	FALSE	FALSE	FALSE	FALSE	FALSE	Promoter				8	11	ENSMUSG00000048450	conserved gene and region in mouse and human	ReprPC1		PMD
620	cg16747460	1	DLGAP3	34919059	11.9505	6.45245e-33	6.45e-33	32.1903	+++++++	cg16747460	ENSG00000116544	DLGAP3	DLGAP3_Intron	chr1	2	-	Intron (ENST00000373347.6/58512, intron 1 of 11)	1	34865436	34929650	64215	2	58512	ENST00000373347.6	10590	DLG associated protein 3	ENST00000373347.6;ENST00000495979.1	58512;58512	0;0	TRUE	FALSE	FALSE	FALSE	FALSE	FALSE	TRUE	FALSE	FALSE	Intron				1	7	ENSMUSG00000042388	conserved gene and region in mouse and human	BivProm3		PMD
621	cg27220635	1	KCNJ9	160084504	11.9348	7.79194e-33	7.79e-33	32.1084	+++++++	cg27220635	ENSG00000162728	KCNJ9	KCNJ9_Exon	chr1	2	+	Exon (ENST00000368088.4/3765, exon 2 of 3)	1	160081538	160090563	9026	1	3765	ENST00000368088.4	2966	potassium inwardly rectifying channel subfamily J member 9	ENST00000368088.4	3765	0	TRUE	FALSE	FALSE	FALSE	FALSE	TRUE	FALSE	FALSE	FALSE	Exon				6	6	ENSMUSG00000038026	mapped in human, not mapped in mouse	BivProm2		HMD
623	cg11560032	2	CTNNA2	80303663	11.9302	8.23941e-33	8.24e-33	32.0841	+++++++	cg11560032	ENSG00000066032	CTNNA2	CTNNA2_Exon	chr2	2	-	Exon (ENST00000417012.5/347730, exon 2 of 3)	2	79185231	80648779	1463549	1	1496	ENST00000466387.5	1118432	catenin alpha 2	ENST00000466387.5;ENST00000496558.5;ENST00000629316.2;ENST00000402739.8;ENST00000541047.5;ENST00000493024.5;ENST00000417012.5;ENST00000433224.1;ENST00000295057.4;ENST00000409148.1;ENST00000416268.1;ENST00000452811.1;ENST00000415098.1	1496;1496;1496;1496;1496;1496;347730;347730;347730;347730;347730;347730;347730	0;0;0;0;0;0;0;0;0;0;0;0;0	TRUE	FALSE	FALSE	FALSE	FALSE	TRUE	TRUE	FALSE	FALSE	Exon				16	24	ENSMUSG00000063063	mapped in human, not mapped in mouse	BivProm2		PMD
628	cg06245691	14	FOXG1-AS1	28762247	11.9123	1.02126e-32	1.02e-32	31.9909	+++-+++	cg06245691		FOXG1-AS1	FOXG1-AS1_Intron	chr14	2	+	Intron (ENST00000636604.1/ENST00000636604.1, intron 1 of 1)	14	28727415	28765292	37878	2	103695363	ENST00000658593.1	3044	FOXG1 antisense RNA 1	ENST00000658593.1;ENST00000551395.5;ENST00000546560.5;ENST00000549487.1;ENST00000313071.7	103695363;103695363;103695363;103695363;2290	0;0;0;0;0	TRUE	FALSE	FALSE	FALSE	FALSE	FALSE	TRUE	FALSE	FALSE	Intron				10	14		mapped to different gene in human and mouse	ReprPC1		PMD
630	cg22777952	15	FOXB1	60004226	11.9035	1.13461e-32	1.13e-32	31.9452	+++++++	cg22777952	ENSG00000171956	FOXB1	FOXB1_Promoter	chr15	2	+	Promoter (<=1kb)	15	60004234	60061730	57497	1	27023	ENST00000560857.1	-7	forkhead box B1	ENST00000560857.1;ENST00000396057.6	27023;27023	0;0	FALSE	TRUE	TRUE	FALSE	FALSE	FALSE	FALSE	FALSE	FALSE	Promoter				12	33	ENSMUSG00000059246	mapped to different gene in human and mouse	BivProm1		PMD
631	cg24664689	8	XKR6	11201133	11.9032	1.1386e-32	1.14e-32	31.9436	+++++++	cg24664689	ENSG00000171044	XKR6	XKR6_Exon	chr8	50	+	Promoter (<=1kb)	8	10896045	11201833	305789	2	286046	ENST00000416569.3	651	XK related 6	ENST00000416569.3;ENST00000529336.1;ENST00000297303.4	286046;286046;286046	0;0;0	TRUE	FALSE	TRUE	FALSE	FALSE	TRUE	FALSE	FALSE	FALSE	Exon	0	1	chr8:11201133:11201182:+	10	11	ENSMUSG00000035067	conserved gene and region in mouse and human	TSS1		PMD
632	cg07601141	1	MIR137HG	98046153	11.8986	1.2037e-32	1.2e-32	31.9195	+++++++	cg07601141	ENSG00000225206	MIR137HG	MIR137HG_Exon	chr1	2	-	Exon (ENST00000424528.2/400765, exon 3 of 5)	1	97988000	98049863	61864	2	400765	ENST00000424528.2	3709	MIR137 host gene	ENST00000659427.1;ENST00000413670.2;ENST00000580305.1;ENST00000602672.2;ENST00000634594.1;ENST00000424528.2;ENST00000667128.1;ENST00000602852.1;ENST00000602984.1;ENST00000385223.1	100616452;100616452;100616452;109729128;400765;400765;400765;400765;400765;406928	-899;-695;-802;0;-848;0;0;0;0;0	TRUE	FALSE	FALSE	FALSE	FALSE	TRUE	FALSE	FALSE	FALSE	Exon				4	8		mapped to different gene in human and mouse	BivProm1		PMD
636	cg22446589	9	PAX5	37026519	11.8891	1.34864e-32	1.35e-32	31.8701	+++++++	cg22446589	ENSG00000196092	PAX5	PAX5_Intron	chr9	2	-	Intron (ENST00000358127.9/5079, intron 1 of 9)	9	36833269	37034268	201000	2	5079	ENST00000358127.9	7748	paired box 5	ENST00000358127.9;ENST00000377852.7;ENST00000523241.6;ENST00000651550.1;ENST00000377840.6;ENST00000377853.6;ENST00000520154.6;ENST00000377847.6;ENST00000414447.5;ENST00000446742.5;ENST00000520281.5;ENST00000522003.5;ENST00000523145.5;ENST00000523493.5;ENST00000651199.1	5079;5079;5079;5079;5079;5079;5079;5079;5079;5079;5079;5079;5079;5079;5079	0;0;0;0;0;0;0;0;0;0;0;0;0;0;0	TRUE	FALSE	FALSE	FALSE	FALSE	FALSE	TRUE	FALSE	FALSE	Intron				28	46	ENSMUSG00000014030	conserved gene but different region in human and mouse	BivProm2		PMD
642	cg08294816	2	EN1	118849882	11.8678	1.74029e-32	1.74e-32	31.7594	+++++++	cg08294816	ENSG00000163064	EN1	EN1_Promoter	chr2	2	-	Promoter (2-3kb)	2	118842171	118847678	5508	2	2019	ENST00000295206.6	-2205	engrailed homeobox 1	ENST00000295206.6	2019	0	FALSE	TRUE	TRUE	FALSE	FALSE	FALSE	FALSE	FALSE	FALSE	Promoter				25	42	ENSMUSG00000058665	conserved gene and region in mouse and human	ReprPC1		PMD
643	cg04291050	2	SP9	174339424	11.8671	1.75503e-32	1.76e-32	31.7557	+++++-+	cg04291050	ENSG00000217236	SP9	SP9_Intergenic_downstream	chr2	2	+	Distal Intergenic	2	174334954	174338500	3547	1	100131390	ENST00000394967.3	4470	Sp9 transcription factor	ENST00000394967.3	100131390	0	FALSE	TRUE	FALSE	FALSE	FALSE	FALSE	FALSE	FALSE	TRUE	Intergenic_downstream				16	20	ENSMUSG00000068859	mapped in human, not mapped in mouse	ReprPC1		HMD
647	cg24642372	5	CHSY3	129905604	11.8564	1.99383e-32	1.99e-32	31.7003	+++++++	cg24642372	ENSG00000198108	CHSY3	CHSY3_Exon	chr5	2	-	Exon (ENST00000305031.5/337876, exon 1 of 3)	5	129904465	130186634	282170	1	337876	ENST00000305031.5	1139	chondroitin sulfate synthase 3	ENST00000305031.5;ENST00000507545.1	337876;337876	0;-2482	TRUE	FALSE	FALSE	FALSE	FALSE	TRUE	TRUE	FALSE	FALSE	Exon				1	1	ENSMUSG00000058152	mapped in human, not mapped in mouse	BivProm1		PMD
649	cg26219540	5	NR2F1	93602033	11.8485	2.18985e-32	2.19e-32	31.6596	+++++++	cg26219540	ENSG00000175745	NR2F1	NR2F1_Exon	chr5	2	+	Exon (ENST00000623223.1/ENST00000623223.1, exon 1 of 1)	5	93591973	93594143	2171	1	7025	ENST00000506162.1	10060	nuclear receptor subfamily 2 group F member 1				TRUE	FALSE	FALSE	FALSE	FALSE	TRUE	FALSE	FALSE	FALSE	Exon				17	34	ENSMUSG00000069171	conserved gene and region in mouse and human	BivProm2		HMD
654	cg02286746	6	SIM1	100461644	11.8231	2.96699e-32	2.97e-32	31.5277	-++++++	cg02286746	ENSG00000112246	SIM1	SIM1_Intron	chr6	2	-	Intron (ENST00000369208.7/6492, intron 2 of 11)	6	100385015	100464929	79915	2	6492	ENST00000369208.7	3284	SIM bHLH transcription factor 1	ENST00000369208.7;ENST00000262901.4	6492;6492	0;0	TRUE	FALSE	FALSE	FALSE	FALSE	FALSE	TRUE	FALSE	FALSE	Intron				7	19	ENSMUSG00000019913	conserved gene and region in mouse and human	BivProm2		PMD
661	cg09942248	2	NEUROD1	181680898	11.7839	4.72383e-32	4.72e-32	31.3257	+++++++	cg09942248	ENSG00000162992	NEUROD1	NEUROD1_Promoter	chr2	2	-	Promoter (<=1kb)	2	181676467	181680876	4410	2	4760	ENST00000295108.3	-23	neuronal differentiation 1	ENST00000479558.5;ENST00000497337.1;ENST00000496876.1;ENST00000295108.3	375298;375298;4760;4760	0;0;0;0	FALSE	TRUE	TRUE	FALSE	FALSE	FALSE	FALSE	FALSE	FALSE	Promoter				6	12	ENSMUSG00000034701	mapped to different gene in human and mouse	BivProm2		PMD
665	cg09127786	6	POU3F2	98835956	11.7761	5.18566e-32	5.19e-32	31.2852	+++++++	cg09127786	ENSG00000184486	POU3F2	POU3F2_Exon	chr6	2	+	Exon (ENST00000328345.8/5454, exon 1 of 1)	6	98834574	98839458	4885	1	5454	ENST00000328345.8	1382	POU class 3 homeobox 2	ENST00000328345.8	5454	0	TRUE	FALSE	FALSE	FALSE	FALSE	TRUE	FALSE	FALSE	FALSE	Exon				10	44	ENSMUSG00000095139	conserved gene and region in mouse and human	BivProm2		HMD
667	cg20330710	4	PITX2	110628660	11.7718	5.45772e-32	5.46e-32	31.263	+++++++	cg20330710	ENSG00000164093	PITX2	PITX2_Intron	chr4	2	-	Intron (ENST00000394595.8/5308, intron 3 of 4)	4	110617423	110637011	19589	2	5308	ENST00000394595.8	8350	paired like homeodomain 2	ENST00000394595.8;ENST00000355080.9;ENST00000354925.6;ENST00000613094.4;ENST00000614423.4;ENST00000616641.4;ENST00000511837.5;ENST00000511990.1	5308;5308;5308;5308;5308;5308;5308;5308	0;0;0;0;0;0;0;0	TRUE	FALSE	FALSE	FALSE	FALSE	FALSE	TRUE	FALSE	FALSE	Intron				8	24		mapped to different gene in human and mouse	ReprPC1		PMD
669	cg01351663	14	SFTA3	36504901	11.7512	6.96602e-32	6.97e-32	31.157	+++++++	cg01351663	ENSG00000229415	SFTA3	SFTA3_Intron	chr14	2	-	Intron (ENST00000634305.1/ENST00000634305.1, intron 3 of 3)	14	36473207	36519521	46315	2	253970	ENST00000521945.1	14619	surfactant associated 3	ENST00000521945.1;ENST00000518529.6;ENST00000518002.5;ENST00000521114.5;ENST00000518987.5;ENST00000524122.5;ENST00000518446.1;ENST00000418548.3	253970;253970;253970;253970;253970;253970;253970;253970	0;0;0;0;0;0;0;0	TRUE	FALSE	FALSE	FALSE	FALSE	FALSE	TRUE	FALSE	FALSE	Intron				20	22		mapped in human, not mapped in mouse	ReprPC1		PMD
681	cg26495946	12	HOTAIR	53973307	11.6948	1.355e-31	1.35e-31	30.8681	+++++-+	cg26495946	ENSG00000228630	HOTAIR	HOTAIR_Exon	chr12	2	+	Exon (ENST00000546378.1/3227, exon 1 of 2)	12	53962308	53974956	12649	2	100124700	ENST00000424518.5	1648	HOX transcript antisense RNA	ENST00000424518.5;ENST00000455246.5;ENST00000439545.1;ENST00000546378.1;ENST00000243082.4	100124700;100124700;100124700;3227;3227	0;0;0;0;0	TRUE	FALSE	FALSE	FALSE	FALSE	TRUE	TRUE	FALSE	FALSE	Exon				6	20		mapped in human, not mapped in mouse	BivProm2		PMD
684	cg13909487	16	SALL1	51151546	11.6908	1.42076e-31	1.42e-31	30.8475	+++++++	cg13909487	ENSG00000103449	SALL1	SALL1_Promoter	chr16	2	+	Promoter (<=1kb)	16	51143204	51151367	8164	2	6299	ENST00000562674.1	-179	spalt like transcription factor 1	ENST00000440970.5;ENST00000251020.8;ENST00000566102.1;ENST00000570206.1;ENST00000562674.1	6299;6299;6299;6299;6299	0;0;0;0;0	TRUE	FALSE	TRUE	FALSE	FALSE	FALSE	TRUE	FALSE	FALSE	Promoter				6	24	ENSMUSG00000031665	conserved gene but different region in human and mouse	BivProm1		PMD
686	cg15809618	4	MSX1	4855709	11.6784	1.64271e-31	1.64e-31	30.7844	+++++++	cg15809618	ENSG00000163132	MSX1	MSX1_Promoter	chr4	2	+	Promoter (3-4kb)	4	4859665	4863936	4272	1	4487	ENST00000382723.5	-3955	msh homeobox 1	ENST00000662851.1;ENST00000652410.1;ENST00000609099.1;ENST00000382723.5	103695434;103695434;103695434;4487	11521;11490;11272;0	FALSE	TRUE	TRUE	FALSE	FALSE	FALSE	FALSE	FALSE	FALSE	Promoter				8	11	ENSMUSG00000048450	conserved gene and region in mouse and human	ReprPC1		PMD
691	cg26845017	10	PAX2	100655556	11.6645	1.9354e-31	1.94e-31	30.7132	+++++++	cg26845017	ENSG00000075891	PAX2	PAX2_Intergenic_upstream	chr10	2	-	Distal Intergenic	10	100735603	100806599	70997	1	5076	ENST00000553492.5	-80047	paired box 2				FALSE	TRUE	FALSE	FALSE	FALSE	FALSE	FALSE	FALSE	TRUE	Intergenic_upstream				100	166	ENSMUSG00000004231	conserved gene and region in mouse and human	BivProm2		PMD
693	cg08104970	5	LINC00461	88673404	11.6525	2.22714e-31	2.23e-31	30.6523	+++++++	cg08104970	ENSG00000245526	LINC00461	LINC00461_Exon	chr5	2	-	Exon (ENST00000665865.1/645323, exon 1 of 4)	5	88507546	88684808	177263	2	645323	ENST00000506978.5	11403	long intergenic non-protein coding RNA 461	ENST00000657578.1;ENST00000659116.1;ENST00000510274.1;ENST00000506978.5;ENST00000662192.1;ENST00000669424.1;ENST00000664240.1;ENST00000665062.1;ENST00000665865.1;ENST00000656755.1;ENST00000513805.6;ENST00000509405.6;ENST00000659156.1;ENST00000506664.6;ENST00000506014.5;ENST00000502301.5;ENST00000500197.6;ENST00000505030.6;ENST00000511014.7;ENST00000666342.1;ENST00000509265.2;ENST00000663276.1;ENS…	109729137;109729137;109729137;645323;645323;645323;645323;645323;645323;645323;645323;645323;645323;645323;645323;645323;645323;645323;645323;645323;645323;645323;645323;645323;645323;645323;645323;645323;645323;645323;645323;645323	0;0;0;0;0;0;0;0;0;0;0;0;0;0;0;0;0;0;0;0;0;0;0;0;0;0;0;0;0;0;0;-98	TRUE	FALSE	FALSE	FALSE	FALSE	TRUE	TRUE	FALSE	FALSE	Exon				27	54		mapped to different gene in human and mouse	BivProm2		PMD
696	cg20382695	10	ATRNL1	115094055	11.6367	2.68144e-31	2.68e-31	30.5716	+++++++	cg20382695	ENSG00000107518	ATRNL1	ATRNL1_Promoter	chr10	2	+	Promoter (<=1kb)	10	115093365	115171369	78005	1	26033	ENST00000616894.1	690	attractin like 1	ENST00000616894.1;ENST00000609571.5;ENST00000355044.8;ENST00000526946.5;ENST00000527407.5;ENST00000650603.1	26033;26033;26033;26033;26033;26033	0;0;0;0;0;0	TRUE	FALSE	TRUE	FALSE	FALSE	FALSE	TRUE	FALSE	FALSE	Promoter				1	3	ENSMUSG00000054843	mapped in human, not mapped in mouse	TSS2		PMD
703	cg15471501	20	LINC00237	21103492	11.6193	3.28778e-31	3.29e-31	30.4831	+++++++	cg15471501	ENSG00000225127	LINC00237	LINC00237_Intron	chr20	50	-	Intron (ENST00000655093.1/105372556, intron 1 of 3)	20	21085576	21106353	20778	2	105372556	ENST00000655093.1	2812	long intergenic non-protein coding RNA 237	ENST00000655093.1;ENST00000668281.1;ENST00000593272.1;ENST00000455890.2;ENST00000671648.1;ENST00000668193.1;ENST00000670814.1;ENST00000420705.2	105372556;105372556;105372556;105372556;105372556;105372556;105372556;105372556	0;0;0;0;0;0;0;0	TRUE	FALSE	FALSE	FALSE	FALSE	FALSE	TRUE	FALSE	FALSE	Intron	0	1	chr20:21103492:21103541:-	13	38		mapped in human, not mapped in mouse	ReprPC1		HMD
706	cg16561874	14	UNC79	93430831	11.6057	3.85641e-31	3.86e-31	30.4138	+++++++	cg16561874	ENSG00000133958	UNC79	UNC79_fiveUTR	chr14	50	-	Promoter (<=1kb)	14	93430876	93707876	277001	1	57578	ENST00000553484.5	0	unc-79 homolog, NALCN channel complex subunit	ENST00000256339.8;ENST00000555664.5;ENST00000553484.5;ENST00000393151.6	57578;57578;57578;57578	0;0;0;0	TRUE	FALSE	TRUE	TRUE	FALSE	TRUE	TRUE	FALSE	FALSE	fiveUTR	0	1	chr14:93430831:93430880:-	15	24	ENSMUSG00000021198	conserved gene and region in mouse and human	BivProm1,TSS2
715	cg21419180	4	POU4F2	146640746	11.5699	5.85788e-31	5.86e-31	30.2323	+++++++	cg21419180	ENSG00000151615	POU4F2	POU4F2_Exon	chr4	2	+	Exon (ENST00000281321.3/5458, exon 2 of 2)	4	146638893	146642474	3582	1	5458	ENST00000281321.3	1853	POU class 4 homeobox 2	ENST00000281321.3	5458	0	TRUE	FALSE	FALSE	FALSE	FALSE	TRUE	FALSE	FALSE	FALSE	Exon				6	26	ENSMUSG00000031688	mapped in human, not mapped in mouse	BivProm2		PMD
716	cg08070771	3	LOC440982	147407971	11.5671	6.04977e-31	6.05e-31	30.2183	+++++++	cg08070771		LOC440982	LOC440982_Intron	chr3	2	+	Intron (ENST00000472523.1/440982, intron 1 of 1)	3	147393422	147507986	114565	1	440982	ENST00000472523.1	14549	uncharacterized LOC440982	ENST00000472523.1;ENST00000488404.5;ENST00000282928.5;ENST00000383075.7;ENST00000525172.6;ENST00000425731.7;ENST00000484399.5;ENST00000473123.5;ENST00000491672.5;ENST00000462748.6;ENST00000484586.5;ENST00000463250.1;ENST00000464144.1	440982;7545;7545;84107;84107;84107;84107;84107;84107;84107;84107;84107;84107	0;0;0;0;0;0;0;0;0;0;-4173;-1439;0	TRUE	FALSE	FALSE	FALSE	FALSE	FALSE	TRUE	FALSE	FALSE	Intron				14	30		mapped in human, not mapped in mouse	BivProm2		PMD
717	cg21097283	5	OTP	77638636	11.5663	6.10531e-31	6.11e-31	30.2143	+++++++	cg21097283	ENSG00000171540	OTP	OTP_fiveUTR	chr5	2	-	5' UTR	5	77628712	77639688	10977	2	23440	ENST00000306422.4	1051	orthopedia homeobox	ENST00000306422.4;ENST00000515716.1	23440;23440	0;-1643	TRUE	FALSE	FALSE	TRUE	FALSE	TRUE	FALSE	FALSE	FALSE	fiveUTR				5	34	ENSMUSG00000021685	conserved gene and region in mouse and human	ReprPC1		PMD
719	cg26844246	5	TLX3	171309273	11.561	6.49653e-31	6.5e-31	30.1873	+++++++	cg26844246	ENSG00000164438	TLX3	TLX3_fiveUTR	chr5	2	+	Promoter (<=1kb)	5	171309248	171312139	2892	1	30012	ENST00000296921.6	25	T cell leukemia homeobox 3	ENST00000296921.6	30012	0	TRUE	FALSE	TRUE	TRUE	FALSE	TRUE	TRUE	FALSE	FALSE	fiveUTR				2	20	ENSMUSG00000040610	conserved gene and region in mouse and human	BivProm2		HMD
720	cg24896496	17	CA10	52157738	11.5554	6.93477e-31	6.93e-31	30.159	+++++++	cg24896496	ENSG00000154975	CA10	CA10_Exon	chr17	2	-	Exon (ENST00000442502.6/56934, exon 2 of 10)	17	51630313	52160002	529690	2	56934	ENST00000570565.5	2263	carbonic anhydrase 10	ENST00000570565.5;ENST00000442502.6;ENST00000571371.5;ENST00000451037.7;ENST00000285273.8;ENST00000575181.1;ENST00000573294.1	56934;56934;56934;56934;56934;56934;56934	0;0;0;0;0;0;0	TRUE	FALSE	FALSE	FALSE	FALSE	TRUE	TRUE	FALSE	FALSE	Exon				2	7	ENSMUSG00000056158	conserved gene and region in mouse and human	BivProm2		PMD
722	cg19702779	6	LIN28B	104956933	11.5493	7.43815e-31	7.44e-31	30.1285	+++++++	cg19702779	ENSG00000187772	LIN28B	LIN28B_Intron	chr6	2	+	Intron (ENST00000635857.1/389421, intron 3 of 5)	6	104936616	105078602	141987	1	389421	ENST00000635857.1	20317	lin-28 homolog B	ENST00000635857.1;ENST00000637759.1;ENST00000345080.5	389421;389421;389421	0;0;0	TRUE	FALSE	FALSE	FALSE	FALSE	FALSE	TRUE	FALSE	FALSE	Intron				2	5	ENSMUSG00000063804	conserved gene and region in mouse and human	BivProm2		PMD
723	cg14850368	14	MDGA2	47674517	11.549	7.46734e-31	7.47e-31	30.1268	++++-++	cg14850368	ENSG00000139915	MDGA2	MDGA2_Exon	chr14	2	-	Exon (ENST00000399232.8/161357, exon 1 of 17)	14	46840092	47675605	835514	2	161357	ENST00000399232.8	1087	MAM domain containing glycosylphosphatidylinositol anchor 2	ENST00000399232.8;ENST00000426342.6	161357;161357	0;0	TRUE	FALSE	FALSE	FALSE	FALSE	TRUE	FALSE	FALSE	FALSE	Exon				1	3	ENSMUSG00000034912	conserved gene and region in mouse and human	BivProm1		PMD
724	cg22527167	6	PRDM13	99606527	11.5473	7.61564e-31	7.62e-31	30.1183	+++++++	cg22527167	ENSG00000112238	PRDM13	PRDM13_Promoter	chr6	2	+	Promoter (<=1kb)	6	99606730	99614759	8030	1	59336	ENST00000369215.4	-202	PR/SET domain 13	ENST00000369215.4;ENST00000369214.2	59336;59336	0;0	FALSE	TRUE	TRUE	FALSE	FALSE	FALSE	FALSE	FALSE	FALSE	Promoter				19	24	ENSMUSG00000040478	conserved gene and region in mouse and human	ReprPC1		PMD
725	cg23496355	5	LOC101929154	77973074	11.5434	7.97309e-31	7.97e-31	30.0984	++-++++	cg23496355	ENSG00000287162	LOC101929154	LOC101929154_Intergenic_downstream	chr5	2	+	Distal Intergenic	5	77958243	77959092	850	1	101929154	ENST00000658162.1	14831	uncharacterized LOC101929154				FALSE	TRUE	FALSE	FALSE	FALSE	FALSE	FALSE	FALSE	TRUE	Intergenic_downstream				19	22		mapped to different gene in human and mouse	BivProm1		PMD
726	cg20455118	18	RNF165	46334353	11.5346	8.83112e-31	8.83e-31	30.054	+++++++	cg20455118	ENSG00000141622	RNF165	RNF165_Exon	chr18	2	+	Exon (ENST00000588679.1/ENST00000588679.1, exon 1 of 1)	18	46326809	46450349	123541	1	494470	ENST00000593230.5	7544	ring finger protein 165	ENST00000593230.5;ENST00000587853.1;ENST00000269439.12;ENST00000590330.1;ENST00000543885.2;ENST00000586604.5	494470;494470;494470;494470;494470;494470	0;0;0;0;0;0	TRUE	FALSE	FALSE	FALSE	FALSE	TRUE	TRUE	FALSE	FALSE	Exon				3	24	ENSMUSG00000025427	conserved gene but different region in human and mouse	TSS2		PMD
728	cg21286076	5	GLRA1	151924527	11.5299	9.32577e-31	9.33e-31	30.0303	+++++++	cg21286076	ENSG00000145888	GLRA1	GLRA1_Exon	chr5	2	-	Promoter (<=1kb)	5	151822513	151924842	102330	2	2741	ENST00000274576.8	314	glycine receptor alpha 1	ENST00000274576.8;ENST00000455880.2;ENST00000462581.6;ENST00000471351.2	2741;2741;2741;2741	0;0;0;0	TRUE	FALSE	TRUE	FALSE	FALSE	TRUE	FALSE	FALSE	FALSE	Exon				1	3	ENSMUSG00000000263	mapped in human, not mapped in mouse	BivProm3		PMD
734	cg24265558	15	ONECUT1	52797689	11.5061	1.22973e-30	1.23e-30	29.9102	+++++++	cg24265558	ENSG00000169856	ONECUT1	ONECUT1_Promoter	chr15	2	-	Promoter (6-7kb)	15	52757315	52791078	33764	2	3175	ENST00000561401.3	-6612	one cut homeobox 1				FALSE	TRUE	TRUE	FALSE	FALSE	FALSE	FALSE	FALSE	FALSE	Promoter				12	31	ENSMUSG00000043013	mapped to different gene in human and mouse	ReprPC1		PMD
735	cg16435898	14	FOXG1	28768009	11.5015	1.29575e-30	1.3e-30	29.8875	+-+++++	cg16435898	ENSG00000176165	FOXG1	FOXG1_Exon	chr14	2	+	Exon (ENST00000313071.7/2290, exon 1 of 1)	14	28766787	28770277	3491	1	2290	ENST00000313071.7	1222	forkhead box G1	ENST00000658593.1;ENST00000551395.5;ENST00000546560.5;ENST00000549487.1;ENST00000313071.7;ENST00000668749.1;ENST00000399387.9;ENST00000622740.3;ENST00000552957.5;ENST00000548213.2	103695363;103695363;103695363;103695363;2290;387978;387978;387978;387978;387978	0;0;0;0;0;0;0;0;0;0	TRUE	FALSE	FALSE	FALSE	FALSE	TRUE	FALSE	FALSE	FALSE	Exon				8	17	ENSMUSG00000020950	mapped in human, not mapped in mouse	BivProm2		PMD
746	cg25630450	18	NOL4	34223165	11.4767	1.7284e-30	1.73e-30	29.7624	+++++++	cg25630450	ENSG00000101746	NOL4	NOL4_Exon	chr18	2	-	Promoter (<=1kb)	18	33851100	34223551	372452	2	8715	ENST00000261592.9	385	nucleolar protein 4	ENST00000261592.9;ENST00000586314.5;ENST00000589544.5;ENST00000538587.5;ENST00000590712.5;ENST00000591917.5;ENST00000587971.5;ENST00000586309.1	8715;8715;8715;8715;8715;8715;8715;8715	0;0;0;0;0;0;0;0	TRUE	FALSE	TRUE	FALSE	FALSE	TRUE	FALSE	FALSE	FALSE	Exon				13	21	ENSMUSG00000041923	conserved gene and region in mouse and human	BivProm1		PMD
758	cg23087015	15	CELF6	72319625	11.428	3.03178e-30	3.03e-30	29.5183	-++++++	cg23087015	ENSG00000140488	CELF6	CELF6_threeUTR	chr15	2	-	Promoter (<=1kb)	15	72266746	72319946	53201	2	60677	ENST00000569547.1	320	CUGBP Elav-like family member 6	ENST00000569547.1;ENST00000287202.10;ENST00000379915.4;ENST00000437872.7;ENST00000567083.2	60677;60677;60677;60677;60677	0;0;0;0;0	TRUE	FALSE	TRUE	FALSE	TRUE	TRUE	TRUE	FALSE	FALSE	threeUTR				5	8	ENSMUSG00000032297	mapped in human, not mapped in mouse	BivProm3		HMD
761	cg10624665	17	FZD2	44559202	11.4231	3.20703e-30	3.21e-30	29.4939	+++++++	cg10624665	ENSG00000180340	FZD2	FZD2_Exon	chr17	2	+	Exon (ENST00000315323.5/2535, exon 1 of 1)	17	44557484	44561262	3779	1	2535	ENST00000315323.5	1718	frizzled class receptor 2	ENST00000315323.5	2535	0	TRUE	FALSE	FALSE	FALSE	FALSE	TRUE	FALSE	FALSE	FALSE	Exon				2	3	ENSMUSG00000050288	mapped in human, not mapped in mouse	BivProm1		PMD
762	cg16550733	14	NOVA1	26444770	11.4194	3.34384e-30	3.34e-30	29.4758	+++++++	cg16550733	ENSG00000139910	NOVA1	NOVA1_threeUTR	chr14	2	-	3' UTR	14	26443090	26598033	154944	2	4857	ENST00000539517.7	153262	NOVA alternative splicing regulator 1	ENST00000539517.7;ENST00000483536.6;ENST00000465357.6;ENST00000449198.6;ENST00000347476.10;ENST00000546546.1;ENST00000549146.5;ENST00000549571.5	4857;4857;4857;4857;4857;4857;4857;4857	0;0;0;0;0;0;0;0	TRUE	FALSE	FALSE	FALSE	TRUE	TRUE	FALSE	FALSE	FALSE	threeUTR				16	32	ENSMUSG00000021047	mapped in human, not mapped in mouse	Quies1		PMD
765	cg09646359	17	NEUROD2	39603849	11.4084	3.79785e-30	3.8e-30	29.4205	+++++++	cg09646359	ENSG00000171532	NEUROD2	NEUROD2_threeUTR	chr17	2	-	3' UTR	17	39603768	39607920	4153	2	4761	ENST00000302584.5	4070	neuronal differentiation 2	ENST00000302584.5	4761	0	TRUE	FALSE	FALSE	FALSE	TRUE	TRUE	FALSE	FALSE	FALSE	threeUTR				4	28	ENSMUSG00000038255	mapped in human, not mapped in mouse	BivProm2		HMD
771	cg08622677	12	THCAT155	3492140	11.3843	5.00561e-30	5.01e-30	29.3005	-++++++	cg08622677		THCAT155	THCAT155_Promoter	chr12	2	+	Promoter (<=1kb)	12	3483714	3492819	9106	2	100129223	ENST00000673532.1	678	thyroid cancer-associated transcript 155	ENST00000673532.1;ENST00000656838.1;ENST00000668740.1;ENST00000452611.6;ENST00000382622.4;ENST00000543701.5	100129223;100129223;100129223;56341;56341;56341	0;0;0;0;0;0	TRUE	FALSE	TRUE	FALSE	FALSE	FALSE	TRUE	FALSE	FALSE	Promoter				1	2		mapped in human, not mapped in mouse	BivProm2		PMD
772	cg20142163	12	SMUG1	54173596	11.383	5.08465e-30	5.08e-30	29.2937	+++++-+	cg20142163	ENSG00000123415	SMUG1	SMUG1_Intron	chr12	2	-	Intron (ENST00000635234.1/23583, intron 2 of 4)	12	54121277	54188983	67707	2	23583	ENST00000635234.1	15386	single-strand-selective monofunctional uracil-DNA glycosylase 1	ENST00000635234.1;ENST00000635546.1;ENST00000509864.5	23583;23583;23583	0;0;0	TRUE	FALSE	FALSE	FALSE	FALSE	FALSE	TRUE	FALSE	FALSE	Intron				9	13	ENSMUSG00000036061	mapped to different gene in human and mouse	TSS2		PMD
773	cg20233387.1	1	LHX8	74964585	11.3806	5.22426e-30	5.22e-30	29.282	+++++++	cg20233387.1	ENSG00000162624	LHX8	LHX8_Intron	chr1	2	+	Intron (ENST00000438619.1/ENST00000438619.1, intron 1 of 1)	1	75128434	75161533	33100	1	431707	ENST00000294638.9	-163848	LIM homeobox 8				TRUE	FALSE	FALSE	FALSE	FALSE	FALSE	TRUE	FALSE	FALSE	Intron				3	3	ENSMUSG00000096225	mapped to different gene in human and mouse	EnhA6		PMD
774	cg16691593	5	OTP	77638809	11.3768	5.4551e-30	5.46e-30	29.2632	+++++++	cg16691593	ENSG00000171540	OTP	OTP_fiveUTR	chr5	2	-	Promoter (<=1kb)	5	77628712	77639688	10977	2	23440	ENST00000306422.4	878	orthopedia homeobox	ENST00000306422.4;ENST00000515716.1	23440;23440	0;-1816	TRUE	FALSE	TRUE	TRUE	FALSE	TRUE	FALSE	FALSE	FALSE	fiveUTR				5	34	ENSMUSG00000021685	conserved gene but different region in human and mouse	BivProm2		PMD
775	cg16524928	20	NKX2-2	21514041	11.3744	5.61172e-30	5.61e-30	29.2509	+++++++	cg16524928	ENSG00000125820	NKX2-2	NKX2-2_fiveUTR	chr20	2	-	Promoter (<=1kb)	20	21511017	21514064	3048	2	4821	ENST00000377142.5	22	NK2 homeobox 2	ENST00000377142.5	4821	0	TRUE	FALSE	TRUE	TRUE	FALSE	TRUE	FALSE	FALSE	FALSE	fiveUTR				2	30	ENSMUSG00000027434	mapped to different gene in human and mouse	BivProm2	Simple_repeat	PMD
778	cg22106350	2	EN1	118850223	11.373	5.6991e-30	5.7e-30	29.2442	+++++++	cg22106350	ENSG00000163064	EN1	EN1_Promoter	chr2	2	-	Promoter (2-3kb)	2	118842171	118847678	5508	2	2019	ENST00000295206.6	-2546	engrailed homeobox 1	ENST00000295206.6	2019	0	FALSE	TRUE	TRUE	FALSE	FALSE	FALSE	FALSE	FALSE	FALSE	Promoter				25	42	ENSMUSG00000058665	mapped in human, not mapped in mouse	ReprPC1		PMD
787	cg02139507	2	EVX2	176078861	11.3491	7.4948e-30	7.49e-30	29.1252	+++++++	cg02139507	ENSG00000174279	EVX2	EVX2_threeUTR	chr2	2	-	3' UTR	2	176077472	176083913	6442	2	344191	ENST00000308618.4	5051	even-skipped homeobox 2	ENST00000308618.4	344191	0	TRUE	FALSE	FALSE	FALSE	TRUE	TRUE	FALSE	FALSE	FALSE	threeUTR				9	36	ENSMUSG00000001815	conserved gene and region in mouse and human	ReprPC1		PMD
788	cg23415880	13	GSX1	27792287	11.3465	7.7199e-30	7.72e-30	29.1124	-++++++	cg23415880	ENSG00000169840	GSX1	GSX1_Promoter	chr13	2	+	Promoter (<=1kb)	13	27792483	27794768	2286	1	219409	ENST00000302945.3	-195	GS homeobox 1	ENST00000302945.3	219409	-195	FALSE	TRUE	TRUE	FALSE	FALSE	FALSE	FALSE	FALSE	FALSE	Promoter				6	8	ENSMUSG00000053129	conserved gene and region in mouse and human	BivProm2		PMD
793	cg21816480	3	KALRN	124491349	11.3152	1.10363e-29	1.1e-29	28.9572	+++++++	cg21816480	ENSG00000160145	KALRN	KALRN_Exon	chr3	2	+	Exon (ENST00000460856.5/8997, exon 31 of 34)	3	124094681	124519849	425169	1	8997	ENST00000460856.5	396668	kalirin RhoGEF kinase	ENST00000460856.5;ENST00000240874.7;ENST00000360013.7;ENST00000354186.8;ENST00000393501.5;ENST00000473056.1	8997;8997;8997;8997;8997;8997	0;0;0;0;0;0	TRUE	FALSE	FALSE	FALSE	FALSE	TRUE	FALSE	FALSE	FALSE	Exon				19	22	ENSMUSG00000061751	mapped in human, not mapped in mouse	TxWk2		PMD
795	cg15834661	2	EVX2	176078758	11.3056	1.23116e-29	1.23e-29	28.9097	+++++++	cg15834661	ENSG00000174279	EVX2	EVX2_threeUTR	chr2	2	-	3' UTR	2	176077472	176083913	6442	2	344191	ENST00000308618.4	5154	even-skipped homeobox 2	ENST00000308618.4	344191	0	TRUE	FALSE	FALSE	FALSE	TRUE	TRUE	FALSE	FALSE	FALSE	threeUTR				9	36	ENSMUSG00000001815	conserved gene and region in mouse and human	ReprPC1		PMD
799	cg16175000	2	SP9	174339421	11.2957	1.37868e-29	1.38e-29	28.8605	+++++-+	cg16175000	ENSG00000217236	SP9	SP9_Intergenic_downstream	chr2	2	+	Distal Intergenic	2	174334954	174338500	3547	1	100131390	ENST00000394967.3	4467	Sp9 transcription factor	ENST00000394967.3	100131390	0	FALSE	TRUE	FALSE	FALSE	FALSE	FALSE	FALSE	FALSE	TRUE	Intergenic_downstream				16	20	ENSMUSG00000068859	mapped in human, not mapped in mouse	ReprPC1		HMD
800	cg14241460	18	NOL4	34225049	11.2939	1.40595e-29	1.41e-29	28.852	+++++++	cg14241460	ENSG00000101746	NOL4	NOL4_Promoter	chr18	2	-	Promoter (1-2kb)	18	33851100	34223551	372452	2	8715	ENST00000261592.9	-1499	nucleolar protein 4	ENST00000261592.9;ENST00000586314.5;ENST00000589544.5;ENST00000538587.5;ENST00000590712.5;ENST00000591917.5;ENST00000587971.5;ENST00000586309.1	8715;8715;8715;8715;8715;8715;8715;8715	0;0;0;0;0;0;0;0	FALSE	TRUE	TRUE	FALSE	FALSE	FALSE	FALSE	FALSE	FALSE	Promoter				5	21	ENSMUSG00000041923	conserved gene and region in mouse and human	BivProm1		PMD
804	cg08395267	1	AIM2	159141658	11.2833	1.58759e-29	1.59e-29	28.7993	+++++++	cg08395267	ENSG00000163568	AIM2	AIM2_Intron	chr1	2	-	Intron (ENST00000411768.1/9447, intron 1 of 6)	1	159066316	159147096	80781	2	9447	ENST00000411768.1	5437	absent in melanoma 2	ENST00000368129.3;ENST00000411768.1	9447;9447	0;0	TRUE	FALSE	FALSE	FALSE	FALSE	FALSE	TRUE	FALSE	FALSE	Intron				7	7	ENSMUSG00000037860	mapped in human, not mapped in mouse	BivProm3	tRNA	PMD
810	cg16717122	15	SCG3	51681723	11.2639	1.97754e-29	1.98e-29	28.7039	+++++++	cg16717122	ENSG00000104112	SCG3	SCG3_fiveUTR	chr15	2	+	Promoter (<=1kb)	15	51681492	51720071	38580	1	29106	ENST00000542355.6	231	secretogranin III	ENST00000542355.6;ENST00000220478.8;ENST00000558709.1	29106;29106;29106	0;0;0	TRUE	FALSE	TRUE	TRUE	FALSE	TRUE	FALSE	FALSE	FALSE	fiveUTR				1	1	ENSMUSG00000032181	mapped in human, not mapped in mouse	BivProm1		HMD
812	cg15592596	7	MIR129-1	128167572	11.2572	2.13499e-29	2.13e-29	28.6706	+++++++	cg15592596	ENSG00000207705	MIR129-1	MIR129-1_Intergenic_upstream	chr7	2	+	Distal Intergenic	7	128207872	128207943	72	1	406917	ENST00000384972.2	-40299	microRNA 129-1				FALSE	TRUE	FALSE	FALSE	FALSE	FALSE	FALSE	FALSE	TRUE	Intergenic_upstream				5	5	ENSMUSG00000065469	conserved gene and region in mouse and human	TSS2		PMD
815	cg20096325	7	LHFPL3	104328879	11.2479	2.3724e-29	2.37e-29	28.6248	+++++++	cg20096325	ENSG00000187416	LHFPL3	LHFPL3_Exon	chr7	2	+	Promoter (<=1kb)	7	104328700	104906754	578055	1	375612	ENST00000401970.2	179	LHFPL tetraspan subfamily member 3	ENST00000401970.2;ENST00000424859.6	375612;375612	0;0	TRUE	FALSE	TRUE	FALSE	FALSE	TRUE	FALSE	FALSE	FALSE	Exon				9	11	ENSMUSG00000106379	conserved gene and region in mouse and human	BivProm2		PMD
819	cg12302541	20	MAFB	40688097	11.2096	3.65917e-29	3.66e-29	28.4366	+++-+++	cg12302541	ENSG00000204103	MAFB	MAFB_Exon	chr20	2	-	Exon (ENST00000373313.3/9935, exon 1 of 1)	20	40685848	40689236	3389	2	9935	ENST00000373313.3	1138	MAF bZIP transcription factor B	ENST00000373313.3	9935	0	TRUE	FALSE	FALSE	FALSE	FALSE	TRUE	FALSE	FALSE	FALSE	Exon				14	27	ENSMUSG00000074622	conserved gene and region in mouse and human	BivProm1		PMD
824	cg11000391	5	POU4F3	146339609	11.1857	4.78875e-29	4.79e-29	28.3198	+++++++	cg11000391	ENSG00000091010	POU4F3	POU4F3_Exon	chr5	2	+	Promoter (<=1kb)	5	146338839	146341728	2890	1	5459	ENST00000646991.2	770	POU class 4 homeobox 3	ENST00000506502.2;ENST00000646991.2	54439;5459	0;0	TRUE	FALSE	TRUE	FALSE	FALSE	TRUE	TRUE	FALSE	FALSE	Exon				5	15	ENSMUSG00000024497	conserved gene but different region in human and mouse	ReprPC1		PMD
825	cg18824846	14	HSPA2	64541473	11.1813	5.03691e-29	5.04e-29	28.2978	-++++++	cg18824846	ENSG00000126803	HSPA2	HSPA2_Exon	chr14	2	+	Exon (ENST00000394709.2/ENST00000394709.2, exon 2 of 2)	14	64540468	64543234	2767	1	3306	ENST00000247207.6	1005	heat shock protein family A (Hsp70) member 2	ENST00000648003.1;ENST00000554918.1;ENST00000247207.6	102723809;102723809;3306	0;0;0	TRUE	FALSE	FALSE	FALSE	FALSE	TRUE	FALSE	FALSE	FALSE	Exon				3	4	ENSMUSG00000059970	conserved gene and region in mouse and human	BivProm1		HMD
826	cg08928882	8	ZFHX4-AS1	76681127	11.1758	5.35388e-29	5.35e-29	28.2713	+++++++	cg08928882	ENSG00000253661	ZFHX4-AS1	ZFHX4-AS1_Intron	chr8	2	-	Intron (ENST00000522961.1/100192378, intron 1 of 2)	8	76491200	76683156	191957	2	100192378	ENST00000522961.1	2028	ZFHX4 antisense RNA 1	ENST00000522961.1;ENST00000666902.1;ENST00000669823.1;ENST00000518143.2;ENST00000663655.1;ENST00000522357.2;ENST00000663063.1;ENST00000517683.1;ENST00000651372.2;ENST00000458716.2;ENST00000520307.5;ENST00000523885.2	100192378;100192378;100192378;100192378;100192378;100192378;100192378;79776;79776;79776;79776;79776	0;0;0;0;0;0;0;0;0;0;0;0	TRUE	FALSE	FALSE	FALSE	FALSE	FALSE	TRUE	FALSE	FALSE	Intron				15	22		mapped to different gene in human and mouse	PromF5		PMD
828	cg15608939	17	NTN1	9003757	11.17	5.71671e-29	5.72e-29	28.2429	+++++++	cg15608939	ENSG00000065320	NTN1	NTN1_Intergenic_upstream	chr17	2	+	Distal Intergenic	17	9021510	9244000	222491	1	9423	ENST00000173229.7	-17752	netrin 1				FALSE	TRUE	FALSE	FALSE	FALSE	FALSE	FALSE	FALSE	TRUE	Intergenic_upstream				3	6	ENSMUSG00000020902	conserved gene but different region in human and mouse	BivProm1		PMD
832	cg14523578	9	ELAVL2	23826180	11.1652	6.03272e-29	6.03e-29	28.2195	+++++++	cg14523578	ENSG00000107105	ELAVL2	ELAVL2_fiveUTR	chr9	2	-	Promoter (<=1kb)	9	23690104	23826240	136137	2	1993	ENST00000397312.7	59	ELAV like RNA binding protein 2	ENST00000380110.8;ENST00000223951.10;ENST00000397312.7;ENST00000544538.5;ENST00000380117.5;ENST00000462649.1	1993;1993;1993;1993;1993;1993	0;0;0;0;0;0	TRUE	FALSE	TRUE	TRUE	FALSE	TRUE	FALSE	FALSE	FALSE	fiveUTR				5	31	ENSMUSG00000008489	mapped in human, not mapped in mouse	BivProm1		PMD
835	cg25960893	3	SOX2-OT	181723892	11.1582	6.5314e-29	6.53e-29	28.185	+++++++	cg25960893	ENSG00000242808	SOX2-OT	SOX2-OT_Intron	chr3	2	+	Intron (ENST00000660576.1/347689, intron 6 of 6)	3	180989770	181742884	753115	1	347689	ENST00000660576.1	734122	SOX2 overlapping transcript	ENST00000660576.1;ENST00000643236.2;ENST00000646949.2;ENST00000645423.2;ENST00000656613.1;ENST00000665187.1;ENST00000654538.1;ENST00000646683.1;ENST00000493521.5;ENST00000665485.1;ENST00000646841.2;ENST00000671456.1;ENST00000469278.5;ENST00000670501.1;ENST00000646698.1;ENST00000597828.5;ENST00000491282.6;ENST00000667332.1;ENST00000498731.6;ENST00000476964.6;ENST00000657986.1;ENST00000665033.1;ENS…	347689;347689;347689;347689;347689;347689;347689;347689;347689;347689;347689;347689;347689;347689;347689;347689;347689;347689;347689;347689;347689;347689;347689;347689;347689;347689;347689;347689;347689;347689;347689;347689;347689;347689;347689;347689;347689;347689;347689;347689;347689;347689;347689;347689;347689;347689;347689;347689;347689;347689;347689;347689;347689;347689;347689;347689;347689;…	0;0;0;0;0;0;0;0;0;0;0;0;0;0;0;0;0;0;0;0;0;0;0;0;0;0;0;0;0;0;0;0;0;0;0;0;0;0;0;0;0;0;0;0;0;0;0;0;0;0;0;0;0;0;0;0;0;0;0;0;0;0;0	TRUE	FALSE	FALSE	FALSE	FALSE	FALSE	TRUE	FALSE	FALSE	Intron				52	78		mapped in human, not mapped in mouse	ReprPC1		PMD
836	cg08695595	1	PROX1-AS1	213987984	11.1532	6.90674e-29	6.91e-29	28.1607	+++++++	cg08695595	ENSG00000230461	PROX1-AS1	PROX1-AS1_fiveUTR	chr1	2	+	Promoter (<=1kb)	1	213817751	213988382	170632	2	100505832	ENST00000433082.6	397	PROX1 antisense RNA 1	ENST00000433082.6;ENST00000659552.1;ENST00000658271.1;ENST00000608936.5;ENST00000626372.2;ENST00000630124.2;ENST00000627855.2;ENST00000630095.2;ENST00000630538.2;ENST00000630180.2;ENST00000625209.2;ENST00000628143.2;ENST00000629743.2;ENST00000626034.2;ENST00000625722.2;ENST00000630223.2;ENST00000626228.2;ENST00000628999.2;ENST00000628896.2;ENST00000451396.2;ENST00000598091.1;ENST00000471129.1;ENS…	100505832;100505832;100505832;100505832;100505832;100505832;100505832;100505832;100505832;100505832;100505832;100505832;100505832;100505832;100505832;100505832;100505832;100505832;100505832;100505832;100505832;5629;5629;5629;5629;5629;5629;5629	0;0;0;0;0;0;0;0;0;0;0;0;0;0;0;0;0;0;0;0;0;0;0;0;0;0;0;0	TRUE	FALSE	TRUE	TRUE	FALSE	TRUE	TRUE	FALSE	FALSE	fiveUTR				2	19		mapped to different gene in human and mouse	PromF5		PMD
837	cg20260177	3	SOX2-OT	181724456	11.1274	9.22488e-29	9.22e-29	28.035	+++++++	cg20260177	ENSG00000242808	SOX2-OT	SOX2-OT_Intron	chr3	2	+	Intron (ENST00000660576.1/347689, intron 6 of 6)	3	180989770	181742884	753115	1	347689	ENST00000660576.1	734686	SOX2 overlapping transcript	ENST00000660576.1;ENST00000643236.2;ENST00000646949.2;ENST00000645423.2;ENST00000656613.1;ENST00000665187.1;ENST00000654538.1;ENST00000646683.1;ENST00000493521.5;ENST00000665485.1;ENST00000646841.2;ENST00000671456.1;ENST00000469278.5;ENST00000670501.1;ENST00000646698.1;ENST00000597828.5;ENST00000491282.6;ENST00000667332.1;ENST00000498731.6;ENST00000476964.6;ENST00000657986.1;ENST00000665033.1;ENS…	347689;347689;347689;347689;347689;347689;347689;347689;347689;347689;347689;347689;347689;347689;347689;347689;347689;347689;347689;347689;347689;347689;347689;347689;347689;347689;347689;347689;347689;347689;347689;347689;347689;347689;347689;347689;347689;347689;347689;347689;347689;347689;347689;347689;347689;347689;347689;347689;347689;347689;347689;347689;347689;347689;347689;347689;347689;…	0;0;0;0;0;0;0;0;0;0;0;0;0;0;0;0;0;0;0;0;0;0;0;0;0;0;0;0;0;0;0;0;0;0;0;0;0;0;0;0;0;0;0;0;0;0;0;0;0;0;0;0;0;0;0;0;0;0;0;0;0;0;0	TRUE	FALSE	FALSE	FALSE	FALSE	FALSE	TRUE	FALSE	FALSE	Intron				52	78		mapped to different gene in human and mouse	ReprPC1		PMD
839	cg02508649	5	LOC101929154	77973124	11.1266	9.31076e-29	9.31e-29	28.031	+++++++	cg02508649	ENSG00000287162	LOC101929154	LOC101929154_Intergenic_downstream	chr5	2	+	Distal Intergenic	5	77958243	77959092	850	1	101929154	ENST00000658162.1	14881	uncharacterized LOC101929154				FALSE	TRUE	FALSE	FALSE	FALSE	FALSE	FALSE	FALSE	TRUE	Intergenic_downstream				19	22		mapped to different gene in human and mouse	BivProm1		PMD
842	cg21067017	1	FOXD3-AS1	63323499	11.1163	1.04496e-28	1.04e-28	27.9809	+++++++	cg21067017	ENSG00000230798	FOXD3-AS1	FOXD3-AS1_Exon	chr1	2	-	Promoter (<=1kb)	1	63320884	63323582	2699	2	100996301	ENST00000431294.5	82	FOXD3 antisense RNA 1	ENST00000426393.5;ENST00000418244.5;ENST00000449386.5;ENST00000431294.5;ENST00000427268.1;ENST00000615405.1;ENST00000371116.4	100996301;100996301;100996301;100996301;100996301;102464823;27022	-1970;-1063;-1041;0;0;0;0	TRUE	FALSE	TRUE	FALSE	FALSE	TRUE	TRUE	FALSE	FALSE	Exon				4	12		mapped in human, not mapped in mouse	BivProm1		HMD
843	cg06219793	8	LOC401463	64579977	11.1147	1.06414e-28	1.06e-28	27.973	-++++++	cg06219793	ENSG00000254102	LOC401463	LOC401463_Intron	chr8	2	-	Intron (ENST00000517909.1/401463, intron 1 of 1)	8	64574311	64581888	7578	2	401463	ENST00000517909.1	1910	uncharacterized LOC401463	ENST00000321870.3;ENST00000520834.1;ENST00000517909.1;ENST00000670034.1;ENST00000658391.1;ENST00000665275.1	27319;401463;401463;401463;401463;401463	0;-2714;0;0;-2550;0	TRUE	FALSE	FALSE	FALSE	FALSE	FALSE	TRUE	FALSE	FALSE	Intron				9	18		mapped in human, not mapped in mouse	BivProm2		PMD
845	cg10680513	9	BARHL1	132582621	11.1054	1.18079e-28	1.18e-28	27.9278	+++++++	cg10680513	ENSG00000125492	BARHL1	BARHL1_fiveUTR	chr9	2	+	Promoter (<=1kb)	9	132582606	132590252	7647	1	56751	ENST00000263610.7	15	BarH like homeobox 1	ENST00000263610.7;ENST00000542090.1	56751;56751	0;0	TRUE	FALSE	TRUE	TRUE	FALSE	TRUE	FALSE	FALSE	FALSE	fiveUTR				2	6	ENSMUSG00000026805	conserved gene and region in mouse and human	ReprPC2		PMD
848	cg13730205	2	SP9	174339438	11.09	1.40255e-28	1.4e-28	27.8531	+++++-+	cg13730205	ENSG00000217236	SP9	SP9_Intergenic_downstream	chr2	2	+	Distal Intergenic	2	174334954	174338500	3547	1	100131390	ENST00000394967.3	4484	Sp9 transcription factor	ENST00000394967.3	100131390	0	FALSE	TRUE	FALSE	FALSE	FALSE	FALSE	FALSE	FALSE	TRUE	Intergenic_downstream				16	20	ENSMUSG00000068859	mapped in human, not mapped in mouse	ReprPC1		HMD
849	cg15726426	1	KCNA3	110674217	11.0878	1.43801e-28	1.44e-28	27.8422	+++++++	cg15726426	ENSG00000177272	KCNA3	KCNA3_Exon	chr1	2	-	Promoter (<=1kb)	1	110672465	110674940	2476	2	3738	ENST00000369769.4	722	potassium voltage-gated channel subfamily A member 3	ENST00000369769.4	3738	0	TRUE	FALSE	TRUE	FALSE	FALSE	TRUE	FALSE	FALSE	FALSE	Exon				2	3	ENSMUSG00000047959	mapped in human, not mapped in mouse	BivProm1		PMD
853	cg03295083	2	NRXN1	50347774	11.0745	1.66801e-28	1.67e-28	27.7778	++-++++	cg03295083	ENSG00000179915	NRXN1	NRXN1_fiveUTR	chr2	2	-	5' UTR	2	49918503	51032132	1113630	2	9378	ENST00000401669.7	684357	neurexin 1	ENST00000401669.7;ENST00000625672.2;ENST00000406316.6;ENST00000404971.5;ENST00000342183.9;ENST00000401710.5;ENST00000637906.1;ENST00000611589.4;ENST00000628364.2;ENST00000405472.7;ENST00000630543.2;ENST00000635264.1;ENST00000637889.1;ENST00000636298.1;ENST00000331040.9;ENST00000625320.2;ENST00000636818.1	9378;9378;9378;9378;9378;9378;9378;9378;9378;9378;9378;9378;9378;9378;9378;9378;9378	0;0;0;0;0;0;0;0;0;0;0;0;0;0;0;0;0	TRUE	FALSE	FALSE	TRUE	FALSE	TRUE	TRUE	FALSE	FALSE	fiveUTR				6	33	ENSMUSG00000024109	conserved gene and region in mouse and human	BivProm2		PMD
854	cg02532525	17	MIR212	2050353	11.0705	1.74398e-28	1.74e-28	27.7585	+++++++	cg02532525	ENSG00000267195	MIR212	MIR212_Exon	chr17	2	-	Promoter (<=1kb)	17	2050271	2050380	110	2	406994	ENST00000586026.1	26	microRNA 212	ENST00000574370.1;ENST00000571875.2;ENST00000571990.1;ENST00000399849.4;ENST00000619757.5;ENST00000591554.1;ENST00000586026.1	3090;3090;3090;3090;3090;406921;406994	-3800;0;0;0;0;0;0	TRUE	FALSE	TRUE	FALSE	FALSE	TRUE	FALSE	FALSE	FALSE	Exon				1	1		mapped to different gene in human and mouse	TSS2		HMD
863	cg24420607	20	MIR124-3	63178613	11.0197	3.06998e-28	3.07e-28	27.5129	+++++++	cg24420607	ENSG00000207598	MIR124-3	MIR124-3_Promoter	chr20	2	-	Promoter (<=1kb)	20	63178500	63178586	87	1	406909	ENST00000384866.1	114	microRNA 124-3	ENST00000384866.1	406909	0	TRUE	FALSE	TRUE	FALSE	FALSE	FALSE	TRUE	TRUE	FALSE	Promoter				2	4	ENSMUSG00000065454	conserved gene but different region in human and mouse	BivProm2		PMD
867	cg09530766	5	NR2F1	93598354	11.0052	3.60659e-28	3.61e-28	27.4429	+++++++	cg09530766	ENSG00000175745	NR2F1	NR2F1_Intergenic_downstream	chr5	2	+	Distal Intergenic	5	93591973	93594143	2171	1	7025	ENST00000506162.1	6381	nuclear receptor subfamily 2 group F member 1	ENST00000327111.8;ENST00000647447.1;ENST00000615873.1;ENST00000506162.1	7025;7025;7025;7025	0;0;0;0	FALSE	TRUE	FALSE	FALSE	FALSE	FALSE	FALSE	FALSE	TRUE	Intergenic_downstream				10	34	ENSMUSG00000069171	conserved gene and region in mouse and human	ReprPC1		PMD
868	cg12036377	10	C1QL3	16521896	10.9962	3.9874e-28	3.99e-28	27.3993	+++++-+	cg12036377	ENSG00000165985	C1QL3	C1QL3_Exon	chr10	2	+	Promoter (<=1kb)	10	16513734	16521879	8146	2	389941	ENST00000298943.4	-17	complement C1q like 3	ENST00000298943.4;ENST00000619991.1	389941;389941	0;0	TRUE	FALSE	TRUE	FALSE	FALSE	TRUE	FALSE	FALSE	FALSE	Exon				6	9	ENSMUSG00000049630	mapped in human, not mapped in mouse	BivProm1		PMD
874	cg04560456	6	LIN28B	104957193	10.9775	4.90115e-28	4.9e-28	27.3097	+++++++	cg04560456	ENSG00000187772	LIN28B	LIN28B_fiveUTR	chr6	2	+	5' UTR	6	104936616	105078602	141987	1	389421	ENST00000635857.1	20577	lin-28 homolog B	ENST00000635857.1;ENST00000637759.1;ENST00000345080.5	389421;389421;389421	0;0;0	TRUE	FALSE	FALSE	TRUE	FALSE	TRUE	TRUE	FALSE	FALSE	fiveUTR				2	5	ENSMUSG00000063804	mapped in human, not mapped in mouse	BivProm2		PMD
880	cg26718996	7	TMEM178B	141074661	10.9632	5.74341e-28	5.74e-28	27.2408	+++++++	cg26718996	ENSG00000261115	TMEM178B	TMEM178B_Exon	chr7	2	+	Promoter (<=1kb)	7	141074064	141480380	406317	1	100507421	ENST00000565468.6	597	transmembrane protein 178B	ENST00000565468.6;ENST00000610315.1;ENST00000563442.1	100507421;100507421;100507421	0;0;0	TRUE	FALSE	TRUE	FALSE	FALSE	TRUE	FALSE	FALSE	FALSE	Exon				4	7	ENSMUSG00000057716	conserved gene and region in mouse and human	BivProm1		PMD
882	cg26354128	14	UNC79	93430849	10.9532	6.41603e-28	6.42e-28	27.1927	++-++++	cg26354128	ENSG00000133958	UNC79	UNC79_fiveUTR	chr14	50	-	Promoter (<=1kb)	14	93430876	93707876	277001	1	57578	ENST00000553484.5	0	unc-79 homolog, NALCN channel complex subunit	ENST00000256339.8;ENST00000555664.5;ENST00000553484.5;ENST00000393151.6	57578;57578;57578;57578	0;0;0;0	TRUE	FALSE	TRUE	TRUE	FALSE	TRUE	TRUE	FALSE	FALSE	fiveUTR	0	1	chr14:93430849:93430898:-	15	24	ENSMUSG00000021198	conserved gene and region in mouse and human	BivProm1,TSS2
883	cg02456288	14	FOXA1	37584103	10.949	6.71985e-28	6.72e-28	27.1726	+++++++	cg02456288	ENSG00000129514	FOXA1	FOXA1_Intergenic_downstream	chr14	2	+	Distal Intergenic	14	37591093	37594262	3170	2	3169	ENST00000545425.2	10158	forkhead box A1				FALSE	TRUE	FALSE	FALSE	FALSE	FALSE	FALSE	FALSE	TRUE	Intergenic_downstream				7	8	ENSMUSG00000035451	conserved gene and region in mouse and human	BivProm2		PMD
888	cg24352905	5	OTP	77645452	10.9222	9.02525e-28	9.03e-28	27.0445	+++++++	cg24352905	ENSG00000171540	OTP	OTP_Promoter	chr5	2	-	Promoter (5-6kb)	5	77628712	77639688	10977	2	23440	ENST00000306422.4	-5765	orthopedia homeobox				FALSE	TRUE	TRUE	FALSE	FALSE	FALSE	FALSE	FALSE	FALSE	Promoter				24	34	ENSMUSG00000021685	conserved gene and region in mouse and human	BivProm1		PMD
890	cg24023187	10	LBX1-AS1	101217439	10.9149	9.77921e-28	9.78e-28	27.0097	+++++++	cg24023187		LBX1-AS1	LBX1-AS1_Intergenic_upstream	chr10	2	-	Distal Intergenic	10	101229577	101240838	11262	1	399806	ENST00000546988.3	-12138	LBX1 antisense RNA 1				FALSE	TRUE	FALSE	FALSE	FALSE	FALSE	FALSE	FALSE	TRUE	Intergenic_upstream				16	42		mapped to different gene in human and mouse	BivProm2		PMD
891	cg00860225	17	SEZ6	28986139	10.9124	1.0053e-27	1.01e-27	26.9977	+++++++	cg00860225	ENSG00000063015	SEZ6	SEZ6_Intron	chr17	2	-	Intron (ENST00000580241.5/51268, intron 2 of 9)	17	28954901	29006145	51245	2	124925	ENST00000360295.13	20005	seizure related 6 homolog	ENST00000360295.13;ENST00000540632.6;ENST00000317338.17;ENST00000540419.5;ENST00000335960.10;ENST00000442608.7;ENST00000585644.1;ENST00000580241.5;ENST00000580383.5;ENST00000583215.5;ENST00000578748.6;ENST00000577182.5	124925;124925;124925;124925;124925;124925;124925;51268;51268;51268;51268;51268	0;-4267;0;-4547;0;0;0;0;0;0;0;0	TRUE	FALSE	FALSE	FALSE	FALSE	FALSE	TRUE	FALSE	FALSE	Intron				4	5	ENSMUSG00000000632	conserved gene and region in mouse and human	BivProm3		HMD
892	cg23689487	9	PRDM12	130660409	10.9086	1.04833e-27	1.05e-27	26.9795	+++++++	cg23689487	ENSG00000130711	PRDM12	PRDM12_Promoter	chr9	2	+	Promoter (4-5kb)	9	130664594	130682983	18390	1	59335	ENST00000253008.3	-4184	PR/SET domain 12	ENST00000253008.3	59335	0	FALSE	TRUE	TRUE	FALSE	FALSE	FALSE	FALSE	FALSE	FALSE	Promoter				4	10	ENSMUSG00000079466	conserved gene but different region in human and mouse	BivProm2		HMD
897	cg27411156	13	LOC101927437	99960292	10.9059	1.07981e-27	1.08e-27	26.9667	+++++++	cg27411156		LOC101927437	LOC101927437_Promoter	chr13	2	-	Promoter (3-4kb)	13	99841879	99957167	115289	2	101927437	ENST00000670575.1	-3126	uncharacterized LOC101927437	ENST00000670575.1;ENST00000671519.1;ENST00000267294.4	101927437;101927437;85416	0;0;0	FALSE	TRUE	TRUE	FALSE	FALSE	FALSE	FALSE	FALSE	FALSE	Promoter				21	30		mapped to different gene in human and mouse	BivProm2		HMD
904	cg18287975	5	MEF2C	88883160	10.8902	1.28378e-27	1.28e-27	26.8915	+++++++	cg18287975	ENSG00000081189	MEF2C	MEF2C_fiveUTR	chr5	2	-	Promoter (<=1kb)	5	88717117	88883464	166348	2	4208	ENST00000504921.6	303	myocyte enhancer factor 2C	ENST00000511100.5;ENST00000514794.6;ENST00000512585.5;ENST00000504921.6;ENST00000340208.9;ENST00000424173.6;ENST00000637481.1;ENST00000636998.1;ENST00000625674.2;ENST00000437473.6;ENST00000510942.5;ENST00000506554.5;ENST00000637732.1;ENST00000514015.5;ENST00000629612.2;ENST00000627659.2;ENST00000508569.5;ENST00000513252.5;ENST00000502983.5;ENST00000503075.1;ENST00000511086.1;ENST00000515093.1;ENS…	101929423;101929423;101929423;4208;4208;4208;4208;4208;4208;4208;4208;4208;4208;4208;4208;4208;4208;4208;4208;4208;4208;4208;4208;4208;4208;4208;4208;4208;4208;4208	0;0;0;0;0;0;0;0;0;0;0;0;0;0;0;0;0;0;0;0;0;0;0;0;0;4429;0;5771;5071;5803	TRUE	FALSE	TRUE	TRUE	FALSE	TRUE	TRUE	FALSE	FALSE	fiveUTR				8	13	ENSMUSG00000005583	conserved gene and region in mouse and human	TSS1		PMD
908	cg14632140	12	MGST1	16605178	10.8815	1.41264e-27	1.41e-27	26.85	+++++++	cg14632140	ENSG00000008394	MGST1	MGST1_fiveUTR	chr12	2	-	5' UTR	12	16347652	16609259	261608	1	4257	ENST00000539036.5	257526	microsomal glutathione S-transferase 1	ENST00000539036.5;ENST00000537304.6;ENST00000616247.4;ENST00000261169.10;ENST00000541295.5;ENST00000354662.5;ENST00000441439.6;ENST00000447609.5;ENST00000320122.10;ENST00000396205.6;ENST00000453727.6;ENST00000540848.5;ENST00000541589.5;ENST00000535535.5;ENST00000541764.5;ENST00000534946.5;ENST00000424192.6;ENST00000540445.5;ENST00000541846.5;ENST00000536172.5;ENST00000544754.1;ENST00000539534.5;E…	4257;55885;55885;55885;55885;55885;55885;55885;55885;55885;55885;55885;55885;55885;55885;55885;55885;55885;55885;55885;55885;55885;55885;55885;55885;55885;55885;55885;55885;55885;55885;55885;55885;55885;55885;55885	0;0;0;0;0;0;0;0;0;0;0;0;0;0;0;0;0;0;0;0;0;0;0;0;0;0;0;0;0;0;0;0;0;0;0;0	TRUE	FALSE	FALSE	TRUE	FALSE	TRUE	TRUE	FALSE	FALSE	fiveUTR				5	33	ENSMUSG00000008540	mapped in human, not mapped in mouse	BivProm1		PMD
914	cg13151303	7	UNCX	1237937	10.8638	1.71452e-27	1.71e-27	26.7659	+++++++	cg13151303	ENSG00000164853	UNCX	UNCX_Intergenic_downstream	chr7	2	+	Distal Intergenic	7	1232872	1237326	4455	1	340260	ENST00000316333.9	5065	UNC homeobox	ENST00000316333.9	340260	0	FALSE	TRUE	FALSE	FALSE	FALSE	FALSE	FALSE	FALSE	TRUE	Intergenic_downstream				58	94	ENSMUSG00000029546	mapped in human, not mapped in mouse	ReprPC1		PMD
918	cg22376688	12	WNT1	48981557	10.8563	1.86137e-27	1.86e-27	26.7302	+++++++	cg22376688	ENSG00000125084	WNT1	WNT1_Exon	chr12	2	+	Exon (ENST00000293549.4/7471, exon 4 of 4)	12	48978322	48982620	4299	1	7471	ENST00000293549.4	3235	Wnt family member 1	ENST00000293549.4;ENST00000613114.4	7471;7471	0;0	TRUE	FALSE	FALSE	FALSE	FALSE	TRUE	FALSE	FALSE	FALSE	Exon				3	14	ENSMUSG00000022997	conserved gene and region in mouse and human	BivProm1		HMD
919	cg09317554	4	MAB21L2	150583932	10.8554	1.88063e-27	1.88e-27	26.7257	+++++++	cg09317554	ENSG00000181541	MAB21L2	MAB21L2_Exon	chr4	2	+	Exon (ENST00000317605.6/10586, exon 1 of 1)	4	150582151	150584693	2543	1	10586	ENST00000317605.6	1781	mab-21 like 2	ENST00000317605.6;ENST00000507934.1;ENST00000651943.1;ENST00000357115.9;ENST00000510413.5;ENST00000503716.5;ENST00000509835.5;ENST00000648626.1;ENST00000651695.1;ENST00000651035.1;ENST00000507224.5;ENST00000513021.1	10586;729558;987;987;987;987;987;987;987;987;987;987	0;4843;0;0;0;0;0;0;0;0;0;0	TRUE	FALSE	FALSE	FALSE	FALSE	TRUE	TRUE	FALSE	FALSE	Exon				4	5	ENSMUSG00000057777	mapped in human, not mapped in mouse	BivProm1		HMD
924	cg10040493	5	OTP	77641298	10.8355	2.33619e-27	2.34e-27	26.6315	+++++++	cg10040493	ENSG00000171540	OTP	OTP_Promoter	chr5	2	-	Promoter (1-2kb)	5	77628712	77639688	10977	2	23440	ENST00000306422.4	-1611	orthopedia homeobox	ENST00000306422.4;ENST00000515716.1	23440;23440	0;-4305	FALSE	TRUE	TRUE	FALSE	FALSE	FALSE	FALSE	FALSE	FALSE	Promoter				24	34	ENSMUSG00000021685	mapped in human, not mapped in mouse	ReprPC1		PMD
929	cg11797904	5	CTNND2	11903380	10.8113	3.04239e-27	3.04e-27	26.5168	+++++++	cg11797904	ENSG00000169862	CTNND2	CTNND2_fiveUTR	chr5	2	-	5' UTR	5	10971836	11904446	932611	2	1501	ENST00000304623.13	1065	catenin delta 2	ENST00000304623.13;ENST00000513588.5;ENST00000504499.5;ENST00000502551.5;ENST00000511278.5;ENST00000508761.1;ENST00000509868.1	1501;1501;1501;1501;1501;1501;1501	0;0;0;0;0;0;0	TRUE	FALSE	FALSE	TRUE	FALSE	TRUE	TRUE	FALSE	FALSE	fiveUTR				3	11	ENSMUSG00000022240	conserved gene but different region in human and mouse	BivProm2		PMD
933	cg18141729	7	EVX1-AS	27251291	10.7873	3.95212e-27	3.95e-27	26.4032	+++++++	cg18141729	ENSG00000253405	EVX1-AS	EVX1-AS_Promoter	chr7	2	+	Promoter (4-5kb)	7	27241429	27247229	5801	2	101410536	ENST00000517726.1	-4062	EVX1 antisense RNA	ENST00000517726.1;ENST00000222761.7;ENST00000496902.7;ENST00000580535.1	101410536;2128;2128;2128	0;0;0;0	FALSE	TRUE	TRUE	FALSE	FALSE	FALSE	FALSE	FALSE	FALSE	Promoter				8	20		mapped to different gene in human and mouse	ReprPC1		HMD
934	cg02107949	20	NKX2-2	21516015	10.7839	4.10342e-27	4.1e-27	26.3869	+++++++	cg02107949	ENSG00000125820	NKX2-2	NKX2-2_Promoter	chr20	2	-	Promoter (1-2kb)	20	21511017	21514064	3048	2	4821	ENST00000377142.5	-1952	NK2 homeobox 2	ENST00000377142.5	4821	0	FALSE	TRUE	TRUE	FALSE	FALSE	FALSE	FALSE	FALSE	FALSE	Promoter				20	30	ENSMUSG00000027434	mapped in human, not mapped in mouse	BivProm2		PMD
938	cg15675176	7	POU6F2	39085984	10.7481	6.05163e-27	6.05e-27	26.2181	+++++++	cg15675176	ENSG00000106536	POU6F2	POU6F2_Exon	chr7	2	+	Exon (ENST00000403058.5/11281, exon 3 of 11)	7	38977998	39464791	486794	1	11281	ENST00000403058.5	107986	POU class 6 homeobox 2	ENST00000403058.5;ENST00000518318.6;ENST00000517348.1;ENST00000451021.5;ENST00000524147.5;ENST00000520104.5;ENST00000559001.5;ENST00000464276.2	11281;11281;11281;11281;11281;11281;11281;11281	0;0;0;0;0;0;0;0	TRUE	FALSE	FALSE	FALSE	FALSE	TRUE	FALSE	FALSE	FALSE	Exon				7	29	ENSMUSG00000009734	mapped in human, not mapped in mouse	BivProm1		PMD
942	cg21511816	14	GPATCH2L	76131481	10.7225	7.97942e-27	7.98e-27	26.098	+++++++	cg21511816	ENSG00000089916	GPATCH2L	GPATCH2L_Intergenic_upstream	chr14	2	-	Distal Intergenic	14	76151916	76202007	50092	1	55668	ENST00000554375.5	-20435	G-patch domain containing 2 like				FALSE	TRUE	FALSE	FALSE	FALSE	FALSE	FALSE	FALSE	TRUE	Intergenic_upstream				3	17	ENSMUSG00000021254	mapped in human, not mapped in mouse	ReprPC2		HMD
943	cg14667871	5	FBXL7	15500724	10.7166	8.50681e-27	8.51e-27	26.0702	+++++++	cg14667871	ENSG00000183580	FBXL7	FBXL7_Promoter	chr5	2	+	Promoter (<=1kb)	5	15500180	15939793	439614	1	23194	ENST00000504595.2	544	F-box and leucine rich repeat protein 7	ENST00000504595.2;ENST00000510662.1	23194;23194	0;0	TRUE	FALSE	TRUE	FALSE	FALSE	FALSE	TRUE	FALSE	FALSE	Promoter				1	3	ENSMUSG00000043556	conserved gene and region in mouse and human	PromF5		PMD
945	cg02554345	10	DRGX	49396523	10.7082	9.3147e-27	9.31e-27	26.0308	+++++++	cg02554345	ENSG00000165606	DRGX	DRGX_Promoter	chr10	2	-	Promoter (<=1kb)	10	49366116	49396016	29901	2	644168	ENST00000434016.2	-508	dorsal root ganglia homeobox	ENST00000374139.6;ENST00000434016.2	644168;644168	0;0	FALSE	TRUE	TRUE	FALSE	FALSE	FALSE	FALSE	FALSE	FALSE	Promoter				14	23	ENSMUSG00000041730	conserved gene and region in mouse and human	ReprPC1		PMD
960	cg02221888	18	KLHL14	32770003	10.6576	1.60723e-26	1.61e-26	25.7939	+++++++	cg02221888	ENSG00000197705	KLHL14	KLHL14_Exon	chr18	2	-	Exon (ENST00000359358.9/57565, exon 2 of 9)	18	32672673	32773023	100351	2	57565	ENST00000359358.9	3019	kelch like family member 14	ENST00000359358.9;ENST00000358095.4;ENST00000583263.1	57565;57565;57565	0;0;0	TRUE	FALSE	FALSE	FALSE	FALSE	TRUE	TRUE	FALSE	FALSE	Exon				15	39	ENSMUSG00000042514	mapped in human, not mapped in mouse	BivProm2		PMD
962	cg05500919	17	STX8	9330797	10.6546	1.66002e-26	1.66e-26	25.7799	+++++-+	cg05500919	ENSG00000170310	STX8	STX8_Intron	chr17	2	-	Intron (ENST00000306357.9/9482, intron 7 of 7)	17	9250471	9575820	325350	2	9482	ENST00000306357.9	245022	syntaxin 8	ENST00000306357.9;ENST00000575858.5;ENST00000570583.5;ENST00000574431.5;ENST00000575294.6	9482;9482;9482;9482;9482	0;0;0;0;0	TRUE	FALSE	FALSE	FALSE	FALSE	FALSE	TRUE	FALSE	FALSE	Intron				2	3	ENSMUSG00000020903	conserved gene and region in mouse and human	EnhA19		HMD
968	cg16965558	7	UNCX	1239590	10.6462	1.81617e-26	1.82e-26	25.7408	+++++-+	cg16965558	ENSG00000164853	UNCX	UNCX_Intergenic_downstream	chr7	2	+	Distal Intergenic	7	1232872	1237326	4455	1	340260	ENST00000316333.9	6718	UNC homeobox	ENST00000316333.9	340260	0	FALSE	TRUE	FALSE	FALSE	FALSE	FALSE	FALSE	FALSE	TRUE	Intergenic_downstream				58	94	ENSMUSG00000029546	conserved gene and region in mouse and human	ReprPC1		PMD
969	cg03957108	2	OTX1	63049410	10.6448	1.84291e-26	1.84e-26	25.7345	+++++++	cg03957108	ENSG00000115507	OTX1	OTX1_Promoter	chr2	2	+	Promoter (<=1kb)	2	63050057	63057836	7780	1	5013	ENST00000366671.7	-646	orthodenticle homeobox 1	ENST00000650490.1;ENST00000429952.5;ENST00000437346.5;ENST00000412297.1;ENST00000413549.1;ENST00000660923.1;ENST00000405015.7;ENST00000431489.5;ENST00000263991.9;ENST00000405289.5;ENST00000496857.5;ENST00000471179.1;ENST00000366671.7;ENST00000484066.2;ENST00000477348.1;ENST00000282549.7;ENST00000405984.8;ENST00000476383.1	100132215;100132215;100132215;100132215;100132215;100132215;23301;23301;23301;23301;23301;23301;5013;5013;5013;5013;5013;5013	0;0;0;0;0;0;0;0;0;0;0;0;0;0;-1419;0;0;-1440	FALSE	TRUE	TRUE	FALSE	FALSE	FALSE	FALSE	FALSE	FALSE	Promoter				3	8	ENSMUSG00000005917	conserved gene and region in mouse and human	BivProm2		HMD
974	cg22861867	14	UNC79	93430822	10.6355	2.03762e-26	2.04e-26	25.6909	+++++++	cg22861867	ENSG00000133958	UNC79	UNC79_fiveUTR	chr14	50	-	5' UTR	14	93333219	93707272	374054	1	57578	ENST00000256339.8	97603	unc-79 homolog, NALCN channel complex subunit	ENST00000256339.8;ENST00000555664.5;ENST00000553484.5;ENST00000393151.6	57578;57578;57578;57578	0;0;0;0	TRUE	FALSE	FALSE	TRUE	FALSE	TRUE	TRUE	FALSE	FALSE	fiveUTR	0	1	chr14:93430822:93430871:-	15	24	ENSMUSG00000021198	conserved gene and region in mouse and human	BivProm1,TSS2
982	cg21199258	11	LINC02702	116580294	10.6208	2.38523e-26	2.39e-26	25.6225	+++++++	cg21199258	ENSG00000237937	LINC02702	LINC02702_Intergenic_upstream	chr11	2	-	Distal Intergenic	11	116639422	116658252	18831	1	101929011	ENST00000444123.5	-59128	long intergenic non-protein coding RNA 2702				FALSE	TRUE	FALSE	FALSE	FALSE	FALSE	FALSE	FALSE	TRUE	Intergenic_upstream				34	39		mapped to different gene in human and mouse	BivProm2		PMD
987	cg12315391	3	SHOX2	158097356	10.608	2.73423e-26	2.73e-26	25.5632	+++++++	cg12315391	ENSG00000168779	SHOX2	SHOX2_threeUTR	chr3	2	-	3' UTR	3	158095954	158105294	9341	2	6474	ENST00000490689.3	7937	short stature homeobox 2	ENST00000490689.3;ENST00000441443.6;ENST00000425436.7;ENST00000389589.8;ENST00000483851.6;ENST00000554685.2	6474;6474;6474;6474;6474;6474	0;0;0;0;0;0	TRUE	FALSE	FALSE	FALSE	TRUE	TRUE	FALSE	FALSE	FALSE	threeUTR				1	31	ENSMUSG00000027833	conserved gene and region in mouse and human	ReprPC1		PMD
989	cg20138700	9	LOC101927450	79256955	10.6007	2.95666e-26	2.96e-26	25.5292	+++++++	cg20138700	ENSG00000260995	LOC101927450	LOC101927450_Intergenic_upstream	chr9	2	-	Distal Intergenic	9	79135437	79198314	62878	2	101927450	ENST00000650036.1	-58642	uncharacterized LOC101927450				FALSE	TRUE	FALSE	FALSE	FALSE	FALSE	FALSE	FALSE	TRUE	Intergenic_upstream				16	22		mapped to different gene in human and mouse	BivProm4		PMD
990	cg09421985	4	PHOX2B	41748445	10.5985	3.02758e-26	3.03e-26	25.5189	+++++++	cg09421985	ENSG00000109132	PHOX2B	PHOX2B_Exon	chr4	2	-	Promoter (<=1kb)	4	41744082	41748970	4889	2	8929	ENST00000226382.3	524	paired like homeobox 2B	ENST00000226382.3;ENST00000510424.2	8929;8929	0;-736	TRUE	FALSE	TRUE	FALSE	FALSE	TRUE	FALSE	FALSE	FALSE	Exon				8	29	ENSMUSG00000012520	conserved gene and region in mouse and human	ReprPC1		PMD
998	cg08687401	2	EN1	118850232	10.5652	4.32088e-26	4.32e-26	25.3644	+++++++	cg08687401	ENSG00000163064	EN1	EN1_Promoter	chr2	2	-	Promoter (2-3kb)	2	118842171	118847678	5508	2	2019	ENST00000295206.6	-2555	engrailed homeobox 1	ENST00000295206.6	2019	0	FALSE	TRUE	TRUE	FALSE	FALSE	FALSE	FALSE	FALSE	FALSE	Promoter				25	42	ENSMUSG00000058665	mapped in human, not mapped in mouse	ReprPC1		PMD
1002	cg17941015	15	MIR9-3HG	89360473	10.5532	4.91112e-26	4.91e-26	25.3088	+++++++	cg17941015	ENSG00000255571	MIR9-3HG	MIR9-3HG_Promoter	chr15	2	+	Promoter (1-2kb)	15	89361579	89398487	36909	1	254559	ENST00000536780.6	-1105	MIR9-3 host gene	ENST00000536780.6;ENST00000654171.1;ENST00000561327.5;ENST00000657897.1;ENST00000661040.1;ENST00000654184.1;ENST00000658194.1;ENST00000661036.1;ENST00000659235.1;ENST00000669499.1	254559;254559;254559;254559;254559;254559;254559;254559;254559;254559	0;0;0;0;0;0;0;0;0;0	FALSE	TRUE	TRUE	FALSE	FALSE	FALSE	FALSE	FALSE	FALSE	Promoter				3	16		mapped in human, not mapped in mouse	ReprPC1		HMD
1013	cg26843878	1	KCNJ9	160084438	10.5315	6.18581e-26	6.19e-26	25.2086	+++++++	cg26843878	ENSG00000162728	KCNJ9	KCNJ9_Exon	chr1	2	+	Exon (ENST00000368088.4/3765, exon 2 of 3)	1	160081538	160090563	9026	1	3765	ENST00000368088.4	2900	potassium inwardly rectifying channel subfamily J member 9	ENST00000368088.4	3765	0	TRUE	FALSE	FALSE	FALSE	FALSE	TRUE	FALSE	FALSE	FALSE	Exon				6	6	ENSMUSG00000038026	conserved gene and region in mouse and human	BivProm2		HMD
1017	cg24240262	10	EBF3	129971307	10.5188	7.07757e-26	7.08e-26	25.1501	+++++++	cg24240262	ENSG00000108001	EBF3	EBF3_Promoter	chr10	2	-	Promoter (7-8kb)	10	129835283	129963841	128559	2	253738	ENST00000368648.7	-7467	EBF transcription factor 3				FALSE	TRUE	TRUE	FALSE	FALSE	FALSE	FALSE	FALSE	FALSE	Promoter				10	91	ENSMUSG00000010476	mapped in human, not mapped in mouse	BivProm2		PMD
1018	cg07550331	4	HELT	185017779	10.5128	7.54431e-26	7.54e-26	25.1224	+++++++	cg07550331	ENSG00000187821	HELT	HELT_Promoter	chr4	2	+	Promoter (1-2kb)	4	185018841	185020796	1956	1	391723	ENST00000515777.5	-1061	helt bHLH transcription factor	ENST00000515777.5;ENST00000513599.1;ENST00000505610.5;ENST00000338875.5	391723;391723;391723;391723	-1061;-1061;-1061;-1149	FALSE	TRUE	TRUE	FALSE	FALSE	FALSE	FALSE	FALSE	FALSE	Promoter				22	22	ENSMUSG00000047171	mapped in human, not mapped in mouse	ReprPC1		PMD
1020	cg16831573	2	CDK5R2	218960534	10.5085	7.89567e-26	7.9e-26	25.1026	+++++++	cg16831573	ENSG00000171450	CDK5R2	CDK5R2_Exon	chr2	2	+	Promoter (<=1kb)	2	218959666	218962155	2490	1	8941	ENST00000302625.6	868	cyclin dependent kinase 5 regulatory subunit 2	ENST00000302625.6	8941	0	TRUE	FALSE	TRUE	FALSE	FALSE	TRUE	TRUE	FALSE	FALSE	Exon				1	1	ENSMUSG00000090071	mapped in human, not mapped in mouse	BivProm2		PMD
1023	cg13651513	11	BDNF	27722428	10.4866	9.95666e-26	9.96e-26	25.0019	++-++++	cg13651513	ENSG00000176697	BDNF	BDNF_Promoter	chr11	2	-	Promoter (<=1kb)	11	27654893	27722058	67166	2	627	ENST00000314915.6	-371	brain derived neurotrophic factor	ENST00000532997.5;ENST00000395978.7;ENST00000395981.7;ENST00000525950.5;ENST00000314915.6	627;627;627;627;627	0;0;0;0;0	TRUE	FALSE	TRUE	FALSE	FALSE	FALSE	TRUE	FALSE	FALSE	Promoter				2	18	ENSMUSG00000048482	mapped in human, not mapped in mouse	BivProm1		PMD
1024	cg12451099	20	SLC32A1	38727823	10.4809	1.0571e-25	1.06e-25	24.9759	+++++++	cg12451099	ENSG00000101438	SLC32A1	SLC32A1_Exon	chr20	2	+	Exon (ENST00000217420.2/140679, exon 2 of 2)	20	38724486	38729372	4887	1	140679	ENST00000217420.2	3337	solute carrier family 32 member 1	ENST00000217420.2	140679	0	TRUE	FALSE	FALSE	FALSE	FALSE	TRUE	FALSE	FALSE	FALSE	Exon				2	4	ENSMUSG00000037771	mapped in human, not mapped in mouse	BivProm2		HMD
1025	cg11755405	14	KCNH5	63045154	10.478	1.09022e-25	1.09e-25	24.9625	++-++++	cg11755405	ENSG00000140015	KCNH5	KCNH5_Exon	chr14	2	-	Promoter (<=1kb)	14	62699464	63045458	345995	2	27133	ENST00000322893.12	303	potassium voltage-gated channel subfamily H member 5	ENST00000322893.12;ENST00000420622.6;ENST00000394968.2;ENST00000394964.3	27133;27133;27133;27133	0;0;0;0	TRUE	FALSE	TRUE	FALSE	FALSE	TRUE	TRUE	FALSE	FALSE	Exon				2	3	ENSMUSG00000034402	conserved gene and region in mouse and human	BivProm2		PMD
1027	cg17257156	16	CDH8	62036496	10.4748	1.12792e-25	1.13e-25	24.9477	+++++++	cg17257156	ENSG00000150394	CDH8	CDH8_fiveUTR	chr16	2	-	Promoter (<=1kb)	16	61647242	62036835	389594	2	1006	ENST00000299345.10	338	cadherin 8	ENST00000585315.5;ENST00000299345.10;ENST00000577390.6;ENST00000584337.5;ENST00000583382.1;ENST00000584506.1;ENST00000582980.1	1006;1006;1006;1006;1006;1006;1006	0;0;0;0;0;0;0	TRUE	FALSE	TRUE	TRUE	FALSE	TRUE	TRUE	FALSE	FALSE	fiveUTR				5	17	ENSMUSG00000036510	conserved gene but different region in human and mouse	BivProm2,BivProm3		PMD
1028	cg06363517	8	XKR6	11200562	10.4727	1.15367e-25	1.15e-25	24.9379	+++++++	cg06363517	ENSG00000171044	XKR6	XKR6_Exon	chr8	50	-	Exon (ENST00000416569.3/286046, exon 1 of 3)	8	10896045	11201833	305789	2	286046	ENST00000416569.3	1222	XK related 6	ENST00000416569.3;ENST00000529336.1;ENST00000297303.4	286046;286046;286046	0;0;0	TRUE	FALSE	FALSE	FALSE	FALSE	TRUE	TRUE	FALSE	FALSE	Exon	0	1	chr8:11200562:11200611:-	10	11	ENSMUSG00000035067	conserved gene and region in mouse and human	PromF5		PMD
1036	cg26957053	14	NPAS3	33800281	10.4592	1.32929e-25	1.33e-25	24.8764	+++++-+	cg26957053	ENSG00000151322	NPAS3	NPAS3_Exon	chr14	2	+	Exon (ENST00000551634.5/64067, exon 11 of 11)	14	32934933	33801103	866171	1	64067	ENST00000551634.5	865348	neuronal PAS domain protein 3	ENST00000551634.5;ENST00000551492.5;ENST00000346562.6;ENST00000548645.5;ENST00000356141.8;ENST00000357798.9	64067;64067;64067;64067;64067;64067	0;0;0;0;0;0	TRUE	FALSE	FALSE	FALSE	FALSE	TRUE	FALSE	FALSE	FALSE	Exon				11	111	ENSMUSG00000021010	conserved gene and region in mouse and human	BivProm3		HMD
1037	cg17820491	6	HTR1B	77462515	10.4591	1.33099e-25	1.33e-25	24.8758	+++++++	cg17820491	ENSG00000135312	HTR1B	HTR1B_Exon	chr6	2	-	Exon (ENST00000369947.4/3351, exon 1 of 1)	6	77461753	77463773	2021	2	3351	ENST00000369947.4	1257	5-hydroxytryptamine receptor 1B	ENST00000369947.4	3351	0	TRUE	FALSE	FALSE	FALSE	FALSE	TRUE	FALSE	FALSE	FALSE	Exon				1	1	ENSMUSG00000049511	conserved gene and region in mouse and human	BivProm1		PMD
1039	cg04250847	12	PPFIA2	81758646	10.4431	1.57648e-25	1.58e-25	24.8023	+++++++	cg04250847	ENSG00000139220	PPFIA2	PPFIA2_fiveUTR	chr12	2	-	Promoter (<=1kb)	12	81261967	81758647	496681	2	8499	ENST00000552948.5	0	PTPRF interacting protein alpha 2	ENST00000549396.5;ENST00000550584.6;ENST00000549325.5;ENST00000548586.5;ENST00000552948.5;ENST00000551442.5;ENST00000547623.5;ENST00000550798.1	8499;8499;8499;8499;8499;8499;8499;8499	0;0;0;0;0;0;0;0	TRUE	FALSE	TRUE	TRUE	FALSE	TRUE	TRUE	FALSE	FALSE	fiveUTR				5	10	ENSMUSG00000053825	mapped in human, not mapped in mouse	BivProm1		PMD
1041	cg01961426	15	LOC105369212	95911790	10.4377	1.66805e-25	1.67e-25	24.7778	+++++++	cg01961426		LOC105369212	LOC105369212_Intergenic_downstream	chr15	2	+	Distal Intergenic	15	96080713	96084584	3872	2	105369212	ENST00000616608.1	172793	uncharacterized LOC105369212				FALSE	TRUE	FALSE	FALSE	FALSE	FALSE	FALSE	FALSE	TRUE	Intergenic_downstream				3	6		mapped to different gene in human and mouse	EnhA18		PMD
1046	cg25082847	3	FEZF2	62374485	10.4261	1.88416e-25	1.88e-25	24.7249	+++++++	cg25082847	ENSG00000153266	FEZF2	FEZF2_Promoter	chr3	2	-	Promoter (<=1kb)	3	62369681	62374324	4644	2	55079	ENST00000486811.5	-162	FEZ family zinc finger 2	ENST00000283268.8;ENST00000486811.5;ENST00000475839.1	55079;55079;55079	0;0;0	FALSE	TRUE	TRUE	FALSE	FALSE	FALSE	FALSE	FALSE	FALSE	Promoter				13	24	ENSMUSG00000021743	mapped in human, not mapped in mouse	BivProm2		PMD
1049	cg13193455	1	POU3F1	38045783	10.417	2.0743e-25	2.07e-25	24.6831	++++-++	cg13193455	ENSG00000185668	POU3F1	POU3F1_Exon	chr1	2	-	Exon (ENST00000373012.5/5453, exon 1 of 1)	1	38043829	38046793	2965	2	5453	ENST00000373012.5	1009	POU class 3 homeobox 1	ENST00000373012.5	5453	0	TRUE	FALSE	FALSE	FALSE	FALSE	TRUE	FALSE	FALSE	FALSE	Exon				1	10	ENSMUSG00000090125	conserved gene and region in mouse and human	BivProm2		HMD
1050	cg06210818	2	SP9	174339419	10.4156	2.1044e-25	2.1e-25	24.6769	+++++-+	cg06210818	ENSG00000217236	SP9	SP9_Intergenic_downstream	chr2	2	+	Distal Intergenic	2	174334954	174338500	3547	1	100131390	ENST00000394967.3	4465	Sp9 transcription factor	ENST00000394967.3	100131390	0	FALSE	TRUE	FALSE	FALSE	FALSE	FALSE	FALSE	FALSE	TRUE	Intergenic_downstream				16	20	ENSMUSG00000068859	conserved gene but different region in human and mouse	ReprPC1		HMD
1051	cg02486904	1	FOXD2	47533379	10.4149	2.11929e-25	2.12e-25	24.6738	+++++++	cg02486904	ENSG00000186564	FOXD2	FOXD2_Intergenic_downstream	chr1	2	+	Distal Intergenic	1	47436017	47440691	4675	1	2306	ENST00000334793.5	97362	forkhead box D2				FALSE	TRUE	FALSE	FALSE	FALSE	FALSE	FALSE	FALSE	TRUE	Intergenic_downstream				28	29	ENSMUSG00000055210	mapped to different gene in human and mouse	PromF5		HMD
1063	cg25394590	3	LINC01210	137771484	10.3808	3.03139e-25	3.03e-25	24.5184	+++++++	cg25394590	ENSG00000239513	LINC01210	LINC01210_Promoter	chr3	2	+	Promoter (<=1kb)	3	137771660	137778048	6389	1	100507274	ENST00000654610.1	-175	long intergenic non-protein coding RNA 1210	ENST00000654610.1;ENST00000654543.1;ENST00000661982.1;ENST00000652948.1;ENST00000655048.1;ENST00000471091.6;ENST00000671510.1;ENST00000469216.2;ENST00000667229.1;ENST00000664320.1;ENST00000478772.6;ENST00000662157.1;ENST00000465283.6;ENST00000654450.1;ENST00000660863.1;ENST00000667692.1;ENST00000662180.1;ENST00000660613.1;ENST00000666528.1	100507274;100507274;100507274;100507274;100507274;100507274;100507274;100507274;100507274;100507274;100507274;100507274;100507274;100507274;100507274;100507274;100507274;100507274;100507274	-175;-185;-368;-375;-383;-398;-421;-424;-426;-426;-464;-618;-639;-639;-639;-643;-645;-652;-2556	FALSE	TRUE	TRUE	FALSE	FALSE	FALSE	FALSE	FALSE	FALSE	Promoter				11	11		mapped in human, not mapped in mouse	BivProm2		PMD
1064	cg04087693	6	TFAP2D	50718303	10.3799	3.0608e-25	3.06e-25	24.5142	+++++++	cg04087693	ENSG00000008197	TFAP2D	TFAP2D_Intron	chr6	2	+	Intron (ENST00000008391.3/83741, intron 2 of 7)	6	50713828	50772988	59161	1	83741	ENST00000008391.3	4475	transcription factor AP-2 delta	ENST00000008391.3;ENST00000492804.1	83741;83741	0;0	TRUE	FALSE	FALSE	FALSE	FALSE	FALSE	TRUE	FALSE	FALSE	Intron				9	33	ENSMUSG00000042596	mapped in human, not mapped in mouse	ReprPC2		PMD
1065	cg26108171	3	ZIC4	147370852	10.3769	3.15892e-25	3.16e-25	24.5005	+++++++	cg26108171	ENSG00000174963	ZIC4	ZIC4_Intergenic_downstream	chr3	2	-	Distal Intergenic	3	147388707	147389372	666	2	84107	ENST00000480015.1	18520	Zic family member 4				FALSE	TRUE	FALSE	FALSE	FALSE	FALSE	FALSE	FALSE	TRUE	Intergenic_downstream				10	35	ENSMUSG00000036972	mapped in human, not mapped in mouse	ReprPC2		PMD
1071	cg04004289	3	FEZF2	62373437	10.3642	3.60635e-25	3.61e-25	24.4429	+++++++	cg04004289	ENSG00000153266	FEZF2	FEZF2_fiveUTR	chr3	2	-	Promoter (<=1kb)	3	62369681	62373550	3870	2	55079	ENST00000283268.8	112	FEZ family zinc finger 2	ENST00000665590.1;ENST00000664200.1;ENST00000665832.1;ENST00000670263.1;ENST00000664757.1;ENST00000653279.1;ENST00000669426.1;ENST00000495542.5;ENST00000490916.5;ENST00000283268.8;ENST00000486811.5;ENST00000475839.1	100506994;100506994;100506994;100506994;100506994;100506994;100506994;100506994;100506994;55079;55079;55079	0;0;0;0;0;0;0;0;0;0;0;0	TRUE	FALSE	TRUE	TRUE	FALSE	TRUE	TRUE	FALSE	FALSE	fiveUTR				8	24	ENSMUSG00000021743	conserved gene and region in mouse and human	BivProm2		PMD
1073	cg26507427	6	PRDM13	99606672	10.3552	3.96235e-25	3.96e-25	24.402	+++++++	cg26507427	ENSG00000112238	PRDM13	PRDM13_Promoter	chr6	2	+	Promoter (<=1kb)	6	99606730	99614759	8030	1	59336	ENST00000369215.4	-57	PR/SET domain 13	ENST00000369215.4;ENST00000369214.2	59336;59336	0;0	FALSE	TRUE	TRUE	FALSE	FALSE	FALSE	FALSE	FALSE	FALSE	Promoter				19	24	ENSMUSG00000040478	conserved gene and region in mouse and human	ReprPC1		PMD
1075	cg05310717	3	SHOX2	158102852	10.3507	4.15362e-25	4.15e-25	24.3816	+++++++	cg05310717	ENSG00000168779	SHOX2	SHOX2_fiveUTR	chr3	2	-	5' UTR	3	158095954	158105294	9341	2	6474	ENST00000490689.3	2441	short stature homeobox 2	ENST00000480820.5;ENST00000494002.5;ENST00000490689.3;ENST00000441443.6;ENST00000425436.7;ENST00000389589.8;ENST00000483851.6;ENST00000554685.2	51319;51319;6474;6474;6474;6474;6474;6474	0;0;0;0;0;0;0;0	TRUE	FALSE	FALSE	TRUE	FALSE	TRUE	FALSE	FALSE	FALSE	fiveUTR				1	31	ENSMUSG00000027833	conserved gene and region in mouse and human	BivProm2		HMD
1077	cg14085358	2	EVX2	176084289	10.3462	4.35483e-25	4.35e-25	24.361	+++++++	cg14085358	ENSG00000174279	EVX2	EVX2_Promoter	chr2	2	-	Promoter (<=1kb)	2	176077472	176083913	6442	2	344191	ENST00000308618.4	-377	even-skipped homeobox 2	ENST00000308618.4	344191	0	FALSE	TRUE	TRUE	FALSE	FALSE	FALSE	FALSE	FALSE	FALSE	Promoter				9	36	ENSMUSG00000001815	conserved gene and region in mouse and human	ReprPC1		PMD
1079	cg00953859	11	PAX6	31804203	10.34	4.64564e-25	4.65e-25	24.333	+++++++	cg00953859	ENSG00000007372	PAX6	PAX6_fiveUTR	chr11	2	-	5' UTR	11	31784779	31811134	26356	2	5080	ENST00000606377.6	6930	paired box 6	ENST00000606377.6;ENST00000640368.1;ENST00000639386.2;ENST00000419022.6;ENST00000643871.1;ENST00000638914.3;ENST00000640610.1;ENST00000379132.8;ENST00000379109.7;ENST00000379129.7;ENST00000639916.1;ENST00000638685.1;ENST00000379107.7;ENST00000639409.1;ENST00000640975.1;ENST00000638963.1;ENST00000638965.1;ENST00000241001.13;ENST00000474783.2;ENST00000638629.1;ENST00000639548.1;ENST00000640125.1;EN…	5080;5080;5080;5080;5080;5080;5080;5080;5080;5080;5080;5080;5080;5080;5080;5080;5080;5080;5080;5080;5080;5080;5080;5080;5080;5080;5080;5080;5080;5080;5080;5080;5080;5080;5080;5080;5080;5080;5080;5080;5080;5080;5080;5080;5080;5080;5080;5080;5080;5080;5080;5080;5080;5080;5080;5080;5080;5080;5080;5080;5080;5080;5080;5080;5080;5080;5080;5080;5080;5080;5080;5080;5080;5080;5080;5080	0;0;0;0;0;0;0;0;0;0;0;0;0;0;0;0;0;0;0;0;0;0;0;0;0;0;0;0;0;0;0;0;0;0;0;0;0;0;0;0;0;0;0;0;0;0;0;0;0;0;0;0;0;0;0;0;0;0;0;0;0;0;0;0;0;0;0;0;0;0;0;0;0;0;0;0	TRUE	FALSE	FALSE	TRUE	FALSE	TRUE	TRUE	FALSE	FALSE	fiveUTR				28	58	ENSMUSG00000027168	conserved gene but different region in human and mouse	BivProm2		PMD
1080	cg06113157	6	POU3F2	98835945	10.3351	4.88731e-25	4.89e-25	24.3109	+++++-+	cg06113157	ENSG00000184486	POU3F2	POU3F2_Exon	chr6	2	+	Exon (ENST00000328345.8/5454, exon 1 of 1)	6	98834574	98839458	4885	1	5454	ENST00000328345.8	1371	POU class 3 homeobox 2	ENST00000328345.8	5454	0	TRUE	FALSE	FALSE	FALSE	FALSE	TRUE	FALSE	FALSE	FALSE	Exon				10	44	ENSMUSG00000095139	conserved gene and region in mouse and human	BivProm2		HMD
1081	cg14914422	1	DMBX1	46493184	10.3337	4.96225e-25	4.96e-25	24.3043	+++++++	cg14914422	ENSG00000197587	DMBX1	DMBX1_Intergenic_upstream	chr1	2	+	Distal Intergenic	1	46506996	46514212	7217	1	127343	ENST00000371956.8	-13811	diencephalon/mesencephalon homeobox 1				FALSE	TRUE	FALSE	FALSE	FALSE	FALSE	FALSE	FALSE	TRUE	Intergenic_upstream				12	27	ENSMUSG00000028707	mapped in human, not mapped in mouse	ReprPC1		PMD
1082	cg14427009	13	PCDH17	57632924	10.3317	5.06615e-25	5.07e-25	24.2953	+++++++	cg14427009	ENSG00000118946	PCDH17	PCDH17_Exon	chr13	2	-	Exon (ENST00000377918.8/27253, exon 1 of 4)	13	57631744	57729311	97568	1	27253	ENST00000377918.8	1180	protocadherin 17	ENST00000377918.8;ENST00000484979.5;ENST00000612954.4;ENST00000615375.1	27253;27253;27253;27253	0;0;0;0	TRUE	FALSE	FALSE	FALSE	FALSE	TRUE	TRUE	FALSE	FALSE	Exon				4	13	ENSMUSG00000035566	mapped in human, not mapped in mouse	BivProm2		PMD
1085	cg22300498	14	NKX2-8	36584177	10.3208	5.6725e-25	5.67e-25	24.2462	+++++-+	cg22300498	ENSG00000136327	NKX2-8	NKX2-8_Promoter	chr14	2	+	Promoter (1-2kb)	14	36580004	36582614	2611	2	26257	ENST00000258829.6	-1563	NK2 homeobox 8	ENST00000258829.6	26257	-1563	TRUE	FALSE	TRUE	FALSE	FALSE	FALSE	TRUE	FALSE	FALSE	Promoter				3	5	ENSMUSG00000058669	mapped in human, not mapped in mouse	ReprPC1		PMD
1087	cg25763390	8	MIR124-2HG	64374283	10.3124	6.19038e-25	6.19e-25	24.2083	+++++++	cg25763390	ENSG00000254377	MIR124-2HG	MIR124-2HG_Intron	chr8	2	+	Intron (ENST00000665390.1/100130155, intron 1 of 3)	8	64373151	64382616	9466	1	100130155	ENST00000665390.1	1132	MIR124-2 host gene	ENST00000665390.1;ENST00000521441.2;ENST00000671254.1;ENST00000657723.1;ENST00000671640.1;ENST00000658332.1;ENST00000663091.1;ENST00000520799.5;ENST00000524060.1;ENST00000524284.1;ENST00000519741.1;ENST00000385081.1	100130155;100130155;100130155;100130155;100130155;100130155;100130155;100130155;100130155;100130155;100130155;406908	0;0;0;0;0;0;0;0;0;0;0;0	TRUE	FALSE	FALSE	FALSE	FALSE	FALSE	TRUE	FALSE	FALSE	Intron				7	13		mapped in human, not mapped in mouse	BivProm2		PMD
1088	cg06715092	9	BARHL1	132582595	10.3093	6.39816e-25	6.4e-25	24.1939	+++++++	cg06715092	ENSG00000125492	BARHL1	BARHL1_Promoter	chr9	2	+	Promoter (<=1kb)	9	132582606	132590252	7647	1	56751	ENST00000263610.7	-10	BarH like homeobox 1	ENST00000263610.7;ENST00000542090.1	56751;56751	0;0	FALSE	TRUE	TRUE	FALSE	FALSE	FALSE	FALSE	FALSE	FALSE	Promoter				2	6	ENSMUSG00000026805	mapped in human, not mapped in mouse	ReprPC1		PMD
1098	cg05759873	11	TENM4	78962152	10.2934	7.54528e-25	7.55e-25	24.1223	+++++++	cg05759873	ENSG00000149256	TENM4	TENM4_Exon	chr11	2	-	Exon (ENST00000533013.1/26011, exon 1 of 4)	11	78652829	79441030	788202	2	26011	ENST00000278550.12	478877	teneurin transmembrane protein 4	ENST00000278550.12;ENST00000533013.1	26011;26011	0;0	TRUE	FALSE	FALSE	FALSE	FALSE	TRUE	TRUE	FALSE	FALSE	Exon				13	29	ENSMUSG00000048078	conserved gene and region in mouse and human	BivProm1		PMD
1105	cg02784437	13	SOX1-OT	112105314	10.2823	8.46906e-25	8.47e-25	24.0722	+++++++	cg02784437	ENSG00000224243	SOX1-OT	SOX1-OT_Intron	chr13	2	+	Intron (ENST00000658904.1/100505996, intron 2 of 2)	13	112057016	112108011	50996	1	100505996	ENST00000658904.1	48298	SOX1 overlapping transcript	ENST00000663025.1;ENST00000658904.1;ENST00000657728.1;ENST00000653135.1;ENST00000421423.1	100505996;100505996;100505996;100505996;100505996	0;0;0;-1803;-1804	TRUE	FALSE	FALSE	FALSE	FALSE	FALSE	TRUE	FALSE	FALSE	Intron				14	17		mapped to different gene in human and mouse	BivProm2		PMD
1110	cg00741609	10	TLX1	101134168	10.2706	9.56057e-25	9.56e-25	24.0195	+++++++	cg00741609	ENSG00000107807	TLX1	TLX1_Exon	chr10	2	+	Exon (ENST00000463716.3/3195, exon 2 of 2)	10	101131300	101137789	6490	1	3195	ENST00000370196.11	2868	T cell leukemia homeobox 1	ENST00000445873.5;ENST00000425505.1;ENST00000370196.11;ENST00000467928.2;ENST00000463716.3;ENST00000533319.1;ENST00000525019.1	100038246;100038246;3195;3195;3195;3195;3195	0;0;0;0;0;0;-145	TRUE	FALSE	FALSE	FALSE	FALSE	TRUE	TRUE	FALSE	FALSE	Exon				2	6	ENSMUSG00000025215	conserved gene but different region in human and mouse	BivProm2		HMD
1114	cg21214122	16	CDH8	62036415	10.2667	9.95407e-25	9.95e-25	24.002	+++++++	cg21214122	ENSG00000150394	CDH8	CDH8_fiveUTR	chr16	2	-	Promoter (<=1kb)	16	61647242	62036835	389594	2	1006	ENST00000299345.10	419	cadherin 8	ENST00000585315.5;ENST00000299345.10;ENST00000577390.6;ENST00000584337.5;ENST00000583382.1;ENST00000584506.1;ENST00000582980.1	1006;1006;1006;1006;1006;1006;1006	0;0;0;0;0;0;0	TRUE	FALSE	TRUE	TRUE	FALSE	TRUE	TRUE	FALSE	FALSE	fiveUTR				5	17	ENSMUSG00000036510	conserved gene and region in mouse and human	BivProm2		PMD
1115	cg26472617	1	PAX7	18640294	10.266	1.0029e-24	1e-24	23.9987	+++++++	cg26472617	ENSG00000009709	PAX7	PAX7_Intron	chr1	2	+	Intron (ENST00000420770.7/5081, intron 4 of 8)	1	18630846	18748866	118021	1	5081	ENST00000420770.7	9448	paired box 7	ENST00000420770.7;ENST00000375375.7;ENST00000400661.3	5081;5081;5081	0;0;0	TRUE	FALSE	FALSE	FALSE	FALSE	FALSE	TRUE	FALSE	FALSE	Intron				25	27	ENSMUSG00000028736	conserved gene and region in mouse and human	ReprPC1		PMD
1116	cg03937711	15	SKOR1	67822215	10.2638	1.02569e-24	1.03e-24	23.989	+++++++	cg03937711	ENSG00000188779	SKOR1	SKOR1_Intron	chr15	2	+	Intron (ENST00000341418.10/390598, intron 2 of 14)	15	67819704	67833836	14133	1	390598	ENST00000341418.10	2511	SKI family transcriptional corepressor 1	ENST00000341418.10;ENST00000554240.5;ENST00000380035.3;ENST00000554054.5	390598;390598;390598;390598	0;0;0;0	TRUE	FALSE	FALSE	FALSE	FALSE	FALSE	TRUE	FALSE	FALSE	Intron				7	16	ENSMUSG00000022245	conserved gene but different region in human and mouse	ReprPC1		HMD
1118	cg25854701	1	BARHL2	90719079	10.2605	1.06125e-24	1.06e-24	23.9742	+++++++	cg25854701	ENSG00000143032	BARHL2	BARHL2_Promoter	chr1	2	+	Promoter (1-2kb)	1	90711539	90717302	5764	2	343472	ENST00000370445.5	-1777	BarH like homeobox 2	ENST00000370445.5	343472	0	FALSE	TRUE	TRUE	FALSE	FALSE	FALSE	FALSE	FALSE	FALSE	Promoter				7	29	ENSMUSG00000034384	conserved gene and region in mouse and human	BivProm2		PMD
1123	cg21274598	14	FOXG1	28768237	10.2569	1.10228e-24	1.1e-24	23.9577	+++++++	cg21274598	ENSG00000176165	FOXG1	FOXG1_Exon	chr14	2	+	Exon (ENST00000313071.7/2290, exon 1 of 1)	14	28766787	28770277	3491	1	2290	ENST00000313071.7	1450	forkhead box G1	ENST00000658593.1;ENST00000551395.5;ENST00000546560.5;ENST00000549487.1;ENST00000313071.7;ENST00000668749.1;ENST00000399387.9;ENST00000622740.3;ENST00000552957.5;ENST00000548213.2	103695363;103695363;103695363;103695363;2290;387978;387978;387978;387978;387978	0;0;0;0;0;0;0;0;0;0	TRUE	FALSE	FALSE	FALSE	FALSE	TRUE	FALSE	FALSE	FALSE	Exon				8	17	ENSMUSG00000020950	mapped in human, not mapped in mouse	BivProm2		PMD
1126	cg04365202	1	LHX9	197920118	10.243	1.27267e-24	1.27e-24	23.8953	+++++-+	cg04365202	ENSG00000143355	LHX9	LHX9_Exon	chr1	2	+	Exon (ENST00000367391.5/56956, exon 3 of 6)	1	197912491	197932591	20101	1	56956	ENST00000367391.5	7627	LIM homeobox 9	ENST00000606127.2;ENST00000475727.1;ENST00000367391.5;ENST00000367390.7;ENST00000561173.5;ENST00000367388.4;ENST00000367387.6	56956;56956;56956;56956;56956;56956;56956	0;0;0;0;0;2763;0	TRUE	FALSE	FALSE	FALSE	FALSE	TRUE	FALSE	FALSE	FALSE	Exon				6	12	ENSMUSG00000019230	conserved gene and region in mouse and human	BivProm2		PMD
1130	cg01965931	1	FOXD3-AS1	63320030	10.2271	1.49965e-24	1.5e-24	23.824	+++++-+	cg01965931	ENSG00000230798	FOXD3-AS1	FOXD3-AS1_Intergenic_downstream	chr1	2	-	Distal Intergenic	1	63320884	63321529	646	2	100996301	ENST00000426393.5	1499	FOXD3 antisense RNA 1	ENST00000426393.5;ENST00000418244.5;ENST00000449386.5;ENST00000431294.5;ENST00000427268.1;ENST00000666431.1;ENST00000656075.1;ENST00000635458.1;ENST00000447183.3;ENST00000662017.1;ENST00000666885.1;ENST00000658184.1;ENST00000634725.1;ENST00000656229.1;ENST00000635555.1;ENST00000653027.1;ENST00000664269.1;ENST00000667005.1;ENST00000667879.1;ENST00000667957.1;ENST00000655035.1;ENST00000660198.1;ENS…	100996301;100996301;100996301;100996301;100996301;199899;199899;199899;199899;199899;199899;199899;199899;199899;199899;199899;199899;199899;199899;199899;199899;199899;199899;199899;199899;199899;199899;199899;199899;199899;199899;199899;199899;27022	1498;2405;2427;0;0;0;0;0;0;0;0;0;0;0;0;0;0;0;0;0;0;0;0;0;0;0;0;0;0;0;0;0;0;0	FALSE	TRUE	FALSE	FALSE	FALSE	FALSE	FALSE	FALSE	TRUE	Intergenic_downstream				4	12		mapped in human, not mapped in mouse	BivProm2		HMD
1133	cg17924340	15	MIR9-3HG	89371427	10.2192	1.62728e-24	1.63e-24	23.7885	+++++++	cg17924340	ENSG00000255571	MIR9-3HG	MIR9-3HG_Intron	chr15	2	+	Intron (ENST00000536780.6/254559, intron 1 of 6)	15	89361579	89398487	36909	1	254559	ENST00000536780.6	9848	MIR9-3 host gene	ENST00000536780.6;ENST00000654171.1;ENST00000561327.5;ENST00000657897.1;ENST00000661040.1;ENST00000654184.1;ENST00000658194.1;ENST00000661036.1;ENST00000659235.1;ENST00000669499.1;ENST00000654079.1;ENST00000670779.1;ENST00000658764.1;ENST00000655673.1;ENST00000656907.1;ENST00000659850.1;ENST00000662942.1;ENST00000662043.1;ENST00000669037.1;ENST00000560663.5;ENST00000666816.1;ENST00000658770.1;ENS…	254559;254559;254559;254559;254559;254559;254559;254559;254559;254559;254559;254559;254559;254559;254559;254559;254559;254559;254559;254559;254559;254559;254559;407051	0;0;0;0;0;0;0;0;0;0;0;0;0;0;0;0;0;0;0;0;0;0;0;0	TRUE	FALSE	FALSE	FALSE	FALSE	FALSE	TRUE	FALSE	FALSE	Intron				8	16		mapped to different gene in human and mouse	BivProm2		HMD
1134	cg06303875	13	CDX2	27969378	10.2174	1.65712e-24	1.66e-24	23.7806	-++++-+	cg06303875	ENSG00000165556	CDX2	CDX2_Promoter	chr13	2	-	Promoter (<=1kb)	13	27960918	27969315	8398	2	1045	ENST00000381020.8	-64	caudal type homeobox 2	ENST00000381020.8;ENST00000548877.1	1045;1045	0;0	FALSE	TRUE	TRUE	FALSE	FALSE	FALSE	FALSE	FALSE	FALSE	Promoter				3	7	ENSMUSG00000029646	conserved gene and region in mouse and human	BivProm2		HMD
1135	cg02690638	10	NRG3	81875619	10.2155	1.69085e-24	1.69e-24	23.7719	+++++++	cg02690638	ENSG00000185737	NRG3	NRG3_Exon	chr10	2	+	Promoter (<=1kb)	10	81875194	82987178	1111985	1	10718	ENST00000372141.7	425	neuregulin 3	ENST00000372141.7;ENST00000404547.5;ENST00000372142.6;ENST00000602794.5;ENST00000404576.6;ENST00000555784.5;ENST00000556918.5	10718;10718;10718;10718;10718;10718;10718	0;0;0;0;0;0;0	TRUE	FALSE	TRUE	FALSE	FALSE	TRUE	FALSE	FALSE	FALSE	Exon				2	3	ENSMUSG00000041014	mapped in human, not mapped in mouse	BivProm1		PMD
1139	cg11142389	3	LOC440982	147407978	10.1981	2.02115e-24	2.02e-24	23.6944	+++++++	cg11142389		LOC440982	LOC440982_Intron	chr3	2	+	Intron (ENST00000472523.1/440982, intron 1 of 1)	3	147393422	147507986	114565	1	440982	ENST00000472523.1	14556	uncharacterized LOC440982	ENST00000472523.1;ENST00000488404.5;ENST00000282928.5;ENST00000383075.7;ENST00000525172.6;ENST00000425731.7;ENST00000484399.5;ENST00000473123.5;ENST00000491672.5;ENST00000462748.6;ENST00000484586.5;ENST00000463250.1;ENST00000464144.1	440982;7545;7545;84107;84107;84107;84107;84107;84107;84107;84107;84107;84107	0;0;0;0;0;0;0;0;0;0;-4180;-1446;0	TRUE	FALSE	FALSE	FALSE	FALSE	FALSE	TRUE	FALSE	FALSE	Intron				14	30		mapped in human, not mapped in mouse	BivProm2		PMD
1142	cg11199141	7	HOXA-AS3	27143442	10.1954	2.07987e-24	2.08e-24	23.682	+++++++	cg11199141	ENSG00000254369	HOXA-AS3	HOXA-AS3_Exon	chr7	2	-	Exon (ENST00000222726.4/3202, exon 1 of 2)	7	27129977	27152576	22600	1	100133311	ENST00000518848.5	13465	HOXA cluster antisense RNA 3	ENST00000518848.5;ENST00000521197.5;ENST00000518947.6;ENST00000521231.1;ENST00000317201.6;ENST00000522788.5;ENST00000521401.1;ENST00000222726.4;ENST00000520854.1;ENST00000222728.3;ENST00000521478.1	100133311;100133311;100133311;100133311;3200;3200;3200;3202;3202;3203;3203	0;0;0;0;0;0;0;0;0;0;0	TRUE	FALSE	FALSE	FALSE	FALSE	TRUE	TRUE	FALSE	FALSE	Exon				29	75		mapped to different gene in human and mouse	PromF5		PMD
1145	cg03010713	16	IRX5	55057060	10.1864	2.2797e-24	2.28e-24	23.6421	+++++++	cg03010713	ENSG00000176842	IRX5	IRX5_Intergenic_downstream	chr16	2	-	Distal Intergenic	16	54932072	54934069	1998	1	10265	ENST00000558597.1	124989	iroquois homeobox 5				FALSE	TRUE	FALSE	FALSE	FALSE	FALSE	FALSE	FALSE	TRUE	Intergenic_downstream				10	23	ENSMUSG00000031737	conserved gene and region in mouse and human	BivProm2		PMD
1147	cg16588616	7	SP8	20793398	10.1851	2.31157e-24	2.31e-24	23.6361	+++++++	cg16588616	ENSG00000164651	SP8	SP8_Promoter	chr7	2	-	Promoter (6-7kb)	7	20782283	20786886	4604	2	221833	ENST00000617581.4	-6513	Sp8 transcription factor				FALSE	TRUE	TRUE	FALSE	FALSE	FALSE	FALSE	FALSE	FALSE	Promoter				28	29	ENSMUSG00000048562	conserved gene and region in mouse and human	ReprPC1		PMD
1151	cg18550773	1	NHLH2	115828858	10.1792	2.45591e-24	2.46e-24	23.6098	+++++++	cg18550773	ENSG00000177551	NHLH2	NHLH2_Intergenic_downstream	chr1	2	-	Distal Intergenic	1	115838052	115840741	2690	2	4808	ENST00000429731.1	11883	nescient helix-loop-helix 2				FALSE	TRUE	FALSE	FALSE	FALSE	FALSE	FALSE	FALSE	TRUE	Intergenic_downstream				4	4	ENSMUSG00000048540	conserved gene and region in mouse and human	BivProm1		HMD
1156	cg25742767	11	DBX1	20159042	10.1695	2.7138e-24	2.71e-24	23.5664	-++-+-+	cg25742767	ENSG00000109851	DBX1	DBX1_Intron	chr11	2	-	Intron (ENST00000524983.3/120237, intron 2 of 3)	11	20156155	20160475	4321	2	120237	ENST00000524983.3	1432	developing brain homeobox 1	ENST00000524983.3	120237	0	TRUE	FALSE	FALSE	FALSE	FALSE	FALSE	TRUE	FALSE	FALSE	Intron				6	19	ENSMUSG00000030507	mapped in human, not mapped in mouse	BivProm2		HMD
1157	cg12763898	13	LOC101927437	99956794	10.168	2.75368e-24	2.75e-24	23.5601	+++++-+	cg12763898		LOC101927437	LOC101927437_Promoter	chr13	2	-	Promoter (<=1kb)	13	99841879	99957167	115289	2	101927437	ENST00000670575.1	372	uncharacterized LOC101927437	ENST00000670575.1;ENST00000671519.1	101927437;101927437	0;0	TRUE	FALSE	TRUE	FALSE	FALSE	FALSE	TRUE	FALSE	FALSE	Promoter				21	30		mapped to different gene in human and mouse	BivProm2		HMD
1160	cg08996087	14	FOXG1-AS1	28764318	10.1637	2.87877e-24	2.88e-24	23.5408	+++++++	cg08996087		FOXG1-AS1	FOXG1-AS1_Promoter	chr14	2	+	Promoter (<=1kb)	14	28727415	28765292	37878	2	103695363	ENST00000658593.1	973	FOXG1 antisense RNA 1	ENST00000658593.1;ENST00000551395.5;ENST00000546560.5;ENST00000549487.1;ENST00000313071.7	103695363;103695363;103695363;103695363;2290	0;0;0;0;0	TRUE	FALSE	TRUE	FALSE	FALSE	FALSE	TRUE	FALSE	FALSE	Promoter				2	14		mapped to different gene in human and mouse	ReprPC1		PMD
1164	cg05151568	7	SP8	20793679	10.1426	3.57497e-24	3.57e-24	23.4467	+++++++	cg05151568	ENSG00000164651	SP8	SP8_Promoter	chr7	2	-	Promoter (6-7kb)	7	20782283	20786886	4604	2	221833	ENST00000617581.4	-6794	Sp8 transcription factor				FALSE	TRUE	TRUE	FALSE	FALSE	FALSE	FALSE	FALSE	FALSE	Promoter				28	29	ENSMUSG00000048562	conserved gene and region in mouse and human	ReprPC1		PMD
1166	cg14019317	1	PROX1-AS1	213987963	10.1404	3.65538e-24	3.66e-24	23.4371	+++++++	cg14019317	ENSG00000230461	PROX1-AS1	PROX1-AS1_fiveUTR	chr1	2	+	Promoter (<=1kb)	1	213817751	213988382	170632	2	100505832	ENST00000433082.6	418	PROX1 antisense RNA 1	ENST00000433082.6;ENST00000659552.1;ENST00000658271.1;ENST00000608936.5;ENST00000626372.2;ENST00000630124.2;ENST00000627855.2;ENST00000630095.2;ENST00000630538.2;ENST00000630180.2;ENST00000625209.2;ENST00000628143.2;ENST00000629743.2;ENST00000626034.2;ENST00000625722.2;ENST00000630223.2;ENST00000626228.2;ENST00000628999.2;ENST00000628896.2;ENST00000451396.2;ENST00000598091.1;ENST00000471129.1;ENS…	100505832;100505832;100505832;100505832;100505832;100505832;100505832;100505832;100505832;100505832;100505832;100505832;100505832;100505832;100505832;100505832;100505832;100505832;100505832;100505832;100505832;5629;5629;5629;5629;5629;5629;5629	0;0;0;0;0;0;0;0;0;0;0;0;0;0;0;0;0;0;0;0;0;0;0;0;0;0;0;0	TRUE	FALSE	TRUE	TRUE	FALSE	TRUE	TRUE	FALSE	FALSE	fiveUTR				2	19		mapped to different gene in human and mouse	PromF5		PMD
1167	cg07892422	12	HOXC13-AS	53939539	10.1401	3.66546e-24	3.67e-24	23.4359	+++++++	cg07892422	ENSG00000249641	HOXC13-AS	HOXC13-AS_Exon	chr12	2	-	Promoter (<=1kb)	12	53935328	53939643	4316	2	100874366	ENST00000512916.2	103	HOXC13 antisense RNA	ENST00000512916.2;ENST00000243056.5	100874366;3229	0;0	TRUE	FALSE	TRUE	FALSE	FALSE	TRUE	FALSE	FALSE	FALSE	Exon				3	3		mapped to different gene in human and mouse	BivProm2		PMD
1178	cg15810551	20	LINC00237	21101039	10.0939	5.87806e-24	5.88e-24	23.2308	+++++++	cg15810551	ENSG00000225127	LINC00237	LINC00237_Intron	chr20	2	-	Intron (ENST00000655093.1/105372556, intron 1 of 3)	20	21085576	21106353	20778	2	105372556	ENST00000655093.1	5313	long intergenic non-protein coding RNA 237	ENST00000655093.1;ENST00000668281.1;ENST00000593272.1;ENST00000455890.2;ENST00000671648.1;ENST00000668193.1;ENST00000670814.1;ENST00000420705.2	105372556;105372556;105372556;105372556;105372556;105372556;105372556;105372556	0;0;0;0;0;0;0;0	TRUE	FALSE	FALSE	FALSE	FALSE	FALSE	TRUE	FALSE	FALSE	Intron				13	38		mapped to different gene in human and mouse	BivProm1		HMD
1182	cg24866418	3	LHFPL4	9552398	10.0884	6.21608e-24	6.22e-24	23.2065	-++++++	cg24866418	ENSG00000156959	LHFPL4	LHFPL4_Exon	chr3	2	-	Exon (ENST00000287585.8/375323, exon 2 of 4)	3	9498361	9553822	55462	2	375323	ENST00000287585.8	1423	LHFPL tetraspan subfamily member 4	ENST00000287585.8;ENST00000495730.1;ENST00000498277.1	375323;375323;375323	0;-91;0	TRUE	FALSE	FALSE	FALSE	FALSE	TRUE	FALSE	FALSE	FALSE	Exon				7	7	ENSMUSG00000042873	conserved gene and region in mouse and human	BivProm2		PMD
1185	cg08071998	6	TFAP2D	50715190	10.0831	6.56181e-24	6.56e-24	23.183	+++++++	cg08071998	ENSG00000008197	TFAP2D	TFAP2D_Exon	chr6	2	+	Exon (ENST00000008391.3/83741, exon 2 of 8)	6	50713828	50772988	59161	1	83741	ENST00000008391.3	1362	transcription factor AP-2 delta	ENST00000008391.3;ENST00000492804.1	83741;83741	0;0	TRUE	FALSE	FALSE	FALSE	FALSE	TRUE	FALSE	FALSE	FALSE	Exon				16	33	ENSMUSG00000042596	mapped in human, not mapped in mouse	ReprPC1		PMD
1192	cg25033393	1	PKN2-AS1	88462485	10.0608	8.23212e-24	8.23e-24	23.0845	+++++++	cg25033393	ENSG00000237505	PKN2-AS1	PKN2-AS1_Intron	chr1	2	-	Intron (ENST00000645056.1/ENST00000645056.1, intron 3 of 5)	1	88540303	88570860	30558	2	101927891	ENST00000425750.2	108375	PKN2 antisense RNA 1				TRUE	FALSE	FALSE	FALSE	FALSE	FALSE	TRUE	FALSE	FALSE	Intron				31	31		mapped to different gene in human and mouse	BivProm4		PMD
1194	cg16111936	5	OTP	77645392	10.05	9.18721e-24	9.19e-24	23.0368	+++++++	cg16111936	ENSG00000171540	OTP	OTP_Promoter	chr5	2	-	Promoter (5-6kb)	5	77628712	77639688	10977	2	23440	ENST00000306422.4	-5705	orthopedia homeobox				FALSE	TRUE	TRUE	FALSE	FALSE	FALSE	FALSE	FALSE	FALSE	Promoter				24	34	ENSMUSG00000021685	conserved gene and region in mouse and human	BivProm1		PMD
1196	cg13854663	6	POU3F2	98835889	10.0344	1.07593e-23	1.08e-23	22.9682	+++++++	cg13854663	ENSG00000184486	POU3F2	POU3F2_Exon	chr6	2	+	Exon (ENST00000328345.8/5454, exon 1 of 1)	6	98834574	98839458	4885	1	5454	ENST00000328345.8	1315	POU class 3 homeobox 2	ENST00000328345.8	5454	0	TRUE	FALSE	FALSE	FALSE	FALSE	TRUE	FALSE	FALSE	FALSE	Exon				10	44	ENSMUSG00000095139	conserved gene and region in mouse and human	BivProm1		HMD
1200	cg00370791	8	MIR124-2HG	64377169	10.0271	1.15899e-23	1.16e-23	22.9359	+++++++	cg00370791	ENSG00000254377	MIR124-2HG	MIR124-2HG_Intron	chr8	50	+	Intron (ENST00000665390.1/100130155, intron 1 of 3)	8	64373151	64382616	9466	1	100130155	ENST00000665390.1	4018	MIR124-2 host gene	ENST00000665390.1;ENST00000521441.2;ENST00000671254.1;ENST00000657723.1;ENST00000671640.1;ENST00000658332.1;ENST00000663091.1;ENST00000520799.5;ENST00000524060.1;ENST00000524284.1;ENST00000519741.1;ENST00000385081.1	100130155;100130155;100130155;100130155;100130155;100130155;100130155;100130155;100130155;100130155;100130155;406908	0;0;0;0;0;0;0;0;0;0;0;0	TRUE	FALSE	FALSE	FALSE	FALSE	FALSE	TRUE	FALSE	FALSE	Intron	0	1	chr8:64377169:64377218:+	7	13		mapped in human, not mapped in mouse	BivProm2		PMD
1202	cg23541754	11	PAX6	31801681	10.0233	1.20464e-23	1.2e-23	22.9191	+++++++	cg23541754	ENSG00000007372	PAX6	PAX6_fiveUTR	chr11	2	-	5' UTR	11	31784779	31811134	26356	2	5080	ENST00000606377.6	9452	paired box 6	ENST00000606377.6;ENST00000640368.1;ENST00000639386.2;ENST00000419022.6;ENST00000643871.1;ENST00000638914.3;ENST00000640610.1;ENST00000379132.8;ENST00000379109.7;ENST00000379129.7;ENST00000639916.1;ENST00000638685.1;ENST00000379107.7;ENST00000639409.1;ENST00000640975.1;ENST00000638963.1;ENST00000638965.1;ENST00000241001.13;ENST00000474783.2;ENST00000638629.1;ENST00000639548.1;ENST00000640125.1;EN…	5080;5080;5080;5080;5080;5080;5080;5080;5080;5080;5080;5080;5080;5080;5080;5080;5080;5080;5080;5080;5080;5080;5080;5080;5080;5080;5080;5080;5080;5080;5080;5080;5080;5080;5080;5080;5080;5080;5080;5080;5080;5080;5080;5080;5080;5080;5080;5080;5080;5080;5080;5080;5080;5080;5080;5080;5080;5080;5080;5080;5080;5080;5080;5080;5080;5080;5080;5080;5080;5080;5080;5080;5080;5080;5080;5080	0;0;0;0;0;0;0;0;0;0;0;0;0;0;0;0;0;0;0;0;0;0;0;0;0;0;0;0;0;0;0;0;0;0;0;0;0;0;0;0;0;0;0;0;0;0;0;0;0;0;0;0;0;0;0;0;0;0;0;0;0;0;0;0;0;0;0;0;0;0;0;0;0;0;0;0	TRUE	FALSE	FALSE	TRUE	FALSE	TRUE	TRUE	FALSE	FALSE	fiveUTR				28	58	ENSMUSG00000027168	mapped in human, not mapped in mouse	ReprPC1		PMD
1203	cg12385547	4	MSX1	4855722	10.0217	1.22346e-23	1.22e-23	22.9124	+++++++	cg12385547	ENSG00000163132	MSX1	MSX1_Promoter	chr4	2	+	Promoter (3-4kb)	4	4859665	4863936	4272	1	4487	ENST00000382723.5	-3942	msh homeobox 1	ENST00000662851.1;ENST00000652410.1;ENST00000609099.1;ENST00000382723.5	103695434;103695434;103695434;4487	11534;11503;11285;0	FALSE	TRUE	TRUE	FALSE	FALSE	FALSE	FALSE	FALSE	FALSE	Promoter				8	11	ENSMUSG00000048450	mapped in human, not mapped in mouse	ReprPC1		PMD
1211	cg02864264	5	NR2F1	93598246	10.0019	1.49568e-23	1.5e-23	22.8252	+++++++	cg02864264	ENSG00000175745	NR2F1	NR2F1_Intergenic_downstream	chr5	2	+	Distal Intergenic	5	93591973	93594143	2171	1	7025	ENST00000506162.1	6273	nuclear receptor subfamily 2 group F member 1	ENST00000327111.8;ENST00000647447.1;ENST00000615873.1;ENST00000506162.1	7025;7025;7025;7025	0;0;0;0	FALSE	TRUE	FALSE	FALSE	FALSE	FALSE	FALSE	FALSE	TRUE	Intergenic_downstream				10	34	ENSMUSG00000069171	mapped in human, not mapped in mouse	ReprPC1		PMD
1215	cg03938432	6	ADGRB3	68635944	9.99377	1.62292e-23	1.62e-23	22.7897	+++++++	cg03938432	ENSG00000135298	ADGRB3	ADGRB3_fiveUTR	chr6	2	+	Promoter (<=1kb)	6	68635282	69389506	754225	1	577	ENST00000370598.6	662	adhesion G protein-coupled receptor B3	ENST00000663846.1;ENST00000419979.2;ENST00000667769.1;ENST00000370598.6;ENST00000546190.5	101928307;101928307;101928307;577;577	-1054;-811;-951;0;0	TRUE	FALSE	TRUE	TRUE	FALSE	TRUE	FALSE	FALSE	FALSE	fiveUTR				6	26	ENSMUSG00000033569	mapped in human, not mapped in mouse	PromF5		PMD
1216	cg05849927	11	HSD17B12	43578919	9.99164	1.65823e-23	1.66e-23	22.7804	+++++++	cg05849927	ENSG00000149084	HSD17B12	HSD17B12_Exon	chr11	2	+	Promoter (<=1kb)	11	43578889	43840030	261142	1	51144	ENST00000532864.6	30	hydroxysteroid 17-beta dehydrogenase 12	ENST00000362207.3;ENST00000532864.6	406918;51144	0;0	TRUE	FALSE	TRUE	FALSE	FALSE	TRUE	TRUE	FALSE	FALSE	Exon				4	14	ENSMUSG00000027195	mapped to different gene in human and mouse	BivProm2		PMD
1222	cg04529370	10	NRG3	81875544	9.96546	2.15876e-23	2.16e-23	22.6658	+++++++	cg04529370	ENSG00000185737	NRG3	NRG3_Exon	chr10	2	+	Promoter (<=1kb)	10	81875194	82987178	1111985	1	10718	ENST00000372141.7	350	neuregulin 3	ENST00000372141.7;ENST00000404547.5;ENST00000372142.6;ENST00000602794.5;ENST00000404576.6;ENST00000555784.5;ENST00000556918.5	10718;10718;10718;10718;10718;10718;10718	0;0;0;0;0;0;0	TRUE	FALSE	TRUE	FALSE	FALSE	TRUE	FALSE	FALSE	FALSE	Exon				2	3	ENSMUSG00000041014	conserved gene and region in mouse and human	BivProm1		PMD
1223	cg21849844	13	LOC101927437	99959611	9.96285	2.21625e-23	2.22e-23	22.6544	+++++++	cg21849844		LOC101927437	LOC101927437_Promoter	chr13	2	-	Promoter (2-3kb)	13	99841879	99957167	115289	2	101927437	ENST00000670575.1	-2445	uncharacterized LOC101927437	ENST00000670575.1;ENST00000671519.1;ENST00000267294.4	101927437;101927437;85416	0;0;0	FALSE	TRUE	TRUE	FALSE	FALSE	FALSE	FALSE	FALSE	FALSE	Promoter				21	30		mapped to different gene in human and mouse	BivProm2		HMD
1224	cg05229784	2	CTNNA2	80303658	9.96026	2.27468e-23	2.27e-23	22.6431	+++++++	cg05229784	ENSG00000066032	CTNNA2	CTNNA2_Exon	chr2	2	-	Exon (ENST00000417012.5/347730, exon 2 of 3)	2	79185231	80648779	1463549	1	1496	ENST00000466387.5	1118427	catenin alpha 2	ENST00000466387.5;ENST00000496558.5;ENST00000629316.2;ENST00000402739.8;ENST00000541047.5;ENST00000493024.5;ENST00000417012.5;ENST00000433224.1;ENST00000295057.4;ENST00000409148.1;ENST00000416268.1;ENST00000452811.1;ENST00000415098.1	1496;1496;1496;1496;1496;1496;347730;347730;347730;347730;347730;347730;347730	0;0;0;0;0;0;0;0;0;0;0;0;0	TRUE	FALSE	FALSE	FALSE	FALSE	TRUE	TRUE	FALSE	FALSE	Exon				16	24	ENSMUSG00000063063	mapped in human, not mapped in mouse	BivProm2		PMD
1226	cg17177168	12	PAH	102962177	9.95787	2.3299e-23	2.33e-23	22.6327	++-++++	cg17177168	ENSG00000171759	PAH	PAH_Promoter	chr12	2	+	Promoter (3-4kb)	12	102916573	102958410	41838	2	5053	ENST00000547319.1	-3767	phenylalanine hydroxylase	ENST00000266744.4;ENST00000551337.5;ENST00000635500.1;ENST00000547319.1	429;5053;5053;5053	4503;0;0;0	FALSE	TRUE	TRUE	FALSE	FALSE	FALSE	FALSE	FALSE	FALSE	Promoter				6	13	ENSMUSG00000020051	mapped to different gene in human and mouse	BivProm2		PMD
1227	cg14666740	20	SLC32A1	38728096	9.95697	2.35125e-23	2.35e-23	22.6287	+++++++	cg14666740	ENSG00000101438	SLC32A1	SLC32A1_Exon	chr20	2	+	Exon (ENST00000217420.2/140679, exon 2 of 2)	20	38724486	38729372	4887	1	140679	ENST00000217420.2	3610	solute carrier family 32 member 1	ENST00000217420.2	140679	0	TRUE	FALSE	FALSE	FALSE	FALSE	TRUE	FALSE	FALSE	FALSE	Exon				2	4	ENSMUSG00000037771	conserved gene and region in mouse and human	BivProm2		HMD
1229	cg10278760	12	KCNA1	4909870	9.95276	2.45279e-23	2.45e-23	22.6103	+++++++	cg10278760	ENSG00000111262	KCNA1	KCNA1_Exon	chr12	2	+	Promoter (<=1kb)	12	4909867	5026012	116146	1	3736	ENST00000640877.1	3	potassium voltage-gated channel subfamily A member 1	ENST00000640877.1;ENST00000638821.1;ENST00000382545.5;ENST00000640962.1;ENST00000543874.3;ENST00000541095.1	3736;3736;3736;3736;3736;3736	0;0;0;0;0;0	TRUE	FALSE	TRUE	FALSE	FALSE	TRUE	FALSE	FALSE	FALSE	Exon				10	12	ENSMUSG00000047976	conserved gene but different region in human and mouse	BivProm1		PMD
1233	cg22419039	1	ESRRG	217089871	9.94458	2.66306e-23	2.66e-23	22.5746	+++++++	cg22419039	ENSG00000196482	ESRRG	ESRRG_Intron	chr1	2	-	Intron (ENST00000366940.6/2104, intron 1 of 8)	1	216503251	217137755	634505	2	2104	ENST00000366940.6	47883	estrogen related receptor gamma	ENST00000361525.7;ENST00000366940.6;ENST00000359162.6;ENST00000493603.5;ENST00000471371.5;ENST00000488947.5;ENST00000459825.1	2104;2104;2104;2104;2104;2104;2104	0;0;0;0;0;0;0	TRUE	FALSE	FALSE	FALSE	FALSE	FALSE	TRUE	FALSE	FALSE	Intron				56	65	ENSMUSG00000026610	mapped in human, not mapped in mouse	TSS2		PMD
1235	cg10710448	3	LOC440982	147410944	9.93992	2.79041e-23	2.79e-23	22.5543	+++++++	cg10710448		LOC440982	LOC440982_Exon	chr3	2	+	Exon (ENST00000282928.5/7545, exon 1 of 3)	3	147393422	147507986	114565	1	440982	ENST00000472523.1	17522	uncharacterized LOC440982	ENST00000472523.1;ENST00000488404.5;ENST00000282928.5;ENST00000383075.7;ENST00000491672.5;ENST00000462748.6;ENST00000463250.1;ENST00000464144.1	440982;7545;7545;84107;84107;84107;84107;84107	0;0;0;0;0;0;-4412;0	TRUE	FALSE	FALSE	FALSE	FALSE	TRUE	TRUE	FALSE	FALSE	Exon				5	30		mapped in human, not mapped in mouse	BivProm1		PMD
1238	cg23763736	17	ASIC2	33293360	9.93882	2.82136e-23	2.82e-23	22.5495	+++++++	cg23763736	ENSG00000108684	ASIC2	ASIC2_Intron	chr17	2	-	Intron (ENST00000359872.6/40, intron 1 of 9)	17	33013087	34157294	1144208	2	40	ENST00000359872.6	863933	acid sensing ion channel subunit 2	ENST00000225823.6;ENST00000359872.6;ENST00000448983.1;ENST00000579816.1	40;40;40;40	0;0;0;0	TRUE	FALSE	FALSE	FALSE	FALSE	FALSE	TRUE	FALSE	FALSE	Intron				3	10	ENSMUSG00000020704	conserved gene and region in mouse and human	BivProm2		PMD
1239	cg13884903	20	LINC00261	22578708	9.93812	2.8413e-23	2.84e-23	22.5465	+++++++	cg13884903	ENSG00000259974	LINC00261	LINC00261_Promoter	chr20	2	-	Promoter (<=1kb)	20	22560553	22578642	18090	2	140828	ENST00000564492.1	-67	long intergenic non-protein coding RNA 261	ENST00000564492.1;ENST00000638550.2;ENST00000419308.6;ENST00000377115.4	140828;140828;3170;3170	0;0;0;0	FALSE	TRUE	TRUE	FALSE	FALSE	FALSE	FALSE	FALSE	FALSE	Promoter				4	8		mapped to different gene in human and mouse	ReprPC1		PMD
1243	cg01883716	14	PRKD1	29390499	9.93254	3.00491e-23	3e-23	22.5222	+++++++	cg01883716	ENSG00000184304	PRKD1	PRKD1_Intron	chr14	2	+	Intron (ENST00000649245.1/ENST00000649245.1, intron 1 of 2)	14	29591115	29597668	6554	2	5587	ENST00000490795.1	207168	protein kinase D1				TRUE	FALSE	FALSE	FALSE	FALSE	FALSE	TRUE	FALSE	FALSE	Intron				45	59	ENSMUSG00000002688	conserved gene and region in mouse and human	BivProm4		PMD
1245	cg01153166	15	NR2F2	96331473	9.92752	3.16027e-23	3.16e-23	22.5003	+++++++	cg01153166	ENSG00000185551	NR2F2	NR2F2_fiveUTR	chr15	2	+	5' UTR	15	96325938	96338618	12681	1	7026	ENST00000421109.6	5535	nuclear receptor subfamily 2 group F member 2	ENST00000410719.1;ENST00000560800.5;ENST00000502125.6;ENST00000561344.5;ENST00000557863.5;ENST00000560170.1;ENST00000656585.1;ENST00000661764.1;ENST00000558935.1;ENST00000560010.1;ENST00000421109.6;ENST00000394166.8;ENST00000559679.1;ENST00000394171.6;ENST00000453270.2	100302258;644192;644192;644192;644192;644192;644192;644192;644192;644192;7026;7026;7026;7026;7026	-1787;0;0;0;0;0;0;0;0;0;0;0;0;0;0	TRUE	FALSE	FALSE	TRUE	FALSE	TRUE	TRUE	FALSE	FALSE	fiveUTR				6	29	ENSMUSG00000030551	conserved gene but different region in human and mouse	PromF5		HMD
1247	cg15147429	14	SIX1	60653167	9.92264	3.31864e-23	3.32e-23	22.479	+++++++	cg15147429	ENSG00000126778	SIX1	SIX1_Intron	chr14	2	-	Intron (ENST00000554986.2/6495, intron 1 of 1)	14	60644696	60658259	13564	2	6495	ENST00000554986.2	5091	SIX homeobox 1	ENST00000645694.3;ENST00000554986.2;ENST00000555955.3;ENST00000553535.2	6495;6495;6495;6495	0;0;0;0	TRUE	FALSE	FALSE	FALSE	FALSE	FALSE	TRUE	FALSE	FALSE	Intron				11	19	ENSMUSG00000051367	conserved gene and region in mouse and human	BivProm2		PMD
1249	cg21852513	1	NHLH2	115828806	9.92005	3.40577e-23	3.41e-23	22.4678	+++++++	cg21852513	ENSG00000177551	NHLH2	NHLH2_Intergenic_downstream	chr1	50	+	Distal Intergenic	1	115838052	115840741	2690	2	4808	ENST00000429731.1	11886	nescient helix-loop-helix 2				FALSE	TRUE	FALSE	FALSE	FALSE	FALSE	FALSE	FALSE	TRUE	Intergenic_downstream	0	1	chr1:115828806:115828855:+	4	4	ENSMUSG00000048540	mapped in human, not mapped in mouse	BivProm1		HMD
1251	cg13866150	5	OTP	77645482	9.9195	3.42462e-23	3.42e-23	22.4654	+++++++	cg13866150	ENSG00000171540	OTP	OTP_Promoter	chr5	2	-	Promoter (5-6kb)	5	77628712	77639688	10977	2	23440	ENST00000306422.4	-5795	orthopedia homeobox				FALSE	TRUE	TRUE	FALSE	FALSE	FALSE	FALSE	FALSE	FALSE	Promoter				24	34	ENSMUSG00000021685	conserved gene and region in mouse and human	BivProm1		PMD
1254	cg23019001	14	FOXN3	89494228	9.91284	3.66104e-23	3.66e-23	22.4364	+++++++	cg23019001	ENSG00000053254	FOXN3	FOXN3_Intron	chr14	2	-	Intron (ENST00000345097.8/1112, intron 1 of 6)	14	89156172	89619130	462959	2	1112	ENST00000345097.8	124901	forkhead box N3	ENST00000345097.8;ENST00000555353.5;ENST00000555855.5;ENST00000555034.5;ENST00000555070.1;ENST00000553904.1	1112;1112;1112;1112;1112;1112	0;0;0;0;0;0	TRUE	FALSE	FALSE	FALSE	FALSE	FALSE	TRUE	FALSE	FALSE	Intron				13	19	ENSMUSG00000033713	conserved gene and region in mouse and human	EnhA17		HMD
1255	cg22805522	1	LINC00466	63318178	9.91238	3.67771e-23	3.68e-23	22.4344	+++++++	cg22805522	ENSG00000224209	LINC00466	LINC00466_Promoter	chr1	2	-	Promoter (<=1kb)	1	63174472	63317274	142803	2	199899	ENST00000635218.1	-905	long intergenic non-protein coding RNA 466	ENST00000426393.5;ENST00000418244.5;ENST00000449386.5;ENST00000431294.5;ENST00000427268.1;ENST00000666431.1;ENST00000656075.1;ENST00000635458.1;ENST00000447183.3;ENST00000662017.1;ENST00000666885.1;ENST00000658184.1;ENST00000634725.1;ENST00000656229.1;ENST00000635555.1;ENST00000653027.1;ENST00000664269.1;ENST00000667005.1;ENST00000667879.1;ENST00000667957.1;ENST00000655035.1;ENST00000660198.1;ENS…	100996301;100996301;100996301;100996301;100996301;199899;199899;199899;199899;199899;199899;199899;199899;199899;199899;199899;199899;199899;199899;199899;199899;199899;199899;199899;199899;199899;199899;199899;199899;199899;199899;199899;199899;27022	3350;4257;4279;0;0;0;0;0;0;0;0;0;0;0;0;0;0;0;0;0;0;0;0;0;0;0;0;0;0;0;0;0;0;0	FALSE	TRUE	TRUE	FALSE	FALSE	FALSE	FALSE	FALSE	FALSE	Promoter				2	15		mapped in human, not mapped in mouse	ReprPC1		HMD
1258	cg05605102	10	PTF1A	23197863	9.90941	3.78887e-23	3.79e-23	22.4215	+++++++	cg05605102	ENSG00000168267	PTF1A	PTF1A_Intergenic_downstream	chr10	2	+	Distal Intergenic	10	23193332	23194163	832	1	256297	ENST00000639873.1	4531	pancreas associated transcription factor 1a	ENST00000376504.4;ENST00000638469.1;ENST00000639082.1;ENST00000639873.1;ENST00000636213.2	256297;256297;256297;256297;256815	5551;5299;4592;4531;0	FALSE	TRUE	FALSE	FALSE	FALSE	FALSE	FALSE	FALSE	TRUE	Intergenic_downstream				14	18	ENSMUSG00000026735	mapped to different gene in human and mouse	ReprPC1		HMD
1273	cg14190856	1	LINC01930	98046124	9.87386	5.40466e-23	5.4e-23	22.2672	+++++++	cg14190856		LINC01930	LINC01930_Exon	chr1	2	-	Promoter (<=1kb)	1	97933474	98046147	112674	2	109729128	ENST00000602672.2	22	long intergenic non-protein coding RNA 1930	ENST00000659427.1;ENST00000413670.2;ENST00000580305.1;ENST00000602672.2;ENST00000634594.1;ENST00000424528.2;ENST00000667128.1;ENST00000602852.1;ENST00000602984.1;ENST00000385223.1	100616452;100616452;100616452;109729128;400765;400765;400765;400765;400765;406928	-870;-666;-773;0;-819;0;0;0;0;0	TRUE	FALSE	TRUE	FALSE	FALSE	TRUE	FALSE	FALSE	FALSE	Exon				6	6		mapped in human, not mapped in mouse	BivProm1		PMD
1276	cg24686610	3	LOC440982	147407995	9.87123	5.54809e-23	5.55e-23	22.2559	+++++++	cg24686610		LOC440982	LOC440982_Intron	chr3	2	+	Intron (ENST00000472523.1/440982, intron 1 of 1)	3	147393422	147507986	114565	1	440982	ENST00000472523.1	14573	uncharacterized LOC440982	ENST00000472523.1;ENST00000488404.5;ENST00000282928.5;ENST00000383075.7;ENST00000525172.6;ENST00000425731.7;ENST00000484399.5;ENST00000473123.5;ENST00000491672.5;ENST00000462748.6;ENST00000484586.5;ENST00000463250.1;ENST00000464144.1	440982;7545;7545;84107;84107;84107;84107;84107;84107;84107;84107;84107;84107	0;0;0;0;0;0;0;0;0;0;-4197;-1463;0	TRUE	FALSE	FALSE	FALSE	FALSE	FALSE	TRUE	FALSE	FALSE	Intron				14	30		mapped to different gene in human and mouse	BivProm2		PMD
1279	cg21176478	10	EBF3	129967398	9.8604	6.18e-23	6.18e-23	22.209	+++++++	cg21176478	ENSG00000108001	EBF3	EBF3_Promoter	chr10	2	-	Promoter (3-4kb)	10	129835283	129963841	128559	2	253738	ENST00000368648.7	-3558	EBF transcription factor 3	ENST00000368648.7;ENST00000355311.9	253738;253738	0;0	FALSE	TRUE	TRUE	FALSE	FALSE	FALSE	FALSE	FALSE	FALSE	Promoter				10	91	ENSMUSG00000010476	conserved gene and region in mouse and human	BivProm2		PMD
1280	cg03365311	11	MIR129-2	43581415	9.8583	6.31085e-23	6.31e-23	22.1999	+++++++	cg03365311	ENSG00000199077	MIR129-2	MIR129-2_Exon	chr11	2	+	Promoter (<=1kb)	11	43581394	43581483	90	1	406918	ENST00000362207.3	21	microRNA 129-2	ENST00000362207.3;ENST00000532864.6	406918;51144	0;0	TRUE	FALSE	TRUE	FALSE	FALSE	TRUE	TRUE	FALSE	FALSE	Exon				5	5	ENSMUSG00000106336	conserved gene and region in mouse and human	BivProm1		PMD
1281	cg19973689	7	POU6F2	39085905	9.858	6.32983e-23	6.33e-23	22.1986	+++++++	cg19973689	ENSG00000106536	POU6F2	POU6F2_Exon	chr7	2	+	Exon (ENST00000403058.5/11281, exon 3 of 11)	7	38977998	39464791	486794	1	11281	ENST00000403058.5	107907	POU class 6 homeobox 2	ENST00000403058.5;ENST00000518318.6;ENST00000517348.1;ENST00000451021.5;ENST00000524147.5;ENST00000520104.5;ENST00000559001.5;ENST00000464276.2	11281;11281;11281;11281;11281;11281;11281;11281	0;0;0;0;0;0;0;0	TRUE	FALSE	FALSE	FALSE	FALSE	TRUE	FALSE	FALSE	FALSE	Exon				7	29	ENSMUSG00000009734	mapped in human, not mapped in mouse	BivProm1		PMD
1282	cg14435444	2	MARCHF4	216372159	9.85776	6.34467e-23	6.34e-23	22.1976	++-++++	cg14435444	ENSG00000144583	MARCHF4	MARCHF4_fiveUTR	chr2	2	-	Promoter (<=1kb)	2	216257865	216372483	114619	2	57574	ENST00000273067.5	323	membrane associated ring-CH-type finger 4	ENST00000273067.5	57574	0	TRUE	FALSE	TRUE	TRUE	FALSE	TRUE	FALSE	FALSE	FALSE	fiveUTR				1	3	ENSMUSG00000039372	mapped in human, not mapped in mouse	BivProm1		PMD
1283	cg22438236	3	LINC01210	137771331	9.85502	6.52054e-23	6.52e-23	22.1857	+++++++	cg22438236	ENSG00000239513	LINC01210	LINC01210_Promoter	chr3	2	+	Promoter (<=1kb)	3	137771660	137778048	6389	1	100507274	ENST00000654610.1	-328	long intergenic non-protein coding RNA 1210	ENST00000654610.1;ENST00000654543.1;ENST00000661982.1;ENST00000652948.1;ENST00000655048.1;ENST00000471091.6;ENST00000671510.1;ENST00000469216.2;ENST00000667229.1;ENST00000664320.1;ENST00000478772.6;ENST00000662157.1;ENST00000465283.6;ENST00000654450.1;ENST00000660863.1;ENST00000667692.1;ENST00000662180.1;ENST00000660613.1;ENST00000666528.1;ENST00000306087.3	100507274;100507274;100507274;100507274;100507274;100507274;100507274;100507274;100507274;100507274;100507274;100507274;100507274;100507274;100507274;100507274;100507274;100507274;100507274;8403	-328;-338;-521;-528;-536;-551;-574;-577;-579;-579;-617;-771;-792;-792;-792;-796;-798;-805;-2709;0	FALSE	TRUE	TRUE	FALSE	FALSE	FALSE	FALSE	FALSE	FALSE	Promoter				11	11		mapped to different gene in human and mouse	BivProm2		PMD
1287	cg24466113	9	GRIN3A	101737916	9.84911	6.91512e-23	6.92e-23	22.1602	-++++++	cg24466113	ENSG00000198785	GRIN3A	GRIN3A_Exon	chr9	2	-	Promoter (<=1kb)	9	101569353	101738580	169228	2	116443	ENST00000361820.5	663	glutamate ionotropic receptor NMDA type subunit 3A	ENST00000361820.5	116443	0	TRUE	FALSE	TRUE	FALSE	FALSE	TRUE	FALSE	FALSE	FALSE	Exon				5	5	ENSMUSG00000039579	mapped in human, not mapped in mouse	BivProm2		PMD
1290	cg13402193	14	OTX2	56810454	9.84062	7.52473e-23	7.52e-23	22.1235	+++++-+	cg13402193	ENSG00000165588	OTX2	OTX2_fiveUTR	chr14	2	-	Promoter (<=1kb)	14	56800707	56810479	9773	2	5015	ENST00000672264.1	24	orthodenticle homeobox 2	ENST00000534909.2;ENST00000554428.1;ENST00000554725.1;ENST00000653425.1;ENST00000554358.1;ENST00000339475.10;ENST00000408990.8;ENST00000672264.1;ENST00000672125.1;ENST00000673481.1;ENST00000673035.1;ENST00000555006.5;ENST00000554788.5;ENST00000554845.1;ENST00000554559.5;ENST00000555804.1	100309464;100309464;100309464;100309464;100309464;5015;5015;5015;5015;5015;5015;5015;5015;5015;5015;5015	0;0;0;0;0;0;0;0;0;0;0;0;0;0;0;0	TRUE	FALSE	TRUE	TRUE	FALSE	TRUE	TRUE	FALSE	FALSE	fiveUTR				1	15	ENSMUSG00000021848	mapped in human, not mapped in mouse	ReprPC1		PMD
1294	cg04243635	4	PHOX2B	41748101	9.82646	8.66071e-23	8.66e-23	22.0624	+++++++	cg04243635	ENSG00000109132	PHOX2B	PHOX2B_Promoter	chr4	2	-	Promoter (<=1kb)	4	41744082	41748970	4889	2	8929	ENST00000226382.3	868	paired like homeobox 2B	ENST00000226382.3;ENST00000510424.2	8929;8929	0;-392	TRUE	FALSE	TRUE	FALSE	FALSE	FALSE	TRUE	FALSE	FALSE	Promoter				16	29	ENSMUSG00000012520	conserved gene and region in mouse and human	ReprPC2		PMD
1295	cg18760617	16	SALL1	51151234	9.8259	8.70934e-23	8.71e-23	22.06	+++++++	cg18760617	ENSG00000103449	SALL1	SALL1_Exon	chr16	2	-	Promoter (<=1kb)	16	51135975	51151275	15301	2	6299	ENST00000251020.8	40	spalt like transcription factor 1	ENST00000440970.5;ENST00000251020.8;ENST00000566102.1;ENST00000570206.1;ENST00000562674.1	6299;6299;6299;6299;6299	0;0;0;0;0	TRUE	FALSE	TRUE	FALSE	FALSE	TRUE	TRUE	FALSE	FALSE	Exon				8	24	ENSMUSG00000031665	conserved gene and region in mouse and human	PromF5		PMD
1299	cg15219830	5	TBCA	77844672	9.8196	9.27119e-23	9.27e-23	22.0329	++++++-	cg15219830	ENSG00000171530	TBCA	TBCA_Intron	chr5	2	-	Intron (ENST00000522370.1/6902, intron 1 of 3)	5	77691404	77868780	177377	2	6902	ENST00000522370.1	24107	tubulin folding cofactor A	ENST00000522370.1	6902	0	TRUE	FALSE	FALSE	FALSE	FALSE	FALSE	TRUE	FALSE	FALSE	Intron				41	53	ENSMUSG00000042043	conserved gene but different region in human and mouse	BivProm1		PMD
1301	cg17037818	12	TSPAN9	3200949	9.80924	1.02743e-22	1.03e-22	21.9882	+++++++	cg17037818	ENSG00000011105	TSPAN9	TSPAN9_Exon	chr12	2	+	Exon (ENST00000640568.1/10867, exon 1 of 2)	12	3077355	3286564	209210	1	10867	ENST00000537971.5	123594	tetraspanin 9	ENST00000537971.5;ENST00000444315.6;ENST00000011898.10;ENST00000649909.1;ENST00000640568.1;ENST00000407263.2	10867;10867;10867;10867;10867;10867	0;0;0;0;0;0	TRUE	FALSE	FALSE	FALSE	FALSE	TRUE	TRUE	FALSE	FALSE	Exon				5	8	ENSMUSG00000030352	conserved gene and region in mouse and human	BivProm1		HMD
1309	cg13433256	7	EVX1-AS	27242723	9.79322	1.20397e-22	1.2e-22	21.9194	+++++++	cg13433256	ENSG00000253405	EVX1-AS	EVX1-AS_fiveUTR	chr7	2	+	5' UTR	7	27241429	27247229	5801	2	101410536	ENST00000517726.1	4505	EVX1 antisense RNA	ENST00000517726.1;ENST00000519050.1;ENST00000519218.1;ENST00000222761.7;ENST00000496902.7;ENST00000580535.1	101410536;101410536;101410536;2128;2128;2128	0;0;0;0;0;0	TRUE	FALSE	FALSE	TRUE	FALSE	TRUE	TRUE	FALSE	FALSE	fiveUTR				6	20		mapped to different gene in human and mouse	BivProm1		HMD
1310	cg14741939	3	LOC440982	147409350	9.79025	1.23985e-22	1.24e-22	21.9066	+++++++	cg14741939		LOC440982	LOC440982_Intron	chr3	2	+	Intron (ENST00000472523.1/440982, intron 1 of 1)	3	147393422	147507986	114565	1	440982	ENST00000472523.1	15928	uncharacterized LOC440982	ENST00000472523.1;ENST00000488404.5;ENST00000282928.5;ENST00000383075.7;ENST00000425731.7;ENST00000473123.5;ENST00000491672.5;ENST00000462748.6;ENST00000463250.1;ENST00000464144.1	440982;7545;7545;84107;84107;84107;84107;84107;84107;84107	0;0;0;0;0;0;0;0;-2818;0	TRUE	FALSE	FALSE	FALSE	FALSE	FALSE	TRUE	FALSE	FALSE	Intron				14	30		mapped to different gene in human and mouse	BivProm2		PMD
1312	cg20477718	7	TWIST1	19116766	9.78431	1.31493e-22	1.31e-22	21.8811	+++++++	cg20477718	ENSG00000122691	TWIST1	TWIST1_Exon	chr7	2	-	Promoter (<=1kb)	7	19020991	19116924	95934	2	7291	ENST00000443687.5	157	twist family bHLH transcription factor 1	ENST00000443687.5;ENST00000354571.5;ENST00000242261.6	7291;7291;7291	0;0;0	TRUE	FALSE	TRUE	FALSE	FALSE	TRUE	FALSE	FALSE	FALSE	Exon				4	7	ENSMUSG00000035799	conserved gene and region in mouse and human	BivProm1		PMD
1316	cg01580681	4	HAND2-AS1	173528865	9.76823	1.54128e-22	1.54e-22	21.8121	+++++++	cg01580681	ENSG00000237125	HAND2-AS1	HAND2-AS1_Exon	chr4	2	-	Exon (ENST00000503024.1/9464, exon 1 of 4)	4	173527270	173583375	56106	1	79804	ENST00000512099.5	1595	HAND2 antisense RNA 1	ENST00000512099.5;ENST00000647267.1;ENST00000515310.5;ENST00000645435.1;ENST00000561655.2;ENST00000647106.1;ENST00000514673.5;ENST00000507062.5;ENST00000512929.5;ENST00000502334.5;ENST00000502941.5;ENST00000507322.5;ENST00000507636.5;ENST00000509640.5;ENST00000510221.5;ENST00000512246.5;ENST00000502896.5;ENST00000505621.5;ENST00000507571.5;ENST00000508534.5;ENST00000510339.5;ENST00000515350.5;ENS…	79804;79804;79804;79804;79804;79804;79804;79804;79804;79804;79804;79804;79804;79804;79804;79804;79804;79804;79804;79804;79804;79804;79804;79804;79804;79804;79804;79804;79804;79804;79804;79804;79804;79804;79804;79804;79804;79804;79804;79804;79804;79804;79804;79804;79804;79804;9464;9464;9464	0;0;0;0;0;0;0;0;0;0;0;0;0;0;0;0;0;0;0;0;0;0;0;0;0;0;0;0;0;0;0;0;0;0;0;0;0;0;0;0;0;0;0;0;0;0;0;0;0	TRUE	FALSE	FALSE	FALSE	FALSE	TRUE	TRUE	FALSE	FALSE	Exon				3	12		mapped to different gene in human and mouse	BivProm1		PMD
1318	cg07190012	11	SOX6	16612100	9.76462	1.59715e-22	1.6e-22	21.7967	+++++++	cg07190012	ENSG00000110693	SOX6	SOX6_fiveUTR	chr11	2	-	5' UTR	11	16264449	16738643	474195	2	55553	ENST00000530378.5	126542	SRY-box transcription factor 6	ENST00000527893.5;ENST00000530378.5;ENST00000525835.5;ENST00000524520.5;ENST00000525259.1	10944;55553;55553;55553;55553	-1031;0;0;0;0	TRUE	FALSE	FALSE	TRUE	FALSE	TRUE	FALSE	FALSE	FALSE	fiveUTR				1	59	ENSMUSG00000051910	conserved gene and region in mouse and human	BivProm2		PMD
1321	cg10377660	5	LINC01947	166979068	9.75838	1.69839e-22	1.7e-22	21.77	+++++++	cg10377660	ENSG00000254130	LINC01947	LINC01947_Intergenic_upstream	chr5	2	-	Distal Intergenic	5	166905222	166926370	21149	2	102557615	ENST00000523742.1	-52699	long intergenic non-protein coding RNA 1947				FALSE	TRUE	FALSE	FALSE	FALSE	FALSE	FALSE	FALSE	TRUE	Intergenic_upstream				10	26		mapped in human, not mapped in mouse	PromF5		PMD
1323	cg26236677	9	LOC101927450	79257101	9.75534	1.75015e-22	1.75e-22	21.7569	+++++++	cg26236677	ENSG00000260995	LOC101927450	LOC101927450_Intergenic_upstream	chr9	2	-	Distal Intergenic	9	79135437	79198314	62878	2	101927450	ENST00000650036.1	-58788	uncharacterized LOC101927450				FALSE	TRUE	FALSE	FALSE	FALSE	FALSE	FALSE	FALSE	TRUE	Intergenic_upstream				16	22		mapped to different gene in human and mouse	BivProm4		PMD
1327	cg11105656	18	CELF4	37565611	9.74773	1.88644e-22	1.89e-22	21.7244	+++++++	cg11105656	ENSG00000101489	CELF4	CELF4_Exon	chr18	2	-	Promoter (<=1kb)	18	37243040	37565798	322759	2	56853	ENST00000420428.7	186	CUGBP Elav-like family member 4	ENST00000420428.7;ENST00000334919.9;ENST00000591287.5;ENST00000601019.5;ENST00000361795.9;ENST00000603232.6;ENST00000591282.5;ENST00000588597.5;ENST00000601392.5;ENST00000587449.1	56853;56853;56853;56853;56853;56853;56853;56853;56853;56853	0;0;0;0;0;0;0;0;0;0	TRUE	FALSE	TRUE	FALSE	FALSE	TRUE	TRUE	FALSE	FALSE	Exon				20	68	ENSMUSG00000024268	mapped in human, not mapped in mouse	BivProm1		PMD
1331	cg13732394	11	DBX1	20158918	9.73271	2.18681e-22	2.19e-22	21.6602	+++++++	cg13732394	ENSG00000109851	DBX1	DBX1_Intron	chr11	2	-	Intron (ENST00000524983.3/120237, intron 2 of 3)	11	20156155	20160475	4321	2	120237	ENST00000524983.3	1556	developing brain homeobox 1	ENST00000524983.3	120237	0	TRUE	FALSE	FALSE	FALSE	FALSE	FALSE	TRUE	FALSE	FALSE	Intron				6	19	ENSMUSG00000030507	mapped in human, not mapped in mouse	BivProm2		HMD
1335	cg16882804	2	CTNNA2	80304715	9.72649	2.32468e-22	2.32e-22	21.6336	-++++++	cg16882804	ENSG00000066032	CTNNA2	CTNNA2_fiveUTR	chr2	2	-	5' UTR	2	79185231	80648779	1463549	1	1496	ENST00000466387.5	1119484	catenin alpha 2	ENST00000466387.5;ENST00000496558.5;ENST00000629316.2;ENST00000402739.8;ENST00000541047.5;ENST00000493024.5;ENST00000417012.5;ENST00000433224.1;ENST00000295057.4;ENST00000409148.1;ENST00000416268.1;ENST00000452811.1;ENST00000415098.1	1496;1496;1496;1496;1496;1496;347730;347730;347730;347730;347730;347730;347730	0;0;0;0;0;0;0;0;0;0;0;0;0	TRUE	FALSE	FALSE	TRUE	FALSE	TRUE	TRUE	FALSE	FALSE	fiveUTR				3	24	ENSMUSG00000063063	mapped in human, not mapped in mouse	BivProm2		PMD
1338	cg17183991	13	HS6ST3	96090916	9.72222	2.4244e-22	2.42e-22	21.6154	+++++++	cg17183991	ENSG00000185352	HS6ST3	HS6ST3_Exon	chr13	2	+	Promoter (<=1kb)	13	96090839	96839562	748724	1	266722	ENST00000376705.3	77	heparan sulfate 6-O-sulfotransferase 3	ENST00000376705.3	266722	0	TRUE	FALSE	TRUE	FALSE	FALSE	TRUE	FALSE	FALSE	FALSE	Exon				4	5	ENSMUSG00000053465	conserved gene and region in mouse and human	BivProm1		HMD
1339	cg05407325	11	PAX6-AS1	31821874	9.72144	2.44311e-22	2.44e-22	21.6121	+++++++	cg05407325	ENSG00000281880	PAX6-AS1	PAX6-AS1_Intron	chr11	2	+	Intron (ENST00000643436.1/440034, intron 2 of 2)	11	31812307	31829264	16958	1	440034	ENST00000643436.1	9567	PAX6 antisense RNA 1	ENST00000630360.1;ENST00000643436.1;ENST00000645942.1;ENST00000642237.1;ENST00000644607.1;ENST00000646221.1;ENST00000643671.1;ENST00000643931.1;ENST00000642614.1;ENST00000642818.1;ENST00000645848.1;ENST00000506388.2;ENST00000645824.1;ENST00000638914.3;ENST00000379132.8;ENST00000379129.7;ENST00000638965.1;ENST00000241001.13;ENST00000423822.7;ENST00000532175.5;ENST00000640819.1;ENST00000530348.5;EN…	103157000;440034;440034;440034;440034;440034;440034;440034;440034;440034;440034;440034;440034;5080;5080;5080;5080;5080;5080;5080;5080;5954;5954	0;0;0;0;0;0;0;0;0;0;0;0;0;0;0;0;0;0;0;0;0;0;0	TRUE	FALSE	FALSE	FALSE	FALSE	FALSE	TRUE	FALSE	FALSE	Intron				17	19		mapped to different gene in human and mouse	ReprPC1		PMD
1340	cg20215852	5	POU4F3	146339598	9.72044	2.46708e-22	2.47e-22	21.6078	+++++++	cg20215852	ENSG00000091010	POU4F3	POU4F3_Exon	chr5	2	+	Promoter (<=1kb)	5	146338839	146341728	2890	1	5459	ENST00000646991.2	759	POU class 4 homeobox 3	ENST00000506502.2;ENST00000646991.2	54439;5459	0;0	TRUE	FALSE	TRUE	FALSE	FALSE	TRUE	TRUE	FALSE	FALSE	Exon				5	15	ENSMUSG00000024497	conserved gene but different region in human and mouse	ReprPC1		PMD
1345	cg05757789	2	TBR1	161417723	9.71389	2.63089e-22	2.63e-22	21.5799	+++++-+	cg05757789	ENSG00000136535	TBR1	TBR1_Exon	chr2	2	+	Exon (ENST00000389554.8/10716, exon 2 of 6)	2	161416297	161425870	9574	1	10716	ENST00000389554.8	1426	T-box brain transcription factor 1	ENST00000389554.8;ENST00000463544.1;ENST00000411412.5;ENST00000410035.1;ENST00000477804.5;ENST00000489530.1	10716;10716;10716;10716;10716;10716	0;0;0;0;-1486;-1787	TRUE	FALSE	FALSE	FALSE	FALSE	TRUE	FALSE	FALSE	FALSE	Exon				17	28	ENSMUSG00000035033	mapped in human, not mapped in mouse	ReprPC1		PMD
1347	cg04268179	10	PAX2	100655543	9.70895	2.76164e-22	2.76e-22	21.5588	+++++++	cg04268179	ENSG00000075891	PAX2	PAX2_Intergenic_upstream	chr10	2	-	Distal Intergenic	10	100735603	100806599	70997	1	5076	ENST00000553492.5	-80060	paired box 2				FALSE	TRUE	FALSE	FALSE	FALSE	FALSE	FALSE	FALSE	TRUE	Intergenic_upstream				100	166	ENSMUSG00000004231	conserved gene and region in mouse and human	BivProm2		PMD
1351	cg05037472	14	NKX2-8	36584121	9.70458	2.88272e-22	2.88e-22	21.5402	+++++++	cg05037472	ENSG00000136327	NKX2-8	NKX2-8_Promoter	chr14	2	+	Promoter (1-2kb)	14	36580004	36582614	2611	2	26257	ENST00000258829.6	-1507	NK2 homeobox 8	ENST00000258829.6	26257	-1507	TRUE	FALSE	TRUE	FALSE	FALSE	FALSE	TRUE	FALSE	FALSE	Promoter				3	5	ENSMUSG00000058669	mapped in human, not mapped in mouse	ReprPC1		PMD
1352	cg01608986	6	OLIG3	137494506	9.70361	2.91025e-22	2.91e-22	21.5361	+++++++	cg01608986	ENSG00000177468	OLIG3	OLIG3_Promoter	chr6	2	-	Promoter (<=1kb)	6	137492199	137494394	2196	2	167826	ENST00000367734.4	-113	oligodendrocyte transcription factor 3	ENST00000367734.4	167826	-112	FALSE	TRUE	TRUE	FALSE	FALSE	FALSE	FALSE	FALSE	FALSE	Promoter				4	8	ENSMUSG00000045591	mapped in human, not mapped in mouse	BivProm2		PMD
1356	cg04860548	2	NEUROD1	181680900	9.69756	3.088e-22	3.09e-22	21.5103	+++++++	cg04860548	ENSG00000162992	NEUROD1	NEUROD1_Promoter	chr2	2	-	Promoter (<=1kb)	2	181676467	181680876	4410	2	4760	ENST00000295108.3	-25	neuronal differentiation 1	ENST00000479558.5;ENST00000497337.1;ENST00000496876.1;ENST00000295108.3	375298;375298;4760;4760	0;0;0;0	FALSE	TRUE	TRUE	FALSE	FALSE	FALSE	FALSE	FALSE	FALSE	Promoter				6	12	ENSMUSG00000034701	mapped to different gene in human and mouse	BivProm2		PMD
1363	cg13260846	6	CLIC5	45870728	9.68768	3.40157e-22	3.4e-22	21.4683	+++++++	cg13260846	ENSG00000112782	CLIC5	CLIC5_Intergenic_downstream	chr6	2	-	Distal Intergenic	6	45932694	45937464	4771	2	53405	ENST00000476852.1	66736	chloride intracellular channel 5				FALSE	TRUE	FALSE	FALSE	FALSE	FALSE	FALSE	FALSE	TRUE	Intergenic_downstream				2	2	ENSMUSG00000023959	mapped in human, not mapped in mouse	EnhWk1		PMD
1364	cg19812625	7	SP8	20793654	9.68766	3.4025e-22	3.4e-22	21.4682	+++++++	cg19812625	ENSG00000164651	SP8	SP8_Promoter	chr7	2	-	Promoter (6-7kb)	7	20782283	20786886	4604	2	221833	ENST00000617581.4	-6769	Sp8 transcription factor				FALSE	TRUE	TRUE	FALSE	FALSE	FALSE	FALSE	FALSE	FALSE	Promoter				28	29	ENSMUSG00000048562	mapped in human, not mapped in mouse	ReprPC1		PMD
1366	cg17136263	8	XKR6	11201144	9.68446	3.5105e-22	3.51e-22	21.4546	+++++++	cg17136263	ENSG00000171044	XKR6	XKR6_Exon	chr8	50	+	Promoter (<=1kb)	8	10896045	11201833	305789	2	286046	ENST00000416569.3	640	XK related 6	ENST00000416569.3;ENST00000529336.1;ENST00000297303.4	286046;286046;286046	0;0;0	TRUE	FALSE	TRUE	FALSE	FALSE	TRUE	FALSE	FALSE	FALSE	Exon	0	1	chr8:11201144:11201193:+	10	11	ENSMUSG00000035067	conserved gene and region in mouse and human	TSS1	Simple_repeat	PMD
1368	cg24392191	14	NKX2-1-AS1	36519605	9.67856	3.71922e-22	3.72e-22	21.4295	+++++++	cg24392191	ENSG00000253563	NKX2-1-AS1	NKX2-1-AS1_fiveUTR	chr14	2	-	Promoter (<=1kb)	14	36519278	36523016	3739	1	100506237	ENST00000521292.2	327	NKX2-1 antisense RNA 1	ENST00000521292.2;ENST00000521945.1;ENST00000498187.6;ENST00000354822.6;ENST00000518149.5;ENST00000522719.2;ENST00000546983.1	100506237;253970;7080;7080;7080;7080;7080	0;0;0;0;0;0;0	TRUE	FALSE	TRUE	TRUE	FALSE	TRUE	TRUE	FALSE	FALSE	fiveUTR				13	15		mapped in human, not mapped in mouse	BivProm2		PMD
1369	cg18397523	7	EVX1-AS	27242732	9.67464	3.86439e-22	3.86e-22	21.4129	+++++++	cg18397523	ENSG00000253405	EVX1-AS	EVX1-AS_fiveUTR	chr7	2	+	5' UTR	7	27241429	27247229	5801	2	101410536	ENST00000517726.1	4496	EVX1 antisense RNA	ENST00000517726.1;ENST00000519050.1;ENST00000519218.1;ENST00000222761.7;ENST00000496902.7;ENST00000580535.1	101410536;101410536;101410536;2128;2128;2128	0;0;0;0;0;0	TRUE	FALSE	FALSE	TRUE	FALSE	TRUE	TRUE	FALSE	FALSE	fiveUTR				6	20		mapped to different gene in human and mouse	BivProm1		HMD
1374	cg06037672	8	ZFHX4	76683887	9.66484	4.25281e-22	4.25e-22	21.3713	+++++++	cg06037672	ENSG00000091656	ZFHX4	ZFHX4_fiveUTR	chr8	2	+	5' UTR	8	76681239	76778439	97201	1	79776	ENST00000517683.1	2648	zinc finger homeobox 4	ENST00000522961.1;ENST00000666902.1;ENST00000669823.1;ENST00000518143.2;ENST00000663655.1;ENST00000522357.2;ENST00000663063.1;ENST00000517683.1;ENST00000651372.2;ENST00000458716.2;ENST00000520307.5;ENST00000523885.2	100192378;100192378;100192378;100192378;100192378;100192378;100192378;79776;79776;79776;79776;79776	0;0;0;0;0;0;0;0;0;0;0;0	TRUE	FALSE	FALSE	TRUE	FALSE	TRUE	TRUE	FALSE	FALSE	fiveUTR				6	64	ENSMUSG00000025255	mapped in human, not mapped in mouse	BivProm4		PMD
1375	cg08159005	16	WDR59	74999995	9.6642	4.27951e-22	4.28e-22	21.3686	+++++++	cg08159005	ENSG00000103091	WDR59	WDR59_Exon	chr16	2	+	Promoter (<=1kb)	16	74938251	75000173	61923	2	79726	ENST00000568323.5	177	WD repeat domain 59	ENST00000568323.5;ENST00000562331.5;ENST00000335325.9;ENST00000320619.10;ENST00000566250.5;ENST00000567962.5;ENST00000564320.1;ENST00000568511.1	79726;79726;84937;84937;84937;84937;84937;84937	0;-2822;0;0;0;0;-246;-2301	TRUE	FALSE	TRUE	FALSE	FALSE	TRUE	TRUE	FALSE	FALSE	Exon				6	6	ENSMUSG00000031959	mapped to different gene in human and mouse	PromF3		HMD
1376	cg22044564	6	SCUBE3	35213626	9.66412	4.28283e-22	4.28e-22	21.3683	+++++++	cg22044564	ENSG00000146197	SCUBE3	SCUBE3_Promoter	chr6	2	+	Promoter (<=1kb)	6	35213956	35253079	39124	1	222663	ENST00000274938.8	-329	signal peptide, CUB domain and EGF like domain containing 3	ENST00000274938.8	222663	0	FALSE	TRUE	TRUE	FALSE	FALSE	FALSE	FALSE	FALSE	FALSE	Promoter				1	7	ENSMUSG00000038677	conserved gene and region in mouse and human	BivProm1		HMD
1378	cg17674006	12	WNT1	48981547	9.66098	4.4164e-22	4.42e-22	21.3549	+++++++	cg17674006	ENSG00000125084	WNT1	WNT1_Exon	chr12	2	+	Exon (ENST00000293549.4/7471, exon 4 of 4)	12	48978322	48982620	4299	1	7471	ENST00000293549.4	3225	Wnt family member 1	ENST00000293549.4;ENST00000613114.4	7471;7471	0;0	TRUE	FALSE	FALSE	FALSE	FALSE	TRUE	FALSE	FALSE	FALSE	Exon				3	14	ENSMUSG00000022997	conserved gene and region in mouse and human	BivProm1		HMD
1380	cg08946665	2	EN1	118850099	9.6565	4.61363e-22	4.61e-22	21.336	+++++++	cg08946665	ENSG00000163064	EN1	EN1_Promoter	chr2	2	-	Promoter (2-3kb)	2	118842171	118847678	5508	2	2019	ENST00000295206.6	-2422	engrailed homeobox 1	ENST00000295206.6	2019	0	FALSE	TRUE	TRUE	FALSE	FALSE	FALSE	FALSE	FALSE	FALSE	Promoter				25	42	ENSMUSG00000058665	conserved gene and region in mouse and human	ReprPC1		PMD
1381	cg04839527	5	NR2F1	93602067	9.65363	4.74473e-22	4.74e-22	21.3238	+++++++	cg04839527	ENSG00000175745	NR2F1	NR2F1_Exon	chr5	2	+	Exon (ENST00000623223.1/ENST00000623223.1, exon 1 of 1)	5	93591973	93594143	2171	1	7025	ENST00000506162.1	10094	nuclear receptor subfamily 2 group F member 1				TRUE	FALSE	FALSE	FALSE	FALSE	TRUE	FALSE	FALSE	FALSE	Exon				17	34	ENSMUSG00000069171	conserved gene and region in mouse and human	BivProm2		HMD
1383	cg21607628	15	SKOR1	67832934	9.65116	4.86013e-22	4.86e-22	21.3134	+++++++	cg21607628	ENSG00000188779	SKOR1	SKOR1_Intron	chr15	2	+	Intron (ENST00000341418.10/390598, intron 13 of 14)	15	67819704	67833836	14133	1	390598	ENST00000341418.10	13230	SKI family transcriptional corepressor 1	ENST00000502156.1;ENST00000341418.10;ENST00000554240.5;ENST00000380035.3;ENST00000554054.5;ENST00000558889.5;ENST00000560577.1	101929076;390598;390598;390598;390598;390598;390598	0;0;0;0;0;0;0	TRUE	FALSE	FALSE	FALSE	FALSE	FALSE	TRUE	FALSE	FALSE	Intron				7	16	ENSMUSG00000022245	conserved gene and region in mouse and human	BivProm2		HMD
1386	cg00499875	5	NR2F1	93588062	9.63924	5.45886e-22	5.46e-22	21.2629	-++++++	cg00499875	ENSG00000175745	NR2F1	NR2F1_Exon	chr5	50	+	Exon (ENST00000327111.8/7025, exon 2 of 3)	5	93583222	93594611	11390	1	7025	ENST00000327111.8	4840	nuclear receptor subfamily 2 group F member 1	ENST00000659336.1;ENST00000666033.1;ENST00000656155.1;ENST00000659381.1;ENST00000661870.1;ENST00000657648.1;ENST00000513055.2;ENST00000664168.1;ENST00000661573.1;ENST00000670813.1;ENST00000327111.8;ENST00000647447.1;ENST00000615873.1;ENST00000512697.1;ENST00000502982.1;ENST00000506162.1	441094;441094;441094;441094;441094;441094;441094;441094;441094;441094;7025;7025;7025;7025;7025;7025	0;0;0;0;0;0;0;0;0;0;0;0;0;0;0;0	TRUE	FALSE	FALSE	FALSE	FALSE	TRUE	FALSE	FALSE	FALSE	Exon	0	1	chr5:93588062:93588111:+	17	34	ENSMUSG00000069171	mapped in human, not mapped in mouse	BivProm2,BivProm2		PMD
1387	cg13433278	2	DLX1	172093630	9.63315	5.79237e-22	5.79e-22	21.2371	-++++++	cg13433278	ENSG00000144355	DLX1	DLX1_Intergenic_downstream	chr2	2	+	Distal Intergenic	2	172087367	172088373	1007	1	1745	ENST00000550686.1	6263	distal-less homeobox 1	ENST00000361725.5;ENST00000341900.6;ENST00000475989.2	1745;1745;1745	0;0;0	FALSE	TRUE	FALSE	FALSE	FALSE	FALSE	FALSE	FALSE	TRUE	Intergenic_downstream				19	40	ENSMUSG00000041911	mapped in human, not mapped in mouse	ReprPC1		HMD
1388	cg24404976	5	OTP	77641926	9.63186	5.86558e-22	5.87e-22	21.2317	+++++++	cg24404976	ENSG00000171540	OTP	OTP_Promoter	chr5	2	-	Promoter (2-3kb)	5	77628712	77639688	10977	2	23440	ENST00000306422.4	-2239	orthopedia homeobox	ENST00000306422.4;ENST00000515716.1	23440;23440	0;-4933	FALSE	TRUE	TRUE	FALSE	FALSE	FALSE	FALSE	FALSE	FALSE	Promoter				24	34	ENSMUSG00000021685	conserved gene and region in mouse and human	ReprPC1		PMD
1390	cg02161478	14	OTX2	56812951	9.62852	6.05983e-22	6.06e-22	21.2175	+++++++	cg02161478	ENSG00000165588	OTX2	OTX2_Intron	chr14	2	+	Intron (ENST00000673035.1/5015, intron 1 of 4)	14	56800741	56816693	15953	2	5015	ENST00000673035.1	3741	orthodenticle homeobox 2	ENST00000534909.2;ENST00000554428.1;ENST00000554725.1;ENST00000653425.1;ENST00000554358.1;ENST00000339475.10;ENST00000672264.1;ENST00000672125.1;ENST00000673481.1;ENST00000673035.1;ENST00000555006.5;ENST00000554559.5;ENST00000555804.1	100309464;100309464;100309464;100309464;100309464;5015;5015;5015;5015;5015;5015;5015;5015	0;0;0;0;0;0;0;0;0;0;0;0;0	TRUE	FALSE	FALSE	FALSE	FALSE	FALSE	TRUE	FALSE	FALSE	Intron				7	15	ENSMUSG00000021848	mapped in human, not mapped in mouse	ReprPC1		PMD
1391	cg04317201	13	OBI1-AS1	78609036	9.62722	6.13667e-22	6.14e-22	21.2121	+++++++	cg04317201	ENSG00000234377	OBI1-AS1	OBI1-AS1_Intron	chr13	2	+	Intron (ENST00000606429.5/100874222, intron 5 of 5)	13	78054855	78617325	562471	1	100874222	ENST00000606429.5	554181	OBI1 antisense RNA 1	ENST00000607205.5;ENST00000606124.5;ENST00000606429.5;ENST00000607860.5;ENST00000607220.5;ENST00000430549.6;ENST00000606376.5;ENST00000560209.6;ENST00000444769.7;ENST00000560584.2	100874222;100874222;100874222;100874222;100874222;100874222;100874222;100874222;100874222;100874222	0;0;0;0;0;0;0;0;0;0	TRUE	FALSE	FALSE	FALSE	FALSE	FALSE	TRUE	FALSE	FALSE	Intron				29	34		mapped to different gene in human and mouse	BivProm1	Simple_repeat	HMD
1393	cg05262711	16	SRRM2	2757475	9.6236	6.35689e-22	6.36e-22	21.1968	+++-+++	cg05262711	ENSG00000167978	SRRM2	SRRM2_fiveUTR	chr16	2	+	Promoter (<=1kb)	16	2757476	2760845	3370	1	23524	ENST00000570971.2	0	serine/arginine repetitive matrix 2	ENST00000667280.1;ENST00000573802.1;ENST00000570677.1;ENST00000576924.5;ENST00000575009.5;ENST00000301740.13;ENST00000575701.4;ENST00000576894.5;ENST00000630499.2;ENST00000576415.5;ENST00000571378.5;ENST00000574340.1;ENST00000570971.2;ENST00000575870.5;ENST00000573451.5;ENST00000571372.1;ENST00000570655.1;ENST00000573498.5;ENST00000572278.1;ENST00000572952.1	100128788;100128788;100128788;23524;23524;23524;23524;23524;23524;23524;23524;23524;23524;23524;23524;23524;23524;23524;23524;23524	-4882;-4875;-4957;0;0;0;0;0;0;0;0;0;0;0;0;-1432;0;0;0;-2557	TRUE	FALSE	TRUE	TRUE	FALSE	TRUE	FALSE	FALSE	FALSE	fiveUTR				2	13	ENSMUSG00000039218	mapped in human, not mapped in mouse	TxEx1		HMD
1395	cg02533268	14	FOXG1	28768148	9.61902	6.64621e-22	6.65e-22	21.1774	+++++++	cg02533268	ENSG00000176165	FOXG1	FOXG1_Exon	chr14	2	+	Exon (ENST00000313071.7/2290, exon 1 of 1)	14	28766787	28770277	3491	1	2290	ENST00000313071.7	1361	forkhead box G1	ENST00000658593.1;ENST00000551395.5;ENST00000546560.5;ENST00000549487.1;ENST00000313071.7;ENST00000668749.1;ENST00000399387.9;ENST00000622740.3;ENST00000552957.5;ENST00000548213.2	103695363;103695363;103695363;103695363;2290;387978;387978;387978;387978;387978	0;0;0;0;0;0;0;0;0;0	TRUE	FALSE	FALSE	FALSE	FALSE	TRUE	FALSE	FALSE	FALSE	Exon				8	17	ENSMUSG00000020950	conserved gene and region in mouse and human	BivProm2		PMD
1397	cg05331950	5	TLX3	171309054	9.61662	6.80308e-22	6.8e-22	21.1673	+++++++	cg05331950	ENSG00000164438	TLX3	TLX3_Promoter	chr5	2	-	Promoter (<=1kb)	5	171309248	171312139	2892	1	30012	ENST00000296921.6	-194	T cell leukemia homeobox 3	ENST00000296921.6	30012	0	TRUE	FALSE	TRUE	FALSE	FALSE	FALSE	TRUE	FALSE	FALSE	Promoter				6	20	ENSMUSG00000040610	conserved gene and region in mouse and human	BivProm2		HMD
1398	cg19437021	20	LINC00237	21103542	9.61474	6.92815e-22	6.93e-22	21.1594	+++++++	cg19437021	ENSG00000225127	LINC00237	LINC00237_Intron	chr20	2	-	Intron (ENST00000655093.1/105372556, intron 1 of 3)	20	21085576	21106353	20778	2	105372556	ENST00000655093.1	2810	long intergenic non-protein coding RNA 237	ENST00000655093.1;ENST00000668281.1;ENST00000593272.1;ENST00000455890.2;ENST00000671648.1;ENST00000668193.1;ENST00000670814.1;ENST00000420705.2	105372556;105372556;105372556;105372556;105372556;105372556;105372556;105372556	0;0;0;0;0;0;0;0	TRUE	FALSE	FALSE	FALSE	FALSE	FALSE	TRUE	FALSE	FALSE	Intron				13	38		mapped to different gene in human and mouse	ReprPC1		HMD
1401	cg17793776	5	TBCA	77844557	9.61184	7.12615e-22	7.13e-22	21.1471	+++++++	cg17793776	ENSG00000171530	TBCA	TBCA_Intron	chr5	2	-	Intron (ENST00000522370.1/6902, intron 1 of 3)	5	77691404	77868780	177377	2	6902	ENST00000522370.1	24222	tubulin folding cofactor A	ENST00000522370.1	6902	0	TRUE	FALSE	FALSE	FALSE	FALSE	FALSE	TRUE	FALSE	FALSE	Intron				41	53	ENSMUSG00000042043	conserved gene but different region in human and mouse	BivProm1		PMD
1404	cg10641044	14	FOXN3	89494273	9.60574	7.56119e-22	7.56e-22	21.1214	+++++++	cg10641044	ENSG00000053254	FOXN3	FOXN3_Intron	chr14	2	-	Intron (ENST00000345097.8/1112, intron 1 of 6)	14	89156172	89619130	462959	2	1112	ENST00000345097.8	124856	forkhead box N3	ENST00000345097.8;ENST00000555353.5;ENST00000555855.5;ENST00000555034.5;ENST00000555070.1;ENST00000553904.1	1112;1112;1112;1112;1112;1112	0;0;0;0;0;0	TRUE	FALSE	FALSE	FALSE	FALSE	FALSE	TRUE	FALSE	FALSE	Intron				13	19	ENSMUSG00000033713	conserved gene and region in mouse and human	EnhA17		HMD
1411	cg25322213	6	SRSF3	36600223	9.59846	8.11515e-22	8.12e-22	21.0907	+++++++	cg25322213	ENSG00000112081	SRSF3	SRSF3_threeUTR	chr6	2	+	3' UTR	6	36594362	36605600	11239	1	6428	ENST00000373715.11	5861	serine and arginine rich splicing factor 3	ENST00000613941.4;ENST00000373715.11;ENST00000620242.1;ENST00000339436.11;ENST00000477442.6;ENST00000620941.1;ENST00000620389.1	6428;6428;6428;6428;6428;6428;6428	5870;0;5856;0;0;0;0	TRUE	FALSE	FALSE	FALSE	TRUE	TRUE	TRUE	FALSE	FALSE	threeUTR				5	7	ENSMUSG00000071172	conserved gene and region in mouse and human	TxEx4,TxEx4		HMD
1415	cg10389748	1	PRDM16	3069725	9.59385	8.48564e-22	8.49e-22	21.0713	+++++++	cg10389748	ENSG00000142611	PRDM16	PRDM16_Promoter	chr1	2	+	Promoter (<=1kb)	1	3069168	3434342	365175	1	63976	ENST00000511072.5	557	PR/SET domain 16	ENST00000445317.1;ENST00000321336.1;ENST00000511072.5;ENST00000607632.1;ENST00000378391.6;ENST00000270722.10;ENST00000514189.5	440556;440556;63976;63976;63976;63976;63976	0;0;0;0;0;0;0	TRUE	FALSE	TRUE	FALSE	FALSE	FALSE	TRUE	FALSE	FALSE	Promoter				4	32	ENSMUSG00000039410	conserved gene and region in mouse and human	TSS2		PMD
1417	cg11904056	5	NR2F1-AS1	93583204	9.586	9.15676e-22	9.16e-22	21.0383	+++++-+	cg11904056	ENSG00000237187	NR2F1-AS1	NR2F1-AS1_Intron	chr5	2	-	Intron (ENST00000659336.1/441094, intron 1 of 4)	5	93409367	93585622	176256	2	441094	ENST00000659336.1	2417	NR2F1 antisense RNA 1	ENST00000660523.1;ENST00000653598.1;ENST00000671683.1;ENST00000664017.1;ENST00000654055.1;ENST00000653325.1;ENST00000671432.1;ENST00000665798.1;ENST00000671514.1;ENST00000659336.1;ENST00000666033.1;ENST00000653419.1;ENST00000669221.1;ENST00000653133.1;ENST00000664135.1;ENST00000658662.1;ENST00000654431.1;ENST00000656155.1;ENST00000661345.1;ENST00000654617.1;ENST00000510254.6;ENST00000659381.1;ENS…	441094;441094;441094;441094;441094;441094;441094;441094;441094;441094;441094;441094;441094;441094;441094;441094;441094;441094;441094;441094;441094;441094;441094;441094;441094;441094;441094;441094;441094;441094;441094;441094;441094;441094;441094;441094;441094;441094;441094;441094;441094;441094;441094;441094;441094;441094;441094;441094;441094;441094;441094;441094;441094;441094;441094;441094;441094;…	0;0;0;0;0;0;0;0;0;0;0;0;0;0;0;0;0;0;0;0;0;0;0;0;0;0;0;0;0;0;0;0;0;0;0;0;0;0;0;0;0;0;0;0;0;0;0;0;0;0;0;0;0;0;0;0;0;0;0;0;0;0;0	TRUE	FALSE	FALSE	FALSE	FALSE	FALSE	TRUE	FALSE	FALSE	Intron				30	73		mapped to different gene in human and mouse	PromF5		PMD
1422	cg19648853	15	MIR9-3HG	89371423	9.57699	9.99114e-22	9.99e-22	21.0004	+++++++	cg19648853	ENSG00000255571	MIR9-3HG	MIR9-3HG_Intron	chr15	2	+	Intron (ENST00000536780.6/254559, intron 1 of 6)	15	89361579	89398487	36909	1	254559	ENST00000536780.6	9844	MIR9-3 host gene	ENST00000536780.6;ENST00000654171.1;ENST00000561327.5;ENST00000657897.1;ENST00000661040.1;ENST00000654184.1;ENST00000658194.1;ENST00000661036.1;ENST00000659235.1;ENST00000669499.1;ENST00000654079.1;ENST00000670779.1;ENST00000658764.1;ENST00000655673.1;ENST00000656907.1;ENST00000659850.1;ENST00000662942.1;ENST00000662043.1;ENST00000669037.1;ENST00000560663.5;ENST00000666816.1;ENST00000658770.1;ENS…	254559;254559;254559;254559;254559;254559;254559;254559;254559;254559;254559;254559;254559;254559;254559;254559;254559;254559;254559;254559;254559;254559;254559;407051	0;0;0;0;0;0;0;0;0;0;0;0;0;0;0;0;0;0;0;0;0;0;0;0	TRUE	FALSE	FALSE	FALSE	FALSE	FALSE	TRUE	FALSE	FALSE	Intron				8	16		mapped to different gene in human and mouse	BivProm2		HMD
1425	cg18501647	6	PRRT1	32149554	9.56721	1.09831e-21	1.1e-21	20.9593	+++++++	cg18501647	ENSG00000204314	PRRT1	PRRT1_Exon	chr6	50	-	Promoter (<=1kb)	6	32148359	32149857	1499	2	80863	ENST00000467780.5	254	proline rich transmembrane protein 1	ENST00000486917.1;ENST00000497552.5;ENST00000485392.5;ENST00000498575.1;ENST00000494332.5;ENST00000475826.1;ENST00000428388.6;ENST00000585246.5;ENST00000422437.5;ENST00000453656.6;ENST00000583227.5;ENST00000467780.5;ENST00000495191.5;ENST00000472641.1;ENST00000375150.6;ENST00000211413.10;ENST00000428778.5;ENST00000414204.5;ENST00000361568.6;ENST00000478521.5;ENST00000395523.5;ENST00000375137.6;EN…	100507547;100507547;100507547;100507547;100507547;100507547;100532746;100532746;100532746;100532746;100532746;80863;80863;80863;80863;80863;80863;9374;9374;9374;9374;9374;9374;9374;9374;9374;9374	4357;4305;4730;4762;4736;4723;-4242;-4467;-4619;-4861;-4984;0;0;0;0;0;4770;-3838;-3920;-3939;-3974;-4492;-4535;-4538;-4564;-4594;-4850	TRUE	FALSE	TRUE	FALSE	FALSE	TRUE	FALSE	FALSE	FALSE	Exon	0	1	chr6:32149554:32149603:-	1	1	ENSMUSG00000015476	mapped in human, not mapped in mouse	BivProm3
1426	cg25400234	9	NR5A1	124503151	9.56289	1.14513e-21	1.15e-21	20.9411	+++++++	cg25400234	ENSG00000136931	NR5A1	NR5A1_Exon	chr9	2	-	Exon (ENST00000373588.9/2516, exon 3 of 7)	9	124481236	124507399	26164	2	2516	ENST00000373588.9	4247	nuclear receptor subfamily 5 group A member 1	ENST00000373588.9;ENST00000620110.4;ENST00000373587.3;ENST00000455734.1	2516;2516;2516;2516	0;0;0;0	TRUE	FALSE	FALSE	FALSE	FALSE	TRUE	FALSE	FALSE	FALSE	Exon				2	7	ENSMUSG00000026751	mapped in human, not mapped in mouse	BivProm2		HMD
1427	cg11827910	11	PAX6	31804208	9.56232	1.15149e-21	1.15e-21	20.9387	+++++++	cg11827910	ENSG00000007372	PAX6	PAX6_fiveUTR	chr11	2	-	5' UTR	11	31784779	31811134	26356	2	5080	ENST00000606377.6	6925	paired box 6	ENST00000606377.6;ENST00000640368.1;ENST00000639386.2;ENST00000419022.6;ENST00000643871.1;ENST00000638914.3;ENST00000640610.1;ENST00000379132.8;ENST00000379109.7;ENST00000379129.7;ENST00000639916.1;ENST00000638685.1;ENST00000379107.7;ENST00000639409.1;ENST00000640975.1;ENST00000638963.1;ENST00000638965.1;ENST00000241001.13;ENST00000474783.2;ENST00000638629.1;ENST00000639548.1;ENST00000640125.1;EN…	5080;5080;5080;5080;5080;5080;5080;5080;5080;5080;5080;5080;5080;5080;5080;5080;5080;5080;5080;5080;5080;5080;5080;5080;5080;5080;5080;5080;5080;5080;5080;5080;5080;5080;5080;5080;5080;5080;5080;5080;5080;5080;5080;5080;5080;5080;5080;5080;5080;5080;5080;5080;5080;5080;5080;5080;5080;5080;5080;5080;5080;5080;5080;5080;5080;5080;5080;5080;5080;5080;5080;5080;5080;5080;5080;5080	0;0;0;0;0;0;0;0;0;0;0;0;0;0;0;0;0;0;0;0;0;0;0;0;0;0;0;0;0;0;0;0;0;0;0;0;0;0;0;0;0;0;0;0;0;0;0;0;0;0;0;0;0;0;0;0;0;0;0;0;0;0;0;0;0;0;0;0;0;0;0;0;0;0;0;0	TRUE	FALSE	FALSE	TRUE	FALSE	TRUE	TRUE	FALSE	FALSE	fiveUTR				28	58	ENSMUSG00000027168	conserved gene but different region in human and mouse	BivProm2		PMD
1428	cg23644927	10	PHYHIPL	59176953	9.56076	1.16893e-21	1.17e-21	20.9322	+++++++	cg23644927	ENSG00000165443	PHYHIPL	PHYHIPL_Exon	chr10	2	+	Promoter (<=1kb)	10	59176643	59247770	71128	1	84457	ENST00000373880.9	310	phytanoyl-CoA 2-hydroxylase interacting protein like	ENST00000373880.9;ENST00000486074.2;ENST00000373878.3	84457;84457;84457	0;0;0	TRUE	FALSE	TRUE	FALSE	FALSE	TRUE	FALSE	FALSE	FALSE	Exon				1	2	ENSMUSG00000037747	mapped in human, not mapped in mouse	BivProm1		PMD
1432	cg11894292	1	LINC01717	208748273	9.55408	1.24689e-21	1.25e-21	20.9042	+++++++	cg11894292	ENSG00000232812	LINC01717	LINC01717_Intergenic_downstream	chr1	2	+	Distal Intergenic	1	208728729	208730227	1499	1	105372893	ENST00000660747.1	19544	long intergenic non-protein coding RNA 1717				FALSE	TRUE	FALSE	FALSE	FALSE	FALSE	FALSE	FALSE	TRUE	Intergenic_downstream				3	4		mapped in human, not mapped in mouse	EnhWk3		PMD
1433	cg26998224	3	LOC440982	147408108	9.55233	1.2681e-21	1.27e-21	20.8968	+++++++	cg26998224		LOC440982	LOC440982_Intron	chr3	2	+	Intron (ENST00000472523.1/440982, intron 1 of 1)	3	147393422	147507986	114565	1	440982	ENST00000472523.1	14686	uncharacterized LOC440982	ENST00000472523.1;ENST00000488404.5;ENST00000282928.5;ENST00000383075.7;ENST00000525172.6;ENST00000425731.7;ENST00000484399.5;ENST00000473123.5;ENST00000491672.5;ENST00000462748.6;ENST00000484586.5;ENST00000463250.1;ENST00000464144.1	440982;7545;7545;84107;84107;84107;84107;84107;84107;84107;84107;84107;84107	0;0;0;0;0;0;0;0;0;0;-4310;-1576;0	TRUE	FALSE	FALSE	FALSE	FALSE	FALSE	TRUE	FALSE	FALSE	Intron				14	30		mapped to different gene in human and mouse	BivProm2		PMD
1435	cg18192799	15	ONECUT1	52788975	9.55136	1.28002e-21	1.28e-21	20.8928	-++++++	cg18192799	ENSG00000169856	ONECUT1	ONECUT1_Exon	chr15	2	-	Exon (ENST00000305901.7/3175, exon 1 of 2)	15	52755053	52790336	35284	2	3175	ENST00000305901.7	1360	one cut homeobox 1	ENST00000305901.7;ENST00000561401.3;ENST00000570208.2	3175;3175;3175	0;0;0	TRUE	FALSE	FALSE	FALSE	FALSE	TRUE	TRUE	FALSE	FALSE	Exon				6	31	ENSMUSG00000043013	mapped to different gene in human and mouse	BivProm2		PMD
1436	cg09277592	19	CEBPA	33301417	9.55032	1.29292e-21	1.29e-21	20.8884	+++++++	cg09277592	ENSG00000245848	CEBPA	CEBPA_Exon	chr19	2	-	Exon (ENST00000587312.1/ENST00000587312.1, exon 1 of 2)	19	33299934	33302534	2601	2	1050	ENST00000498907.3	1116	CCAAT enhancer binding protein alpha	ENST00000498907.3;ENST00000592982.2	1050;80054	0;-1439	TRUE	FALSE	FALSE	FALSE	FALSE	TRUE	FALSE	FALSE	FALSE	Exon				2	2	ENSMUSG00000034957	mapped in human, not mapped in mouse	BivProm1		HMD
1440	cg17942350	11	BDNF	27718495	9.54196	1.40161e-21	1.4e-21	20.8534	+++++++	cg17942350	ENSG00000176697	BDNF	BDNF_Intron	chr11	2	-	Intron (ENST00000532997.5/627, intron 1 of 1)	11	27654893	27719747	64855	2	627	ENST00000532997.5	1251	brain derived neurotrophic factor	ENST00000532997.5;ENST00000395978.7;ENST00000395981.7;ENST00000525950.5;ENST00000314915.6	627;627;627;627;627	0;0;0;0;0	TRUE	FALSE	FALSE	FALSE	FALSE	FALSE	TRUE	FALSE	FALSE	Intron				9	18	ENSMUSG00000048482	conserved gene and region in mouse and human	TSS2		PMD
1441	cg00928732	15	RHCG	89470265	9.53812	1.45451e-21	1.45e-21	20.8373	+++++++	cg00928732	ENSG00000140519	RHCG	RHCG_Intergenic_downstream	chr15	2	-	Distal Intergenic	15	89471445	89479430	7986	2	51458	ENST00000558360.1	9165	Rh family C glycoprotein	ENST00000560081.5;ENST00000268122.9;ENST00000649642.1;ENST00000558360.1;ENST00000558030.5	51458;51458;51458;51458;51458	26305;26317;26317;9164;26316	FALSE	TRUE	FALSE	FALSE	FALSE	FALSE	FALSE	FALSE	TRUE	Intergenic_downstream				6	6	ENSMUSG00000030549	conserved gene but different region in human and mouse	BivProm2		HMD
1442	cg01047058	6	PRDM13	99604469	9.5364	1.4787e-21	1.48e-21	20.8301	+++++++	cg01047058	ENSG00000112238	PRDM13	PRDM13_Promoter	chr6	2	+	Promoter (2-3kb)	6	99606730	99614759	8030	1	59336	ENST00000369215.4	-2260	PR/SET domain 13	ENST00000369215.4;ENST00000369214.2	59336;59336	0;0	FALSE	TRUE	TRUE	FALSE	FALSE	FALSE	FALSE	FALSE	FALSE	Promoter				19	24	ENSMUSG00000040478	conserved gene and region in mouse and human	BivProm2		PMD
1443	cg24423513	10	C1QL3	16520469	9.5364	1.47879e-21	1.48e-21	20.8301	+++++++	cg24423513	ENSG00000165985	C1QL3	C1QL3_Intron	chr10	2	-	Intron (ENST00000298943.4/389941, intron 1 of 1)	10	16513734	16521879	8146	2	389941	ENST00000298943.4	1409	complement C1q like 3	ENST00000298943.4;ENST00000619991.1	389941;389941	0;0	TRUE	FALSE	FALSE	FALSE	FALSE	FALSE	TRUE	FALSE	FALSE	Intron				2	9	ENSMUSG00000049630	conserved gene but different region in human and mouse	BivProm2	Simple_repeat	PMD
1444	cg05879189	4	NKX1-1	1405506	9.53618	1.48184e-21	1.48e-21	20.8292	+++++++	cg05879189	ENSG00000235608	NKX1-1	NKX1-1_Promoter	chr4	2	-	Promoter (<=1kb)	4	1402932	1406331	3400	2	54729	ENST00000422806.1	824	NK1 homeobox 1	ENST00000422806.1	54729	0	TRUE	FALSE	TRUE	FALSE	FALSE	FALSE	TRUE	FALSE	FALSE	Promoter				5	12	ENSMUSG00000029112	conserved gene and region in mouse and human	ReprPC1		PMD
1448	cg11429732	1	MIR6068	63326924	9.53138	1.552e-21	1.55e-21	20.8091	+++++++	cg11429732	ENSG00000275836	MIR6068	MIR6068_Exon	chr1	2	-	Promoter (<=1kb)	1	63326925	63326984	60	2	102464823	ENST00000615405.1	59	microRNA 6068	ENST00000418244.5;ENST00000449386.5;ENST00000431294.5;ENST00000427268.1;ENST00000615405.1;ENST00000371116.4	100996301;100996301;100996301;100996301;102464823;27022	-4488;-4466;0;0;0;0	TRUE	FALSE	TRUE	FALSE	FALSE	TRUE	FALSE	FALSE	FALSE	Exon				1	5		mapped in human, not mapped in mouse	BivProm2		HMD
1450	cg03905867	11	PAX6	31799516	9.52808	1.6022e-21	1.6e-21	20.7953	+++++++	cg03905867	ENSG00000007372	PAX6	PAX6_Intron	chr11	2	-	Intron (ENST00000606377.6/5080, intron 7 of 12)	11	31784779	31811134	26356	2	5080	ENST00000606377.6	11617	paired box 6	ENST00000606377.6;ENST00000640368.1;ENST00000639386.2;ENST00000419022.6;ENST00000643871.1;ENST00000638914.3;ENST00000640610.1;ENST00000379132.8;ENST00000379109.7;ENST00000379129.7;ENST00000639916.1;ENST00000638685.1;ENST00000379107.7;ENST00000639409.1;ENST00000640975.1;ENST00000638963.1;ENST00000638965.1;ENST00000241001.13;ENST00000474783.2;ENST00000638629.1;ENST00000639548.1;ENST00000640125.1;EN…	5080;5080;5080;5080;5080;5080;5080;5080;5080;5080;5080;5080;5080;5080;5080;5080;5080;5080;5080;5080;5080;5080;5080;5080;5080;5080;5080;5080;5080;5080;5080;5080;5080;5080;5080;5080;5080;5080;5080;5080;5080;5080;5080;5080;5080;5080;5080;5080;5080;5080;5080;5080;5080;5080;5080;5080;5080;5080;5080;5080;5080;5080;5080;5080;5080;5080;5080;5080;5080;5080;5080;5080	0;0;0;0;0;0;0;0;0;0;0;0;0;0;0;0;0;0;0;0;0;0;0;0;0;0;0;0;0;0;0;0;0;0;0;0;0;0;0;0;0;0;0;0;0;0;0;0;0;0;0;0;0;0;0;0;0;0;0;0;0;0;0;0;0;0;0;0;0;0;0;0	TRUE	FALSE	FALSE	FALSE	FALSE	FALSE	TRUE	FALSE	FALSE	Intron				20	58	ENSMUSG00000027168	conserved gene and region in mouse and human	BivProm2		HMD
1453	cg01352789	18	NOL4	34223228	9.5223	1.69383e-21	1.69e-21	20.7711	+++++++	cg01352789	ENSG00000101746	NOL4	NOL4_Exon	chr18	2	-	Promoter (<=1kb)	18	33851100	34223551	372452	2	8715	ENST00000261592.9	322	nucleolar protein 4	ENST00000261592.9;ENST00000586314.5;ENST00000589544.5;ENST00000538587.5;ENST00000590712.5;ENST00000591917.5;ENST00000587971.5;ENST00000586309.1	8715;8715;8715;8715;8715;8715;8715;8715	0;0;0;0;0;0;0;0	TRUE	FALSE	TRUE	FALSE	FALSE	TRUE	TRUE	FALSE	FALSE	Exon				13	21	ENSMUSG00000041923	conserved gene and region in mouse and human	BivProm1		PMD
1461	cg21126148	14	ARF6	49894096	9.50263	2.04657e-21	2.05e-21	20.689	+++++++	cg21126148	ENSG00000165527	ARF6	ARF6_Exon	chr14	2	+	Exon (ENST00000298316.7/382, exon 2 of 2)	14	49893082	49897054	3973	1	382	ENST00000298316.7	1014	ADP ribosylation factor 6	ENST00000298316.7	382	0	TRUE	FALSE	FALSE	FALSE	FALSE	TRUE	FALSE	FALSE	FALSE	Exon				8	8	ENSMUSG00000044147	mapped in human, not mapped in mouse	PromF3		HMD
1462	cg05650111	13	SOX1-OT	112104139	9.50047	2.08955e-21	2.09e-21	20.6799	+++++-+	cg05650111	ENSG00000224243	SOX1-OT	SOX1-OT_Intron	chr13	2	+	Intron (ENST00000658904.1/100505996, intron 2 of 2)	13	112057016	112108011	50996	1	100505996	ENST00000658904.1	47123	SOX1 overlapping transcript	ENST00000663025.1;ENST00000662534.1;ENST00000658904.1;ENST00000666176.1;ENST00000671024.1;ENST00000657728.1;ENST00000653135.1;ENST00000421423.1	100505996;100505996;100505996;100505996;100505996;100505996;100505996;100505996	0;0;0;0;24134;0;-2978;-2979	TRUE	FALSE	FALSE	FALSE	FALSE	FALSE	TRUE	FALSE	FALSE	Intron				14	17		mapped to different gene in human and mouse	BivProm2		PMD
1468	cg20099443	6	TFAP2D	50722399	9.48093	2.52015e-21	2.52e-21	20.5986	-++++++	cg20099443	ENSG00000008197	TFAP2D	TFAP2D_Intron	chr6	2	+	Intron (ENST00000008391.3/83741, intron 3 of 7)	6	50713828	50772988	59161	1	83741	ENST00000008391.3	8571	transcription factor AP-2 delta	ENST00000008391.3;ENST00000492804.1	83741;83741	0;0	TRUE	FALSE	FALSE	FALSE	FALSE	FALSE	TRUE	FALSE	FALSE	Intron				9	33	ENSMUSG00000042596	conserved gene and region in mouse and human	ReprPC2		PMD
1470	cg02481736	6	PRDM13	99604209	9.47361	2.70333e-21	2.7e-21	20.5681	+++++++	cg02481736	ENSG00000112238	PRDM13	PRDM13_Promoter	chr6	2	+	Promoter (2-3kb)	6	99606730	99614759	8030	1	59336	ENST00000369215.4	-2520	PR/SET domain 13	ENST00000369215.4;ENST00000369214.2	59336;59336	0;0	FALSE	TRUE	TRUE	FALSE	FALSE	FALSE	FALSE	FALSE	FALSE	Promoter				19	24	ENSMUSG00000040478	conserved gene and region in mouse and human	BivProm2		PMD
1472	cg13944639	4	FGF5	80267115	9.47266	2.7281e-21	2.73e-21	20.5641	+++++++	cg13944639	ENSG00000138675	FGF5	FGF5_Exon	chr4	2	+	Promoter (<=1kb)	4	80266599	80290194	23596	1	2250	ENST00000312465.11	516	fibroblast growth factor 5	ENST00000312465.11;ENST00000456523.3;ENST00000380628.3;ENST00000507780.1;ENST00000503413.1	2250;2250;2250;2250;2250	0;0;0;0;0	TRUE	FALSE	TRUE	FALSE	FALSE	TRUE	FALSE	FALSE	FALSE	Exon				3	4	ENSMUSG00000029337	conserved gene and region in mouse and human	BivProm1		PMD
1474	cg01027323	7	UNCX	1239608	9.47154	2.75752e-21	2.76e-21	20.5595	+++++-+	cg01027323	ENSG00000164853	UNCX	UNCX_Intergenic_downstream	chr7	2	+	Distal Intergenic	7	1232872	1237326	4455	1	340260	ENST00000316333.9	6736	UNC homeobox	ENST00000316333.9	340260	0	FALSE	TRUE	FALSE	FALSE	FALSE	FALSE	FALSE	FALSE	TRUE	Intergenic_downstream				58	94	ENSMUSG00000029546	mapped in human, not mapped in mouse	ReprPC1		PMD
1480	cg14465076	13	LINC01053	25170546	9.45042	3.37458e-21	3.37e-21	20.4718	+++++++	cg14465076	ENSG00000238169	LINC01053	LINC01053_Exon	chr13	2	-	Exon (ENST00000515384.1/219287, exon 1 of 1)	13	25168969	25190633	21665	1	102723318	ENST00000656176.1	1577	long intergenic non-protein coding RNA 1053	ENST00000413501.1;ENST00000657426.1;ENST00000669952.1;ENST00000656176.1;ENST00000357816.2;ENST00000515384.1	101928922;101928922;101928922;102723318;219287;219287	9532;9436;9412;0;0;0	TRUE	FALSE	FALSE	FALSE	FALSE	TRUE	TRUE	FALSE	FALSE	Exon				4	4		mapped to different gene in human and mouse	BivProm2		PMD
1483	cg22470076	2	EVX2	176084333	9.44585	3.52535e-21	3.53e-21	20.4528	+++++-+	cg22470076	ENSG00000174279	EVX2	EVX2_Promoter	chr2	2	-	Promoter (<=1kb)	2	176077472	176083913	6442	2	344191	ENST00000308618.4	-421	even-skipped homeobox 2	ENST00000308618.4	344191	0	FALSE	TRUE	TRUE	FALSE	FALSE	FALSE	FALSE	FALSE	FALSE	Promoter				9	36	ENSMUSG00000001815	conserved gene and region in mouse and human	ReprPC1		PMD
1489	cg19357353	8	ZFHX4	76683898	9.42544	4.28311e-21	4.28e-21	20.3682	+++++++	cg19357353	ENSG00000091656	ZFHX4	ZFHX4_fiveUTR	chr8	2	+	5' UTR	8	76681239	76778439	97201	1	79776	ENST00000517683.1	2659	zinc finger homeobox 4	ENST00000522961.1;ENST00000666902.1;ENST00000669823.1;ENST00000518143.2;ENST00000663655.1;ENST00000522357.2;ENST00000663063.1;ENST00000517683.1;ENST00000651372.2;ENST00000458716.2;ENST00000520307.5;ENST00000523885.2	100192378;100192378;100192378;100192378;100192378;100192378;100192378;79776;79776;79776;79776;79776	0;0;0;0;0;0;0;0;0;0;0;0	TRUE	FALSE	FALSE	TRUE	FALSE	TRUE	TRUE	FALSE	FALSE	fiveUTR				6	64	ENSMUSG00000025255	mapped in human, not mapped in mouse	BivProm4		PMD
1490	cg06587088	15	SKOR1	67820139	9.42356	4.3603e-21	4.36e-21	20.3605	+++++-+	cg06587088	ENSG00000188779	SKOR1	SKOR1_Promoter	chr15	2	+	Promoter (<=1kb)	15	67819704	67833836	14133	1	390598	ENST00000341418.10	435	SKI family transcriptional corepressor 1	ENST00000341418.10;ENST00000554240.5	390598;390598	0;0	TRUE	FALSE	TRUE	FALSE	FALSE	FALSE	TRUE	FALSE	FALSE	Promoter				6	16	ENSMUSG00000022245	conserved gene and region in mouse and human	ReprPC1		HMD
1497	cg17722489	7	SP8	20793728	9.41161	4.8859e-21	4.89e-21	20.3111	+++++-+	cg17722489	ENSG00000164651	SP8	SP8_Promoter	chr7	2	-	Promoter (6-7kb)	7	20782283	20786886	4604	2	221833	ENST00000617581.4	-6843	Sp8 transcription factor				FALSE	TRUE	TRUE	FALSE	FALSE	FALSE	FALSE	FALSE	FALSE	Promoter				28	29	ENSMUSG00000048562	conserved gene and region in mouse and human	ReprPC1		PMD
1499	cg12459916	7	HOXA-AS3	27143439	9.41114	4.90787e-21	4.91e-21	20.3091	+++++++	cg12459916	ENSG00000254369	HOXA-AS3	HOXA-AS3_Exon	chr7	2	-	Exon (ENST00000222726.4/3202, exon 1 of 2)	7	27129977	27152576	22600	1	100133311	ENST00000518848.5	13462	HOXA cluster antisense RNA 3	ENST00000518848.5;ENST00000521197.5;ENST00000518947.6;ENST00000521231.1;ENST00000317201.6;ENST00000522788.5;ENST00000521401.1;ENST00000222726.4;ENST00000520854.1;ENST00000222728.3;ENST00000521478.1	100133311;100133311;100133311;100133311;3200;3200;3200;3202;3202;3203;3203	0;0;0;0;0;0;0;0;0;0;0	TRUE	FALSE	FALSE	FALSE	FALSE	TRUE	TRUE	FALSE	FALSE	Exon				29	75		mapped to different gene in human and mouse	PromF5		PMD
1502	cg19834403	17	STX8	9330863	9.40596	5.15579e-21	5.16e-21	20.2877	+++++-+	cg19834403	ENSG00000170310	STX8	STX8_Intron	chr17	2	-	Intron (ENST00000306357.9/9482, intron 7 of 7)	17	9250471	9575820	325350	2	9482	ENST00000306357.9	244956	syntaxin 8	ENST00000306357.9;ENST00000575858.5;ENST00000570583.5;ENST00000574431.5;ENST00000575294.6	9482;9482;9482;9482;9482	0;0;0;0;0	TRUE	FALSE	FALSE	FALSE	FALSE	FALSE	TRUE	FALSE	FALSE	Intron				2	3	ENSMUSG00000020903	conserved gene and region in mouse and human	EnhA19		HMD
1504	cg09879356	7	UNCX	1232349	9.40411	5.24737e-21	5.25e-21	20.2801	+++++++	cg09879356	ENSG00000164853	UNCX	UNCX_Promoter	chr7	2	+	Promoter (<=1kb)	7	1232872	1237326	4455	1	340260	ENST00000316333.9	-522	UNC homeobox	ENST00000316333.9	340260	0	FALSE	TRUE	TRUE	FALSE	FALSE	FALSE	FALSE	FALSE	FALSE	Promoter				27	94	ENSMUSG00000029546	conserved gene and region in mouse and human	ReprPC1		PMD
1507	cg11700079	5	TLX3	171310377	9.39394	5.77954e-21	5.78e-21	20.2381	+++++-+	cg11700079	ENSG00000164438	TLX3	TLX3_Exon	chr5	2	+	Exon (ENST00000296921.6/30012, exon 2 of 3)	5	171309248	171312139	2892	1	30012	ENST00000296921.6	1129	T cell leukemia homeobox 3	ENST00000296921.6	30012	0	TRUE	FALSE	FALSE	FALSE	FALSE	TRUE	FALSE	FALSE	FALSE	Exon				6	20	ENSMUSG00000040610	conserved gene and region in mouse and human	BivProm2		HMD
1513	cg01871214	4	LINC00682	41879400	9.38107	6.53079e-21	6.53e-21	20.185	+++++++	cg01871214	ENSG00000245870	LINC00682	LINC00682_Exon	chr4	2	-	Exon (ENST00000670465.1/101927074, exon 2 of 2)	4	41872747	41882955	10209	2	101927074	ENST00000637677.1	3554	long intergenic non-protein coding RNA 682	ENST00000637677.1;ENST00000504870.1;ENST00000670465.1;ENST00000499082.2;ENST00000498940.1	101927074;101927074;101927074;101927074;101927074	0;0;0;0;0	TRUE	FALSE	FALSE	FALSE	FALSE	TRUE	TRUE	FALSE	FALSE	Exon				8	22		mapped to different gene in human and mouse	ReprPC1		PMD
1517	cg18394148	15	CELF6	72319663	9.37752	6.75454e-21	6.75e-21	20.1704	+++++++	cg18394148	ENSG00000140488	CELF6	CELF6_threeUTR	chr15	2	-	Promoter (<=1kb)	15	72266746	72319946	53201	2	60677	ENST00000569547.1	282	CUGBP Elav-like family member 6	ENST00000569547.1;ENST00000287202.10;ENST00000379915.4;ENST00000437872.7;ENST00000567083.2	60677;60677;60677;60677;60677	0;0;0;0;0	TRUE	FALSE	TRUE	FALSE	TRUE	TRUE	TRUE	FALSE	FALSE	threeUTR				5	8	ENSMUSG00000032297	conserved gene but different region in human and mouse	TSS2		HMD
1522	cg04131501	13	OBI1-AS1	78609126	9.37282	7.0619e-21	7.06e-21	20.1511	+++++++	cg04131501	ENSG00000234377	OBI1-AS1	OBI1-AS1_Intron	chr13	2	+	Intron (ENST00000606429.5/100874222, intron 5 of 5)	13	78054855	78617325	562471	1	100874222	ENST00000606429.5	554271	OBI1 antisense RNA 1	ENST00000607205.5;ENST00000606124.5;ENST00000606429.5;ENST00000607860.5;ENST00000607220.5;ENST00000430549.6;ENST00000606376.5;ENST00000560209.6;ENST00000444769.7;ENST00000560584.2	100874222;100874222;100874222;100874222;100874222;100874222;100874222;100874222;100874222;100874222	0;0;0;0;0;0;0;0;0;0	TRUE	FALSE	FALSE	FALSE	FALSE	FALSE	TRUE	FALSE	FALSE	Intron				29	34		mapped to different gene in human and mouse	BivProm1		HMD
1526	cg03265102	5	LINC00461	88666108	9.35635	8.25425e-21	8.25e-21	20.0833	+++++++	cg03265102	ENSG00000245526	LINC00461	LINC00461_Exon	chr5	2	-	Exon (ENST00000500197.6/645323, exon 4 of 4)	5	88507546	88684808	177263	2	645323	ENST00000506978.5	18699	long intergenic non-protein coding RNA 461	ENST00000384838.1;ENST00000506978.5;ENST00000662192.1;ENST00000669424.1;ENST00000664240.1;ENST00000665062.1;ENST00000665865.1;ENST00000656755.1;ENST00000513805.6;ENST00000509405.6;ENST00000659156.1;ENST00000506664.6;ENST00000506014.5;ENST00000502301.5;ENST00000500197.6;ENST00000505030.6;ENST00000511014.7;ENST00000666342.1;ENST00000509265.2;ENST00000663276.1;ENST00000666195.1;ENST00000658935.1;ENS…	407047;645323;645323;645323;645323;645323;645323;645323;645323;645323;645323;645323;645323;645323;645323;645323;645323;645323;645323;645323;645323;645323;645323;645323;645323;645323;645323;645323;645323;645323	0;0;0;0;0;0;0;0;0;0;0;0;0;0;0;0;0;0;0;0;0;0;0;0;0;0;0;0;0;7197	TRUE	FALSE	FALSE	FALSE	FALSE	TRUE	TRUE	FALSE	FALSE	Exon				27	54		mapped to different gene in human and mouse	BivProm2		PMD
1528	cg21526720	10	PAX2	100724125	9.35376	8.45859e-21	8.46e-21	20.0727	-++++++	cg21526720	ENSG00000075891	PAX2	PAX2_Intergenic_upstream	chr10	2	+	Distal Intergenic	10	100735603	100806599	70997	1	5076	ENST00000553492.5	-11477	paired box 2				FALSE	TRUE	FALSE	FALSE	FALSE	FALSE	FALSE	FALSE	TRUE	Intergenic_upstream				100	166	ENSMUSG00000004231	conserved gene and region in mouse and human	ReprPC1		PMD
1529	cg22269110	9	ELAVL2	23824334	9.35363	8.46892e-21	8.47e-21	20.0722	+++++++	cg22269110	ENSG00000107105	ELAVL2	ELAVL2_Intron	chr9	2	-	Intron (ENST00000397312.7/1993, intron 1 of 6)	9	23690104	23826240	136137	2	1993	ENST00000397312.7	1905	ELAV like RNA binding protein 2	ENST00000380110.8;ENST00000223951.10;ENST00000397312.7;ENST00000544538.5;ENST00000380117.5;ENST00000462649.1	1993;1993;1993;1993;1993;1993	0;0;0;0;0;0	TRUE	FALSE	FALSE	FALSE	FALSE	FALSE	TRUE	FALSE	FALSE	Intron				5	31	ENSMUSG00000008489	conserved gene and region in mouse and human	BivProm2		PMD
1531	cg13278722	4	PHOX2B	41745861	9.35298	8.52157e-21	8.52e-21	20.0695	+++++++	cg13278722	ENSG00000109132	PHOX2B	PHOX2B_Exon	chr4	2	-	Exon (ENST00000226382.3/8929, exon 3 of 3)	4	41744082	41748970	4889	2	8929	ENST00000226382.3	3108	paired like homeobox 2B	ENST00000226382.3;ENST00000510424.2	8929;8929	0;1847	TRUE	FALSE	FALSE	FALSE	FALSE	TRUE	FALSE	FALSE	FALSE	Exon				8	29	ENSMUSG00000012520	conserved gene and region in mouse and human	ReprPC1		PMD
1538	cg03233803	5	NR2F1	93588124	9.32135	1.14873e-20	1.15e-20	19.9398	+++++++	cg03233803	ENSG00000175745	NR2F1	NR2F1_Exon	chr5	2	+	Exon (ENST00000327111.8/7025, exon 2 of 3)	5	93583222	93594611	11390	1	7025	ENST00000327111.8	4902	nuclear receptor subfamily 2 group F member 1	ENST00000659336.1;ENST00000666033.1;ENST00000656155.1;ENST00000659381.1;ENST00000661870.1;ENST00000657648.1;ENST00000513055.2;ENST00000664168.1;ENST00000661573.1;ENST00000670813.1;ENST00000327111.8;ENST00000647447.1;ENST00000615873.1;ENST00000512697.1;ENST00000502982.1;ENST00000506162.1	441094;441094;441094;441094;441094;441094;441094;441094;441094;441094;7025;7025;7025;7025;7025;7025	0;0;0;0;0;0;0;0;0;0;0;0;0;0;0;0	TRUE	FALSE	FALSE	FALSE	FALSE	TRUE	FALSE	FALSE	FALSE	Exon				17	34	ENSMUSG00000069171	mapped in human, not mapped in mouse	BivProm2		PMD
1543	cg14636956	10	HMX2	123143918	9.3147	1.22293e-20	1.22e-20	19.9126	+++++++	cg14636956	ENSG00000188816	HMX2	HMX2_Promoter	chr10	2	+	Promoter (4-5kb)	10	123148122	123150672	2551	1	3167	ENST00000339992.3	-4203	H6 family homeobox 2	ENST00000339992.3;ENST00000357878.7	3167;340784	0;0	FALSE	TRUE	TRUE	FALSE	FALSE	FALSE	FALSE	FALSE	FALSE	Promoter				9	10	ENSMUSG00000050100	mapped in human, not mapped in mouse	ReprPC1		HMD
1545	cg16124154	7	TWIST1	19112035	9.30654	1.32066e-20	1.32e-20	19.8792	++++++-	cg16124154	ENSG00000122691	TWIST1	TWIST1_Intron	chr7	2	-	Intron (ENST00000443687.5/7291, intron 2 of 3)	7	19020991	19116924	95934	2	7291	ENST00000443687.5	4888	twist family bHLH transcription factor 1	ENST00000443687.5;ENST00000354571.5;ENST00000242261.6	7291;7291;7291	0;0;0	TRUE	FALSE	FALSE	FALSE	FALSE	FALSE	TRUE	FALSE	FALSE	Intron				2	7	ENSMUSG00000035799	mapped in human, not mapped in mouse	BivProm2		PMD
1549	cg09965605	2	HOXD3	176157312	9.29621	1.45539e-20	1.46e-20	19.837	+++++++	cg09965605	ENSG00000128652	HOXD3	HOXD3_Intron	chr2	2	+	Intron (ENST00000432796.2/3232, intron 1 of 1)	2	176136957	176169415	32459	1	3232	ENST00000432796.2	20355	homeobox D3	ENST00000432796.2;ENST00000410016.5;ENST00000306324.4	3232;3232;3233	0;0;0	TRUE	FALSE	FALSE	FALSE	FALSE	FALSE	TRUE	FALSE	FALSE	Intron				27	39	ENSMUSG00000079277	conserved gene but different region in human and mouse	BivProm2		PMD
1550	cg26683318	14	FOXG1	28768150	9.29573	1.462e-20	1.46e-20	19.8351	+++++++	cg26683318	ENSG00000176165	FOXG1	FOXG1_Exon	chr14	2	+	Exon (ENST00000313071.7/2290, exon 1 of 1)	14	28766787	28770277	3491	1	2290	ENST00000313071.7	1363	forkhead box G1	ENST00000658593.1;ENST00000551395.5;ENST00000546560.5;ENST00000549487.1;ENST00000313071.7;ENST00000668749.1;ENST00000399387.9;ENST00000622740.3;ENST00000552957.5;ENST00000548213.2	103695363;103695363;103695363;103695363;2290;387978;387978;387978;387978;387978	0;0;0;0;0;0;0;0;0;0	TRUE	FALSE	FALSE	FALSE	FALSE	TRUE	FALSE	FALSE	FALSE	Exon				8	17	ENSMUSG00000020950	conserved gene and region in mouse and human	BivProm2		PMD
1551	cg17224602	2	POU3F3	104853931	9.29549	1.46525e-20	1.47e-20	19.8341	+++++++	cg17224602	ENSG00000198914	POU3F3	POU3F3_Promoter	chr2	2	+	Promoter (<=1kb)	2	104854115	104858574	4460	1	5455	ENST00000361360.4	-183	POU class 3 homeobox 3	ENST00000413121.5;ENST00000443988.5;ENST00000447876.5;ENST00000458253.5;ENST00000454729.1;ENST00000661120.1;ENST00000361360.4	100506421;100506421;100506421;100506421;100506421;100506421;5455	-2470;-2478;0;-2473;-2455;-2472;0	TRUE	FALSE	TRUE	FALSE	FALSE	FALSE	TRUE	FALSE	FALSE	Promoter				3	16	ENSMUSG00000045515	conserved gene and region in mouse and human	BivProm3		PMD
1552	cg17064434	2	DLX1	172093625	9.29164	1.51935e-20	1.52e-20	19.8183	-++++++	cg17064434	ENSG00000144355	DLX1	DLX1_Intergenic_downstream	chr2	2	+	Distal Intergenic	2	172087367	172088373	1007	1	1745	ENST00000550686.1	6258	distal-less homeobox 1	ENST00000361725.5;ENST00000341900.6;ENST00000475989.2	1745;1745;1745	0;0;0	FALSE	TRUE	FALSE	FALSE	FALSE	FALSE	FALSE	FALSE	TRUE	Intergenic_downstream				19	40	ENSMUSG00000041911	mapped in human, not mapped in mouse	ReprPC1		HMD
1559	cg02129856	2	GBX2	236179240	9.28476	1.62076e-20	1.62e-20	19.7903	+++++++	cg02129856	ENSG00000168505	GBX2	GBX2_Intron	chr2	2	+	Intron (ENST00000415226.1/ENST00000415226.1, intron 1 of 3)	2	236165236	236168386	3151	2	2637	ENST00000306318.5	-10854	gastrulation brain homeobox 2				TRUE	FALSE	FALSE	FALSE	FALSE	FALSE	TRUE	FALSE	FALSE	Intron				6	14	ENSMUSG00000034486	conserved gene but different region in human and mouse	BivProm2		HMD
1563	cg06960698	13	FGF14	102402496	9.27876	1.71458e-20	1.71e-20	19.7658	+++++-+	cg06960698	ENSG00000102466	FGF14	FGF14_Promoter	chr13	2	-	Promoter (<=1kb)	13	102401471	102402457	987	2	2259	ENST00000418923.2	-40	fibroblast growth factor 14	ENST00000376131.8;ENST00000418923.2	2259;2259	0;0	FALSE	TRUE	TRUE	FALSE	FALSE	FALSE	FALSE	FALSE	FALSE	Promoter				2	8	ENSMUSG00000025551	conserved gene and region in mouse and human	BivProm1		PMD
1565	cg01235968	7	ETV1	13989756	9.26609	1.93087e-20	1.93e-20	19.7142	++-++++	cg01235968	ENSG00000006468	ETV1	ETV1_fiveUTR	chr7	2	-	5' UTR	7	13891233	13991425	100193	2	2115	ENST00000242066.9	1668	ETS variant transcription factor 1	ENST00000430479.6;ENST00000399357.7;ENST00000420159.6;ENST00000242066.9;ENST00000405192.6;ENST00000405358.8;ENST00000403527.5;ENST00000405218.6;ENST00000443137.5;ENST00000403685.5;ENST00000472931.6;ENST00000438956.5;ENST00000476720.6;ENST00000443608.5;ENST00000497115.5;ENST00000476355.5;ENST00000421381.5;ENST00000431887.5;ENST00000460438.5;ENST00000483075.1;ENST00000433547.1;ENST00000485475.1	2115;2115;2115;2115;2115;2115;2115;2115;2115;2115;2115;2115;2115;2115;2115;2115;2115;2115;2115;2115;2115;2115	0;0;0;0;0;0;0;0;0;0;0;0;0;0;0;0;0;0;0;0;0;0	TRUE	FALSE	FALSE	TRUE	FALSE	TRUE	TRUE	FALSE	FALSE	fiveUTR				9	19	ENSMUSG00000004151	conserved gene and region in mouse and human	PromF5		PMD
1568	cg19510597	18	KLHL14	32769728	9.25462	2.14987e-20	2.15e-20	19.6676	+++++++	cg19510597	ENSG00000197705	KLHL14	KLHL14_Exon	chr18	2	-	Exon (ENST00000359358.9/57565, exon 2 of 9)	18	32672673	32773023	100351	2	57565	ENST00000359358.9	3294	kelch like family member 14	ENST00000359358.9;ENST00000358095.4;ENST00000583263.1	57565;57565;57565	0;0;0	TRUE	FALSE	FALSE	FALSE	FALSE	TRUE	FALSE	FALSE	FALSE	Exon				15	39	ENSMUSG00000042514	conserved gene and region in mouse and human	BivProm2		PMD
1571	cg14283980	10	EBF3	129962759	9.23819	2.50712e-20	2.51e-20	19.6008	+++++-+	cg14283980	ENSG00000108001	EBF3	EBF3_Intron	chr10	2	-	Intron (ENST00000368648.7/253738, intron 3 of 15)	10	129835283	129963841	128559	2	253738	ENST00000368648.7	1081	EBF transcription factor 3	ENST00000368648.7;ENST00000355311.9	253738;253738	0;0	TRUE	FALSE	FALSE	FALSE	FALSE	FALSE	TRUE	FALSE	FALSE	Intron				69	91	ENSMUSG00000010476	conserved gene and region in mouse and human	BivProm1		PMD
1572	cg04407762	4	NEUROG2-AS1	112521635	9.23785	2.51489e-20	2.51e-20	19.5995	+++++++	cg04407762	ENSG00000249509	NEUROG2-AS1	NEUROG2-AS1_Intron	chr4	2	+	Intron (ENST00000504009.1/105377372, intron 1 of 3)	4	112515431	112546881	31451	1	105377372	ENST00000504009.1	6204	NEUROG2 and ZGRF1 antisense RNA 1	ENST00000506057.1;ENST00000504009.1	105377372;105377372	0;0	TRUE	FALSE	FALSE	FALSE	FALSE	FALSE	TRUE	FALSE	FALSE	Intron				13	15		mapped to different gene in human and mouse	ReprPC1		HMD
1575	cg25140691	17	RARA	40351071	9.2346	2.59261e-20	2.59e-20	19.5863	+++++-+	cg25140691	ENSG00000131759	RARA	RARA_Intron	chr17	2	+	Intron (ENST00000254066.10/5914, intron 4 of 8)	17	40309180	40357643	48464	1	5914	ENST00000254066.10	41891	retinoic acid receptor alpha	ENST00000254066.10;ENST00000577646.5;ENST00000394089.6;ENST00000425707.7;ENST00000394086.7;ENST00000394081.7;ENST00000579727.5;ENST00000475125.1;ENST00000420042.1	5914;5914;5914;5914;5914;5914;5914;5914;5914	0;0;0;0;0;0;8672;0;0	TRUE	FALSE	FALSE	FALSE	FALSE	FALSE	TRUE	FALSE	FALSE	Intron				10	15	ENSMUSG00000037992	mapped in human, not mapped in mouse	EnhA19		HMD
1579	cg02676375	5	TLX3	171309176	9.21932	2.99004e-20	2.99e-20	19.5243	+++++-+	cg02676375	ENSG00000164438	TLX3	TLX3_Promoter	chr5	2	-	Promoter (<=1kb)	5	171309248	171312139	2892	1	30012	ENST00000296921.6	-72	T cell leukemia homeobox 3	ENST00000296921.6	30012	0	TRUE	FALSE	TRUE	FALSE	FALSE	FALSE	TRUE	FALSE	FALSE	Promoter				6	20	ENSMUSG00000040610	conserved gene and region in mouse and human	BivProm2		HMD
1582	cg20291049	2	POU3F3	104855759	9.21598	3.08434e-20	3.08e-20	19.5108	+++++++	cg20291049	ENSG00000198914	POU3F3	POU3F3_Exon	chr2	2	+	Exon (ENST00000361360.4/5455, exon 1 of 1)	2	104854115	104858574	4460	1	5455	ENST00000361360.4	1644	POU class 3 homeobox 3	ENST00000413121.5;ENST00000443988.5;ENST00000447876.5;ENST00000458253.5;ENST00000454729.1;ENST00000661120.1;ENST00000361360.4	100506421;100506421;100506421;100506421;100506421;100506421;5455	-4298;-4306;0;-4301;-4283;-4300;0	TRUE	FALSE	FALSE	FALSE	FALSE	TRUE	TRUE	FALSE	FALSE	Exon				4	16	ENSMUSG00000045515	conserved gene and region in mouse and human	BivProm3		PMD
1590	cg09816507	6	PTCHD4	48068848	9.20859	3.30444e-20	3.3e-20	19.4809	+++++-+	cg09816507	ENSG00000244694	PTCHD4	PTCHD4_Promoter	chr6	2	-	Promoter (<=1kb)	6	47878028	48068689	190662	2	442213	ENST00000339488.8	-160	patched domain containing 4	ENST00000339488.8;ENST00000398738.2	442213;442213	0;0	FALSE	TRUE	TRUE	FALSE	FALSE	FALSE	FALSE	FALSE	FALSE	Promoter				3	9	ENSMUSG00000042256	mapped in human, not mapped in mouse	BivProm3		PMD
1594	cg10632395	6	OLIG3	137494511	9.19333	3.8085e-20	3.81e-20	19.4192	+++++++	cg10632395	ENSG00000177468	OLIG3	OLIG3_Promoter	chr6	2	-	Promoter (<=1kb)	6	137492199	137494394	2196	2	167826	ENST00000367734.4	-118	oligodendrocyte transcription factor 3	ENST00000367734.4	167826	-117	FALSE	TRUE	TRUE	FALSE	FALSE	FALSE	FALSE	FALSE	FALSE	Promoter				4	8	ENSMUSG00000045591	conserved gene and region in mouse and human	BivProm2		PMD
1600	cg27493848	6	NRN1	6006809	9.18654	4.0568e-20	4.06e-20	19.3918	+++++++	cg27493848	ENSG00000124785	NRN1	NRN1_fiveUTR	chr6	2	-	Promoter (<=1kb)	6	5997999	6006925	8927	2	51299	ENST00000244766.7	115	neuritin 1	ENST00000244766.7;ENST00000622188.4;ENST00000616243.1;ENST00000495850.1	51299;51299;51299;51299	0;0;0;0	TRUE	FALSE	TRUE	TRUE	FALSE	TRUE	TRUE	FALSE	FALSE	fiveUTR				4	9	ENSMUSG00000039114	conserved gene and region in mouse and human	BivProm1		PMD
1602	cg02192891	7	HOXA-AS3	27143435	9.18252	4.21119e-20	4.21e-20	19.3756	+++++++	cg02192891	ENSG00000254369	HOXA-AS3	HOXA-AS3_Exon	chr7	2	-	Exon (ENST00000222726.4/3202, exon 1 of 2)	7	27129977	27152576	22600	1	100133311	ENST00000518848.5	13458	HOXA cluster antisense RNA 3	ENST00000518848.5;ENST00000521197.5;ENST00000518947.6;ENST00000521231.1;ENST00000317201.6;ENST00000522788.5;ENST00000521401.1;ENST00000222726.4;ENST00000520854.1;ENST00000222728.3;ENST00000521478.1	100133311;100133311;100133311;100133311;3200;3200;3200;3202;3202;3203;3203	0;0;0;0;0;0;0;0;0;0;0	TRUE	FALSE	FALSE	FALSE	FALSE	TRUE	TRUE	FALSE	FALSE	Exon				29	75		mapped to different gene in human and mouse	PromF5		PMD
1604	cg18691948	7	NXPH1	8441437	9.17935	4.33684e-20	4.34e-20	19.3628	+++++++	cg18691948	ENSG00000122584	NXPH1	NXPH1_Intron	chr7	2	+	Intron (ENST00000405863.6/30010, intron 2 of 2)	7	8433609	8752961	319353	1	30010	ENST00000405863.6	7828	neurexophilin 1	ENST00000405863.6;ENST00000438764.1;ENST00000429542.1	30010;30010;30010	0;0;0	TRUE	FALSE	FALSE	FALSE	FALSE	FALSE	TRUE	FALSE	FALSE	Intron				9	15	ENSMUSG00000046178	conserved gene and region in mouse and human	ReprPC1		PMD
1605	cg10125423	7	UNCX	1239561	9.17838	4.37632e-20	4.38e-20	19.3589	+++++-+	cg10125423	ENSG00000164853	UNCX	UNCX_Intergenic_downstream	chr7	2	+	Distal Intergenic	7	1232872	1237326	4455	1	340260	ENST00000316333.9	6689	UNC homeobox	ENST00000316333.9	340260	0	FALSE	TRUE	FALSE	FALSE	FALSE	FALSE	FALSE	FALSE	TRUE	Intergenic_downstream				58	94	ENSMUSG00000029546	conserved gene and region in mouse and human	ReprPC1		PMD
1606	cg06472439	5	NR2F1-AS1	93582854	9.17741	4.4157e-20	4.42e-20	19.355	+++++++	cg06472439	ENSG00000237187	NR2F1-AS1	NR2F1-AS1_Intron	chr5	2	-	Intron (ENST00000659336.1/441094, intron 1 of 4)	5	93409367	93585622	176256	2	441094	ENST00000659336.1	2767	NR2F1 antisense RNA 1	ENST00000660523.1;ENST00000653598.1;ENST00000671683.1;ENST00000664017.1;ENST00000654055.1;ENST00000653325.1;ENST00000671432.1;ENST00000665798.1;ENST00000671514.1;ENST00000659336.1;ENST00000666033.1;ENST00000653419.1;ENST00000669221.1;ENST00000653133.1;ENST00000664135.1;ENST00000658662.1;ENST00000654431.1;ENST00000656155.1;ENST00000661345.1;ENST00000654617.1;ENST00000510254.6;ENST00000659381.1;ENS…	441094;441094;441094;441094;441094;441094;441094;441094;441094;441094;441094;441094;441094;441094;441094;441094;441094;441094;441094;441094;441094;441094;441094;441094;441094;441094;441094;441094;441094;441094;441094;441094;441094;441094;441094;441094;441094;441094;441094;441094;441094;441094;441094;441094;441094;441094;441094;441094;441094;441094;441094;441094;441094;441094;441094;441094;441094;…	0;0;0;0;0;0;0;0;0;0;0;0;0;0;0;0;0;0;0;0;0;0;0;0;0;0;0;0;0;0;0;0;0;0;0;0;0;0;0;0;0;0;0;0;0;0;0;0;0;0;0;0;0;0;0;0;0;0;0;0;0;0;0	TRUE	FALSE	FALSE	FALSE	FALSE	FALSE	TRUE	FALSE	FALSE	Intron				30	73		mapped to different gene in human and mouse	PromF5		PMD
1611	cg02885867	11	SPI1	47378550	9.16774	4.83032e-20	4.83e-20	19.316	+++++++	cg02885867	ENSG00000066336	SPI1	SPI1_fiveUTR	chr11	2	-	Promoter (<=1kb)	11	47354860	47378576	23717	2	6688	ENST00000378538.7	25	Spi-1 proto-oncogene	ENST00000378538.7;ENST00000227163.8;ENST00000533030.1;ENST00000533968.1	6688;6688;6688;6688	0;0;0;-63	TRUE	FALSE	TRUE	TRUE	FALSE	TRUE	FALSE	FALSE	FALSE	fiveUTR				1	7	ENSMUSG00000002111	conserved gene and region in mouse and human	EnhA8		HMD
1612	cg15713630	1	LMX1A	165235766	9.16092	5.14557e-20	5.15e-20	19.2886	+++++++	cg15713630	ENSG00000162761	LMX1A	LMX1A_Intron	chr1	2	-	Intron (ENST00000342310.7/4009, intron 4 of 8)	1	165201867	165356715	154849	2	4009	ENST00000342310.7	120948	LIM homeobox transcription factor 1 alpha	ENST00000342310.7;ENST00000294816.6;ENST00000367893.4	4009;4009;4009	0;0;0	TRUE	FALSE	FALSE	FALSE	FALSE	FALSE	TRUE	FALSE	FALSE	Intron				4	6	ENSMUSG00000026686	conserved gene and region in mouse and human	BivProm1		PMD
1613	cg04627479	7	DLX6-AS1	96991883	9.15956	5.21074e-20	5.21e-20	19.2831	+++++++	cg04627479		DLX6-AS1	DLX6-AS1_Intron	chr7	2	-	Intron (ENST00000430027.3/285987, intron 1 of 2)	7	96955141	97014065	58925	2	285987	ENST00000430027.3	22181	DLX6 antisense RNA 1	ENST00000430027.3;ENST00000659765.1;ENST00000458352.4;ENST00000656954.1;ENST00000605417.6;ENST00000658043.1;ENST00000654988.1;ENST00000452769.4;ENST00000437331.4;ENST00000430404.7	285987;285987;285987;285987;285987;285987;285987;285987;285987;285987	0;0;0;0;0;0;0;0;0;0	TRUE	FALSE	FALSE	FALSE	FALSE	FALSE	TRUE	FALSE	FALSE	Intron				18	31		mapped to different gene in human and mouse	ReprPC1		PMD
1615	cg03144020	6	RIMS1	71887092	9.15238	5.56914e-20	5.57e-20	19.2542	+++++++	cg03144020	ENSG00000079841	RIMS1	RIMS1_Exon	chr6	2	+	Promoter (<=1kb)	6	71886703	72264004	377302	1	22999	ENST00000370419.6	389	regulating synaptic membrane exocytosis 1	ENST00000370419.6;ENST00000491071.6;ENST00000517960.5;ENST00000518273.5;ENST00000521978.5;ENST00000522291.5;ENST00000520567.5;ENST00000264839.11	22999;22999;22999;22999;22999;22999;22999;22999	0;0;0;0;0;0;0;0	TRUE	FALSE	TRUE	FALSE	FALSE	TRUE	FALSE	FALSE	FALSE	Exon				10	12	ENSMUSG00000041670	mapped in human, not mapped in mouse	BivProm1		PMD
1620	cg13125030	19	ZNF536	30228392	9.13972	6.26157e-20	6.26e-20	19.2033	+++++++	cg13125030	ENSG00000198597	ZNF536	ZNF536_Exon	chr19	2	+	Promoter (<=1kb)	19	30228514	30548468	319955	1	9745	ENST00000585628.5	-121	zinc finger protein 536	ENST00000585628.5;ENST00000591488.1	9745;9745	0;0	TRUE	FALSE	TRUE	FALSE	FALSE	TRUE	TRUE	FALSE	FALSE	Exon				9	119	ENSMUSG00000043456	conserved gene but different region in human and mouse	BivProm1		PMD
1622	cg11452997	2	EVX2	176078704	9.13643	6.45499e-20	6.45e-20	19.1901	+++++++	cg11452997	ENSG00000174279	EVX2	EVX2_threeUTR	chr2	2	-	3' UTR	2	176077472	176083913	6442	2	344191	ENST00000308618.4	5208	even-skipped homeobox 2	ENST00000308618.4	344191	0	TRUE	FALSE	FALSE	FALSE	TRUE	TRUE	FALSE	FALSE	FALSE	threeUTR				9	36	ENSMUSG00000001815	conserved gene and region in mouse and human	ReprPC1		PMD
1623	cg18753125	1	AHDC1	27602768	9.13157	6.75159e-20	6.75e-20	19.1706	+++++++	cg18753125	ENSG00000126705	AHDC1	AHDC1_Promoter	chr1	2	-	Promoter (<=1kb)	1	27534035	27603592	69558	2	27245	ENST00000247087.10	823	AT-hook DNA binding motif containing 1	ENST00000247087.10;ENST00000644989.1;ENST00000374011.6;ENST00000642416.1;ENST00000642245.1;ENST00000643308.1;ENST00000490295.2;ENST00000645669.1;ENST00000480033.3;ENST00000644119.1;ENST00000643219.1;ENST00000646921.1;ENST00000646642.1	27245;27245;27245;27245;27245;27245;27245;27245;27245;27245;27245;27245;27245	0;0;0;0;0;0;0;0;0;0;0;0;0	TRUE	FALSE	TRUE	FALSE	FALSE	FALSE	TRUE	FALSE	FALSE	Promoter				3	50	ENSMUSG00000037692	conserved gene but different region in human and mouse	PromF5		HMD
1631	cg09399982	6	NRN1	6006807	9.12528	7.15504e-20	7.16e-20	19.1454	+++++-+	cg09399982	ENSG00000124785	NRN1	NRN1_fiveUTR	chr6	2	-	Promoter (<=1kb)	6	5997999	6006925	8927	2	51299	ENST00000244766.7	117	neuritin 1	ENST00000244766.7;ENST00000622188.4;ENST00000616243.1;ENST00000495850.1	51299;51299;51299;51299	0;0;0;0	TRUE	FALSE	TRUE	TRUE	FALSE	TRUE	TRUE	FALSE	FALSE	fiveUTR				4	9	ENSMUSG00000039114	conserved gene and region in mouse and human	BivProm1		PMD
1632	cg08156863	21	ADAMTS5	26967083	9.12493	7.1782e-20	7.18e-20	19.144	+++++++	cg08156863	ENSG00000154736	ADAMTS5	ADAMTS5_fiveUTR	chr21	2	-	Promoter (<=1kb)	21	26917922	26967088	49167	2	11096	ENST00000284987.6	4	ADAM metallopeptidase with thrombospondin type 1 motif 5	ENST00000284987.6;ENST00000652031.1	11096;11096	0;0	TRUE	FALSE	TRUE	TRUE	FALSE	TRUE	FALSE	FALSE	FALSE	fiveUTR				1	3	ENSMUSG00000022894	mapped in human, not mapped in mouse	PromF5		PMD
1634	cg20709200	2	PRKCE	45652171	9.12161	7.40134e-20	7.4e-20	19.1307	+++++++	cg20709200	ENSG00000171132	PRKCE	PRKCE_Exon	chr2	2	+	Promoter (<=1kb)	2	45651345	45843034	191690	1	5581	ENST00000421201.1	826	protein kinase C epsilon	ENST00000421201.1;ENST00000306156.8;ENST00000462720.6;ENST00000480453.5	5581;5581;5581;5581	0;0;0;0	TRUE	FALSE	TRUE	FALSE	FALSE	TRUE	FALSE	FALSE	FALSE	Exon				5	8	ENSMUSG00000045038	mapped in human, not mapped in mouse	PromF5		HMD
1635	cg03676512	4	HAND2-AS1	173530262	9.12096	7.44637e-20	7.45e-20	19.1281	+++++++	cg03676512	ENSG00000237125	HAND2-AS1	HAND2-AS1_Intron	chr4	2	+	Intron (ENST00000512099.5/79804, intron 1 of 3)	4	173527270	173583375	56106	1	79804	ENST00000512099.5	2992	HAND2 antisense RNA 1	ENST00000512099.5;ENST00000647267.1;ENST00000515310.5;ENST00000645435.1;ENST00000561655.2;ENST00000647106.1;ENST00000514673.5;ENST00000507062.5;ENST00000512929.5;ENST00000502334.5;ENST00000502941.5;ENST00000507322.5;ENST00000507636.5;ENST00000509640.5;ENST00000510221.5;ENST00000512246.5;ENST00000502896.5;ENST00000505621.5;ENST00000507571.5;ENST00000508534.5;ENST00000510339.5;ENST00000515350.5;ENS…	79804;79804;79804;79804;79804;79804;79804;79804;79804;79804;79804;79804;79804;79804;79804;79804;79804;79804;79804;79804;79804;79804;79804;79804;79804;79804;79804;79804;79804;79804;79804;79804;79804;79804;79804;79804;79804;79804;79804;79804;79804;79804;79804;79804;79804;79804;9464;9464;9464	0;0;0;0;0;0;0;0;0;0;0;0;0;0;0;0;0;0;0;0;0;0;0;0;0;0;0;0;0;0;0;0;0;0;0;0;0;0;0;0;0;0;0;0;0;0;0;0;0	TRUE	FALSE	FALSE	FALSE	FALSE	FALSE	TRUE	FALSE	FALSE	Intron				6	12		mapped to different gene in human and mouse	BivProm2		PMD
1636	cg15628325	6	TFAP2D	50715497	9.11767	7.67572e-20	7.68e-20	19.1149	+++++++	cg15628325	ENSG00000008197	TFAP2D	TFAP2D_Exon	chr6	2	+	Exon (ENST00000008391.3/83741, exon 2 of 8)	6	50713828	50772988	59161	1	83741	ENST00000008391.3	1669	transcription factor AP-2 delta	ENST00000008391.3;ENST00000492804.1	83741;83741	0;0	TRUE	FALSE	FALSE	FALSE	FALSE	TRUE	FALSE	FALSE	FALSE	Exon				16	33	ENSMUSG00000042596	mapped to different gene in human and mouse	ReprPC1		PMD
1639	cg26364230	4	HAND2-AS1	173531212	9.1049	8.63445e-20	8.63e-20	19.0638	+++++++	cg26364230	ENSG00000237125	HAND2-AS1	HAND2-AS1_Exon	chr4	2	+	Exon (ENST00000505032.5/79804, exon 3 of 3)	4	173527270	173583375	56106	1	79804	ENST00000512099.5	3942	HAND2 antisense RNA 1	ENST00000512099.5;ENST00000647267.1;ENST00000515310.5;ENST00000645435.1;ENST00000561655.2;ENST00000647106.1;ENST00000514673.5;ENST00000507062.5;ENST00000512929.5;ENST00000502334.5;ENST00000502941.5;ENST00000507322.5;ENST00000507636.5;ENST00000509640.5;ENST00000510221.5;ENST00000512246.5;ENST00000502896.5;ENST00000505621.5;ENST00000507571.5;ENST00000508534.5;ENST00000510339.5;ENST00000515350.5;ENS…	79804;79804;79804;79804;79804;79804;79804;79804;79804;79804;79804;79804;79804;79804;79804;79804;79804;79804;79804;79804;79804;79804;79804;79804;79804;79804;79804;79804;79804;79804;79804;79804;79804;79804;79804;79804;79804;79804;79804;79804;79804;79804;79804;79804;79804;79804;9464;9464;9464	0;0;0;0;0;0;0;0;0;0;0;0;0;0;0;0;0;0;0;0;0;0;0;0;0;0;0;0;0;0;0;0;0;0;0;0;0;0;0;0;0;0;0;0;0;0;0;0;0	TRUE	FALSE	FALSE	FALSE	FALSE	TRUE	TRUE	FALSE	FALSE	Exon				3	12		mapped to different gene in human and mouse	BivProm2		PMD
1644	cg18120675	2	SIX3	44942756	9.09693	9.29242e-20	9.29e-20	19.0319	+++++-+	cg18120675	ENSG00000138083	SIX3	SIX3_Exon	chr2	2	+	Exon (ENST00000260653.5/6496, exon 1 of 2)	2	44941702	44946071	4370	1	6496	ENST00000260653.5	1054	SIX homeobox 3	ENST00000419364.1;ENST00000456467.1;ENST00000437916.2;ENST00000444871.2;ENST00000260653.5	100506108;100506108;107985879;107985879;6496	0;-1262;0;-3868;0	TRUE	FALSE	FALSE	FALSE	FALSE	TRUE	FALSE	FALSE	FALSE	Exon				7	10	ENSMUSG00000038805	mapped in human, not mapped in mouse	BivProm2		PMD
1647	cg01562774	7	TWIST1	19116781	9.08999	9.90471e-20	9.9e-20	19.0042	+++++++	cg01562774	ENSG00000122691	TWIST1	TWIST1_Exon	chr7	2	-	Promoter (<=1kb)	7	19020991	19116924	95934	2	7291	ENST00000443687.5	142	twist family bHLH transcription factor 1	ENST00000443687.5;ENST00000354571.5;ENST00000242261.6	7291;7291;7291	0;0;0	TRUE	FALSE	TRUE	FALSE	FALSE	TRUE	FALSE	FALSE	FALSE	Exon				4	7	ENSMUSG00000035799	conserved gene and region in mouse and human	PromF5		PMD
1648	cg15301611	6	OSTM1	108114691	9.08991	9.91205e-20	9.91e-20	19.0038	+++++++	cg15301611	ENSG00000081087	OSTM1	OSTM1_Intron	chr6	2	-	Intron (ENST00000440575.6/28962, intron 2 of 6)	6	108044831	108165840	121010	2	28962	ENST00000440575.6	51148	osteoclastogenesis associated transmembrane protein 1	ENST00000440575.6	28962	0	TRUE	FALSE	FALSE	FALSE	FALSE	FALSE	TRUE	FALSE	FALSE	Intron				20	21	ENSMUSG00000038280	conserved gene and region in mouse and human	BivProm2		HMD
1650	cg22653845	15	SKOR1	67820156	9.08664	1.02144e-19	1.02e-19	18.9908	+++++++	cg22653845	ENSG00000188779	SKOR1	SKOR1_Promoter	chr15	2	+	Promoter (<=1kb)	15	67819704	67833836	14133	1	390598	ENST00000341418.10	452	SKI family transcriptional corepressor 1	ENST00000341418.10;ENST00000554240.5	390598;390598	0;0	TRUE	FALSE	TRUE	FALSE	FALSE	FALSE	TRUE	FALSE	FALSE	Promoter				6	16	ENSMUSG00000022245	mapped in human, not mapped in mouse	ReprPC1		HMD
1651	cg07751902	12	PPFIA2	81759449	9.08496	1.03734e-19	1.04e-19	18.9841	+++-+++	cg07751902	ENSG00000139220	PPFIA2	PPFIA2_fiveUTR	chr12	50	+	Promoter (<=1kb)	12	81445631	81759553	313923	2	8499	ENST00000551442.5	55	PTPRF interacting protein alpha 2	ENST00000549396.5;ENST00000550584.6;ENST00000549325.5;ENST00000548586.5;ENST00000552948.5;ENST00000551442.5;ENST00000547623.5;ENST00000550798.1	8499;8499;8499;8499;8499;8499;8499;8499	0;0;0;0;0;0;0;0	TRUE	FALSE	TRUE	TRUE	FALSE	TRUE	FALSE	FALSE	FALSE	fiveUTR	0	1	chr12:81759449:81759498:+	5	10	ENSMUSG00000053825	mapped in human, not mapped in mouse	BivProm1		PMD
1655	cg23734662	1	FOXD3-AS1	63319922	9.07919	1.09388e-19	1.09e-19	18.961	-++-+-+	cg23734662	ENSG00000230798	FOXD3-AS1	FOXD3-AS1_Intergenic_downstream	chr1	2	-	Distal Intergenic	1	63320884	63321529	646	2	100996301	ENST00000426393.5	1607	FOXD3 antisense RNA 1	ENST00000426393.5;ENST00000418244.5;ENST00000449386.5;ENST00000431294.5;ENST00000427268.1;ENST00000666431.1;ENST00000656075.1;ENST00000635458.1;ENST00000447183.3;ENST00000662017.1;ENST00000666885.1;ENST00000658184.1;ENST00000634725.1;ENST00000656229.1;ENST00000635555.1;ENST00000653027.1;ENST00000664269.1;ENST00000667005.1;ENST00000667879.1;ENST00000667957.1;ENST00000655035.1;ENST00000660198.1;ENS…	100996301;100996301;100996301;100996301;100996301;199899;199899;199899;199899;199899;199899;199899;199899;199899;199899;199899;199899;199899;199899;199899;199899;199899;199899;199899;199899;199899;199899;199899;199899;199899;199899;199899;199899;27022	1606;2513;2535;0;0;0;0;0;0;0;0;0;0;0;0;0;0;0;0;0;0;0;0;0;0;0;0;0;0;0;0;0;0;0	FALSE	TRUE	FALSE	FALSE	FALSE	FALSE	FALSE	FALSE	TRUE	Intergenic_downstream				4	12		mapped in human, not mapped in mouse	BivProm2		HMD
1656	cg15956344	13	GPC6	93227622	9.07772	1.10874e-19	1.11e-19	18.9552	+++++++	cg15956344	ENSG00000183098	GPC6	GPC6_Promoter	chr13	2	+	Promoter (<=1kb)	13	93226807	94408020	1181214	1	10082	ENST00000377047.9	815	glypican 6	ENST00000377047.9	10082	0	TRUE	FALSE	TRUE	FALSE	FALSE	FALSE	TRUE	FALSE	FALSE	Promoter				1	3	ENSMUSG00000058571	conserved gene and region in mouse and human	PromF5		PMD
1657	cg05801021	10	DRGX	49396212	9.07421	1.14502e-19	1.15e-19	18.9412	+++++++	cg05801021	ENSG00000165606	DRGX	DRGX_Promoter	chr10	2	-	Promoter (<=1kb)	10	49366116	49396016	29901	2	644168	ENST00000434016.2	-197	dorsal root ganglia homeobox	ENST00000374139.6;ENST00000434016.2	644168;644168	0;0	FALSE	TRUE	TRUE	FALSE	FALSE	FALSE	FALSE	FALSE	FALSE	Promoter				14	23	ENSMUSG00000041730	conserved gene and region in mouse and human	ReprPC1		PMD
1658	cg20583171	2	PAX3	222269347	9.07076	1.18186e-19	1.18e-19	18.9274	+++++++	cg20583171	ENSG00000135903	PAX3	PAX3_Intron	chr2	2	-	Intron (ENST00000392069.6/5077, intron 4 of 9)	2	222199888	222298981	99094	2	5077	ENST00000392069.6	29633	paired box 3	ENST00000392069.6;ENST00000392070.6;ENST00000336840.11;ENST00000344493.9;ENST00000409551.7;ENST00000350526.9;ENST00000644490.1;ENST00000647467.1	5077;5077;5077;5077;5077;5077;5077;5077	0;0;0;0;0;0;0;0	TRUE	FALSE	FALSE	FALSE	FALSE	FALSE	TRUE	FALSE	FALSE	Intron				9	13	ENSMUSG00000004872	mapped in human, not mapped in mouse	BivProm3		PMD
1659	cg16188689	6	NR2E1	108174879	9.06883	1.20304e-19	1.2e-19	18.9197	+++++++	cg16188689	ENSG00000112333	NR2E1	NR2E1_fiveUTR	chr6	2	+	5' UTR	6	108166058	108188809	22752	1	7101	ENST00000368986.8	8821	nuclear receptor subfamily 2 group E member 1	ENST00000368986.8;ENST00000368983.3;ENST00000426403.1;ENST00000484978.1	7101;7101;7101;7101	0;0;0;-1224	TRUE	FALSE	FALSE	TRUE	FALSE	TRUE	FALSE	FALSE	FALSE	fiveUTR				1	11	ENSMUSG00000019803	conserved gene but different region in human and mouse	ReprPC1		HMD
1663	cg07187725	2	HAAO	42810563	9.06	1.30452e-19	1.3e-19	18.8845	+++++++	cg07187725	ENSG00000162882	HAAO	HAAO_Intergenic_upstream	chr2	2	-	Distal Intergenic	2	42769887	42792593	22707	2	23498	ENST00000406924.6	-17971	3-hydroxyanthranilate 3,4-dioxygenase				FALSE	TRUE	FALSE	FALSE	FALSE	FALSE	FALSE	FALSE	TRUE	Intergenic_upstream				6	6	ENSMUSG00000000673	mapped to different gene in human and mouse	TSS1	tRNA	HMD
1664	cg01234044	7	UNCX	1237949	9.05964	1.30878e-19	1.31e-19	18.8831	+++++-+	cg01234044	ENSG00000164853	UNCX	UNCX_Intergenic_downstream	chr7	2	+	Distal Intergenic	7	1232872	1237326	4455	1	340260	ENST00000316333.9	5077	UNC homeobox	ENST00000316333.9	340260	0	FALSE	TRUE	FALSE	FALSE	FALSE	FALSE	FALSE	FALSE	TRUE	Intergenic_downstream				58	94	ENSMUSG00000029546	conserved gene and region in mouse and human	ReprPC1		PMD
1665	cg12128839	7	HOXA-AS3	27143817	9.05771	1.33217e-19	1.33e-19	18.8754	-++++++	cg12128839	ENSG00000254369	HOXA-AS3	HOXA-AS3_Intron	chr7	2	+	Intron (ENST00000518848.5/100133311, intron 1 of 2)	7	27129977	27152576	22600	1	100133311	ENST00000518848.5	13840	HOXA cluster antisense RNA 3	ENST00000518848.5;ENST00000521197.5;ENST00000518947.6;ENST00000521231.1;ENST00000317201.6;ENST00000522788.5;ENST00000521401.1;ENST00000222726.4;ENST00000520854.1;ENST00000222728.3;ENST00000521478.1	100133311;100133311;100133311;100133311;3200;3200;3200;3202;3202;3203;3203	0;0;0;0;0;0;0;0;0;0;0	TRUE	FALSE	FALSE	FALSE	FALSE	FALSE	TRUE	FALSE	FALSE	Intron				33	75		mapped to different gene in human and mouse	BivProm4		PMD
1667	cg09775837	17	SGSM2	2367352	9.05469	1.36961e-19	1.37e-19	18.8634	+++++-+	cg09775837	ENSG00000141258	SGSM2	SGSM2_Exon	chr17	2	+	Exon (ENST00000268989.8/9905, exon 12 of 24)	17	2337501	2381054	43554	1	9905	ENST00000268989.8	29851	small G protein signaling modulator 2	ENST00000268989.8;ENST00000573062.5;ENST00000426855.6;ENST00000574563.5;ENST00000574650.1;ENST00000570431.1;ENST00000574857.1;ENST00000575367.1	9905;9905;9905;9905;9905;9905;9905;9905	0;29846;0;0;5575;3790;0;0	TRUE	FALSE	FALSE	FALSE	FALSE	TRUE	TRUE	FALSE	FALSE	Exon				3	3	ENSMUSG00000038351	conserved gene and region in mouse and human	TxWk2		HMD
1669	cg27379399	1	AHDC1	27602766	9.05078	1.41949e-19	1.42e-19	18.8479	+++-+++	cg27379399	ENSG00000126705	AHDC1	AHDC1_Promoter	chr1	2	-	Promoter (<=1kb)	1	27534035	27603592	69558	2	27245	ENST00000247087.10	825	AT-hook DNA binding motif containing 1	ENST00000247087.10;ENST00000644989.1;ENST00000374011.6;ENST00000642416.1;ENST00000642245.1;ENST00000643308.1;ENST00000490295.2;ENST00000645669.1;ENST00000480033.3;ENST00000644119.1;ENST00000643219.1;ENST00000646921.1;ENST00000646642.1	27245;27245;27245;27245;27245;27245;27245;27245;27245;27245;27245;27245;27245	0;0;0;0;0;0;0;0;0;0;0;0;0	TRUE	FALSE	TRUE	FALSE	FALSE	FALSE	TRUE	FALSE	FALSE	Promoter				3	50	ENSMUSG00000037692	conserved gene but different region in human and mouse	PromF5		HMD
1670	cg09882188	1	NFIA	61080163	9.04921	1.44002e-19	1.44e-19	18.8416	+++++++	cg09882188	ENSG00000162599	NFIA	NFIA_Intron	chr1	2	+	Intron (ENST00000371191.5/4774, intron 1 of 10)	1	60865259	61455525	590267	1	4774	ENST00000371191.5	214904	nuclear factor I A	ENST00000371191.5;ENST00000664495.1;ENST00000476646.5;ENST00000407417.7;ENST00000479364.1;ENST00000371189.8;ENST00000664149.1;ENST00000670151.1;ENST00000662015.1;ENST00000403491.8;ENST00000371187.7;ENST00000485903.6;ENST00000371185.6;ENST00000371184.6	4774;4774;4774;4774;4774;4774;4774;4774;4774;4774;4774;4774;4774;4774	0;0;0;0;0;0;0;0;0;0;0;0;0;0	TRUE	FALSE	FALSE	FALSE	FALSE	FALSE	TRUE	FALSE	FALSE	Intron				35	59	ENSMUSG00000028565	conserved gene and region in mouse and human	PromF5		HMD
1671	cg00054169	7	HOXA-AS3	27143641	9.04827	1.4525e-19	1.45e-19	18.8379	-++++++	cg00054169	ENSG00000254369	HOXA-AS3	HOXA-AS3_fiveUTR	chr7	2	-	5' UTR	7	27129977	27152576	22600	1	100133311	ENST00000518848.5	13664	HOXA cluster antisense RNA 3	ENST00000518848.5;ENST00000521197.5;ENST00000518947.6;ENST00000521231.1;ENST00000317201.6;ENST00000522788.5;ENST00000521401.1;ENST00000222726.4;ENST00000520854.1;ENST00000222728.3;ENST00000521478.1	100133311;100133311;100133311;100133311;3200;3200;3200;3202;3202;3203;3203	0;0;0;0;0;0;0;0;0;0;0	TRUE	FALSE	FALSE	TRUE	FALSE	TRUE	TRUE	FALSE	FALSE	fiveUTR				10	75		mapped to different gene in human and mouse	BivProm4		PMD
1675	cg00987824	5	POU4F3	146339522	9.04161	1.54377e-19	1.54e-19	18.8114	+++++++	cg00987824	ENSG00000091010	POU4F3	POU4F3_Promoter	chr5	2	+	Promoter (<=1kb)	5	146338839	146341728	2890	1	5459	ENST00000646991.2	683	POU class 4 homeobox 3	ENST00000506502.2;ENST00000646991.2	54439;5459	0;0	TRUE	FALSE	TRUE	FALSE	FALSE	FALSE	TRUE	FALSE	FALSE	Promoter				6	15	ENSMUSG00000024497	conserved gene but different region in human and mouse	ReprPC1		PMD
1677	cg08229223	4	NKX1-1	1405305	9.03678	1.61349e-19	1.61e-19	18.7922	+++++++	cg08229223	ENSG00000235608	NKX1-1	NKX1-1_Intron	chr4	2	-	Intron (ENST00000422806.1/54729, intron 1 of 1)	4	1402932	1406331	3400	2	54729	ENST00000422806.1	1025	NK1 homeobox 1	ENST00000422806.1	54729	0	TRUE	FALSE	FALSE	FALSE	FALSE	FALSE	TRUE	FALSE	FALSE	Intron				3	12	ENSMUSG00000029112	conserved gene but different region in human and mouse	ReprPC1		PMD
1688	cg20730877	7	HOXA-AS3	27143647	9.01938	1.89149e-19	1.89e-19	18.7232	+++++++	cg20730877	ENSG00000254369	HOXA-AS3	HOXA-AS3_fiveUTR	chr7	2	-	5' UTR	7	27129977	27152576	22600	1	100133311	ENST00000518848.5	13670	HOXA cluster antisense RNA 3	ENST00000518848.5;ENST00000521197.5;ENST00000518947.6;ENST00000521231.1;ENST00000317201.6;ENST00000522788.5;ENST00000521401.1;ENST00000222726.4;ENST00000520854.1;ENST00000222728.3;ENST00000521478.1	100133311;100133311;100133311;100133311;3200;3200;3200;3202;3202;3203;3203	0;0;0;0;0;0;0;0;0;0;0	TRUE	FALSE	FALSE	TRUE	FALSE	TRUE	TRUE	FALSE	FALSE	fiveUTR				10	75		mapped to different gene in human and mouse	BivProm4		PMD
1693	cg06868273	10	DRGX	49396158	9.01039	2.05328e-19	2.05e-19	18.6876	+++++++	cg06868273	ENSG00000165606	DRGX	DRGX_Promoter	chr10	2	-	Promoter (<=1kb)	10	49366116	49396016	29901	2	644168	ENST00000434016.2	-143	dorsal root ganglia homeobox	ENST00000374139.6;ENST00000434016.2	644168;644168	0;0	FALSE	TRUE	TRUE	FALSE	FALSE	FALSE	FALSE	FALSE	FALSE	Promoter				14	23	ENSMUSG00000041730	conserved gene and region in mouse and human	ReprPC1		PMD
1695	cg04293746	2	HOXD3	176159099	9.0084	2.09088e-19	2.09e-19	18.6797	+++++++	cg04293746	ENSG00000128652	HOXD3	HOXD3_Intron	chr2	2	+	Intron (ENST00000432796.2/3232, intron 1 of 1)	2	176136957	176169415	32459	1	3232	ENST00000432796.2	22142	homeobox D3	ENST00000432796.2;ENST00000410016.5;ENST00000249440.4;ENST00000413969.6	3232;3232;3232;401022	0;0;0;0	TRUE	FALSE	FALSE	FALSE	FALSE	FALSE	TRUE	FALSE	FALSE	Intron				27	39	ENSMUSG00000079277	conserved gene and region in mouse and human	ReprPC2		PMD
1697	cg21028063	8	ZFHX4	76683916	9.00592	2.13867e-19	2.14e-19	18.6699	+++++++	cg21028063	ENSG00000091656	ZFHX4	ZFHX4_fiveUTR	chr8	2	+	5' UTR	8	76681239	76778439	97201	1	79776	ENST00000517683.1	2677	zinc finger homeobox 4	ENST00000522961.1;ENST00000666902.1;ENST00000669823.1;ENST00000518143.2;ENST00000663655.1;ENST00000522357.2;ENST00000663063.1;ENST00000517683.1;ENST00000651372.2;ENST00000458716.2;ENST00000520307.5;ENST00000523885.2	100192378;100192378;100192378;100192378;100192378;100192378;100192378;79776;79776;79776;79776;79776	0;0;0;0;0;0;0;0;0;0;0;0	TRUE	FALSE	FALSE	TRUE	FALSE	TRUE	TRUE	FALSE	FALSE	fiveUTR				6	64	ENSMUSG00000025255	mapped in human, not mapped in mouse	BivProm4		PMD
1700	cg05441248	2	NRXN1	50346782	9.00434	2.16967e-19	2.17e-19	18.6636	+++++++	cg05441248	ENSG00000179915	NRXN1	NRXN1_fiveUTR	chr2	2	-	5' UTR	2	49918503	51032132	1113630	2	9378	ENST00000401669.7	685349	neurexin 1	ENST00000401669.7;ENST00000625672.2;ENST00000406316.6;ENST00000404971.5;ENST00000342183.9;ENST00000401710.5;ENST00000637906.1;ENST00000611589.4;ENST00000628364.2;ENST00000405472.7;ENST00000630543.2;ENST00000635264.1;ENST00000637889.1;ENST00000636298.1;ENST00000331040.9;ENST00000625320.2;ENST00000636818.1	9378;9378;9378;9378;9378;9378;9378;9378;9378;9378;9378;9378;9378;9378;9378;9378;9378	0;0;0;0;0;0;0;0;0;0;0;0;0;0;0;0;0	TRUE	FALSE	FALSE	TRUE	FALSE	TRUE	TRUE	FALSE	FALSE	fiveUTR				6	33	ENSMUSG00000024109	conserved gene but different region in human and mouse	BivProm2		PMD
1706	cg18454765	20	MAFB	40688174	8.99645	2.33132e-19	2.33e-19	18.6324	+++++++	cg18454765	ENSG00000204103	MAFB	MAFB_Exon	chr20	2	-	Exon (ENST00000373313.3/9935, exon 1 of 1)	20	40685848	40689236	3389	2	9935	ENST00000373313.3	1061	MAF bZIP transcription factor B	ENST00000373313.3	9935	0	TRUE	FALSE	FALSE	FALSE	FALSE	TRUE	FALSE	FALSE	FALSE	Exon				14	27	ENSMUSG00000074622	conserved gene and region in mouse and human	BivProm1		PMD
1707	cg25053457	11	IGSF9B	133956763	8.99617	2.33725e-19	2.34e-19	18.6313	-++++++	cg25053457	ENSG00000080854	IGSF9B	IGSF9B_fiveUTR	chr11	2	-	Promoter (<=1kb)	11	133896438	133956985	60548	2	22997	ENST00000533871.7	221	immunoglobulin superfamily member 9B	ENST00000533871.7;ENST00000321016.12;ENST00000526663.1	22997;22997;22997	0;0;-4547	TRUE	FALSE	TRUE	TRUE	FALSE	TRUE	FALSE	FALSE	FALSE	fiveUTR				1	5	ENSMUSG00000034275	conserved gene and region in mouse and human	TSS2		PMD
1710	cg01466662	7	TMEM196	19772493	8.99056	2.45967e-19	2.46e-19	18.6091	-++++++	cg01466662	ENSG00000173452	TMEM196	TMEM196_Promoter	chr7	2	-	Promoter (<=1kb)	7	19719310	19773392	54083	2	256130	ENST00000405844.5	898	transmembrane protein 196	ENST00000405844.5;ENST00000405764.7;ENST00000422233.5;ENST00000433641.5;ENST00000493519.2	256130;256130;256130;256130;256130	0;0;0;0;0	TRUE	FALSE	TRUE	FALSE	FALSE	FALSE	TRUE	FALSE	FALSE	Promoter				1	3		mapped to different gene in human and mouse	BivProm2		PMD
1711	cg09258636	7	SP8	20793443	8.98637	2.55541e-19	2.56e-19	18.5925	+++++-+	cg09258636	ENSG00000164651	SP8	SP8_Promoter	chr7	2	-	Promoter (6-7kb)	7	20782283	20786886	4604	2	221833	ENST00000617581.4	-6558	Sp8 transcription factor				FALSE	TRUE	TRUE	FALSE	FALSE	FALSE	FALSE	FALSE	FALSE	Promoter				28	29	ENSMUSG00000048562	conserved gene and region in mouse and human	ReprPC1		PMD
1713	cg07676309	14	NPAS3	33800854	8.98418	2.60676e-19	2.61e-19	18.5839	+++++++	cg07676309	ENSG00000151322	NPAS3	NPAS3_Exon	chr14	2	+	Exon (ENST00000551634.5/64067, exon 11 of 11)	14	32934933	33801103	866171	1	64067	ENST00000551634.5	865921	neuronal PAS domain protein 3	ENST00000551634.5;ENST00000551492.5;ENST00000346562.6;ENST00000548645.5;ENST00000356141.8;ENST00000357798.9	64067;64067;64067;64067;64067;64067	0;0;0;0;0;0	TRUE	FALSE	FALSE	FALSE	FALSE	TRUE	FALSE	FALSE	FALSE	Exon				11	111	ENSMUSG00000021010	mapped in human, not mapped in mouse	Acet1		HMD
1717	cg07479336	3	FEZF2	62374409	8.96595	3.0762e-19	3.08e-19	18.512	+++++++	cg07479336	ENSG00000153266	FEZF2	FEZF2_Promoter	chr3	2	-	Promoter (<=1kb)	3	62369681	62374324	4644	2	55079	ENST00000486811.5	-86	FEZ family zinc finger 2	ENST00000283268.8;ENST00000486811.5;ENST00000475839.1	55079;55079;55079	0;0;0	FALSE	TRUE	TRUE	FALSE	FALSE	FALSE	FALSE	FALSE	FALSE	Promoter				13	24	ENSMUSG00000021743	conserved gene but different region in human and mouse	BivProm2		PMD
1718	cg13328515	4	POU4F2	146639908	8.96012	3.24312e-19	3.24e-19	18.489	+++++++	cg13328515	ENSG00000151615	POU4F2	POU4F2_Exon	chr4	2	+	Exon (ENST00000281321.3/5458, exon 2 of 2)	4	146638893	146642474	3582	1	5458	ENST00000281321.3	1015	POU class 4 homeobox 2	ENST00000281321.3	5458	0	TRUE	FALSE	FALSE	FALSE	FALSE	TRUE	FALSE	FALSE	FALSE	Exon				6	26	ENSMUSG00000031688	mapped in human, not mapped in mouse	ReprPC1		PMD
1723	cg07517669	2	HOXD10	176119126	8.95548	3.38255e-19	3.38e-19	18.4708	+++++++	cg07517669	ENSG00000128710	HOXD10	HOXD10_Exon	chr2	2	+	Exon (ENST00000490088.2/3236, exon 2 of 2)	2	176108790	176119394	10605	1	3236	ENST00000490088.2	10336	homeobox D10	ENST00000440016.6;ENST00000249499.8;ENST00000490088.2;ENST00000549469.1;ENST00000249501.4	100506783;3235;3236;3236;3236	0;0;0;0;0	TRUE	FALSE	FALSE	FALSE	FALSE	TRUE	FALSE	FALSE	FALSE	Exon				24	29	ENSMUSG00000050368	conserved gene and region in mouse and human	BivProm2		PMD
1726	cg00930873	15	LOC283665	58065775	8.95286	3.46402e-19	3.46e-19	18.4604	+++++-+	cg00930873		LOC283665	LOC283665_fiveUTR	chr15	2	-	Promoter (<=1kb)	15	58065225	58071043	5819	1	283665	ENST00000559684.1	550	uncharacterized LOC283665	ENST00000559684.1;ENST00000537372.5;ENST00000249750.9;ENST00000347587.7;ENST00000430119.6;ENST00000558231.5;ENST00000558595.5;ENST00000558239.5;ENST00000557967.5;ENST00000558073.5;ENST00000559297.5;ENST00000560122.5	283665;8854;8854;8854;8854;8854;8854;8854;8854;8854;8854;8854	0;0;-64;-37;-107;0;-64;0;0;0;0;0	TRUE	FALSE	TRUE	TRUE	FALSE	TRUE	TRUE	FALSE	FALSE	fiveUTR				1	1		mapped in human, not mapped in mouse	BivProm1		PMD
1730	cg25769211	20	NKX2-2	21516258	8.94573	3.69508e-19	3.7e-19	18.4324	+++++++	cg25769211	ENSG00000125820	NKX2-2	NKX2-2_Promoter	chr20	2	-	Promoter (2-3kb)	20	21511017	21514064	3048	2	4821	ENST00000377142.5	-2195	NK2 homeobox 2	ENST00000377142.5	4821	0	FALSE	TRUE	TRUE	FALSE	FALSE	FALSE	FALSE	FALSE	FALSE	Promoter				20	30	ENSMUSG00000027434	mapped to different gene in human and mouse	ReprPC1		PMD
1734	cg26161880	5	LOC101929154	77972293	8.93505	4.06982e-19	4.07e-19	18.3904	+++++++	cg26161880	ENSG00000287162	LOC101929154	LOC101929154_Intergenic_downstream	chr5	2	+	Distal Intergenic	5	77958243	77959092	850	1	101929154	ENST00000658162.1	14050	uncharacterized LOC101929154				FALSE	TRUE	FALSE	FALSE	FALSE	FALSE	FALSE	FALSE	TRUE	Intergenic_downstream				19	22		mapped to different gene in human and mouse	BivProm2		PMD
1737	cg21197193	7	UNCX	1238600	8.93107	4.21897e-19	4.22e-19	18.3748	+++++-+	cg21197193	ENSG00000164853	UNCX	UNCX_Intergenic_downstream	chr7	2	+	Distal Intergenic	7	1232872	1237326	4455	1	340260	ENST00000316333.9	5728	UNC homeobox	ENST00000316333.9	340260	0	FALSE	TRUE	FALSE	FALSE	FALSE	FALSE	FALSE	FALSE	TRUE	Intergenic_downstream				58	94	ENSMUSG00000029546	mapped in human, not mapped in mouse	ReprPC1		PMD
1739	cg13502730	1	BARHL2	90728690	8.92247	4.55987e-19	4.56e-19	18.341	+++++++	cg13502730	ENSG00000143032	BARHL2	BARHL2_Intergenic_upstream	chr1	2	+	Distal Intergenic	1	90711539	90717302	5764	2	343472	ENST00000370445.5	-11388	BarH like homeobox 2				FALSE	TRUE	FALSE	FALSE	FALSE	FALSE	FALSE	FALSE	TRUE	Intergenic_upstream				11	29	ENSMUSG00000034384	conserved gene but different region in human and mouse	ReprPC1		PMD
1743	cg16118889	14	LINC01551	28778417	8.91295	4.96929e-19	4.97e-19	18.3037	+++++++	cg16118889	ENSG00000186960	LINC01551	LINC01551_Exon	chr14	2	+	Exon (ENST00000552957.5/387978, exon 4 of 4)	14	28771676	28792275	20600	1	387978	ENST00000668749.1	6741	long intergenic non-protein coding RNA 1551	ENST00000664733.1;ENST00000656598.1;ENST00000668749.1;ENST00000399387.9;ENST00000622740.3;ENST00000552957.5;ENST00000548213.2;ENST00000653638.1;ENST00000671672.1	105370424;105370424;387978;387978;387978;387978;387978;387978;387978	7275;7380;0;0;0;0;0;0;0	TRUE	FALSE	FALSE	FALSE	FALSE	TRUE	TRUE	FALSE	FALSE	Exon				5	6		mapped in human, not mapped in mouse	ReprPC1		PMD
1744	cg11908885	18	CELF4	37565551	8.91123	5.0469e-19	5.05e-19	18.297	+++++++	cg11908885	ENSG00000101489	CELF4	CELF4_Exon	chr18	2	-	Promoter (<=1kb)	18	37243040	37565798	322759	2	56853	ENST00000420428.7	246	CUGBP Elav-like family member 4	ENST00000420428.7;ENST00000334919.9;ENST00000591287.5;ENST00000601019.5;ENST00000361795.9;ENST00000603232.6;ENST00000591282.5;ENST00000588597.5;ENST00000601392.5;ENST00000587449.1	56853;56853;56853;56853;56853;56853;56853;56853;56853;56853	0;0;0;0;0;0;0;0;0;0	TRUE	FALSE	TRUE	FALSE	FALSE	TRUE	TRUE	FALSE	FALSE	Exon				20	68	ENSMUSG00000024268	conserved gene and region in mouse and human	BivProm1		PMD
1750	cg08661762	7	MNX1-AS1	157020413	8.89945	5.61224e-19	5.61e-19	18.2509	-++++++	cg08661762	ENSG00000243479	MNX1-AS1	MNX1-AS1_Intergenic_downstream	chr7	2	+	Distal Intergenic	7	157010805	157016426	5622	1	645249	ENST00000480284.1	9608	MNX1 antisense RNA 1 (head to head)	ENST00000480284.1	645249	9608	FALSE	TRUE	FALSE	FALSE	FALSE	FALSE	FALSE	FALSE	TRUE	Intergenic_downstream				7	7		mapped in human, not mapped in mouse	ReprPC1		PMD
1754	cg04784672	14	LRFN5	41608471	8.89713	5.73082e-19	5.73e-19	18.2418	++-++-+	cg04784672	ENSG00000165379	LRFN5	LRFN5_fiveUTR	chr14	2	+	Promoter (<=1kb)	14	41607570	41904549	296980	1	145581	ENST00000298119.8	901	leucine rich repeat and fibronectin type III domain containing 5	ENST00000298119.8;ENST00000555279.5;ENST00000553926.1;ENST00000554120.5	145581;145581;145581;145581	0;0;0;0	TRUE	FALSE	TRUE	TRUE	FALSE	TRUE	FALSE	FALSE	FALSE	fiveUTR				1	5	ENSMUSG00000035653	mapped in human, not mapped in mouse	BivProm1		PMD
1756	cg03260249	17	HOXB-AS1	48544792	8.89465	5.86061e-19	5.86e-19	18.2321	+++++++	cg03260249	ENSG00000230148	HOXB-AS1	HOXB-AS1_Exon	chr17	2	-	Exon (ENST00000330070.5/3212, exon 1 of 2)	17	48543551	48546087	2537	1	100874362	ENST00000504972.3	1241	HOXB cluster antisense RNA 1	ENST00000504972.3;ENST00000435312.5;ENST00000508688.5;ENST00000502764.2;ENST00000330070.5;ENST00000571287.1;ENST00000470495.1;ENST00000465846.6	100874362;100874362;100874362;100874362;3212;3212;3213;404266	0;0;0;0;0;-883;0;0	TRUE	FALSE	FALSE	FALSE	FALSE	TRUE	TRUE	FALSE	FALSE	Exon				5	5		mapped to different gene in human and mouse	PromF5		PMD
1761	cg03291757	10	LBX1-AS1	101224836	8.88683	6.28771e-19	6.29e-19	18.2015	+++++-+	cg03291757		LBX1-AS1	LBX1-AS1_Promoter	chr10	2	-	Promoter (4-5kb)	10	101229577	101240838	11262	1	399806	ENST00000546988.3	-4741	LBX1 antisense RNA 1	ENST00000370193.3;ENST00000546988.3;ENST00000547077.1	10660;399806;399806	0;0;-4757	FALSE	TRUE	TRUE	FALSE	FALSE	FALSE	FALSE	FALSE	FALSE	Promoter				17	42		mapped to different gene in human and mouse	ReprPC1		PMD
1763	cg11716762	12	HOXC4	54054652	8.88636	6.3142e-19	6.31e-19	18.1997	-++++-+	cg11716762	ENSG00000198353	HOXC4	HOXC4_Intron	chr12	2	+	Intron (ENST00000303406.4/3221, intron 3 of 3)	12	54016931	54055327	38397	1	3221	ENST00000303406.4	37721	homeobox C4	ENST00000303406.4;ENST00000507650.1;ENST00000430889.3;ENST00000515617.1	3221;3221;3221;440101	0;0;0;0	TRUE	FALSE	FALSE	FALSE	FALSE	FALSE	TRUE	FALSE	FALSE	Intron				53	127	ENSMUSG00000075394	mapped in human, not mapped in mouse	BivProm4		PMD
1770	cg03557129	2	SIX2	45008932	8.87565	6.95272e-19	6.95e-19	18.1578	+++++++	cg03557129	ENSG00000170577	SIX2	SIX2_Exon	chr2	2	-	Promoter (<=1kb)	2	45005182	45009452	4271	2	10736	ENST00000303077.7	519	SIX homeobox 2	ENST00000303077.7	10736	0	TRUE	FALSE	TRUE	FALSE	FALSE	TRUE	FALSE	FALSE	FALSE	Exon				3	3	ENSMUSG00000024134	conserved gene and region in mouse and human	BivProm1		PMD
1787	cg25857570	10	BTRC	101322923	8.84235	9.37249e-19	9.37e-19	18.0281	+++++++	cg25857570	ENSG00000166167	BTRC	BTRC_Exon	chr10	2	-	Exon (ENST00000450669.2/ENST00000450669.2, exon 2 of 3)	10	101354033	101557319	203287	1	8945	ENST00000393441.8	-31110	beta-transducin repeat containing E3 ubiquitin protein ligase				TRUE	FALSE	FALSE	FALSE	FALSE	TRUE	FALSE	FALSE	FALSE	Exon				17	81	ENSMUSG00000025217	conserved gene and region in mouse and human	ReprPC5		HMD
1788	cg25657187	5	LINC00461	88673395	8.84105	9.48225e-19	9.48e-19	18.0231	+++++++	cg25657187	ENSG00000245526	LINC00461	LINC00461_Exon	chr5	2	-	Exon (ENST00000665865.1/645323, exon 1 of 4)	5	88507546	88684808	177263	2	645323	ENST00000506978.5	11412	long intergenic non-protein coding RNA 461	ENST00000657578.1;ENST00000659116.1;ENST00000510274.1;ENST00000506978.5;ENST00000662192.1;ENST00000669424.1;ENST00000664240.1;ENST00000665062.1;ENST00000665865.1;ENST00000656755.1;ENST00000513805.6;ENST00000509405.6;ENST00000659156.1;ENST00000506664.6;ENST00000506014.5;ENST00000502301.5;ENST00000500197.6;ENST00000505030.6;ENST00000511014.7;ENST00000666342.1;ENST00000509265.2;ENST00000663276.1;ENS…	109729137;109729137;109729137;645323;645323;645323;645323;645323;645323;645323;645323;645323;645323;645323;645323;645323;645323;645323;645323;645323;645323;645323;645323;645323;645323;645323;645323;645323;645323;645323;645323;645323	0;0;0;0;0;0;0;0;0;0;0;0;0;0;0;0;0;0;0;0;0;0;0;0;0;0;0;0;0;0;0;-89	TRUE	FALSE	FALSE	FALSE	FALSE	TRUE	TRUE	FALSE	FALSE	Exon				27	54		mapped to different gene in human and mouse	BivProm2		PMD
1791	cg05960393	9	LMX1B	126638563	8.83779	9.76329e-19	9.76e-19	18.0104	-++++++	cg05960393	ENSG00000136944	LMX1B	LMX1B_Intron	chr9	2	+	Intron (ENST00000526117.5/4010, intron 2 of 7)	9	126614443	126696451	82009	1	4010	ENST00000526117.5	24120	LIM homeobox transcription factor 1 beta	ENST00000526117.5;ENST00000355497.9;ENST00000373474.8;ENST00000561065.1	4010;4010;4010;4010	0;0;0;0	TRUE	FALSE	FALSE	FALSE	FALSE	FALSE	TRUE	FALSE	FALSE	Intron				23	29	ENSMUSG00000038765	conserved gene and region in mouse and human	BivProm2		PMD
1793	cg06762071	9	ELAVL2	23822881	8.83238	1.02473e-18	1.02e-18	17.9894	+++++++	cg06762071	ENSG00000107105	ELAVL2	ELAVL2_Intron	chr9	2	-	Intron (ENST00000397312.7/1993, intron 1 of 6)	9	23690104	23826240	136137	2	1993	ENST00000397312.7	3358	ELAV like RNA binding protein 2	ENST00000380110.8;ENST00000223951.10;ENST00000397312.7;ENST00000544538.5;ENST00000380117.5;ENST00000462649.1	1993;1993;1993;1993;1993;1993	0;0;0;0;0;0	TRUE	FALSE	FALSE	FALSE	FALSE	FALSE	TRUE	FALSE	FALSE	Intron				5	31	ENSMUSG00000008489	mapped in human, not mapped in mouse	BivProm2		PMD
1798	cg18288070	5	TBCA	77844499	8.82352	1.10916e-18	1.11e-18	17.955	+++++++	cg18288070	ENSG00000171530	TBCA	TBCA_Intron	chr5	2	-	Intron (ENST00000522370.1/6902, intron 1 of 3)	5	77691404	77868780	177377	2	6902	ENST00000522370.1	24280	tubulin folding cofactor A	ENST00000522370.1	6902	0	TRUE	FALSE	FALSE	FALSE	FALSE	FALSE	TRUE	FALSE	FALSE	Intron				41	53	ENSMUSG00000042043	conserved gene but different region in human and mouse	BivProm1		PMD
1799	cg12242396	20	MAFB	40688123	8.82238	1.12048e-18	1.12e-18	17.9506	+++++++	cg12242396	ENSG00000204103	MAFB	MAFB_Exon	chr20	2	-	Exon (ENST00000373313.3/9935, exon 1 of 1)	20	40685848	40689236	3389	2	9935	ENST00000373313.3	1112	MAF bZIP transcription factor B	ENST00000373313.3	9935	0	TRUE	FALSE	FALSE	FALSE	FALSE	TRUE	FALSE	FALSE	FALSE	Exon				14	27	ENSMUSG00000074622	conserved gene and region in mouse and human	BivProm1		PMD
1811	cg15437942	9	LHX2	124018172	8.80281	1.33435e-18	1.33e-18	17.8747	+++++++	cg15437942	ENSG00000106689	LHX2	LHX2_Intron	chr9	2	+	Intron (ENST00000373615.9/9355, intron 3 of 4)	9	124011768	124033301	21534	1	9355	ENST00000373615.9	6404	LIM homeobox 2	ENST00000560961.2;ENST00000373615.9;ENST00000446480.5;ENST00000488674.2	9355;9355;9355;9355	0;0;0;0	TRUE	FALSE	FALSE	FALSE	FALSE	FALSE	TRUE	FALSE	FALSE	Intron				8	21	ENSMUSG00000000247	conserved gene and region in mouse and human	BivProm2		PMD
1812	cg07869780	17	TBX4	61456520	8.80139	1.35131e-18	1.35e-18	17.8692	-++++++	cg07869780	ENSG00000121075	TBX4	TBX4_Exon	chr17	2	+	Exon (ENST00000644296.1/9496, exon 2 of 9)	17	61452404	61478740	26337	1	9496	ENST00000589003.5	4116	T-box transcription factor 4	ENST00000589003.5;ENST00000644296.1;ENST00000240335.1;ENST00000642491.1	9496;9496;9496;9496	0;0;0;0	TRUE	FALSE	FALSE	FALSE	FALSE	TRUE	TRUE	FALSE	FALSE	Exon				2	14	ENSMUSG00000000094	conserved gene and region in mouse and human	ReprPC1		HMD
1819	cg06368075	13	LOC101927437	99956785	8.78894	1.50981e-18	1.51e-18	17.8211	+++++-+	cg06368075		LOC101927437	LOC101927437_Promoter	chr13	2	-	Promoter (<=1kb)	13	99841879	99957167	115289	2	101927437	ENST00000670575.1	381	uncharacterized LOC101927437	ENST00000670575.1;ENST00000671519.1	101927437;101927437	0;0	TRUE	FALSE	TRUE	FALSE	FALSE	FALSE	TRUE	FALSE	FALSE	Promoter				21	30		mapped to different gene in human and mouse	BivProm2		HMD
1821	cg02797566	18	ONECUT2	57436920	8.78578	1.55288e-18	1.55e-18	17.8089	+++++++	cg02797566	ENSG00000119547	ONECUT2	ONECUT2_Exon	chr18	2	+	Exon (ENST00000491143.3/9480, exon 1 of 2)	18	57435374	57491298	55925	1	9480	ENST00000491143.3	1546	one cut homeobox 2	ENST00000491143.3	9480	0	TRUE	FALSE	FALSE	FALSE	FALSE	TRUE	FALSE	FALSE	FALSE	Exon				8	19	ENSMUSG00000045991	conserved gene and region in mouse and human	BivProm2		PMD
1824	cg04556126	3	ZIC4	147388774	8.77988	1.63643e-18	1.64e-18	17.7861	+++++++	cg04556126	ENSG00000174963	ZIC4	ZIC4_threeUTR	chr3	2	-	3' UTR	3	147386046	147406860	20815	2	84107	ENST00000383075.7	18085	Zic family member 4	ENST00000472523.1;ENST00000383075.7;ENST00000472749.6;ENST00000525172.6;ENST00000425731.7;ENST00000494569.5;ENST00000493664.5;ENST00000484399.5;ENST00000473123.5;ENST00000463850.5;ENST00000480015.1;ENST00000464502.5;ENST00000491672.5;ENST00000475502.1	440982;84107;84107;84107;84107;84107;84107;84107;84107;84107;84107;84107;84107;84107	0;0;0;0;0;0;0;0;0;0;0;0;0;3622	TRUE	FALSE	FALSE	FALSE	TRUE	TRUE	FALSE	FALSE	FALSE	threeUTR				18	35	ENSMUSG00000036972	mapped in human, not mapped in mouse	ReprPC1		PMD
1825	cg06359256	4	PITX2	110628611	8.77734	1.67387e-18	1.67e-18	17.7763	+++++++	cg06359256	ENSG00000164093	PITX2	PITX2_Intron	chr4	2	-	Intron (ENST00000394595.8/5308, intron 3 of 4)	4	110617423	110637011	19589	2	5308	ENST00000394595.8	8399	paired like homeodomain 2	ENST00000394595.8;ENST00000355080.9;ENST00000354925.6;ENST00000613094.4;ENST00000614423.4;ENST00000616641.4;ENST00000511837.5;ENST00000511990.1	5308;5308;5308;5308;5308;5308;5308;5308	0;0;0;0;0;0;0;0	TRUE	FALSE	FALSE	FALSE	FALSE	FALSE	TRUE	FALSE	FALSE	Intron				8	24		mapped to different gene in human and mouse	ReprPC1		PMD
1828	cg07322285	2	POU3F3	104853960	8.77494	1.70997e-18	1.71e-18	17.767	+++++++	cg07322285	ENSG00000198914	POU3F3	POU3F3_Promoter	chr2	2	+	Promoter (<=1kb)	2	104854115	104858574	4460	1	5455	ENST00000361360.4	-154	POU class 3 homeobox 3	ENST00000413121.5;ENST00000443988.5;ENST00000447876.5;ENST00000458253.5;ENST00000454729.1;ENST00000661120.1;ENST00000361360.4	100506421;100506421;100506421;100506421;100506421;100506421;5455	-2499;-2507;0;-2502;-2484;-2501;0	TRUE	FALSE	TRUE	FALSE	FALSE	FALSE	TRUE	FALSE	FALSE	Promoter				3	16	ENSMUSG00000045515	conserved gene and region in mouse and human	BivProm1		PMD
1832	cg02916332	7	HOXA-AS3	27143972	8.7696	1.793e-18	1.79e-18	17.7464	+++++++	cg02916332	ENSG00000254369	HOXA-AS3	HOXA-AS3_Intron	chr7	2	+	Intron (ENST00000518848.5/100133311, intron 1 of 2)	7	27129977	27152576	22600	1	100133311	ENST00000518848.5	13995	HOXA cluster antisense RNA 3	ENST00000518848.5;ENST00000521197.5;ENST00000518947.6;ENST00000521231.1;ENST00000317201.6;ENST00000522788.5;ENST00000521401.1;ENST00000222726.4;ENST00000520854.1;ENST00000222728.3;ENST00000521478.1	100133311;100133311;100133311;100133311;3200;3200;3200;3202;3202;3203;3203	0;0;0;0;0;0;0;0;0;0;0	TRUE	FALSE	FALSE	FALSE	FALSE	FALSE	TRUE	FALSE	FALSE	Intron				33	75		mapped to different gene in human and mouse	BivProm4		PMD
1835	cg06933499	2	EN1	118849816	8.76557	1.85839e-18	1.86e-18	17.7309	+++++++	cg06933499	ENSG00000163064	EN1	EN1_Promoter	chr2	2	-	Promoter (2-3kb)	2	118842171	118847678	5508	2	2019	ENST00000295206.6	-2139	engrailed homeobox 1	ENST00000295206.6	2019	0	FALSE	TRUE	TRUE	FALSE	FALSE	FALSE	FALSE	FALSE	FALSE	Promoter				25	42	ENSMUSG00000058665	conserved gene and region in mouse and human	ReprPC1		PMD
1836	cg05847336	2	HOXD11	176108282	8.76229	1.91319e-18	1.91e-18	17.7182	+++++++	cg05847336	ENSG00000128713	HOXD11	HOXD11_Intron	chr2	2	+	Intron (ENST00000498438.1/3237, intron 1 of 1)	2	176104216	176109754	5539	1	3237	ENST00000498438.1	4066	homeobox D11	ENST00000490088.2;ENST00000549469.1;ENST00000498438.1;ENST00000249504.7	3236;3236;3237;3237	0;0;0;0	TRUE	FALSE	FALSE	FALSE	FALSE	FALSE	TRUE	FALSE	FALSE	Intron				5	9	ENSMUSG00000042499	conserved gene and region in mouse and human	ReprPC1		PMD
1838	cg10954251	2	TBR1	161415889	8.75557	2.03072e-18	2.03e-18	17.6924	+++++++	cg10954251	ENSG00000136535	TBR1	TBR1_Promoter	chr2	2	+	Promoter (<=1kb)	2	161416297	161425870	9574	1	10716	ENST00000389554.8	-407	T-box brain transcription factor 1	ENST00000409682.8;ENST00000477232.5;ENST00000492908.1;ENST00000389554.8;ENST00000463544.1;ENST00000411412.5;ENST00000410035.1;ENST00000477804.5;ENST00000489530.1	10213;10213;10213;10716;10716;10716;10716;10716;10716	0;0;8361;0;0;0;0;-3320;-3621	FALSE	TRUE	TRUE	FALSE	FALSE	FALSE	FALSE	FALSE	FALSE	Promoter				8	28	ENSMUSG00000035033	conserved gene but different region in human and mouse	BivProm2,BivProm2		PMD
1839	cg14334315	12	PPFIA2	81759503	8.75546	2.03267e-18	2.03e-18	17.6919	+++++++	cg14334315	ENSG00000139220	PPFIA2	PPFIA2_fiveUTR	chr12	2	-	Promoter (<=1kb)	12	81445631	81759553	313923	2	8499	ENST00000551442.5	49	PTPRF interacting protein alpha 2	ENST00000549396.5;ENST00000550584.6;ENST00000549325.5;ENST00000548586.5;ENST00000552948.5;ENST00000551442.5;ENST00000547623.5;ENST00000550798.1	8499;8499;8499;8499;8499;8499;8499;8499	0;0;0;0;0;0;0;0	TRUE	FALSE	TRUE	TRUE	FALSE	TRUE	FALSE	FALSE	FALSE	fiveUTR				5	10	ENSMUSG00000053825	mapped in human, not mapped in mouse	BivProm1		PMD
1845	cg11636414	5	LINC00461	88673568	8.74588	2.21277e-18	2.21e-18	17.6551	+++++++	cg11636414	ENSG00000245526	LINC00461	LINC00461_Exon	chr5	2	-	Exon (ENST00000505030.6/645323, exon 1 of 3)	5	88507546	88684808	177263	2	645323	ENST00000506978.5	11239	long intergenic non-protein coding RNA 461	ENST00000657578.1;ENST00000659116.1;ENST00000510274.1;ENST00000506978.5;ENST00000662192.1;ENST00000669424.1;ENST00000664240.1;ENST00000665062.1;ENST00000665865.1;ENST00000656755.1;ENST00000513805.6;ENST00000509405.6;ENST00000659156.1;ENST00000506664.6;ENST00000506014.5;ENST00000502301.5;ENST00000500197.6;ENST00000505030.6;ENST00000511014.7;ENST00000666342.1;ENST00000509265.2;ENST00000663276.1;ENS…	109729137;109729137;109729137;645323;645323;645323;645323;645323;645323;645323;645323;645323;645323;645323;645323;645323;645323;645323;645323;645323;645323;645323;645323;645323;645323;645323;645323;645323;645323;645323;645323;645323	0;0;0;0;0;0;0;0;0;0;0;0;0;0;0;0;0;0;0;0;0;0;0;0;0;0;0;0;0;0;0;-262	TRUE	FALSE	FALSE	FALSE	FALSE	TRUE	TRUE	FALSE	FALSE	Exon				27	54		mapped to different gene in human and mouse	BivProm2		PMD
1846	cg10347306	1	BARHL2	90726159	8.74501	2.23006e-18	2.23e-18	17.6517	+++++++	cg10347306	ENSG00000143032	BARHL2	BARHL2_Promoter	chr1	2	+	Promoter (8-9kb)	1	90711539	90717302	5764	2	343472	ENST00000370445.5	-8857	BarH like homeobox 2				FALSE	TRUE	TRUE	FALSE	FALSE	FALSE	FALSE	FALSE	FALSE	Promoter				7	29	ENSMUSG00000034384	conserved gene but different region in human and mouse	BivProm2		PMD
1847	cg16047215	4	RNF150	141132404	8.74338	2.26232e-18	2.26e-18	17.6454	+++++++	cg16047215	ENSG00000170153	RNF150	RNF150_fiveUTR	chr4	2	-	5' UTR	4	140859807	141133469	273663	2	57484	ENST00000515673.7	1064	ring finger protein 150	ENST00000515673.7;ENST00000306799.7;ENST00000420921.6;ENST00000506101.2;ENST00000507500.5	57484;57484;57484;57484;57484	0;0;0;0;0	TRUE	FALSE	FALSE	TRUE	FALSE	TRUE	TRUE	FALSE	FALSE	fiveUTR				3	4	ENSMUSG00000047747	conserved gene but different region in human and mouse	PromF5		PMD
1851	cg23346072	5	OTP	77645071	8.73951	2.34123e-18	2.34e-18	17.6306	+++++++	cg23346072	ENSG00000171540	OTP	OTP_Promoter	chr5	2	-	Promoter (5-6kb)	5	77628712	77639688	10977	2	23440	ENST00000306422.4	-5384	orthopedia homeobox				FALSE	TRUE	TRUE	FALSE	FALSE	FALSE	FALSE	FALSE	FALSE	Promoter				24	34	ENSMUSG00000021685	mapped in human, not mapped in mouse	BivProm2		PMD
1858	cg24860713	9	APBA1	69516778	8.73188	2.50478e-18	2.5e-18	17.6012	+++++++	cg24860713	ENSG00000107282	APBA1	APBA1_Exon	chr9	2	-	Exon (ENST00000265381.7/320, exon 2 of 13)	9	69427532	69672371	244840	2	320	ENST00000265381.7	155592	amyloid beta precursor protein binding family A member 1	ENST00000265381.7	320	0	TRUE	FALSE	FALSE	FALSE	FALSE	TRUE	FALSE	FALSE	FALSE	Exon				5	5	ENSMUSG00000024897	conserved gene and region in mouse and human	Acet1		PMD
1861	cg00465284	2	CTNNA2	80304773	8.72799	2.59228e-18	2.59e-18	17.5863	+++++++	cg00465284	ENSG00000066032	CTNNA2	CTNNA2_Intron	chr2	2	+	Intron (ENST00000466387.5/1496, intron 11 of 21)	2	79185231	80648779	1463549	1	1496	ENST00000466387.5	1119542	catenin alpha 2	ENST00000466387.5;ENST00000496558.5;ENST00000629316.2;ENST00000402739.8;ENST00000541047.5;ENST00000493024.5;ENST00000417012.5;ENST00000433224.1;ENST00000295057.4;ENST00000409148.1;ENST00000416268.1;ENST00000452811.1;ENST00000415098.1	1496;1496;1496;1496;1496;1496;347730;347730;347730;347730;347730;347730;347730	0;0;0;0;0;0;0;0;0;0;0;0;0	TRUE	FALSE	FALSE	FALSE	FALSE	FALSE	TRUE	FALSE	FALSE	Intron				5	24	ENSMUSG00000063063	mapped in human, not mapped in mouse	BivProm2		PMD
1862	cg22950745	11	PAX6	31799529	8.72775	2.5978e-18	2.6e-18	17.5854	+++++++	cg22950745	ENSG00000007372	PAX6	PAX6_Intron	chr11	2	-	Intron (ENST00000606377.6/5080, intron 7 of 12)	11	31784779	31811134	26356	2	5080	ENST00000606377.6	11604	paired box 6	ENST00000606377.6;ENST00000640368.1;ENST00000639386.2;ENST00000419022.6;ENST00000643871.1;ENST00000638914.3;ENST00000640610.1;ENST00000379132.8;ENST00000379109.7;ENST00000379129.7;ENST00000639916.1;ENST00000638685.1;ENST00000379107.7;ENST00000639409.1;ENST00000640975.1;ENST00000638963.1;ENST00000638965.1;ENST00000241001.13;ENST00000474783.2;ENST00000638629.1;ENST00000639548.1;ENST00000640125.1;EN…	5080;5080;5080;5080;5080;5080;5080;5080;5080;5080;5080;5080;5080;5080;5080;5080;5080;5080;5080;5080;5080;5080;5080;5080;5080;5080;5080;5080;5080;5080;5080;5080;5080;5080;5080;5080;5080;5080;5080;5080;5080;5080;5080;5080;5080;5080;5080;5080;5080;5080;5080;5080;5080;5080;5080;5080;5080;5080;5080;5080;5080;5080;5080;5080;5080;5080;5080;5080;5080;5080;5080;5080	0;0;0;0;0;0;0;0;0;0;0;0;0;0;0;0;0;0;0;0;0;0;0;0;0;0;0;0;0;0;0;0;0;0;0;0;0;0;0;0;0;0;0;0;0;0;0;0;0;0;0;0;0;0;0;0;0;0;0;0;0;0;0;0;0;0;0;0;0;0;0;0	TRUE	FALSE	FALSE	FALSE	FALSE	FALSE	TRUE	FALSE	FALSE	Intron				20	58	ENSMUSG00000027168	conserved gene and region in mouse and human	BivProm2		HMD
1869	cg07995570	1	BARHL2	90726468	8.7182	2.82661e-18	2.83e-18	17.5487	+++++-+	cg07995570	ENSG00000143032	BARHL2	BARHL2_Promoter	chr1	2	+	Promoter (9-10kb)	1	90711539	90717302	5764	2	343472	ENST00000370445.5	-9166	BarH like homeobox 2				FALSE	TRUE	TRUE	FALSE	FALSE	FALSE	FALSE	FALSE	FALSE	Promoter				7	29	ENSMUSG00000034384	mapped in human, not mapped in mouse	BivProm2		PMD
1872	cg02681442	14	FOXG1	28766802	8.7103	3.03063e-18	3.03e-18	17.5185	+++++++	cg02681442	ENSG00000176165	FOXG1	FOXG1_fiveUTR	chr14	2	+	Promoter (<=1kb)	14	28766787	28770277	3491	1	2290	ENST00000313071.7	15	forkhead box G1	ENST00000658593.1;ENST00000551395.5;ENST00000546560.5;ENST00000549487.1;ENST00000313071.7;ENST00000668749.1;ENST00000399387.9;ENST00000622740.3	103695363;103695363;103695363;103695363;2290;387978;387978;387978	0;0;0;0;0;0;0;0	TRUE	FALSE	TRUE	TRUE	FALSE	TRUE	FALSE	FALSE	FALSE	fiveUTR				2	17	ENSMUSG00000020950	mapped in human, not mapped in mouse	TSS2		PMD
1873	cg15574290	10	PAX2	100687855	8.70997	3.0396e-18	3.04e-18	17.5172	+++++++	cg15574290	ENSG00000075891	PAX2	PAX2_Intergenic_upstream	chr10	2	-	Distal Intergenic	10	100735603	100806599	70997	1	5076	ENST00000553492.5	-47748	paired box 2				FALSE	TRUE	FALSE	FALSE	FALSE	FALSE	FALSE	FALSE	TRUE	Intergenic_upstream				100	166	ENSMUSG00000004231	conserved gene and region in mouse and human	ReprPC2		PMD
1874	cg00193345	13	SOX1-OT	112104162	8.70958	3.04994e-18	3.05e-18	17.5157	+++++++	cg00193345	ENSG00000224243	SOX1-OT	SOX1-OT_Intron	chr13	2	+	Intron (ENST00000658904.1/100505996, intron 2 of 2)	13	112057016	112108011	50996	1	100505996	ENST00000658904.1	47146	SOX1 overlapping transcript	ENST00000663025.1;ENST00000662534.1;ENST00000658904.1;ENST00000666176.1;ENST00000671024.1;ENST00000657728.1;ENST00000653135.1;ENST00000421423.1	100505996;100505996;100505996;100505996;100505996;100505996;100505996;100505996	0;0;0;0;24157;0;-2955;-2956	TRUE	FALSE	FALSE	FALSE	FALSE	FALSE	TRUE	FALSE	FALSE	Intron				14	17		mapped to different gene in human and mouse	BivProm2		PMD
1877	cg16725383	6	LIN28B	104957256	8.70203	3.25986e-18	3.26e-18	17.4868	+++++-+	cg16725383	ENSG00000187772	LIN28B	LIN28B_Exon	chr6	2	+	Exon (ENST00000345080.5/389421, exon 1 of 4)	6	104936616	105078602	141987	1	389421	ENST00000635857.1	20640	lin-28 homolog B	ENST00000635857.1;ENST00000637759.1;ENST00000345080.5	389421;389421;389421	0;0;0	TRUE	FALSE	FALSE	FALSE	FALSE	TRUE	TRUE	FALSE	FALSE	Exon				1	5	ENSMUSG00000063804	mapped in human, not mapped in mouse	BivProm2		PMD
1889	cg09329884	3	SOX2-OT	181724590	8.68417	3.81512e-18	3.82e-18	17.4185	+++++++	cg09329884	ENSG00000242808	SOX2-OT	SOX2-OT_Intron	chr3	2	+	Intron (ENST00000660576.1/347689, intron 6 of 6)	3	180989770	181742884	753115	1	347689	ENST00000660576.1	734820	SOX2 overlapping transcript	ENST00000660576.1;ENST00000643236.2;ENST00000646949.2;ENST00000645423.2;ENST00000656613.1;ENST00000665187.1;ENST00000654538.1;ENST00000646683.1;ENST00000493521.5;ENST00000665485.1;ENST00000646841.2;ENST00000671456.1;ENST00000469278.5;ENST00000670501.1;ENST00000646698.1;ENST00000597828.5;ENST00000491282.6;ENST00000667332.1;ENST00000498731.6;ENST00000476964.6;ENST00000657986.1;ENST00000665033.1;ENS…	347689;347689;347689;347689;347689;347689;347689;347689;347689;347689;347689;347689;347689;347689;347689;347689;347689;347689;347689;347689;347689;347689;347689;347689;347689;347689;347689;347689;347689;347689;347689;347689;347689;347689;347689;347689;347689;347689;347689;347689;347689;347689;347689;347689;347689;347689;347689;347689;347689;347689;347689;347689;347689;347689;347689;347689;347689;…	0;0;0;0;0;0;0;0;0;0;0;0;0;0;0;0;0;0;0;0;0;0;0;0;0;0;0;0;0;0;0;0;0;0;0;0;0;0;0;0;0;0;0;0;0;0;0;0;0;0;0;0;0;0;0;0;0;0;0;0;0;0;0	TRUE	FALSE	FALSE	FALSE	FALSE	FALSE	TRUE	FALSE	FALSE	Intron				52	78		mapped to different gene in human and mouse	ReprPC1		PMD
1890	cg23247491	5	ISL1	51384546	8.68191	3.89188e-18	3.89e-18	17.4098	+++++++	cg23247491	ENSG00000016082	ISL1	ISL1_Exon	chr5	2	+	Exon (ENST00000230658.12/3670, exon 2 of 6)	5	51383448	51394730	11283	1	3670	ENST00000230658.12	1098	ISL LIM homeobox 1	ENST00000230658.12;ENST00000511384.1;ENST00000505475.3;ENST00000559112.2;ENST00000558403.1	3670;3670;3670;642366;642366	0;0;0;-1214;-4871	TRUE	FALSE	FALSE	FALSE	FALSE	TRUE	FALSE	FALSE	FALSE	Exon				7	16	ENSMUSG00000042258	mapped in human, not mapped in mouse	ReprPC1		PMD
1894	cg27596044	17	RARA	40351082	8.67851	4.01004e-18	4.01e-18	17.3969	+++++-+	cg27596044	ENSG00000131759	RARA	RARA_Intron	chr17	2	+	Intron (ENST00000254066.10/5914, intron 4 of 8)	17	40309180	40357643	48464	1	5914	ENST00000254066.10	41902	retinoic acid receptor alpha	ENST00000254066.10;ENST00000577646.5;ENST00000394089.6;ENST00000425707.7;ENST00000394086.7;ENST00000394081.7;ENST00000579727.5;ENST00000475125.1;ENST00000420042.1	5914;5914;5914;5914;5914;5914;5914;5914;5914	0;0;0;0;0;0;8683;0;0	TRUE	FALSE	FALSE	FALSE	FALSE	FALSE	TRUE	FALSE	FALSE	Intron				10	15	ENSMUSG00000037992	conserved gene and region in mouse and human	EnhA19		HMD
1896	cg19638409	7	HOXA-AS3	27143573	8.67486	4.1405e-18	4.14e-18	17.3829	+++++++	cg19638409	ENSG00000254369	HOXA-AS3	HOXA-AS3_Exon	chr7	2	-	Exon (ENST00000222726.4/3202, exon 1 of 2)	7	27129977	27152576	22600	1	100133311	ENST00000518848.5	13596	HOXA cluster antisense RNA 3	ENST00000518848.5;ENST00000521197.5;ENST00000518947.6;ENST00000521231.1;ENST00000317201.6;ENST00000522788.5;ENST00000521401.1;ENST00000222726.4;ENST00000520854.1;ENST00000222728.3;ENST00000521478.1	100133311;100133311;100133311;100133311;3200;3200;3200;3202;3202;3203;3203	0;0;0;0;0;0;0;0;0;0;0	TRUE	FALSE	FALSE	FALSE	FALSE	TRUE	TRUE	FALSE	FALSE	Exon				29	75		mapped to different gene in human and mouse	PromF5		PMD
1897	cg23893806	6	PHACTR2	143677985	8.67196	4.24744e-18	4.25e-18	17.3719	+++++++	cg23893806	ENSG00000112419	PHACTR2	PHACTR2_fiveUTR	chr6	2	+	5' UTR	6	143536845	143824164	287320	1	9749	ENST00000367584.8	141140	phosphatase and actin regulator 2	ENST00000367584.8;ENST00000427704.6;ENST00000305766.10;ENST00000440869.6;ENST00000367582.7;ENST00000402863.3;ENST00000451827.6;ENST00000542769.5;ENST00000397980.3;ENST00000545919.1	9749;9749;9749;9749;9749;9749;9749;9749;9749;9749	0;0;0;0;0;0;0;0;0;-187	TRUE	FALSE	FALSE	TRUE	FALSE	TRUE	TRUE	FALSE	FALSE	fiveUTR				2	6	ENSMUSG00000062866	mapped in human, not mapped in mouse	TSS1		PMD
1899	cg06029792	15	TLE3	70033885	8.66936	4.34573e-18	4.35e-18	17.3619	+++++++	cg06029792	ENSG00000140332	TLE3	TLE3_Intergenic_downstream	chr15	2	-	Distal Intergenic	15	70049801	70051505	1705	2	7090	ENST00000559608.1	17620	TLE family member 3, transcriptional corepressor				FALSE	TRUE	FALSE	FALSE	FALSE	FALSE	FALSE	FALSE	TRUE	Intergenic_downstream				3	28	ENSMUSG00000032280	conserved gene and region in mouse and human	BivProm3		HMD
1900	cg26409285	7	SP8	20793939	8.66723	4.42768e-18	4.43e-18	17.3538	+++++-+	cg26409285	ENSG00000164651	SP8	SP8_Promoter	chr7	2	-	Promoter (7-8kb)	7	20782283	20786886	4604	2	221833	ENST00000617581.4	-7054	Sp8 transcription factor				FALSE	TRUE	TRUE	FALSE	FALSE	FALSE	FALSE	FALSE	FALSE	Promoter				28	29	ENSMUSG00000048562	conserved gene and region in mouse and human	BivProm2		PMD
1901	cg22877475	7	HOXA-AS3	27143978	8.6655	4.49554e-18	4.5e-18	17.3472	+++++++	cg22877475	ENSG00000254369	HOXA-AS3	HOXA-AS3_Intron	chr7	2	+	Intron (ENST00000518848.5/100133311, intron 1 of 2)	7	27129977	27152576	22600	1	100133311	ENST00000518848.5	14001	HOXA cluster antisense RNA 3	ENST00000518848.5;ENST00000521197.5;ENST00000518947.6;ENST00000521231.1;ENST00000317201.6;ENST00000522788.5;ENST00000521401.1;ENST00000222726.4;ENST00000520854.1;ENST00000222728.3;ENST00000521478.1	100133311;100133311;100133311;100133311;3200;3200;3200;3202;3202;3203;3203	0;0;0;0;0;0;0;0;0;0;0	TRUE	FALSE	FALSE	FALSE	FALSE	FALSE	TRUE	FALSE	FALSE	Intron				33	75		mapped to different gene in human and mouse	BivProm4		PMD
1905	cg18209076	6	GRM4	34132102	8.65163	5.07677e-18	5.08e-18	17.2944	+++++++	cg18209076	ENSG00000124493	GRM4	GRM4_Intron	chr6	2	-	Intron (ENST00000374181.8/2914, intron 2 of 9)	6	34018645	34146137	127493	2	2914	ENST00000374181.8	14034	glutamate metabotropic receptor 4	ENST00000374181.8;ENST00000538487.6;ENST00000374177.7;ENST00000609278.1;ENST00000609973.1;ENST00000607916.1	2914;2914;2914;2914;2914;2914	0;0;0;0;0;0	TRUE	FALSE	FALSE	FALSE	FALSE	FALSE	TRUE	FALSE	FALSE	Intron				1	4	ENSMUSG00000063239	mapped in human, not mapped in mouse	BivProm3		PMD
1909	cg14801866	20	NKX2-2	21516026	8.64296	5.47749e-18	5.48e-18	17.2614	+++++-+	cg14801866	ENSG00000125820	NKX2-2	NKX2-2_Promoter	chr20	2	-	Promoter (1-2kb)	20	21511017	21514064	3048	2	4821	ENST00000377142.5	-1963	NK2 homeobox 2	ENST00000377142.5	4821	0	FALSE	TRUE	TRUE	FALSE	FALSE	FALSE	FALSE	FALSE	FALSE	Promoter				20	30	ENSMUSG00000027434	mapped in human, not mapped in mouse	BivProm2		PMD
1912	cg19090691	10	NKX2-3	99537359	8.64096	5.57434e-18	5.57e-18	17.2538	+++++-+	cg19090691	ENSG00000119919	NKX2-3	NKX2-3_Intergenic_downstream	chr10	2	+	Distal Intergenic	10	99532953	99536521	3569	1	159296	ENST00000622383.1	4406	NK2 homeobox 3	ENST00000344586.9;ENST00000622383.1	159296;159296	0;0	FALSE	TRUE	FALSE	FALSE	FALSE	FALSE	FALSE	FALSE	TRUE	Intergenic_downstream				5	6	ENSMUSG00000044220	conserved gene and region in mouse and human	BivProm2		PMD
1915	cg22803928	6	TFAP2A	10397739	8.63377	5.936e-18	5.94e-18	17.2265	+++++-+	cg22803928	ENSG00000137203	TFAP2A	TFAP2A_threeUTR	chr6	2	-	3' UTR	6	10393186	10404594	11409	2	7020	ENST00000461628.5	6854	transcription factor AP-2 alpha	ENST00000461628.5;ENST00000379608.8;ENST00000379613.9;ENST00000489805.5;ENST00000319516.8;ENST00000488193.6;ENST00000482890.5;ENST00000466073.5;ENST00000497266.5;ENST00000475264.5;ENST00000478375.5;ENST00000498450.2	7020;7020;7020;7020;7020;7020;7020;7020;7020;7020;7020;7020	0;0;0;0;0;0;0;0;0;0;0;0	TRUE	FALSE	FALSE	FALSE	TRUE	TRUE	TRUE	FALSE	FALSE	threeUTR				11	29	ENSMUSG00000021359	conserved gene and region in mouse and human	ReprPC2		PMD
1917	cg18802184	2	KCNJ3	154698770	8.63088	6.08791e-18	6.09e-18	17.2155	+++++++	cg18802184	ENSG00000162989	KCNJ3	KCNJ3_fiveUTR	chr2	2	+	Promoter (<=1kb)	2	154697855	154857873	160019	1	3760	ENST00000651198.1	915	potassium inwardly rectifying channel subfamily J member 3	ENST00000651198.1;ENST00000544049.2;ENST00000295101.3	3760;3760;3760	0;0;0	TRUE	FALSE	TRUE	TRUE	FALSE	TRUE	TRUE	FALSE	FALSE	fiveUTR				2	6	ENSMUSG00000026824	conserved gene and region in mouse and human	BivProm2		PMD
1918	cg24124633	4	PHOX2B	41750080	8.62869	6.206e-18	6.21e-18	17.2072	+++++++	cg24124633	ENSG00000109132	PHOX2B	PHOX2B_Promoter	chr4	2	+	Promoter (1-2kb)	4	41744082	41748970	4889	2	8929	ENST00000226382.3	-1110	paired like homeobox 2B	ENST00000226382.3;ENST00000510424.2	8929;8929	0;-2371	TRUE	FALSE	TRUE	FALSE	FALSE	FALSE	TRUE	FALSE	FALSE	Promoter				16	29	ENSMUSG00000012520	conserved gene and region in mouse and human	ReprPC1		PMD
1922	cg20909915	11	MIR129-2	43581403	8.61868	6.77326e-18	6.77e-18	17.1692	+++++++	cg20909915	ENSG00000199077	MIR129-2	MIR129-2_Exon	chr11	2	+	Promoter (<=1kb)	11	43581394	43581483	90	1	406918	ENST00000362207.3	9	microRNA 129-2	ENST00000362207.3;ENST00000532864.6	406918;51144	0;0	TRUE	FALSE	TRUE	FALSE	FALSE	TRUE	TRUE	FALSE	FALSE	Exon				5	5	ENSMUSG00000106336	mapped to different gene in human and mouse	BivProm1		PMD
1927	cg23743304	2	SATB2	199456030	8.61167	7.20014e-18	7.2e-18	17.1427	+++++-+	cg23743304	ENSG00000119042	SATB2	SATB2_Exon	chr2	2	-	Exon (ENST00000614512.4/23314, exon 3 of 9)	2	199269500	199465108	195609	2	23314	ENST00000614512.4	9077	SATB homeobox 2	ENST00000441234.1;ENST00000614512.4;ENST00000417098.6;ENST00000443023.5;ENST00000260926.9;ENST00000428695.5;ENST00000457245.5;ENST00000440919.1;ENST00000463386.1	150538;23314;23314;23314;23314;23314;23314;23314;23314	0;0;0;0;0;0;0;0;0	TRUE	FALSE	FALSE	FALSE	FALSE	TRUE	FALSE	FALSE	FALSE	Exon				13	28	ENSMUSG00000038331	conserved gene and region in mouse and human	BivProm1		HMD
1931	cg21323387	1	KCNJ9	160084529	8.60309	7.75949e-18	7.76e-18	17.1102	+++-+++	cg21323387	ENSG00000162728	KCNJ9	KCNJ9_Exon	chr1	2	+	Exon (ENST00000368088.4/3765, exon 2 of 3)	1	160081538	160090563	9026	1	3765	ENST00000368088.4	2991	potassium inwardly rectifying channel subfamily J member 9	ENST00000368088.4	3765	0	TRUE	FALSE	FALSE	FALSE	FALSE	TRUE	FALSE	FALSE	FALSE	Exon				6	6	ENSMUSG00000038026	mapped in human, not mapped in mouse	BivProm2		HMD
1933	cg11758048	18	DOK6	69401293	8.60178	7.84865e-18	7.85e-18	17.1052	+++++++	cg11758048	ENSG00000206052	DOK6	DOK6_Exon	chr18	2	+	Promoter (<=1kb)	18	69400888	69849087	448200	1	220164	ENST00000382713.10	405	docking protein 6	ENST00000382713.10	220164	0	TRUE	FALSE	TRUE	FALSE	FALSE	TRUE	FALSE	FALSE	FALSE	Exon				1	1	ENSMUSG00000073514	conserved gene and region in mouse and human	PromF5		PMD
1934	cg06370256	20	FOXA2	22583941	8.60037	7.94597e-18	7.95e-18	17.0999	+++++++	cg06370256	ENSG00000125798	FOXA2	FOXA2_Promoter	chr20	2	-	Promoter (<=1kb)	20	22581005	22584463	3459	2	3170	ENST00000419308.6	521	forkhead box A2	ENST00000422494.1;ENST00000419308.6;ENST00000377115.4	101929685;3170;3170	23575;0;0	TRUE	FALSE	TRUE	FALSE	FALSE	FALSE	TRUE	FALSE	FALSE	Promoter				4	10	ENSMUSG00000037025	conserved gene and region in mouse and human	BivProm4		PMD
1935	cg25845698	12	HOXC13-AS	53939614	8.5999	7.97834e-18	7.98e-18	17.0981	+++++++	cg25845698	ENSG00000249641	HOXC13-AS	HOXC13-AS_Exon	chr12	2	-	Promoter (<=1kb)	12	53935328	53939643	4316	2	100874366	ENST00000512916.2	28	HOXC13 antisense RNA	ENST00000512916.2;ENST00000243056.5	100874366;3229	0;0	TRUE	FALSE	TRUE	FALSE	FALSE	TRUE	FALSE	FALSE	FALSE	Exon				3	3		mapped to different gene in human and mouse	BivProm2		PMD
1936	cg09009057	1	PBX1	164320918	8.59868	8.06364e-18	8.06e-18	17.0935	+++++++	cg09009057	ENSG00000185630	PBX1	PBX1_Intergenic_upstream	chr1	2	+	Distal Intergenic	1	164555584	164564015	8432	1	5087	ENST00000467023.5	-234665	PBX homeobox 1				FALSE	TRUE	FALSE	FALSE	FALSE	FALSE	FALSE	FALSE	TRUE	Intergenic_upstream				19	86	ENSMUSG00000052534	mapped to different gene in human and mouse	BivProm4		PMD
1952	cg18877412	1	ELAVL4	50110861	8.5833	9.21869e-18	9.22e-18	17.0353	+++++++	cg18877412	ENSG00000162374	ELAVL4	ELAVL4_Intron	chr1	2	+	Intron (ENST00000651693.1/1996, intron 3 of 6)	1	50024029	50180148	156120	1	1996	ENST00000651693.1	86832	ELAV like RNA binding protein 4	ENST00000651693.1;ENST00000463650.2;ENST00000448907.7;ENST00000652252.1;ENST00000371827.5;ENST00000651347.1;ENST00000357083.8;ENST00000650764.1;ENST00000494555.2;ENST00000371824.6;ENST00000371823.8;ENST00000652693.1;ENST00000371819.1;ENST00000651258.1;ENST00000652353.1;ENST00000371821.6;ENST00000652274.1	1996;1996;1996;1996;1996;1996;1996;1996;1996;1996;1996;1996;1996;1996;1996;1996;1996	0;0;0;0;0;0;0;0;0;0;0;0;0;0;0;0;0	TRUE	FALSE	FALSE	FALSE	FALSE	FALSE	TRUE	FALSE	FALSE	Intron				16	37	ENSMUSG00000028546	conserved gene and region in mouse and human	BivProm3		PMD
1954	cg06569141	2	POU3F3	104858418	8.5797	9.51243e-18	9.51e-18	17.0217	+++++++	cg06569141	ENSG00000198914	POU3F3	POU3F3_threeUTR	chr2	2	+	3' UTR	2	104854115	104858574	4460	1	5455	ENST00000361360.4	4303	POU class 3 homeobox 3	ENST00000361360.4	5455	0	TRUE	FALSE	FALSE	FALSE	TRUE	TRUE	TRUE	FALSE	FALSE	threeUTR				5	16	ENSMUSG00000045515	conserved gene and region in mouse and human	BivProm3		PMD
1957	cg21229874	2	HOXD10	176116674	8.57642	9.78735e-18	9.79e-18	17.0093	+++++++	cg21229874	ENSG00000128710	HOXD10	HOXD10_fiveUTR	chr2	2	+	5' UTR	2	176108790	176119394	10605	1	3236	ENST00000490088.2	7884	homeobox D10	ENST00000440016.6;ENST00000490088.2;ENST00000549469.1;ENST00000249501.4	100506783;3236;3236;3236	0;0;0;0	TRUE	FALSE	FALSE	TRUE	FALSE	TRUE	TRUE	FALSE	FALSE	fiveUTR				1	29	ENSMUSG00000050368	mapped in human, not mapped in mouse	ReprPC1		PMD
1961	cg05532671	13	ZIC5	99971755	8.57138	1.02252e-17	1.02e-17	16.9903	+++++++	cg05532671	ENSG00000139800	ZIC5	ZIC5_fiveUTR	chr13	2	-	Promoter (<=1kb)	13	99962964	99971909	8946	2	85416	ENST00000267294.4	153	Zic family member 5	ENST00000267294.4	85416	0	TRUE	FALSE	TRUE	TRUE	FALSE	TRUE	FALSE	FALSE	FALSE	fiveUTR				3	6	ENSMUSG00000041703	conserved gene and region in mouse and human	BivProm2		HMD
1963	cg22397546	5	TLX3	171309249	8.56521	1.07876e-17	1.08e-17	16.9671	-++++++	cg22397546	ENSG00000164438	TLX3	TLX3_fiveUTR	chr5	2	+	Promoter (<=1kb)	5	171309248	171312139	2892	1	30012	ENST00000296921.6	1	T cell leukemia homeobox 3	ENST00000296921.6	30012	0	TRUE	FALSE	TRUE	TRUE	FALSE	TRUE	TRUE	FALSE	FALSE	fiveUTR				2	20	ENSMUSG00000040610	conserved gene and region in mouse and human	BivProm2		HMD
1964	cg23242411	7	HOXA-AS3	27143557	8.5639	1.09111e-17	1.09e-17	16.9621	+++++++	cg23242411	ENSG00000254369	HOXA-AS3	HOXA-AS3_Exon	chr7	2	-	Exon (ENST00000222726.4/3202, exon 1 of 2)	7	27129977	27152576	22600	1	100133311	ENST00000518848.5	13580	HOXA cluster antisense RNA 3	ENST00000518848.5;ENST00000521197.5;ENST00000518947.6;ENST00000521231.1;ENST00000317201.6;ENST00000522788.5;ENST00000521401.1;ENST00000222726.4;ENST00000520854.1;ENST00000222728.3;ENST00000521478.1	100133311;100133311;100133311;100133311;3200;3200;3200;3202;3202;3203;3203	0;0;0;0;0;0;0;0;0;0;0	TRUE	FALSE	FALSE	FALSE	FALSE	TRUE	TRUE	FALSE	FALSE	Exon				29	75		mapped to different gene in human and mouse	PromF5		PMD
1968	cg05463929	4	LINC00682	41879384	8.5539	1.18995e-17	1.19e-17	16.9245	-++++++	cg05463929	ENSG00000245870	LINC00682	LINC00682_Intron	chr4	2	-	Intron (ENST00000637677.1/101927074, intron 1 of 1)	4	41872747	41882955	10209	2	101927074	ENST00000637677.1	3570	long intergenic non-protein coding RNA 682	ENST00000637677.1;ENST00000504870.1;ENST00000670465.1;ENST00000499082.2;ENST00000498940.1	101927074;101927074;101927074;101927074;101927074	0;0;0;0;0	TRUE	FALSE	FALSE	FALSE	FALSE	FALSE	TRUE	FALSE	FALSE	Intron				5	22		mapped to different gene in human and mouse	ReprPC1		PMD
1971	cg07158747	1	BARHL2	90730931	8.55267	1.20278e-17	1.2e-17	16.9198	+++++-+	cg07158747	ENSG00000143032	BARHL2	BARHL2_Intergenic_upstream	chr1	2	+	Distal Intergenic	1	90711539	90717302	5764	2	343472	ENST00000370445.5	-13629	BarH like homeobox 2				FALSE	TRUE	FALSE	FALSE	FALSE	FALSE	FALSE	FALSE	TRUE	Intergenic_upstream				11	29	ENSMUSG00000034384	conserved gene but different region in human and mouse	BivProm2		PMD
1974	cg09616617	1	AHDC1	27594197	8.54585	1.27591e-17	1.28e-17	16.8942	+++++-+	cg09616617	ENSG00000126705	AHDC1	AHDC1_Intron	chr1	2	-	Intron (ENST00000247087.10/27245, intron 1 of 5)	1	27534035	27603592	69558	2	27245	ENST00000247087.10	9394	AT-hook DNA binding motif containing 1	ENST00000247087.10;ENST00000644989.1;ENST00000374011.6;ENST00000642416.1;ENST00000642245.1;ENST00000643308.1;ENST00000490295.2;ENST00000645669.1;ENST00000480033.3;ENST00000644119.1;ENST00000643219.1;ENST00000646921.1;ENST00000646642.1	27245;27245;27245;27245;27245;27245;27245;27245;27245;27245;27245;27245;27245	0;0;0;0;0;0;0;0;0;0;0;0;0	TRUE	FALSE	FALSE	FALSE	FALSE	FALSE	TRUE	FALSE	FALSE	Intron				35	50	ENSMUSG00000037692	mapped in human, not mapped in mouse	TxEnh7	DNA	HMD
1975	cg13637949	2	HOXD3	176157290	8.54457	1.29012e-17	1.29e-17	16.8894	+++++++	cg13637949	ENSG00000128652	HOXD3	HOXD3_Intron	chr2	2	+	Intron (ENST00000432796.2/3232, intron 1 of 1)	2	176136957	176169415	32459	1	3232	ENST00000432796.2	20333	homeobox D3	ENST00000432796.2;ENST00000410016.5;ENST00000306324.4	3232;3232;3233	0;0;0	TRUE	FALSE	FALSE	FALSE	FALSE	FALSE	TRUE	FALSE	FALSE	Intron				27	39	ENSMUSG00000079277	conserved gene and region in mouse and human	BivProm2		PMD
1977	cg21691694	18	CELF4	37565621	8.54408	1.29566e-17	1.3e-17	16.8875	+++++++	cg21691694	ENSG00000101489	CELF4	CELF4_Exon	chr18	2	-	Promoter (<=1kb)	18	37243040	37565798	322759	2	56853	ENST00000420428.7	176	CUGBP Elav-like family member 4	ENST00000420428.7;ENST00000334919.9;ENST00000591287.5;ENST00000601019.5;ENST00000361795.9;ENST00000603232.6;ENST00000591282.5;ENST00000588597.5;ENST00000601392.5;ENST00000587449.1	56853;56853;56853;56853;56853;56853;56853;56853;56853;56853	0;0;0;0;0;0;0;0;0;0	TRUE	FALSE	TRUE	FALSE	FALSE	TRUE	TRUE	FALSE	FALSE	Exon				20	68	ENSMUSG00000024268	mapped in human, not mapped in mouse	BivProm1		PMD
1978	cg08181354	14	FOXG1	28768917	8.54403	1.29616e-17	1.3e-17	16.8873	+++++++	cg08181354	ENSG00000176165	FOXG1	FOXG1_threeUTR	chr14	2	+	3' UTR	14	28766787	28770277	3491	1	2290	ENST00000313071.7	2130	forkhead box G1	ENST00000658593.1;ENST00000551395.5;ENST00000546560.5;ENST00000549487.1;ENST00000313071.7;ENST00000668749.1;ENST00000399387.9;ENST00000622740.3;ENST00000552957.5;ENST00000548213.2	103695363;103695363;103695363;103695363;2290;387978;387978;387978;387978;387978	0;0;0;0;0;0;0;0;0;0	TRUE	FALSE	FALSE	FALSE	TRUE	TRUE	FALSE	FALSE	FALSE	threeUTR				5	17	ENSMUSG00000020950	mapped in human, not mapped in mouse	ReprPC1		PMD
1979	cg19827223	1	PBX1	164321038	8.53936	1.34964e-17	1.35e-17	16.8698	-++++++	cg19827223	ENSG00000185630	PBX1	PBX1_Intergenic_upstream	chr1	2	+	Distal Intergenic	1	164555584	164564015	8432	1	5087	ENST00000467023.5	-234545	PBX homeobox 1				FALSE	TRUE	FALSE	FALSE	FALSE	FALSE	FALSE	FALSE	TRUE	Intergenic_upstream				19	86	ENSMUSG00000052534	mapped to different gene in human and mouse	BivProm4		PMD
1984	cg26971498	5	POU4F3	146339595	8.52819	1.48656e-17	1.49e-17	16.8278	+++++++	cg26971498	ENSG00000091010	POU4F3	POU4F3_Exon	chr5	2	+	Promoter (<=1kb)	5	146338839	146341728	2890	1	5459	ENST00000646991.2	756	POU class 4 homeobox 3	ENST00000506502.2;ENST00000646991.2	54439;5459	0;0	TRUE	FALSE	TRUE	FALSE	FALSE	TRUE	TRUE	FALSE	FALSE	Exon				5	15	ENSMUSG00000024497	conserved gene but different region in human and mouse	ReprPC1		PMD
1985	cg08949408	10	C1QL3	16520471	8.52789	1.49047e-17	1.49e-17	16.8267	-++++-+	cg08949408	ENSG00000165985	C1QL3	C1QL3_Intron	chr10	2	-	Intron (ENST00000298943.4/389941, intron 1 of 1)	10	16513734	16521879	8146	2	389941	ENST00000298943.4	1407	complement C1q like 3	ENST00000298943.4;ENST00000619991.1	389941;389941	0;0	TRUE	FALSE	FALSE	FALSE	FALSE	FALSE	TRUE	FALSE	FALSE	Intron				2	9	ENSMUSG00000049630	conserved gene but different region in human and mouse	BivProm2	Simple_repeat	PMD
1986	cg05589845	7	EVX1-AS	27242825	8.52743	1.49632e-17	1.5e-17	16.825	+++++-+	cg05589845	ENSG00000253405	EVX1-AS	EVX1-AS_fiveUTR	chr7	2	+	5' UTR	7	27241429	27247229	5801	2	101410536	ENST00000517726.1	4403	EVX1 antisense RNA	ENST00000517726.1;ENST00000519050.1;ENST00000519218.1;ENST00000222761.7;ENST00000496902.7;ENST00000580535.1	101410536;101410536;101410536;2128;2128;2128	0;0;0;0;0;0	TRUE	FALSE	FALSE	TRUE	FALSE	TRUE	TRUE	FALSE	FALSE	fiveUTR				6	20		mapped to different gene in human and mouse	BivProm1		HMD
1987	cg13834844	10	PAX2	100655563	8.52632	1.51073e-17	1.51e-17	16.8208	+++++++	cg13834844	ENSG00000075891	PAX2	PAX2_Intergenic_upstream	chr10	2	-	Distal Intergenic	10	100735603	100806599	70997	1	5076	ENST00000553492.5	-80040	paired box 2				FALSE	TRUE	FALSE	FALSE	FALSE	FALSE	FALSE	FALSE	TRUE	Intergenic_upstream				100	166	ENSMUSG00000004231	conserved gene and region in mouse and human	BivProm2		PMD
1988	cg19848879	20	LINC00237	21099937	8.52526	1.52461e-17	1.52e-17	16.8168	+++++++	cg19848879	ENSG00000225127	LINC00237	LINC00237_Intron	chr20	2	-	Intron (ENST00000655093.1/105372556, intron 1 of 3)	20	21085576	21106353	20778	2	105372556	ENST00000655093.1	6415	long intergenic non-protein coding RNA 237	ENST00000655093.1;ENST00000668281.1;ENST00000593272.1;ENST00000455890.2;ENST00000671648.1;ENST00000668193.1;ENST00000670814.1;ENST00000420705.2	105372556;105372556;105372556;105372556;105372556;105372556;105372556;105372556	0;0;0;0;0;0;0;0	TRUE	FALSE	FALSE	FALSE	FALSE	FALSE	TRUE	FALSE	FALSE	Intron				13	38		mapped to different gene in human and mouse	BivProm2		PMD
1990	cg13853159	2	TBR1	161417715	8.51925	1.60587e-17	1.61e-17	16.7943	+++++-+	cg13853159	ENSG00000136535	TBR1	TBR1_Exon	chr2	2	+	Exon (ENST00000389554.8/10716, exon 2 of 6)	2	161416297	161425870	9574	1	10716	ENST00000389554.8	1418	T-box brain transcription factor 1	ENST00000389554.8;ENST00000463544.1;ENST00000411412.5;ENST00000410035.1;ENST00000477804.5;ENST00000489530.1	10716;10716;10716;10716;10716;10716	0;0;0;0;-1494;-1795	TRUE	FALSE	FALSE	FALSE	FALSE	TRUE	FALSE	FALSE	FALSE	Exon				17	28	ENSMUSG00000035033	conserved gene and region in mouse and human	ReprPC1		PMD
1993	cg24765252	8	OSR2	98951660	8.51231	1.70496e-17	1.7e-17	16.7683	+++++-+	cg24765252	ENSG00000164920	OSR2	OSR2_Exon	chr8	2	+	Exon (ENST00000457907.3/116039, exon 5 of 5)	8	98944403	98952104	7702	1	116039	ENST00000457907.3	7257	odd-skipped related transciption factor 2	ENST00000457907.3;ENST00000523368.5;ENST00000297565.8;ENST00000520722.1;ENST00000521044.1;ENST00000435298.6;ENST00000522510.5;ENST00000520951.1;ENST00000518199.1	116039;116039;116039;116039;116039;116039;116039;116039;116039	0;0;0;7214;7204;0;0;0;0	TRUE	FALSE	FALSE	FALSE	FALSE	TRUE	FALSE	FALSE	FALSE	Exon				5	6	ENSMUSG00000022330	mapped in human, not mapped in mouse	BivProm2		HMD
1995	cg17799200	5	NR2F1	93602086	8.51141	1.71827e-17	1.72e-17	16.7649	+++++++	cg17799200	ENSG00000175745	NR2F1	NR2F1_Exon	chr5	2	+	Exon (ENST00000623223.1/ENST00000623223.1, exon 1 of 1)	5	93591973	93594143	2171	1	7025	ENST00000506162.1	10113	nuclear receptor subfamily 2 group F member 1				TRUE	FALSE	FALSE	FALSE	FALSE	TRUE	FALSE	FALSE	FALSE	Exon				17	34	ENSMUSG00000069171	mapped in human, not mapped in mouse	BivProm2		HMD
1997	cg27144703	13	ZIC2	99982922	8.50609	1.7989e-17	1.8e-17	16.745	+++++-+	cg27144703	ENSG00000043355	ZIC2	ZIC2_Exon	chr13	2	+	Exon (ENST00000376335.8/7546, exon 1 of 3)	13	99981784	99986765	4982	1	7546	ENST00000376335.8	1138	Zic family member 2	ENST00000376335.8;ENST00000490085.5;ENST00000468291.1;ENST00000477213.1	7546;7546;7546;7546	0;0;-1766;-1866	TRUE	FALSE	FALSE	FALSE	FALSE	TRUE	FALSE	FALSE	FALSE	Exon				2	7	ENSMUSG00000061524	conserved gene and region in mouse and human	BivProm2		HMD
1999	cg14403768	3	LOC440982	147410946	8.50075	1.88369e-17	1.88e-17	16.725	+++++++	cg14403768		LOC440982	LOC440982_Exon	chr3	2	+	Exon (ENST00000282928.5/7545, exon 1 of 3)	3	147393422	147507986	114565	1	440982	ENST00000472523.1	17524	uncharacterized LOC440982	ENST00000472523.1;ENST00000488404.5;ENST00000282928.5;ENST00000383075.7;ENST00000491672.5;ENST00000462748.6;ENST00000463250.1;ENST00000464144.1	440982;7545;7545;84107;84107;84107;84107;84107	0;0;0;0;0;0;-4414;0	TRUE	FALSE	FALSE	FALSE	FALSE	TRUE	TRUE	FALSE	FALSE	Exon				5	30		mapped in human, not mapped in mouse	BivProm1		PMD
2004	cg26973329	3	LINC01210	137771514	8.48822	2.09822e-17	2.1e-17	16.6781	+++++++	cg26973329	ENSG00000239513	LINC01210	LINC01210_Promoter	chr3	2	+	Promoter (<=1kb)	3	137771660	137778048	6389	1	100507274	ENST00000654610.1	-145	long intergenic non-protein coding RNA 1210	ENST00000654610.1;ENST00000654543.1;ENST00000661982.1;ENST00000652948.1;ENST00000655048.1;ENST00000471091.6;ENST00000671510.1;ENST00000469216.2;ENST00000667229.1;ENST00000664320.1;ENST00000478772.6;ENST00000662157.1;ENST00000465283.6;ENST00000654450.1;ENST00000660863.1;ENST00000667692.1;ENST00000662180.1;ENST00000660613.1;ENST00000666528.1	100507274;100507274;100507274;100507274;100507274;100507274;100507274;100507274;100507274;100507274;100507274;100507274;100507274;100507274;100507274;100507274;100507274;100507274;100507274	-145;-155;-338;-345;-353;-368;-391;-394;-396;-396;-434;-588;-609;-609;-609;-613;-615;-622;-2526	FALSE	TRUE	TRUE	FALSE	FALSE	FALSE	FALSE	FALSE	FALSE	Promoter				11	11		mapped to different gene in human and mouse	BivProm2		PMD
2005	cg18473521.2	12	HOXC4	54054481	8.48736	2.11384e-17	2.11e-17	16.6749	-++++-+	cg18473521.2	ENSG00000198353	HOXC4	HOXC4_Intron	chr12	2	+	Intron (ENST00000303406.4/3221, intron 3 of 3)	12	54016931	54055327	38397	1	3221	ENST00000303406.4	37550	homeobox C4	ENST00000303406.4;ENST00000507650.1;ENST00000430889.3;ENST00000515617.1	3221;3221;3221;440101	0;0;0;0	TRUE	FALSE	FALSE	FALSE	FALSE	FALSE	TRUE	FALSE	FALSE	Intron				53	127	ENSMUSG00000075394	conserved gene but different region in human and mouse	BivProm4		PMD
2007	cg03286705	7	UNCX	1238015	8.48305	2.19371e-17	2.19e-17	16.6588	+++++-+	cg03286705	ENSG00000164853	UNCX	UNCX_Intergenic_downstream	chr7	2	+	Distal Intergenic	7	1232872	1237326	4455	1	340260	ENST00000316333.9	5143	UNC homeobox	ENST00000316333.9	340260	0	FALSE	TRUE	FALSE	FALSE	FALSE	FALSE	FALSE	FALSE	TRUE	Intergenic_downstream				58	94	ENSMUSG00000029546	conserved gene and region in mouse and human	ReprPC1		PMD
2008	cg18284930	3	FEZF2	62373365	8.48303	2.19407e-17	2.19e-17	16.6587	+++++++	cg18284930	ENSG00000153266	FEZF2	FEZF2_fiveUTR	chr3	2	-	Promoter (<=1kb)	3	62369681	62373550	3870	2	55079	ENST00000283268.8	184	FEZ family zinc finger 2	ENST00000665590.1;ENST00000664200.1;ENST00000665832.1;ENST00000670263.1;ENST00000664757.1;ENST00000653279.1;ENST00000669426.1;ENST00000495542.5;ENST00000490916.5;ENST00000283268.8;ENST00000486811.5;ENST00000475839.1	100506994;100506994;100506994;100506994;100506994;100506994;100506994;100506994;100506994;55079;55079;55079	0;0;0;0;0;0;0;0;0;0;0;0	TRUE	FALSE	TRUE	TRUE	FALSE	TRUE	FALSE	FALSE	FALSE	fiveUTR				8	24	ENSMUSG00000021743	conserved gene and region in mouse and human	BivProm2		PMD
2010	cg18972426	2	CTNNA2	80303498	8.48045	2.24321e-17	2.24e-17	16.6491	+++++++	cg18972426	ENSG00000066032	CTNNA2	CTNNA2_Exon	chr2	2	-	Exon (ENST00000417012.5/347730, exon 2 of 3)	2	79185231	80648779	1463549	1	1496	ENST00000466387.5	1118267	catenin alpha 2	ENST00000466387.5;ENST00000496558.5;ENST00000629316.2;ENST00000402739.8;ENST00000541047.5;ENST00000493024.5;ENST00000417012.5;ENST00000433224.1;ENST00000295057.4;ENST00000409148.1;ENST00000416268.1;ENST00000452811.1;ENST00000415098.1	1496;1496;1496;1496;1496;1496;347730;347730;347730;347730;347730;347730;347730	0;0;0;0;0;0;0;0;0;0;0;0;0	TRUE	FALSE	FALSE	FALSE	FALSE	TRUE	TRUE	FALSE	FALSE	Exon				16	24	ENSMUSG00000063063	mapped in human, not mapped in mouse	BivProm2		PMD
2011	cg23474846	15	NR2F2	96332423	8.47976	2.25668e-17	2.26e-17	16.6465	+++++++	cg23474846	ENSG00000185551	NR2F2	NR2F2_Exon	chr15	2	+	Exon (ENST00000394166.8/7026, exon 1 of 3)	15	96325938	96338618	12681	1	7026	ENST00000421109.6	6485	nuclear receptor subfamily 2 group F member 2	ENST00000410719.1;ENST00000421109.6;ENST00000394166.8;ENST00000559679.1;ENST00000394171.6;ENST00000453270.2	100302258;7026;7026;7026;7026;7026	-837;0;0;0;0;0	TRUE	FALSE	FALSE	FALSE	FALSE	TRUE	TRUE	FALSE	FALSE	Exon				17	29	ENSMUSG00000030551	conserved gene and region in mouse and human	PromF5		HMD
2012	cg13695149	17	NTN1	9022714	8.47595	2.3316e-17	2.33e-17	16.6323	+++++++	cg13695149	ENSG00000065320	NTN1	NTN1_Exon	chr17	2	+	Exon (ENST00000173229.7/9423, exon 2 of 7)	17	9021510	9244000	222491	1	9423	ENST00000173229.7	1204	netrin 1	ENST00000173229.7	9423	0	TRUE	FALSE	FALSE	FALSE	FALSE	TRUE	FALSE	FALSE	FALSE	Exon				2	6	ENSMUSG00000020902	conserved gene and region in mouse and human	BivProm1		PMD
2016	cg11015246	18	KLHL14	32831209	8.47072	2.43884e-17	2.44e-17	16.6128	++-++++	cg11015246	ENSG00000197705	KLHL14	KLHL14_Intergenic_upstream	chr18	2	+	Distal Intergenic	18	32672673	32773023	100351	2	57565	ENST00000359358.9	-58186	kelch like family member 14				FALSE	TRUE	FALSE	FALSE	FALSE	FALSE	FALSE	FALSE	TRUE	Intergenic_upstream				1	39	ENSMUSG00000042514	conserved gene and region in mouse and human	Quies1		PMD
2024	cg06479604	5	GABRA1	161848117	8.46092	2.65272e-17	2.65e-17	16.5763	++++-++	cg06479604	ENSG00000022355	GABRA1	GABRA1_Exon	chr5	2	+	Exon (ENST00000635916.2/2554, exon 1 of 9)	5	161847063	161898218	51156	1	2554	ENST00000638112.1	1054	gamma-aminobutyric acid type A receptor alpha1 subunit	ENST00000638112.1;ENST00000023897.10;ENST00000635096.1;ENST00000635916.2;ENST00000428797.7;ENST00000393943.10;ENST00000637044.1;ENST00000636340.1;ENST00000437025.6;ENST00000519621.2;ENST00000636573.1;ENST00000521339.5;ENST00000637620.1;ENST00000638159.1;ENST00000637827.1;ENST00000522651.6;ENST00000634335.1;ENST00000635880.1	2554;2554;2554;2554;2554;2554;2554;2554;2554;2554;2554;2554;2554;2554;2554;2554;2554;2554	0;0;0;0;0;0;-149;-216;-326;-439;-507;-774;-792;-824;-1964;-2268;-2479;-2479	TRUE	FALSE	FALSE	FALSE	FALSE	TRUE	TRUE	FALSE	FALSE	Exon				1	3	ENSMUSG00000010803	conserved gene but different region in human and mouse	BivProm2		PMD
2031	cg25787888	6	TFAP2D	50715487	8.44476	3.0466e-17	3.05e-17	16.5162	+++++++	cg25787888	ENSG00000008197	TFAP2D	TFAP2D_Exon	chr6	2	+	Exon (ENST00000008391.3/83741, exon 2 of 8)	6	50713828	50772988	59161	1	83741	ENST00000008391.3	1659	transcription factor AP-2 delta	ENST00000008391.3;ENST00000492804.1	83741;83741	0;0	TRUE	FALSE	FALSE	FALSE	FALSE	TRUE	FALSE	FALSE	FALSE	Exon				16	33	ENSMUSG00000042596	mapped to different gene in human and mouse	ReprPC1,ReprPC1		PMD
2034	cg26127669	8	MIR124-2HG	64377333	8.43657	3.26786e-17	3.27e-17	16.4857	+++++++	cg26127669	ENSG00000254377	MIR124-2HG	MIR124-2HG_Exon	chr8	2	+	Promoter (<=1kb)	8	64377333	64378478	1146	1	100130155	ENST00000524284.1	0	MIR124-2 host gene	ENST00000665390.1;ENST00000521441.2;ENST00000671254.1;ENST00000657723.1;ENST00000671640.1;ENST00000658332.1;ENST00000663091.1;ENST00000520799.5;ENST00000524060.1;ENST00000524284.1;ENST00000519741.1;ENST00000385081.1	100130155;100130155;100130155;100130155;100130155;100130155;100130155;100130155;100130155;100130155;100130155;406908	0;0;0;0;0;0;0;0;0;0;0;0	TRUE	FALSE	TRUE	FALSE	FALSE	TRUE	TRUE	FALSE	FALSE	Exon				5	13		mapped to different gene in human and mouse	BivProm3		PMD
2036	cg09207400	7	HOXA-AS3	27143763	8.43506	3.31042e-17	3.31e-17	16.4801	+++++++	cg09207400	ENSG00000254369	HOXA-AS3	HOXA-AS3_Intron	chr7	2	+	Intron (ENST00000518848.5/100133311, intron 1 of 2)	7	27129977	27152576	22600	1	100133311	ENST00000518848.5	13786	HOXA cluster antisense RNA 3	ENST00000518848.5;ENST00000521197.5;ENST00000518947.6;ENST00000521231.1;ENST00000317201.6;ENST00000522788.5;ENST00000521401.1;ENST00000222726.4;ENST00000520854.1;ENST00000222728.3;ENST00000521478.1	100133311;100133311;100133311;100133311;3200;3200;3200;3202;3202;3203;3203	0;0;0;0;0;0;0;0;0;0;0	TRUE	FALSE	FALSE	FALSE	FALSE	FALSE	TRUE	FALSE	FALSE	Intron				33	75		mapped to different gene in human and mouse	BivProm4		PMD
2037	cg23977950	7	UNCX	1238058	8.43349	3.3551e-17	3.36e-17	16.4743	+++++-+	cg23977950	ENSG00000164853	UNCX	UNCX_Intergenic_downstream	chr7	2	+	Distal Intergenic	7	1232872	1237326	4455	1	340260	ENST00000316333.9	5186	UNC homeobox	ENST00000316333.9	340260	0	FALSE	TRUE	FALSE	FALSE	FALSE	FALSE	FALSE	FALSE	TRUE	Intergenic_downstream				58	94	ENSMUSG00000029546	conserved gene and region in mouse and human	ReprPC1		PMD
2039	cg12021467	2	NEUROD1	181684532	8.42925	3.47898e-17	3.48e-17	16.4585	+++++++	cg12021467	ENSG00000162992	NEUROD1	NEUROD1_Promoter	chr2	2	+	Promoter (3-4kb)	2	181676467	181680876	4410	2	4760	ENST00000295108.3	-3656	neuronal differentiation 1	ENST00000479558.5;ENST00000497337.1;ENST00000496876.1;ENST00000295108.3	375298;375298;4760;4760	0;0;0;0	TRUE	FALSE	TRUE	FALSE	FALSE	FALSE	TRUE	FALSE	FALSE	Promoter				6	12	ENSMUSG00000034701	mapped to different gene in human and mouse	ReprPC1		PMD
2043	cg21631452	9	PRDM12	130665698	8.42295	3.67118e-17	3.67e-17	16.4352	+++++++	cg21631452	ENSG00000130711	PRDM12	PRDM12_Intron	chr9	2	+	Intron (ENST00000253008.3/59335, intron 1 of 4)	9	130664594	130682983	18390	1	59335	ENST00000253008.3	1104	PR/SET domain 12	ENST00000253008.3	59335	0	TRUE	FALSE	FALSE	FALSE	FALSE	FALSE	TRUE	FALSE	FALSE	Intron				5	10	ENSMUSG00000079466	conserved gene and region in mouse and human	BivProm2		HMD
2047	cg23088328	1	PRRX1	170661790	8.41894	3.79898e-17	3.8e-17	16.4203	+++++++	cg23088328	ENSG00000116132	PRRX1	PRRX1_Promoter	chr1	2	+	Promoter (<=1kb)	1	170662728	170719903	57176	1	5396	ENST00000553786.1	-937	paired related homeobox 1	ENST00000553786.1;ENST00000367760.7;ENST00000497230.2;ENST00000239461.11	5396;5396;5396;5396	0;0;0;0	FALSE	TRUE	TRUE	FALSE	FALSE	FALSE	FALSE	FALSE	FALSE	Promoter				2	11	ENSMUSG00000026586	mapped in human, not mapped in mouse	BivProm4		PMD
2048	cg09782540	6	TFAP2A	10398465	8.41479	3.93587e-17	3.94e-17	16.405	+++++++	cg09782540	ENSG00000137203	TFAP2A	TFAP2A_threeUTR	chr6	2	-	3' UTR	6	10393186	10404594	11409	2	7020	ENST00000461628.5	6128	transcription factor AP-2 alpha	ENST00000461628.5;ENST00000379608.8;ENST00000379613.9;ENST00000489805.5;ENST00000319516.8;ENST00000488193.6;ENST00000482890.5;ENST00000466073.5;ENST00000497266.5;ENST00000475264.5;ENST00000478375.5;ENST00000498450.2	7020;7020;7020;7020;7020;7020;7020;7020;7020;7020;7020;7020	0;0;0;0;0;0;0;0;0;0;0;0	TRUE	FALSE	FALSE	FALSE	TRUE	TRUE	TRUE	FALSE	FALSE	threeUTR				11	29	ENSMUSG00000021359	conserved gene but different region in human and mouse	BivProm3	Simple_repeat	PMD
2052	cg12934146	18	DCC	52340859	8.4016	4.4044e-17	4.4e-17	16.3561	++++-++	cg12934146	ENSG00000187323	DCC	DCC_Exon	chr18	2	+	Promoter (<=1kb)	18	52340197	53535899	1195703	1	1630	ENST00000442544.7	662	DCC netrin 1 receptor	ENST00000442544.7	1630	0	TRUE	FALSE	TRUE	FALSE	FALSE	TRUE	FALSE	FALSE	FALSE	Exon				2	6	ENSMUSG00000060534	conserved gene and region in mouse and human	BivProm2		PMD
2055	cg00437193	6	TFAP2D	50715124	8.39846	4.52373e-17	4.52e-17	16.3445	+++++++	cg00437193	ENSG00000008197	TFAP2D	TFAP2D_Exon	chr6	2	+	Exon (ENST00000008391.3/83741, exon 2 of 8)	6	50713828	50772988	59161	1	83741	ENST00000008391.3	1296	transcription factor AP-2 delta	ENST00000008391.3;ENST00000492804.1	83741;83741	0;0	TRUE	FALSE	FALSE	FALSE	FALSE	TRUE	FALSE	FALSE	FALSE	Exon				16	33	ENSMUSG00000042596	mapped to different gene in human and mouse	ReprPC1		PMD
2056	cg02284095	6	SRSF3	36600231	8.39845	4.52423e-17	4.52e-17	16.3445	+++++-+	cg02284095	ENSG00000112081	SRSF3	SRSF3_threeUTR	chr6	2	+	3' UTR	6	36594362	36605600	11239	1	6428	ENST00000373715.11	5869	serine and arginine rich splicing factor 3	ENST00000613941.4;ENST00000373715.11;ENST00000620242.1;ENST00000339436.11;ENST00000477442.6;ENST00000620941.1;ENST00000620389.1	6428;6428;6428;6428;6428;6428;6428	5878;0;5864;0;0;0;0	TRUE	FALSE	FALSE	FALSE	TRUE	TRUE	TRUE	FALSE	FALSE	threeUTR				5	7	ENSMUSG00000071172	conserved gene and region in mouse and human	TxEx4		HMD
2057	cg04203883	12	HOTAIR	53974038	8.39825	4.53167e-17	4.53e-17	16.3437	+++++-+	cg04203883	ENSG00000228630	HOTAIR	HOTAIR_Promoter	chr12	2	+	Promoter (<=1kb)	12	53962308	53974956	12649	2	100124700	ENST00000424518.5	917	HOX transcript antisense RNA	ENST00000424518.5;ENST00000455246.5;ENST00000546378.1;ENST00000243082.4	100124700;100124700;3227;3227	0;0;0;0	TRUE	FALSE	TRUE	FALSE	FALSE	FALSE	TRUE	FALSE	FALSE	Promoter				6	20		mapped to different gene in human and mouse	BivProm4		PMD
2058	cg02000659	7	UNCX	1239391	8.39792	4.54439e-17	4.54e-17	16.3425	++-++-+	cg02000659	ENSG00000164853	UNCX	UNCX_Intergenic_downstream	chr7	2	+	Distal Intergenic	7	1232872	1237326	4455	1	340260	ENST00000316333.9	6519	UNC homeobox	ENST00000316333.9	340260	0	FALSE	TRUE	FALSE	FALSE	FALSE	FALSE	FALSE	FALSE	TRUE	Intergenic_downstream				58	94	ENSMUSG00000029546	conserved gene and region in mouse and human	ReprPC1		PMD
2060	cg18195411	8	GDF6	96155787	8.39342	4.72184e-17	4.72e-17	16.3259	-++++++	cg18195411	ENSG00000156466	GDF6	GDF6_Intron	chr8	2	-	Intron (ENST00000287020.7/392255, intron 1 of 1)	8	96142333	96160806	18474	2	392255	ENST00000287020.7	5018	growth differentiation factor 6	ENST00000287020.7;ENST00000621429.1;ENST00000620978.1	392255;392255;392255	0;0;0	TRUE	FALSE	FALSE	FALSE	FALSE	FALSE	TRUE	FALSE	FALSE	Intron				9	11	ENSMUSG00000051279	conserved gene and region in mouse and human	BivProm2		PMD
2061	cg20300086	10	PTF1A	23198474	8.39194	4.78171e-17	4.78e-17	16.3204	+++++++	cg20300086	ENSG00000168267	PTF1A	PTF1A_Intergenic_downstream	chr10	2	-	Distal Intergenic	10	23193332	23194163	832	1	256297	ENST00000639873.1	5143	pancreas associated transcription factor 1a	ENST00000376504.4;ENST00000638469.1;ENST00000639082.1;ENST00000639873.1;ENST00000636213.2;ENST00000376501.6	256297;256297;256297;256297;256815;256815	6162;5910;5203;5142;0;0	FALSE	TRUE	FALSE	FALSE	FALSE	FALSE	FALSE	FALSE	TRUE	Intergenic_downstream				14	18	ENSMUSG00000026735	mapped to different gene in human and mouse	ReprPC1		HMD
2063	cg01007604	1	LHX8	75136028	8.38974	4.87211e-17	4.87e-17	16.3123	+++++++	cg01007604	ENSG00000162624	LHX8	LHX8_Intron	chr1	2	+	Intron (ENST00000294638.9/431707, intron 2 of 9)	1	75128434	75161533	33100	1	431707	ENST00000294638.9	7594	LIM homeobox 8	ENST00000294638.9;ENST00000356261.3	431707;431707	0;0	TRUE	FALSE	FALSE	FALSE	FALSE	FALSE	TRUE	FALSE	FALSE	Intron				3	3	ENSMUSG00000096225	mapped in human, not mapped in mouse	BivProm2		PMD
2064	cg00850663	7	HOXA-AS3	27143497	8.3869	4.99109e-17	4.99e-17	16.3018	+++++++	cg00850663	ENSG00000254369	HOXA-AS3	HOXA-AS3_Exon	chr7	2	-	Exon (ENST00000222726.4/3202, exon 1 of 2)	7	27129977	27152576	22600	1	100133311	ENST00000518848.5	13520	HOXA cluster antisense RNA 3	ENST00000518848.5;ENST00000521197.5;ENST00000518947.6;ENST00000521231.1;ENST00000317201.6;ENST00000522788.5;ENST00000521401.1;ENST00000222726.4;ENST00000520854.1;ENST00000222728.3;ENST00000521478.1	100133311;100133311;100133311;100133311;3200;3200;3200;3202;3202;3203;3203	0;0;0;0;0;0;0;0;0;0;0	TRUE	FALSE	FALSE	FALSE	FALSE	TRUE	TRUE	FALSE	FALSE	Exon				29	75		mapped to different gene in human and mouse	PromF5		PMD
2065	cg17244219	7	HOXA-AS3	27143472	8.3869	4.99126e-17	4.99e-17	16.3018	+++++++	cg17244219	ENSG00000254369	HOXA-AS3	HOXA-AS3_Exon	chr7	2	-	Exon (ENST00000222726.4/3202, exon 1 of 2)	7	27129977	27152576	22600	1	100133311	ENST00000518848.5	13495	HOXA cluster antisense RNA 3	ENST00000518848.5;ENST00000521197.5;ENST00000518947.6;ENST00000521231.1;ENST00000317201.6;ENST00000522788.5;ENST00000521401.1;ENST00000222726.4;ENST00000520854.1;ENST00000222728.3;ENST00000521478.1	100133311;100133311;100133311;100133311;3200;3200;3200;3202;3202;3203;3203	0;0;0;0;0;0;0;0;0;0;0	TRUE	FALSE	FALSE	FALSE	FALSE	TRUE	TRUE	FALSE	FALSE	Exon				29	75		mapped to different gene in human and mouse	PromF5		PMD
2067	cg04663705	1	BARHL2	90713546	8.38641	5.01202e-17	5.01e-17	16.3	+++++++	cg04663705	ENSG00000143032	BARHL2	BARHL2_Intron	chr1	2	-	Intron (ENST00000370445.5/343472, intron 2 of 2)	1	90711539	90717302	5764	2	343472	ENST00000370445.5	3755	BarH like homeobox 2	ENST00000370445.5	343472	0	TRUE	FALSE	FALSE	FALSE	FALSE	FALSE	TRUE	FALSE	FALSE	Intron				2	29	ENSMUSG00000034384	conserved gene and region in mouse and human	ReprPC1		PMD
2068	cg16438269	14	ZFP36L1	68790104	8.38641	5.01207e-17	5.01e-17	16.3	+++-+++	cg16438269	ENSG00000185650	ZFP36L1	ZFP36L1_threeUTR	chr14	2	-	3' UTR	14	68787660	68791243	3584	2	677	ENST00000555997.1	1138	ZFP36 ring finger protein like 1	ENST00000555997.1;ENST00000439696.2;ENST00000336440.3;ENST00000557086.1;ENST00000557022.1;ENST00000553375.1	677;677;677;677;677;677	0;0;0;0;0;0	TRUE	FALSE	FALSE	FALSE	TRUE	TRUE	FALSE	FALSE	FALSE	threeUTR				9	11	ENSMUSG00000021127	conserved gene but different region in human and mouse	TxEx4		HMD
2069	cg19234378	6	SRSF3	36599927	8.38536	5.05709e-17	5.06e-17	16.2961	+++++++	cg19234378	ENSG00000112081	SRSF3	SRSF3_threeUTR	chr6	2	+	3' UTR	6	36594362	36605600	11239	1	6428	ENST00000373715.11	5565	serine and arginine rich splicing factor 3	ENST00000613941.4;ENST00000373715.11;ENST00000620242.1;ENST00000339436.11;ENST00000477442.6;ENST00000620941.1;ENST00000620389.1	6428;6428;6428;6428;6428;6428;6428	5574;0;5560;0;0;0;0	TRUE	FALSE	FALSE	FALSE	TRUE	TRUE	TRUE	FALSE	FALSE	threeUTR				5	7	ENSMUSG00000071172	conserved gene and region in mouse and human	TxEx4		HMD
2075	cg17569124	7	HOXA-AS3	27144024	8.37935	5.32196e-17	5.32e-17	16.2739	+++++++	cg17569124	ENSG00000254369	HOXA-AS3	HOXA-AS3_Intron	chr7	2	+	Intron (ENST00000518848.5/100133311, intron 1 of 2)	7	27129977	27152576	22600	1	100133311	ENST00000518848.5	14047	HOXA cluster antisense RNA 3	ENST00000518848.5;ENST00000521197.5;ENST00000518947.6;ENST00000521231.1;ENST00000317201.6;ENST00000522788.5;ENST00000521401.1;ENST00000222726.4;ENST00000520854.1;ENST00000222728.3;ENST00000521478.1	100133311;100133311;100133311;100133311;3200;3200;3200;3202;3202;3203;3203	0;0;0;0;0;0;0;0;0;0;0	TRUE	FALSE	FALSE	FALSE	FALSE	FALSE	TRUE	FALSE	FALSE	Intron				33	75		mapped to different gene in human and mouse	BivProm4		PMD
2076	cg27581159	1	ESRRG	217089866	8.37796	5.38511e-17	5.39e-17	16.2688	++-++++	cg27581159	ENSG00000196482	ESRRG	ESRRG_Intron	chr1	2	-	Intron (ENST00000366940.6/2104, intron 1 of 8)	1	216503251	217137755	634505	2	2104	ENST00000366940.6	47888	estrogen related receptor gamma	ENST00000361525.7;ENST00000366940.6;ENST00000359162.6;ENST00000493603.5;ENST00000471371.5;ENST00000488947.5;ENST00000459825.1	2104;2104;2104;2104;2104;2104;2104	0;0;0;0;0;0;0	TRUE	FALSE	FALSE	FALSE	FALSE	FALSE	TRUE	FALSE	FALSE	Intron				56	65	ENSMUSG00000026610	mapped in human, not mapped in mouse	TSS2		PMD
2088	cg13493426	14	NPAS3	33642358	8.36073	6.23305e-17	6.23e-17	16.2053	+++++-+	cg13493426	ENSG00000151322	NPAS3	NPAS3_Intron	chr14	2	+	Intron (ENST00000551634.5/64067, intron 4 of 10)	14	32934933	33801103	866171	1	64067	ENST00000551634.5	707425	neuronal PAS domain protein 3	ENST00000551634.5;ENST00000551492.5;ENST00000346562.6;ENST00000548645.5;ENST00000356141.8;ENST00000357798.9;ENST00000547068.5;ENST00000551008.5	64067;64067;64067;64067;64067;64067;64067;64067	0;0;0;0;0;0;0;0	TRUE	FALSE	FALSE	FALSE	FALSE	FALSE	TRUE	FALSE	FALSE	Intron				92	111	ENSMUSG00000021010	mapped in human, not mapped in mouse	EnhA19		PMD
2089	cg11677981	15	MIR9-3HG	89360535	8.35897	6.32705e-17	6.33e-17	16.1988	+++++++	cg11677981	ENSG00000255571	MIR9-3HG	MIR9-3HG_Promoter	chr15	2	+	Promoter (1-2kb)	15	89361579	89398487	36909	1	254559	ENST00000536780.6	-1043	MIR9-3 host gene	ENST00000536780.6;ENST00000654171.1;ENST00000561327.5;ENST00000657897.1;ENST00000661040.1;ENST00000654184.1;ENST00000658194.1;ENST00000661036.1;ENST00000659235.1;ENST00000669499.1	254559;254559;254559;254559;254559;254559;254559;254559;254559;254559	0;0;0;0;0;0;0;0;0;0	FALSE	TRUE	TRUE	FALSE	FALSE	FALSE	FALSE	FALSE	FALSE	Promoter				3	16		mapped to different gene in human and mouse	ReprPC1		HMD
2093	cg14625788	13	OBI1-AS1	78609191	8.35809	6.37444e-17	6.37e-17	16.1956	+++++++	cg14625788	ENSG00000234377	OBI1-AS1	OBI1-AS1_Intron	chr13	2	+	Intron (ENST00000606429.5/100874222, intron 5 of 5)	13	78054855	78617325	562471	1	100874222	ENST00000606429.5	554336	OBI1 antisense RNA 1	ENST00000607205.5;ENST00000606124.5;ENST00000606429.5;ENST00000607860.5;ENST00000607220.5;ENST00000430549.6;ENST00000606376.5;ENST00000560209.6;ENST00000444769.7;ENST00000560584.2	100874222;100874222;100874222;100874222;100874222;100874222;100874222;100874222;100874222;100874222	0;0;0;0;0;0;0;0;0;0	TRUE	FALSE	FALSE	FALSE	FALSE	FALSE	TRUE	FALSE	FALSE	Intron				29	34		mapped to different gene in human and mouse	BivProm1		HMD
2094	cg15925255	15	ONECUT1	52783180	8.35648	6.46151e-17	6.46e-17	16.1897	+++++++	cg15925255	ENSG00000169856	ONECUT1	ONECUT1_Intron	chr15	2	-	Intron (ENST00000305901.7/3175, intron 1 of 1)	15	52755053	52790336	35284	2	3175	ENST00000305901.7	7155	one cut homeobox 1	ENST00000305901.7;ENST00000561401.3;ENST00000560699.2;ENST00000570208.2	3175;3175;3175;3175	0;0;0;0	TRUE	FALSE	FALSE	FALSE	FALSE	FALSE	TRUE	FALSE	FALSE	Intron				3	31	ENSMUSG00000043013	mapped to different gene in human and mouse	ReprPC1		PMD
2101	cg04863892	7	HOXA-AS3	27143756	8.32918	8.14008e-17	8.14e-17	16.0894	+++++++	cg04863892	ENSG00000254369	HOXA-AS3	HOXA-AS3_Intron	chr7	2	+	Intron (ENST00000518848.5/100133311, intron 1 of 2)	7	27129977	27152576	22600	1	100133311	ENST00000518848.5	13779	HOXA cluster antisense RNA 3	ENST00000518848.5;ENST00000521197.5;ENST00000518947.6;ENST00000521231.1;ENST00000317201.6;ENST00000522788.5;ENST00000521401.1;ENST00000222726.4;ENST00000520854.1;ENST00000222728.3;ENST00000521478.1	100133311;100133311;100133311;100133311;3200;3200;3200;3202;3202;3203;3203	0;0;0;0;0;0;0;0;0;0;0	TRUE	FALSE	FALSE	FALSE	FALSE	FALSE	TRUE	FALSE	FALSE	Intron				33	75		mapped to different gene in human and mouse	BivProm4		PMD
2105	cg16313026	7	EN2	155457518	8.32669	8.31327e-17	8.31e-17	16.0802	++-++++	cg16313026	ENSG00000164778	EN2	EN2_Promoter	chr7	2	-	Promoter (<=1kb)	7	155458129	155464831	6703	1	2020	ENST00000297375.4	-611	engrailed homeobox 2	ENST00000297375.4	2020	-610	FALSE	TRUE	TRUE	FALSE	FALSE	FALSE	FALSE	FALSE	FALSE	Promoter				1	1	ENSMUSG00000039095	conserved gene and region in mouse and human	TSS2		PMD
2106	cg11034948	4	NKX6-1	84499256	8.3253	8.41119e-17	8.41e-17	16.0751	++-++++	cg11034948	ENSG00000163623	NKX6-1	NKX6-1_Promoter	chr4	2	-	Promoter (<=1kb)	4	84491987	84498450	6464	2	4825	ENST00000295886.4	-807	NK6 homeobox 1	ENST00000515820.6;ENST00000295886.4	4825;4825	0;0	FALSE	TRUE	TRUE	FALSE	FALSE	FALSE	FALSE	FALSE	FALSE	Promoter				1	11	ENSMUSG00000035187	conserved gene and region in mouse and human	BivProm1		PMD
2109	cg01749491	2	EVX2	176083965	8.32173	8.66858e-17	8.67e-17	16.0621	-++++++	cg01749491	ENSG00000174279	EVX2	EVX2_Promoter	chr2	2	-	Promoter (<=1kb)	2	176077472	176083913	6442	2	344191	ENST00000308618.4	-53	even-skipped homeobox 2	ENST00000308618.4	344191	0	FALSE	TRUE	TRUE	FALSE	FALSE	FALSE	FALSE	FALSE	FALSE	Promoter				9	36	ENSMUSG00000001815	conserved gene and region in mouse and human	ReprPC1		PMD
2121	cg07875786	5	NR2F1	93583221	8.30767	9.75971e-17	9.76e-17	16.0106	+++++-+	cg07875786	ENSG00000175745	NR2F1	NR2F1_fiveUTR	chr5	2	+	Promoter (<=1kb)	5	93583222	93594611	11390	1	7025	ENST00000327111.8	0	nuclear receptor subfamily 2 group F member 1	ENST00000660523.1;ENST00000653598.1;ENST00000671683.1;ENST00000664017.1;ENST00000654055.1;ENST00000653325.1;ENST00000671432.1;ENST00000665798.1;ENST00000671514.1;ENST00000659336.1;ENST00000666033.1;ENST00000653419.1;ENST00000669221.1;ENST00000653133.1;ENST00000664135.1;ENST00000658662.1;ENST00000654431.1;ENST00000656155.1;ENST00000661345.1;ENST00000654617.1;ENST00000510254.6;ENST00000659381.1;ENS…	441094;441094;441094;441094;441094;441094;441094;441094;441094;441094;441094;441094;441094;441094;441094;441094;441094;441094;441094;441094;441094;441094;441094;441094;441094;441094;441094;441094;441094;441094;441094;441094;441094;441094;441094;441094;441094;441094;441094;441094;441094;441094;441094;441094;441094;441094;441094;441094;441094;441094;441094;441094;441094;441094;441094;441094;441094;…	0;0;0;0;0;0;0;0;0;0;0;0;0;0;0;0;0;0;0;0;0;0;0;0;0;0;0;0;0;0;0;0;0;0;0;0;0;0;0;0;0;0;0;0;0;0;0;0;0;0;0;0;0;0;0;0;0;0;0;0;0;0;0	TRUE	FALSE	TRUE	TRUE	FALSE	TRUE	TRUE	FALSE	FALSE	fiveUTR				1	34	ENSMUSG00000069171	mapped to different gene in human and mouse	PromF5		PMD
2122	cg02934228	2	GBX2	236169168	8.30674	9.83633e-17	9.84e-17	16.0072	+++++++	cg02934228	ENSG00000168505	GBX2	GBX2_Promoter	chr2	2	+	Promoter (<=1kb)	2	236165236	236168386	3151	2	2637	ENST00000306318.5	-782	gastrulation brain homeobox 2	ENST00000306318.5;ENST00000551105.1;ENST00000465889.1	2637;2637;2637	0;0;0	TRUE	FALSE	TRUE	FALSE	FALSE	FALSE	TRUE	FALSE	FALSE	Promoter				3	14	ENSMUSG00000034486	conserved gene but different region in human and mouse	BivProm2		HMD
2123	cg27299745	13	SLITRK1	83881256	8.30636	9.868e-17	9.87e-17	16.0058	+++++++	cg27299745	ENSG00000178235	SLITRK1	SLITRK1_Exon	chr13	2	-	Exon (ENST00000377084.3/114798, exon 1 of 1)	13	83877205	83882393	5189	2	114798	ENST00000377084.3	1136	SLIT and NTRK like family member 1	ENST00000377084.3	114798	0	TRUE	FALSE	FALSE	FALSE	FALSE	TRUE	TRUE	FALSE	FALSE	Exon				11	20	ENSMUSG00000075478	conserved gene and region in mouse and human	BivProm2		PMD
2126	cg04209727	18	KLHL14	32770478	8.29976	1.04318e-16	1.04e-16	15.9816	+++++++	cg04209727	ENSG00000197705	KLHL14	KLHL14_Exon	chr18	2	-	Exon (ENST00000359358.9/57565, exon 2 of 9)	18	32672673	32773023	100351	2	57565	ENST00000359358.9	2544	kelch like family member 14	ENST00000359358.9;ENST00000358095.4;ENST00000583263.1	57565;57565;57565	0;0;0	TRUE	FALSE	FALSE	FALSE	FALSE	TRUE	TRUE	FALSE	FALSE	Exon				15	39	ENSMUSG00000042514	mapped in human, not mapped in mouse	BivProm2		PMD
2133	cg11712315	17	CDK12	39563649	8.29186	1.11489e-16	1.11e-16	15.9528	+++++-+	cg11712315	ENSG00000167258	CDK12	CDK12_Intron	chr17	2	+	Intron (ENST00000559545.5/ENST00000559545.5, intron 4 of 4)	17	39525867	39551141	25275	1	51755	ENST00000559663.1	37782	cyclin dependent kinase 12				TRUE	FALSE	FALSE	FALSE	FALSE	FALSE	TRUE	FALSE	FALSE	Intron				11	22	ENSMUSG00000003119	mapped to different gene in human and mouse	EnhA19		HMD
2137	cg02102645	4	PDGFRA	54096478	8.28153	1.21606e-16	1.22e-16	15.915	+++++++	cg02102645	ENSG00000134853	PDGFRA	PDGFRA_Intron	chr4	2	+	Intron (ENST00000507166.5/5156, intron 12 of 23)	4	53377839	54295272	917434	1	5156	ENST00000507166.5	718639	platelet derived growth factor receptor alpha	ENST00000507839.1;ENST00000326902.7;ENST00000503800.1;ENST00000507166.5	170825;170825;170825;5156	-3044;-3684;-3694;0	TRUE	FALSE	FALSE	FALSE	FALSE	FALSE	TRUE	FALSE	FALSE	Intron				14	15	ENSMUSG00000029231	mapped to different gene in human and mouse	ReprPC1		HMD
2138	cg12041264	7	HOXA-AS3	27143481	8.28136	1.21774e-16	1.22e-16	15.9144	+++++++	cg12041264	ENSG00000254369	HOXA-AS3	HOXA-AS3_Exon	chr7	2	-	Exon (ENST00000222726.4/3202, exon 1 of 2)	7	27129977	27152576	22600	1	100133311	ENST00000518848.5	13504	HOXA cluster antisense RNA 3	ENST00000518848.5;ENST00000521197.5;ENST00000518947.6;ENST00000521231.1;ENST00000317201.6;ENST00000522788.5;ENST00000521401.1;ENST00000222726.4;ENST00000520854.1;ENST00000222728.3;ENST00000521478.1	100133311;100133311;100133311;100133311;3200;3200;3200;3202;3202;3203;3203	0;0;0;0;0;0;0;0;0;0;0	TRUE	FALSE	FALSE	FALSE	FALSE	TRUE	TRUE	FALSE	FALSE	Exon				29	75		mapped to different gene in human and mouse	PromF5		PMD
2140	cg06558044	14	ZFP36L1	68789966	8.27793	1.25337e-16	1.25e-16	15.9019	+++-+++	cg06558044	ENSG00000185650	ZFP36L1	ZFP36L1_threeUTR	chr14	2	-	3' UTR	14	68787660	68791243	3584	2	677	ENST00000555997.1	1276	ZFP36 ring finger protein like 1	ENST00000555997.1;ENST00000439696.2;ENST00000336440.3;ENST00000557086.1;ENST00000557022.1;ENST00000553375.1	677;677;677;677;677;677	0;0;0;0;0;0	TRUE	FALSE	FALSE	FALSE	TRUE	TRUE	FALSE	FALSE	FALSE	threeUTR				9	11	ENSMUSG00000021127	conserved gene but different region in human and mouse	TxEx4		HMD
2144	cg18473521.1	12	HOXC4	54054481	8.26991	1.34059e-16	1.34e-16	15.8727	-++++-+	cg18473521.1	ENSG00000198353	HOXC4	HOXC4_Intron	chr12	2	+	Intron (ENST00000303406.4/3221, intron 3 of 3)	12	54016931	54055327	38397	1	3221	ENST00000303406.4	37550	homeobox C4	ENST00000303406.4;ENST00000507650.1;ENST00000430889.3;ENST00000515617.1	3221;3221;3221;440101	0;0;0;0	TRUE	FALSE	FALSE	FALSE	FALSE	FALSE	TRUE	FALSE	FALSE	Intron				53	127	ENSMUSG00000075394	conserved gene but different region in human and mouse	BivProm4		PMD
2145	cg23201535	15	SKOR1	67820230	8.2682	1.35995e-16	1.36e-16	15.8665	-++++++	cg23201535	ENSG00000188779	SKOR1	SKOR1_Promoter	chr15	2	+	Promoter (<=1kb)	15	67819704	67833836	14133	1	390598	ENST00000341418.10	526	SKI family transcriptional corepressor 1	ENST00000341418.10;ENST00000554240.5	390598;390598	0;0	TRUE	FALSE	TRUE	FALSE	FALSE	FALSE	TRUE	FALSE	FALSE	Promoter				6	16	ENSMUSG00000022245	conserved gene and region in mouse and human	ReprPC1		HMD
2146	cg11701748	12	HOTAIR	53973279	8.26816	1.36046e-16	1.36e-16	15.8663	+++++-+	cg11701748	ENSG00000228630	HOTAIR	HOTAIR_Exon	chr12	2	+	Exon (ENST00000546378.1/3227, exon 1 of 2)	12	53962308	53974956	12649	2	100124700	ENST00000424518.5	1676	HOX transcript antisense RNA	ENST00000424518.5;ENST00000455246.5;ENST00000439545.1;ENST00000546378.1;ENST00000243082.4	100124700;100124700;100124700;3227;3227	0;0;0;0;0	TRUE	FALSE	FALSE	FALSE	FALSE	TRUE	TRUE	FALSE	FALSE	Exon				6	20		mapped in human, not mapped in mouse	BivProm2		PMD
2149	cg11634198	17	NEUROD2	39607905	8.26092	1.44555e-16	1.45e-16	15.84	-++++-+	cg11634198	ENSG00000171532	NEUROD2	NEUROD2_fiveUTR	chr17	2	-	Promoter (<=1kb)	17	39603768	39607920	4153	2	4761	ENST00000302584.5	14	neuronal differentiation 2	ENST00000302584.5	4761	0	TRUE	FALSE	TRUE	TRUE	FALSE	TRUE	FALSE	FALSE	FALSE	fiveUTR				3	28	ENSMUSG00000038255	conserved gene and region in mouse and human	ReprPC1		HMD
2170	cg24450217	16	SHISA9	12902343	8.23489	1.79719e-16	1.8e-16	15.7454	+++++++	cg24450217	ENSG00000237515	SHISA9	SHISA9_Exon	chr16	2	+	Promoter (<=1kb)	16	12901598	13240416	338819	1	729993	ENST00000558583.3	745	shisa family member 9	ENST00000558583.3;ENST00000639941.1;ENST00000423335.2;ENST00000482916.1	729993;729993;729993;729993	0;0;0;-535	TRUE	FALSE	TRUE	FALSE	FALSE	TRUE	FALSE	FALSE	FALSE	Exon				4	4	ENSMUSG00000022494	conserved gene and region in mouse and human	BivProm1,BivProm1		PMD
2171	cg06944510	9	ELAVL2	23826528	8.23363	1.81621e-16	1.82e-16	15.7408	+++++++	cg06944510	ENSG00000107105	ELAVL2	ELAVL2_Promoter	chr9	2	+	Promoter (<=1kb)	9	23691811	23826337	134527	2	1993	ENST00000380117.5	-191	ELAV like RNA binding protein 2	ENST00000397312.7;ENST00000544538.5;ENST00000380117.5;ENST00000462649.1	1993;1993;1993;1993	0;0;0;0	TRUE	FALSE	TRUE	FALSE	FALSE	FALSE	TRUE	FALSE	FALSE	Promoter				6	31	ENSMUSG00000008489	mapped in human, not mapped in mouse	BivProm1		PMD
2175	cg03391684	1	KAZN	14599028	8.22905	1.88705e-16	1.89e-16	15.7242	+++++++	cg03391684	ENSG00000189337	KAZN	KAZN_Exon	chr1	2	+	Exon (ENST00000636203.1/23254, exon 3 of 17)	1	13892792	15118043	1225252	1	23254	ENST00000636203.1	706236	kazrin, periplakin interacting protein	ENST00000636203.1;ENST00000376030.7;ENST00000491547.1;ENST00000503743.5	23254;23254;23254;23254	0;0;0;0	TRUE	FALSE	FALSE	FALSE	FALSE	TRUE	FALSE	FALSE	FALSE	Exon				4	6	ENSMUSG00000040606	mapped in human, not mapped in mouse	BivProm1		PMD
2189	cg02455094	18	ONECUT2	57436846	8.20952	2.22083e-16	2.22e-16	15.6535	+++++++	cg02455094	ENSG00000119547	ONECUT2	ONECUT2_Exon	chr18	2	+	Exon (ENST00000491143.3/9480, exon 1 of 2)	18	57435374	57491298	55925	1	9480	ENST00000491143.3	1472	one cut homeobox 2	ENST00000491143.3	9480	0	TRUE	FALSE	FALSE	FALSE	FALSE	TRUE	FALSE	FALSE	FALSE	Exon				8	19	ENSMUSG00000045991	mapped in human, not mapped in mouse	BivProm2		PMD
2190	cg03719089	1	NFIA	61080195	8.20811	2.24702e-16	2.25e-16	15.6484	+++++++	cg03719089	ENSG00000162599	NFIA	NFIA_Intron	chr1	2	+	Intron (ENST00000371191.5/4774, intron 1 of 10)	1	60865259	61455525	590267	1	4774	ENST00000371191.5	214936	nuclear factor I A	ENST00000371191.5;ENST00000664495.1;ENST00000476646.5;ENST00000407417.7;ENST00000479364.1;ENST00000371189.8;ENST00000664149.1;ENST00000670151.1;ENST00000662015.1;ENST00000403491.8;ENST00000371187.7;ENST00000485903.6;ENST00000371185.6;ENST00000371184.6	4774;4774;4774;4774;4774;4774;4774;4774;4774;4774;4774;4774;4774;4774	0;0;0;0;0;0;0;0;0;0;0;0;0;0	TRUE	FALSE	FALSE	FALSE	FALSE	FALSE	TRUE	FALSE	FALSE	Intron				35	59	ENSMUSG00000028565	conserved gene and region in mouse and human	PromF5		HMD
2193	cg00842325	20	NKX2-2	21522898	8.20103	2.38343e-16	2.38e-16	15.6228	-++++++	cg00842325	ENSG00000125820	NKX2-2	NKX2-2_Promoter	chr20	2	+	Promoter (8-9kb)	20	21511017	21514064	3048	2	4821	ENST00000377142.5	-8834	NK2 homeobox 2				FALSE	TRUE	TRUE	FALSE	FALSE	FALSE	FALSE	FALSE	FALSE	Promoter				20	30	ENSMUSG00000027434	mapped to different gene in human and mouse	BivProm2		PMD
2194	cg21608448	3	MSL2	136151451	8.20034	2.39699e-16	2.4e-16	15.6203	+++++++	cg21608448	ENSG00000174579	MSL2	MSL2_Exon	chr3	2	-	Exon (ENST00000309993.3/55167, exon 2 of 2)	3	136148917	136196335	47419	2	55167	ENST00000309993.3	44883	MSL complex subunit 2	ENST00000309993.3;ENST00000434835.2;ENST00000481989.1;ENST00000491050.1;ENST00000473093.1;ENST00000264977.8	55167;55167;55167;55167;55167;5523	0;0;0;0;0;0	TRUE	FALSE	FALSE	FALSE	FALSE	TRUE	FALSE	FALSE	FALSE	Exon				16	19	ENSMUSG00000066415	conserved gene and region in mouse and human	TxEx1		HMD
2199	cg14517144	10	HNRNPH3	68338663	8.18901	2.63385e-16	2.63e-16	15.5794	+++++++	cg14517144	ENSG00000096746	HNRNPH3	HNRNPH3_Exon	chr10	2	+	Exon (ENST00000469172.5/3189, exon 2 of 8)	10	68331174	68342273	11100	1	3189	ENST00000469172.5	7489	heterogeneous nuclear ribonucleoprotein H3	ENST00000469172.5;ENST00000461310.5;ENST00000265866.11;ENST00000480987.5;ENST00000486854.5;ENST00000467249.1;ENST00000354695.5;ENST00000481819.5;ENST00000491200.5;ENST00000490442.5;ENST00000478698.1;ENST00000466493.5;ENST00000484083.5;ENST00000463210.6;ENST00000466187.2;ENST00000388768.6	3189;3189;3189;3189;3189;3189;3189;3189;3189;3189;3189;55680;55680;55680;55680;55680	0;0;0;0;0;0;0;0;0;0;-142;0;38282;25366;8060;0	TRUE	FALSE	FALSE	FALSE	FALSE	TRUE	TRUE	FALSE	FALSE	Exon				7	10	ENSMUSG00000020069	mapped in human, not mapped in mouse	TxEx1		HMD
2201	cg21160099	6	PRDM13	99613041	8.18316	2.7649e-16	2.76e-16	15.5583	+++++-+	cg21160099	ENSG00000112238	PRDM13	PRDM13_threeUTR	chr6	2	+	3' UTR	6	99606730	99614759	8030	1	59336	ENST00000369215.4	6311	PR/SET domain 13	ENST00000369215.4;ENST00000369214.2	59336;59336	0;0	TRUE	FALSE	FALSE	FALSE	TRUE	TRUE	FALSE	FALSE	FALSE	threeUTR				1	24	ENSMUSG00000040478	mapped in human, not mapped in mouse	BivProm2		PMD
2202	cg15650356	16	CDH8	62036409	8.1828	2.77325e-16	2.77e-16	15.557	+++++++	cg15650356	ENSG00000150394	CDH8	CDH8_fiveUTR	chr16	2	-	Promoter (<=1kb)	16	61647242	62036835	389594	2	1006	ENST00000299345.10	425	cadherin 8	ENST00000585315.5;ENST00000299345.10;ENST00000577390.6;ENST00000584337.5;ENST00000583382.1;ENST00000584506.1;ENST00000582980.1	1006;1006;1006;1006;1006;1006;1006	0;0;0;0;0;0;0	TRUE	FALSE	TRUE	TRUE	FALSE	TRUE	TRUE	FALSE	FALSE	fiveUTR				5	17	ENSMUSG00000036510	conserved gene and region in mouse and human	BivProm2		PMD
2203	cg25255728	20	LINC00261	22578626	8.18208	2.78987e-16	2.79e-16	15.5544	+++++-+	cg25255728	ENSG00000259974	LINC00261	LINC00261_Exon	chr20	2	-	Promoter (<=1kb)	20	22560553	22578642	18090	2	140828	ENST00000564492.1	15	long intergenic non-protein coding RNA 261	ENST00000564492.1;ENST00000638550.2;ENST00000419308.6;ENST00000377115.4	140828;140828;3170;3170	0;0;0;0	TRUE	FALSE	TRUE	FALSE	FALSE	TRUE	FALSE	FALSE	FALSE	Exon				2	8		mapped to different gene in human and mouse	ReprPC1		PMD
2208	cg12175065	8	BHLHE22	64580449	8.17387	2.98652e-16	2.99e-16	15.5248	+++++++	cg12175065	ENSG00000180828	BHLHE22	BHLHE22_fiveUTR	chr8	2	+	Promoter (<=1kb)	8	64580365	64583627	3263	1	27319	ENST00000321870.3	84	basic helix-loop-helix family member e22	ENST00000321870.3;ENST00000520834.1;ENST00000517909.1;ENST00000670034.1;ENST00000658391.1;ENST00000665275.1	27319;401463;401463;401463;401463;401463	0;-3186;0;0;-3022;0	TRUE	FALSE	TRUE	TRUE	FALSE	TRUE	TRUE	FALSE	FALSE	fiveUTR				4	4	ENSMUSG00000025128	conserved gene and region in mouse and human	BivProm1		PMD
2210	cg16154416	15	RASGRF1	79090425	8.17343	2.99751e-16	3e-16	15.5232	+++++++	cg16154416	ENSG00000058335	RASGRF1	RASGRF1_Exon	chr15	2	-	Promoter (<=1kb)	15	78959947	79090764	130818	2	5923	ENST00000558480.6	338	Ras protein specific guanine nucleotide releasing factor 1	ENST00000558480.6;ENST00000419573.7	5923;5923	0;0	TRUE	FALSE	TRUE	FALSE	FALSE	TRUE	FALSE	FALSE	FALSE	Exon				1	2	ENSMUSG00000032356	mapped in human, not mapped in mouse	BivProm2		PMD
2214	cg27145074	7	UNCX	1228788	8.16804	3.1344e-16	3.13e-16	15.5038	+++++++	cg27145074	ENSG00000164853	UNCX	UNCX_Promoter	chr7	2	+	Promoter (4-5kb)	7	1232872	1237326	4455	1	340260	ENST00000316333.9	-4083	UNC homeobox	ENST00000316333.9	340260	0	FALSE	TRUE	TRUE	FALSE	FALSE	FALSE	FALSE	FALSE	FALSE	Promoter				27	94	ENSMUSG00000029546	mapped to different gene in human and mouse	ReprPC1		PMD
2218	cg21117683	7	SMARCD3	151248541	8.15921	3.37216e-16	3.37e-16	15.4721	+++++++	cg21117683	ENSG00000082014	SMARCD3	SMARCD3_Exon	chr7	2	-	Promoter (<=1kb)	7	151238973	151248973	10001	2	6604	ENST00000262188.12	431	SWI/SNF related, matrix associated, actin dependent regulator of chromatin, subfamily d, member 3	ENST00000262188.12;ENST00000392811.6;ENST00000469154.5;ENST00000356800.6;ENST00000485592.5;ENST00000472988.5;ENST00000485610.5;ENST00000472103.5;ENST00000477169.5;ENST00000460431.1;ENST00000491651.1	6604;6604;6604;6604;6604;6604;6604;6604;6604;6604;6604	0;0;0;0;0;0;0;0;0;0;0	TRUE	FALSE	TRUE	FALSE	FALSE	TRUE	TRUE	FALSE	FALSE	Exon				4	4	ENSMUSG00000028949	conserved gene and region in mouse and human	PromF5		HMD
2219	cg07768842	1	AHDC1	27603046	8.15755	3.41893e-16	3.42e-16	15.4661	+++-+++	cg07768842	ENSG00000126705	AHDC1	AHDC1_Promoter	chr1	2	-	Promoter (<=1kb)	1	27534035	27603592	69558	2	27245	ENST00000247087.10	545	AT-hook DNA binding motif containing 1	ENST00000247087.10;ENST00000644989.1;ENST00000374011.6;ENST00000642416.1;ENST00000642245.1;ENST00000643308.1;ENST00000490295.2;ENST00000645669.1;ENST00000480033.3;ENST00000644119.1;ENST00000643219.1;ENST00000646921.1;ENST00000646642.1	27245;27245;27245;27245;27245;27245;27245;27245;27245;27245;27245;27245;27245	0;0;0;0;0;0;0;0;0;0;0;0;0	TRUE	FALSE	TRUE	FALSE	FALSE	FALSE	TRUE	FALSE	FALSE	Promoter				3	50	ENSMUSG00000037692	conserved gene but different region in human and mouse	TSS1		HMD
2222	cg08918292	20	SLC32A1	38715913	8.15541	3.48009e-16	3.48e-16	15.4584	+++++++	cg08918292	ENSG00000101438	SLC32A1	SLC32A1_Promoter	chr20	2	-	Promoter (8-9kb)	20	38724486	38729372	4887	1	140679	ENST00000217420.2	-8573	solute carrier family 32 member 1				FALSE	TRUE	TRUE	FALSE	FALSE	FALSE	FALSE	FALSE	FALSE	Promoter				2	4	ENSMUSG00000037771	mapped to different gene in human and mouse	ReprPC5		HMD
2223	cg16427848	5	GRIA1	153490918	8.15425	3.51339e-16	3.51e-16	15.4543	+++++++	cg16427848	ENSG00000155511	GRIA1	GRIA1_Exon	chr5	2	+	Exon (ENST00000474198.1/2890, exon 1 of 2)	5	153489615	153706172	216558	1	2890	ENST00000481559.6	1303	glutamate ionotropic receptor AMPA type subunit 1	ENST00000481559.6;ENST00000520353.5;ENST00000518862.5;ENST00000474198.1;ENST00000518142.5;ENST00000285900.10;ENST00000340592.9;ENST00000517469.1;ENST00000521843.6;ENST00000448073.8;ENST00000518783.1;ENST00000492291.1	2890;2890;2890;2890;2890;2890;2890;2890;2890;2890;2890;2890	0;0;0;0;0;0;0;-278;0;0;0;-3071	TRUE	FALSE	FALSE	FALSE	FALSE	TRUE	TRUE	FALSE	FALSE	Exon				11	16	ENSMUSG00000020524	mapped in human, not mapped in mouse	BivProm1		PMD
2225	cg13192313	14	SFTA3	36504973	8.15095	3.61071e-16	3.61e-16	15.4424	+++++++	cg13192313	ENSG00000229415	SFTA3	SFTA3_Intron	chr14	2	-	Intron (ENST00000634305.1/ENST00000634305.1, intron 3 of 3)	14	36473207	36519521	46315	2	253970	ENST00000521945.1	14547	surfactant associated 3	ENST00000521945.1;ENST00000518529.6;ENST00000518002.5;ENST00000521114.5;ENST00000518987.5;ENST00000524122.5;ENST00000518446.1;ENST00000418548.3	253970;253970;253970;253970;253970;253970;253970;253970	0;0;0;0;0;0;0;0	TRUE	FALSE	FALSE	FALSE	FALSE	FALSE	TRUE	FALSE	FALSE	Intron				20	22		mapped to different gene in human and mouse	ReprPC1		PMD
2226	cg15738808	2	LOC100132215	63049076	8.15048	3.62496e-16	3.62e-16	15.4407	-++++-+	cg15738808	ENSG00000231609	LOC100132215	LOC100132215_Promoter	chr2	2	-	Promoter (<=1kb)	2	63045061	63048640	3580	2	100132215	ENST00000437346.5	-437	uncharacterized LOC100132215	ENST00000650490.1;ENST00000429952.5;ENST00000437346.5;ENST00000412297.1;ENST00000413549.1;ENST00000660923.1;ENST00000405015.7;ENST00000431489.5;ENST00000263991.9;ENST00000405289.5;ENST00000496857.5;ENST00000471179.1;ENST00000366671.7;ENST00000484066.2;ENST00000477348.1;ENST00000282549.7;ENST00000405984.8;ENST00000476383.1	100132215;100132215;100132215;100132215;100132215;100132215;23301;23301;23301;23301;23301;23301;5013;5013;5013;5013;5013;5013	0;0;0;0;0;0;0;0;0;0;0;0;0;0;-1753;0;0;-1774	FALSE	TRUE	TRUE	FALSE	FALSE	FALSE	FALSE	FALSE	FALSE	Promoter				5	52		mapped to different gene in human and mouse	BivProm2		HMD
2230	cg09578221	2	CTNNA2	80303573	8.14889	3.67285e-16	3.67e-16	15.435	+++++++	cg09578221	ENSG00000066032	CTNNA2	CTNNA2_Exon	chr2	2	-	Exon (ENST00000417012.5/347730, exon 2 of 3)	2	79185231	80648779	1463549	1	1496	ENST00000466387.5	1118342	catenin alpha 2	ENST00000466387.5;ENST00000496558.5;ENST00000629316.2;ENST00000402739.8;ENST00000541047.5;ENST00000493024.5;ENST00000417012.5;ENST00000433224.1;ENST00000295057.4;ENST00000409148.1;ENST00000416268.1;ENST00000452811.1;ENST00000415098.1	1496;1496;1496;1496;1496;1496;347730;347730;347730;347730;347730;347730;347730	0;0;0;0;0;0;0;0;0;0;0;0;0	TRUE	FALSE	FALSE	FALSE	FALSE	TRUE	TRUE	FALSE	FALSE	Exon				16	24	ENSMUSG00000063063	mapped in human, not mapped in mouse	BivProm2		PMD
2236	cg05804723	7	SP8	20793273	8.14076	3.92809e-16	3.93e-16	15.4058	+++++++	cg05804723	ENSG00000164651	SP8	SP8_Promoter	chr7	2	-	Promoter (6-7kb)	7	20782283	20786886	4604	2	221833	ENST00000617581.4	-6388	Sp8 transcription factor				FALSE	TRUE	TRUE	FALSE	FALSE	FALSE	FALSE	FALSE	FALSE	Promoter				28	29	ENSMUSG00000048562	conserved gene and region in mouse and human	ReprPC1		PMD
[truncated: 1,279 more rows]
[truncated: 10 more columns]

## Sheet: All neg
RankByPvalue	CpG	CHR	Gene	CpG_bp_hg38	Meta.Z	Meta.P0	Meta.P	log10P	Direction	CGid	ENSEMBL	SYMBOL	GeneRegionID	seqnames	width	strand	annotation	geneChr	geneStart	geneEnd	geneLength	geneStrand	ENTREZID	transcriptId	distanceToTSS	GENENAME	flank_txIds	flank_geneIds	flank_gene_distances	genic	Intergenic	Promoter	fiveUTR	threeUTR	Exon	Intron	downstream	distal_intergenic	main_Categories	mismatch	number_of_map_perCpG	maps	CpG_number_on_geneRegion	CpGs_number_on_gene	humanTomouseOrthologEnsemblID	conservationInMouse	stackHMM	repeatElements	PMDstatus
[truncated: 2,000 more rows]
[truncated: 10 more columns]

[truncated: 5 more sheets: Blood pos, Blood neg, Skin pos, Skin neg, EWAS of Female]
