# Supplementary material for: Enhancing epigenetic aging clocks in cetaceans: accurate age estimations in small endangered delphinids, killer whales, pilot whales, belugas, humpbacks, and bowhead whales
Source: Sci Rep. 2025 Feb 3;15:4048. doi: 10.1038/s41598-025-86705-5 (PMC11791194; doi:10.1038/s41598-025-86705-5)
Supplement: Supplementary file 3 — Supplementary Information 3. [file 41598_2025_86705_MOESM3_ESM.xlsx]

## Sheet: All
tissue	state	group	TopNum	N.overlap	OddsRatio	FoldChange	Hyper.P	log10P	Hyper.P.scientic
All	ReprPC1	pos	1000	242	10.1143	6.6757	2.902e-130	129.537	2.9e-130
All	EnhWk8	pos	1000	1	0.0558515	0.0582648	4.52876e-07	-6.34402	4.5e-7
All	EnhA2	pos	1000	2	0.100754	0.105073	7.59327e-07	-6.11957	7.6e-7
All	TSS1	pos	1000	9	0.394125	0.406097	0.00110859	-2.95523	1.1e-3
All	BivProm3	pos	1000	29	1.17691	1.16642	0.222806	0.652074	0.22
All	BivProm1	pos	1000	182	5.91395	4.53255	5.75899e-68	67.2397	5.8e-68
All	PromF3	pos	1000	4	0.307067	0.315662	0.00417612	-2.37923	4.2e-3
All	Acet7	pos	1000	0	0	0	0.094398	-1.02504	9.4e-2
All	TxEx2	pos	1000	0	0	0	6.98284e-19	-18.156	7e-19
All	TxEx1	pos	1000	7	0.244065	0.254463	2.28582e-06	-5.64096	2.3e-6
All	EnhWk4	pos	1000	0	0	0	1.60506e-19	-18.7945	1.6e-19
All	EnhA12	pos	1000	1	0.432838	0.440071	0.332908	-0.477676	0.33
All	TSS2	pos	1000	30	1.77061	1.71325	0.00334545	2.47555	3.3e-3
All	Tx6	pos	1000	1	0.0685456	0.0712495	9.36156e-06	-5.02865	9.4e-6
All	ReprPC8	pos	1000	0	0	0	0.0505325	-1.29643	5.1e-2
All	Quies3	pos	1000	0	0	0	3.81866e-08	-7.41809	3.8e-8
All	Tx1	pos	1000	1	0.57745	0.584469	0.486689	-0.312749	0.49
All	EnhWk2	pos	1000	0	0	0	0.000721667	-3.14166	7.2e-4
All	Acet5	pos	1000	0	0	0	0.0533552	-1.27282	5.3e-2
All	ReprPC2	pos	1000	12	1.01141	1.01097	0.525382	0.279525	0.53
All	TxWk1	pos	1000	1	0.0581588	0.0606256	8.68319e-07	-6.06132	8.7e-7
All	ReprPC9	pos	1000	0	0	0	0.0152726	-1.81609	1.5e-2
All	TxWk2	pos	1000	2	0.0927465	0.0969067	1.69116e-07	-6.77181	1.7e-7
All	TxEx3	pos	1000	0	0	0	5.43878e-11	-10.2645	5.4e-11
All	EnhA6	pos	1000	1	0.0524337	0.0547672	1.55112e-07	-6.80935	1.6e-7
All	HET1	pos	1000	0	0	0	0.145766	-0.836343	0.15
All	TxEnh4	pos	1000	0	0	0	2.7153e-10	-9.56618	2.7e-10
All	TxEnh7	pos	1000	1	0.188803	0.193813	0.0334312	-1.47585	3.3e-2
All	BivProm2	pos	1000	346	12.9967	7.31213	7.4675e-207	206.127	7.5e-207
All	TxEnh5	pos	1000	1	0.0472671	0.0494788	2.27692e-08	-7.64265	2.3e-8
All	Tx4	pos	1000	2	0.26821	0.275044	0.0224991	-1.64783	2.2e-2
All	EnhA15	pos	1000	0	0	0	0.00712686	-2.1471	7.1e-3
All	EnhA18	pos	1000	0	0	0	6.6965e-05	-4.17415	6.7e-5
All	EnhA1	pos	1000	0	0	0	0.000479178	-3.3195	4.8e-4
All	EnhA20	pos	1000	0	0	0	0.0719427	-1.14301	7.2e-2
All	Tx5	pos	1000	0	0	0	4.82719e-06	-5.31631	4.8e-6
All	EnhA16	pos	1000	0	0	0	0.07596	-1.11942	7.6e-2
All	PromF2	pos	1000	1	0.0946485	0.0979215	0.000351348	-3.45426	3.5e-4
All	PromF5	pos	1000	54	1.78198	1.70602	0.000114842	3.9399	1.1e-4
All	EnhA19	pos	1000	8	0.868344	0.872443	0.43078	-0.365744	0.43
All	Quies2	pos	1000	0	0	0	0.000741635	-3.12981	7.4e-4
All	EnhA13	pos	1000	0	0	0	0.0870108	-1.06043	8.7e-2
All	PromF4	pos	1000	0	0	0	1.15968e-13	-12.9357	1.2e-13
All	BivProm4	pos	1000	33	1.39064	1.36398	0.0464874	1.33266	4.6e-2
All	Tx3	pos	1000	0	0	0	0.0236022	-1.62705	2.4e-2
All	TxEnh3	pos	1000	0	0	0	0.0073236	-2.13528	7.3e-3
All	Tx7	pos	1000	0	0	0	1.08802e-10	-9.96336	1.1e-10
All	ReprPC3	pos	1000	0	0	0	3.87596e-06	-5.41162	3.9e-6
All	EnhA17	pos	1000	6	0.197064	0.206283	1.43395e-07	-6.84347	1.4e-7
All	EnhA9	pos	1000	0	0	0	0.0364676	-1.43809	3.6e-2
All	PromF1	pos	1000	0	0	0	0.00131534	-2.88096	1.3e-3
All	EnhA10	pos	1000	0	0	0	0.0189864	-1.72156	1.9e-2
All	EnhWk3	pos	1000	1	0.0595346	0.0620332	1.24919e-06	-5.90337	1.2e-6
All	Quies1	pos	1000	2	0.201789	0.207811	0.00335444	-2.47438	3.4e-3
All	HET2	pos	1000	0	0	0	0.00370655	-2.43103	3.7e-3
All	EnhA11	pos	1000	0	0	0	0.062804	-1.20201	6.3e-2
All	TxEnh8	pos	1000	2	0.253094	0.259764	0.0160776	-1.79378	1.6e-2
All	ReprPC4	pos	1000	0	0	0	6.62618e-08	-7.17874	6.6e-8
All	ReprPC7	pos	1000	0	0	0	1.01211e-05	-4.99477	1e-5
All	ReprPC5	pos	1000	5	0.501747	0.511011	0.0720217	-1.14254	7.2e-2
All	ReprPC6	pos	1000	0	0	0	7.48621e-06	-5.12574	7.5e-6
All	EnhA4	pos	1000	0	0	0	0.0277856	-1.55618	2.8e-2
All	Tx8	pos	1000	1	0.0729188	0.0757206	2.07122e-05	-4.68377	2.1e-5
All	EnhWk6	pos	1000	0	0	0	0.0429284	-1.36725	4.3e-2
All	EnhWk1	pos	1000	2	0.334208	0.341607	0.0656978	-1.18245	6.6e-2
All	TxEnh6	pos	1000	0	0	0	0.000948105	-3.02314	9.5e-4
All	TxEx4	pos	1000	5	0.575752	0.584469	0.140886	-0.851132	0.14
All	PromF6	pos	1000	1	0.185883	0.190847	0.0312132	-1.50566	3.1e-2
All	EnhA7	pos	1000	0	0	0	0.00886135	-2.0525	8.9e-3
All	EnhA8	pos	1000	1	0.183986	0.188919	0.029814	-1.52558	3e-2
All	Quies5	pos	1000	0	0	0	0.158135	-0.800972	0.16
All	EnhA5	pos	1000	0	0	0	0.000974331	-3.01129	9.7e-4
All	Acet6	pos	1000	0	0	0	0.145766	-0.836343	0.15
All	TxEnh1	pos	1000	0	0	0	0.0165716	-1.78064	1.7e-2
All	TxEnh2	pos	1000	0	0	0	0.07596	-1.11942	7.6e-2
All	Acet2	pos	1000	0	0	0	0.000783242	-3.1061	7.8e-4
All	Tx2	pos	1000	0	0	0	0.0069354	-2.15893	6.9e-3
All	Acet3	pos	1000	0	0	0	0.00246275	-2.60858	2.5e-3
All	EnhA14	pos	1000	0	0	0	0.0270402	-1.56799	2.7e-2
All	GapArtf1	pos	1000	0	0	0	0.581532	-0.235427	0.58
All	Acet8	pos	1000	0	0	0	0.186106	-0.730239	0.19
All	EnhWk5	pos	1000	0	0	0	0.0101535	-1.99338	1e-2
All	znf2	pos	1000	0	0	0	0.68425	-0.164785	0.68
All	EnhWk7	pos	1000	0	0	0	0.1539	-0.812762	0.15
All	DNase1	pos	1000	0	0	0	0.0293386	-1.53256	2.9e-2
All	EnhA3	pos	1000	0	0	0	0.00135171	-2.86912	1.4e-3
All	Acet1	pos	1000	3	1.49763	1.47655	0.332022	0.478834	0.33
All	Acet4	pos	1000	0	0	0	0.130765	-0.883509	0.13
All	PromF7	pos	1000	0	0	0	0.123853	-0.907094	0.12
All	HET7	pos	1000	0	0	0	0.366742	-0.43564	0.37
All	znf1	pos	1000	0	0	0	0.311655	-0.506325	0.31
All	HET5	pos	1000	0	0	0	0.827209	-0.0823848	0.83
All	HET4	pos	1000	0	0	0	0.947247	-0.0235369	0.95
All	Quies4	pos	1000	0	0	0	0.68425	-0.164785	0.68
All	HET8	pos	1000	0	0	0	0.68425	-0.164785	0.68
All	HET6	pos	1000	0	0	0	0.66595	-0.176558	0.67
All	GapArtf2	pos	1000	0	0	0	0.947247	-0.0235369	0.95
All	HET9	pos	1000	0	0	0	0.783563	-0.105926	0.78
All	HET3	pos	1000	0	0	0	0.973266	-0.0117683	0.97
All	GapArtf3	pos	1000	0	0	0	0.897274	-0.0470751	0.9
All	ReprPC1	neg	1000	14	0.370988	0.386198	1.4074e-05	-4.85158	1.4e-5
All	EnhWk8	neg	1000	24	1.424	1.39836	0.0643176	1.19167	6.4e-2
All	EnhA2	neg	1000	31	1.67827	1.62863	0.00596682	2.22426	6e-3
All	TSS1	neg	1000	1	0.0430116	0.0451218	3.3005e-09	-8.48142	3.3e-9
All	BivProm3	neg	1000	31	1.26355	1.24687	0.124586	0.904529	0.12
All	BivProm1	neg	1000	3	0.0700708	0.0747124	1.27689e-14	-13.8938	1.3e-14
All	PromF3	neg	1000	4	0.307067	0.315662	0.00417612	-2.37923	4.2e-3
All	Acet7	neg	1000	5	2.22601	2.14977	0.0838511	1.07649	8.4e-2
All	TxEx2	neg	1000	21	0.502661	0.519872	0.00042795	-3.36861	4.3e-4
All	TxEx1	neg	1000	7	0.244065	0.254463	2.28582e-06	-5.64096	2.3e-6
All	EnhWk4	neg	1000	75	1.90268	1.79491	9.00554e-07	6.04549	9e-7
All	EnhA12	neg	1000	3	1.33293	1.32021	0.397669	0.400479	0.4
All	TSS2	neg	1000	6	0.332569	0.34265	0.00122106	-2.91326	1.2e-3
All	Tx6	neg	1000	2	0.137495	0.142499	7.32783e-05	-4.13502	7.3e-5
All	ReprPC8	neg	1000	2	0.673532	0.680109	0.43338	-0.363131	0.43
All	Quies3	neg	1000	22	1.33563	1.31669	0.117859	0.928636	0.12
All	Tx1	neg	1000	0	0	0	0.176273	-0.753815	0.18
All	EnhWk2	neg	1000	11	1.5768	1.54686	0.102916	0.987518	0.1
All	Acet5	neg	1000	7	2.53393	2.42446	0.0260761	1.58376	2.6e-2
All	ReprPC2	neg	1000	8	0.665323	0.673982	0.158606	-0.79968	0.16
All	TxWk1	neg	1000	18	1.09573	1.09126	0.386349	0.41302	0.39
All	ReprPC9	neg	1000	3	0.722465	0.728688	0.407652	-0.38971	0.41
All	TxWk2	neg	1000	41	2.08647	1.98659	3.05666e-05	4.51475	3.1e-5
All	TxEx3	neg	1000	10	0.421516	0.433944	0.00157911	-2.80159	1.6e-3
All	EnhA6	neg	1000	31	1.75434	1.69778	0.00330224	2.48119	3.3e-3
All	HET1	neg	1000	12	7.4824	6.32214	3.74806e-07	6.42619	3.7e-7
All	TxEnh4	neg	1000	26	1.22244	1.20965	0.185761	0.731045	0.19
All	TxEnh7	neg	1000	7	1.37273	1.35669	0.259429	0.585981	0.26
All	BivProm2	neg	1000	3	0.0589868	0.0634	1.05962e-17	-16.9748	1.1e-17
All	TxEnh5	neg	1000	25	1.25136	1.23697	0.163497	0.78649	0.16
All	Tx4	neg	1000	4	0.541539	0.550088	0.1451	-0.838333	0.15
All	EnhA15	neg	1000	5	1.02856	1.02764	0.538089	0.269146	0.54
All	EnhA18	neg	1000	17	1.85653	1.80142	0.0150043	1.82379	1.5e-2
All	EnhA1	neg	1000	20	2.82626	2.66235	7.93406e-05	4.1005	7.9e-5
All	EnhA20	neg	1000	8	3.29078	3.08503	0.00452104	2.34476	4.5e-3
All	Tx5	neg	1000	10	0.82757	0.833096	0.342754	-0.465017	0.34
All	EnhA16	neg	1000	4	1.60267	1.57499	0.24944	0.603034	0.25
All	PromF2	neg	1000	11	1.08031	1.07714	0.443971	0.352646	0.44
All	PromF5	neg	1000	5	0.150144	0.157965	2.82742e-09	-8.54861	2.8e-9
All	EnhA19	neg	1000	8	0.868344	0.872443	0.43078	-0.365744	0.43
All	Quies2	neg	1000	32	5.1322	4.51695	1.43499e-12	11.8432	1.4e-12
All	EnhA13	neg	1000	3	1.25615	1.24687	0.433418	0.363093	0.43
All	PromF4	neg	1000	1	0.0326796	0.0345392	3.67143e-12	-11.4352	3.7e-12
All	BivProm4	neg	1000	20	0.819117	0.826652	0.224204	-0.649358	0.22
All	Tx3	neg	1000	3	0.808448	0.813174	0.494187	-0.306109	0.49
All	TxEnh3	neg	1000	2	0.405582	0.413326	0.134731	-0.870534	0.13
All	Tx7	neg	1000	3	0.128342	0.134072	2.67424e-07	-6.5728	2.7e-7
All	ReprPC3	neg	1000	14	1.15267	1.14592	0.339901	0.468647	0.34
All	EnhA17	neg	1000	38	1.33009	1.30646	0.0585989	1.23211	5.9e-2
All	EnhA9	neg	1000	2	0.605979	0.613213	0.363313	-0.439719	0.36
All	PromF1	neg	1000	6	0.917302	0.91982	0.521531	-0.28272	0.52
All	EnhA10	neg	1000	9	2.40427	2.30585	0.0169432	1.771	1.7e-2
All	EnhWk3	neg	1000	21	1.32035	1.3027	0.133806	0.873525	0.13
All	Quies1	neg	1000	45	5.3988	4.67575	1.07261e-17	16.9696	1.1e-17
All	HET2	neg	1000	17	3.31395	3.0869	4.38211e-05	4.35832	4.4e-5
All	EnhA11	neg	1000	1	0.359815	0.366725	0.239254	-0.621141	0.24
All	TxEnh8	neg	1000	8	1.0405	1.03906	0.506086	0.295776	0.51
All	ReprPC4	neg	1000	18	1.1185	1.11291	0.355239	0.449479	0.36
All	ReprPC7	neg	1000	20	1.8278	1.7728	0.0104501	1.98088	1e-2
All	ReprPC5	neg	1000	7	0.707821	0.715415	0.235333	-0.628317	0.24
All	ReprPC6	neg	1000	24	2.16424	2.07331	0.00071142	3.14787	7.1e-4
All	EnhA4	neg	1000	4	1.13824	1.13352	0.47131	0.326693	0.47
All	Tx8	neg	1000	11	0.827222	0.832927	0.328173	-0.483897	0.33
All	EnhWk6	neg	1000	2	0.637978	0.644931	0.397328	-0.400851	0.4
All	EnhWk1	neg	1000	9	1.56535	1.53723	0.134634	0.870847	0.13
All	TxEnh6	neg	1000	2	0.285232	0.292234	0.0313168	-1.50422	3.1e-2
All	TxEx4	neg	1000	6	0.693819	0.701362	0.245611	-0.609752	0.25
All	PromF6	neg	1000	3	0.56459	0.572541	0.22837	-0.641361	0.23
All	EnhA7	neg	1000	5	1.07749	1.07489	0.49834	0.302475	0.5
All	EnhA8	neg	1000	2	0.37023	0.377838	0.0983085	-1.00741	9.8e-2
All	Quies5	neg	1000	0	0	0	0.158135	-0.800972	0.16
All	EnhA5	neg	1000	14	2.1307	2.05366	0.00919367	2.03651	9.2e-3
All	Acet6	neg	1000	5	2.76686	2.63423	0.0414652	1.38232	4.1e-2
All	TxEnh1	neg	1000	4	0.990602	0.990887	0.621561	-0.206516	0.62
All	TxEnh2	neg	1000	5	2.02769	1.96874	0.111206	0.953871	0.11
All	Acet2	neg	1000	17	2.54208	2.41788	0.000792809	3.10083	7.9e-4
All	Tx2	neg	1000	1	0.199232	0.204404	0.0419724	-1.37704	4.2e-2
All	Acet3	neg	1000	15	2.67606	2.53887	0.000965763	3.01513	9.7e-4
All	EnhA14	neg	1000	5	1.42423	1.40624	0.283761	0.547047	0.28
All	GapArtf1	neg	1000	0	0	0	0.581532	-0.235427	0.58
All	Acet8	neg	1000	4	2.51683	2.41329	0.0841217	1.07509	8.4e-2
All	EnhWk5	neg	1000	11	2.55166	2.43471	0.0059735	2.22377	6e-3
All	znf2	neg	1000	0	0	0	0.68425	-0.164785	0.68
All	EnhWk7	neg	1000	4	2.24535	2.16846	0.11319	0.946191	0.11
All	DNase1	neg	1000	3	0.859563	0.863215	0.540392	-0.267291	0.54
All	EnhA3	neg	1000	8	1.24128	1.23147	0.325428	0.487545	0.33
All	Acet1	neg	1000	3	1.49763	1.47655	0.332022	0.478834	0.33
All	Acet4	neg	1000	7	3.76705	3.49123	0.00391959	2.40676	3.9e-3
All	PromF7	neg	1000	1	0.478505	0.485792	0.386354	-0.413014	0.39
All	HET7	neg	1000	6	7.08282	6.06584	0.00041154	3.38559	4.1e-4
All	znf1	neg	1000	2	1.77746	1.73981	0.319816	0.4951	0.32
All	HET5	neg	1000	0	0	0	0.827209	-0.0823848	0.83
All	HET4	neg	1000	0	0	0	0.947247	-0.0235369	0.95
All	Quies4	neg	1000	1	2.80226	2.67186	0.31575	0.500656	0.32
All	HET8	neg	1000	0	0	0	0.68425	-0.164785	0.68
All	HET6	neg	1000	0	0	0	0.66595	-0.176558	0.67
All	GapArtf2	neg	1000	0	0	0	0.947247	-0.0235369	0.95
All	HET9	neg	1000	1	4.5543	4.15622	0.216437	0.664668	0.22
All	HET3	neg	1000	0	0	0	0.973266	-0.0117683	0.97
All	GapArtf3	neg	1000	0	0	0	0.897274	-0.0470751	0.9

## Sheet: Blood
tissue	state	group	TopNum	N.overlap	OddsRatio	FoldChange	Hyper.P	log10P	Hyper.P.scientic
Blood	ReprPC1	pos	1000	230	9.35895	6.34468	2.13723e-118	117.67	2.1e-118
Blood	EnhWk8	pos	1000	1	0.0558515	0.0582648	4.52876e-07	-6.34402	4.5e-7
Blood	EnhA2	pos	1000	1	0.0502542	0.0525365	7.24953e-08	-7.13969	7.2e-8
Blood	TSS1	pos	1000	7	0.305163	0.315853	0.000134641	-3.87082	1.3e-4
Blood	BivProm3	pos	1000	33	1.35093	1.32731	0.0625252	1.20395	6.3e-2
Blood	BivProm1	pos	1000	139	4.15066	3.46167	6.78649e-38	37.1684	6.8e-38
Blood	PromF3	pos	1000	9	0.70195	0.710241	0.183289	-0.736864	0.18
Blood	Acet7	pos	1000	1	0.422748	0.429954	0.320516	-0.49415	0.32
Blood	TxEx2	pos	1000	2	0.0463445	0.0495116	6.84433e-16	-15.1647	6.8e-16
Blood	TxEx1	pos	1000	0	0	0	5.23045e-13	-12.2815	5.2e-13
Blood	EnhWk4	pos	1000	2	0.0447339	0.0478644	1.68573e-16	-15.7732	1.7e-16
Blood	EnhA12	pos	1000	0	0	0	0.0996676	-1.00145	10e-2
Blood	TSS2	pos	1000	15	0.851031	0.856626	0.321873	-0.492315	0.32
Blood	Tx6	pos	1000	1	0.0685456	0.0712495	9.36156e-06	-5.02865	9.4e-6
Blood	ReprPC8	pos	1000	0	0	0	0.0505325	-1.29643	5.1e-2
Blood	Quies3	pos	1000	0	0	0	3.81866e-08	-7.41809	3.8e-8
Blood	Tx1	pos	1000	0	0	0	0.176273	-0.753815	0.18
Blood	EnhWk2	pos	1000	5	0.695913	0.70312	0.282271	-0.549333	0.28
Blood	Acet5	pos	1000	0	0	0	0.0533552	-1.27282	5.3e-2
Blood	ReprPC2	pos	1000	12	1.01141	1.01097	0.525382	0.279525	0.53
Blood	TxWk1	pos	1000	0	0	0	4.76067e-08	-7.32233	4.8e-8
Blood	ReprPC9	pos	1000	2	0.477982	0.485792	0.21691	-0.66372	0.22
Blood	TxWk2	pos	1000	4	0.18636	0.193813	7.23819e-06	-5.14037	7.2e-6
Blood	TxEx3	pos	1000	0	0	0	5.43878e-11	-10.2645	5.4e-11
Blood	EnhA6	pos	1000	1	0.0524337	0.0547672	1.55112e-07	-6.80935	1.6e-7
Blood	HET1	pos	1000	0	0	0	0.145766	-0.836343	0.15
Blood	TxEnh4	pos	1000	11	0.499496	0.511774	0.00870139	-2.06041	8.7e-3
Blood	TxEnh7	pos	1000	2	0.379975	0.387627	0.107976	-0.966673	0.11
Blood	BivProm2	pos	1000	348	13.1311	7.3544	4.36895e-209	208.36	4.4e-209
Blood	TxEnh5	pos	1000	1	0.0472671	0.0494788	2.27692e-08	-7.64265	2.3e-8
Blood	Tx4	pos	1000	0	0	0	0.000612646	-3.21279	6.1e-4
Blood	EnhA15	pos	1000	0	0	0	0.00712686	-2.1471	7.1e-3
Blood	EnhA18	pos	1000	2	0.205853	0.211932	0.0039199	-2.40673	3.9e-3
Blood	EnhA1	pos	1000	3	0.391044	0.399352	0.0557049	-1.25411	5.6e-2
Blood	EnhA20	pos	1000	0	0	0	0.0719427	-1.14301	7.2e-2
Blood	Tx5	pos	1000	0	0	0	4.82719e-06	-5.31631	4.8e-6
Blood	EnhA16	pos	1000	0	0	0	0.07596	-1.11942	7.6e-2
Blood	PromF2	pos	1000	1	0.0946485	0.0979215	0.000351348	-3.45426	3.5e-4
Blood	PromF5	pos	1000	63	2.11634	1.99035	2.28367e-07	6.64137	2.3e-7
Blood	EnhA19	pos	1000	7	0.756756	0.763388	0.299967	-0.522926	0.3
Blood	Quies2	pos	1000	0	0	0	0.000741635	-3.12981	7.4e-4
Blood	EnhA13	pos	1000	0	0	0	0.0870108	-1.06043	8.7e-2
Blood	PromF4	pos	1000	1	0.0326796	0.0345392	3.67143e-12	-11.4352	3.7e-12
Blood	BivProm4	pos	1000	59	2.63544	2.43862	4.30708e-10	9.36582	4.3e-10
Blood	Tx3	pos	1000	0	0	0	0.0236022	-1.62705	2.4e-2
Blood	TxEnh3	pos	1000	1	0.201457	0.206663	0.0439153	-1.35738	4.4e-2
Blood	Tx7	pos	1000	2	0.0853707	0.0893811	3.27246e-08	-7.48513	3.3e-8
Blood	ReprPC3	pos	1000	1	0.0789166	0.0818512	5.31475e-05	-4.27452	5.3e-5
Blood	EnhA17	pos	1000	2	0.0651764	0.068761	5.09694e-11	-10.2927	5.1e-11
Blood	EnhA9	pos	1000	0	0	0	0.0364676	-1.43809	3.6e-2
Blood	PromF1	pos	1000	0	0	0	0.00131534	-2.88096	1.3e-3
Blood	EnhA10	pos	1000	2	0.504648	0.512411	0.248122	-0.605335	0.25
Blood	EnhWk3	pos	1000	0	0	0	7.0015e-08	-7.15481	7e-8
Blood	Quies1	pos	1000	0	0	0	5.52926e-05	-4.25733	5.5e-5
Blood	HET2	pos	1000	0	0	0	0.00370655	-2.43103	3.7e-3
Blood	EnhA11	pos	1000	0	0	0	0.062804	-1.20201	6.3e-2
Blood	TxEnh8	pos	1000	0	0	0	0.000395803	-3.40252	4e-4
Blood	ReprPC4	pos	1000	0	0	0	6.62618e-08	-7.17874	6.6e-8
Blood	ReprPC7	pos	1000	4	0.345766	0.354559	0.0113299	-1.94577	1.1e-2
Blood	ReprPC5	pos	1000	1	0.0988413	0.102202	0.000523396	-3.28117	5.2e-4
Blood	ReprPC6	pos	1000	0	0	0	7.48621e-06	-5.12574	7.5e-6
Blood	EnhA4	pos	1000	0	0	0	0.0277856	-1.55618	2.8e-2
Blood	Tx8	pos	1000	2	0.146284	0.151441	0.000153106	-3.81501	1.5e-4
Blood	EnhWk6	pos	1000	4	1.30142	1.28986	0.375729	0.425125	0.38
Blood	EnhWk1	pos	1000	0	0	0	0.00260075	-2.5849	2.6e-3
Blood	TxEnh6	pos	1000	8	1.17579	1.16894	0.377607	0.42296	0.38
Blood	TxEx4	pos	1000	1	0.113239	0.116894	0.00162921	-2.78802	1.6e-3
Blood	PromF6	pos	1000	1	0.185883	0.190847	0.0312132	-1.50566	3.1e-2
Blood	EnhA7	pos	1000	0	0	0	0.00886135	-2.0525	8.9e-3
Blood	EnhA8	pos	1000	3	0.558769	0.566758	0.221642	-0.654348	0.22
Blood	Quies5	pos	1000	0	0	0	0.158135	-0.800972	0.16
Blood	EnhA5	pos	1000	1	0.142473	0.14669	0.00784683	-2.10531	7.8e-3
Blood	Acet6	pos	1000	0	0	0	0.145766	-0.836343	0.15
Blood	TxEnh1	pos	1000	0	0	0	0.0165716	-1.78064	1.7e-2
Blood	TxEnh2	pos	1000	0	0	0	0.07596	-1.11942	7.6e-2
Blood	Acet2	pos	1000	0	0	0	0.000783242	-3.1061	7.8e-4
Blood	Tx2	pos	1000	0	0	0	0.0069354	-2.15893	6.9e-3
Blood	Acet3	pos	1000	0	0	0	0.00246275	-2.60858	2.5e-3
Blood	EnhA14	pos	1000	0	0	0	0.0270402	-1.56799	2.7e-2
Blood	GapArtf1	pos	1000	0	0	0	0.581532	-0.235427	0.58
Blood	Acet8	pos	1000	0	0	0	0.186106	-0.730239	0.19
Blood	EnhWk5	pos	1000	0	0	0	0.0101535	-1.99338	1e-2
Blood	znf2	pos	1000	0	0	0	0.68425	-0.164785	0.68
Blood	EnhWk7	pos	1000	0	0	0	0.1539	-0.812762	0.15
Blood	DNase1	pos	1000	0	0	0	0.0293386	-1.53256	2.9e-2
Blood	EnhA3	pos	1000	0	0	0	0.00135171	-2.86912	1.4e-3
Blood	Acet1	pos	1000	3	1.49763	1.47655	0.332022	0.478834	0.33
Blood	Acet4	pos	1000	0	0	0	0.130765	-0.883509	0.13
Blood	PromF7	pos	1000	0	0	0	0.123853	-0.907094	0.12
Blood	HET7	pos	1000	1	1.01129	1.01097	0.633258	0.198419	0.63
Blood	znf1	pos	1000	0	0	0	0.311655	-0.506325	0.31
Blood	HET5	pos	1000	0	0	0	0.827209	-0.0823848	0.83
Blood	HET4	pos	1000	0	0	0	0.947247	-0.0235369	0.95
Blood	Quies4	pos	1000	0	0	0	0.68425	-0.164785	0.68
Blood	HET8	pos	1000	0	0	0	0.68425	-0.164785	0.68
Blood	HET6	pos	1000	0	0	0	0.66595	-0.176558	0.67
Blood	GapArtf2	pos	1000	0	0	0	0.947247	-0.0235369	0.95
Blood	HET9	pos	1000	0	0	0	0.783563	-0.105926	0.78
Blood	HET3	pos	1000	0	0	0	0.973266	-0.0117683	0.97
Blood	GapArtf3	pos	1000	0	0	0	0.897274	-0.0470751	0.9
Blood	ReprPC1	neg	1000	6	0.156745	0.165513	2.9504e-10	-9.53012	3e-10
Blood	EnhWk8	neg	1000	17	0.990074	0.990502	0.548009	-0.261212	0.55
Blood	EnhA2	neg	1000	50	2.84179	2.62683	8.12734e-10	9.09005	8.1e-10
Blood	TSS1	neg	1000	1	0.0430116	0.0451218	3.3005e-09	-8.48142	3.3e-9
Blood	BivProm3	neg	1000	26	1.04833	1.04576	0.435805	0.360707	0.44
Blood	BivProm1	neg	1000	5	0.117182	0.124521	1.22857e-12	-11.9106	1.2e-12
Blood	PromF3	neg	1000	3	0.229574	0.236747	0.00116657	-2.93309	1.2e-3
Blood	Acet7	neg	1000	9	4.22976	3.86959	0.000535206	3.27148	5.4e-4
Blood	TxEx2	neg	1000	16	0.379705	0.396093	6.55401e-06	-5.18349	6.6e-6
Blood	TxEx1	neg	1000	23	0.828397	0.836091	0.219264	-0.659034	0.22
Blood	EnhWk4	neg	1000	50	1.2138	1.19661	0.110189	0.957863	0.11
Blood	EnhA12	neg	1000	7	3.28319	3.08049	0.00776085	2.11009	7.8e-3
Blood	TSS2	neg	1000	9	0.502729	0.513976	0.0180433	-1.74368	1.8e-2
Blood	Tx6	neg	1000	9	0.631673	0.641246	0.102938	-0.987423	0.1
Blood	ReprPC8	neg	1000	0	0	0	0.0505325	-1.29643	5.1e-2
Blood	Quies3	neg	1000	17	1.01824	1.01744	0.505488	0.296289	0.51
Blood	Tx1	neg	1000	0	0	0	0.176273	-0.753815	0.18
Blood	EnhWk2	neg	1000	7	0.983833	0.984368	0.581894	-0.235156	0.58
Blood	Acet5	neg	1000	8	2.9279	2.77081	0.00854274	2.0684	8.5e-3
Blood	ReprPC2	neg	1000	6	0.495686	0.505486	0.0461961	-1.3354	4.6e-2
Blood	TxWk1	neg	1000	16	0.968711	0.97001	0.515958	-0.287386	0.52
Blood	ReprPC9	neg	1000	3	0.722465	0.728688	0.407652	-0.38971	0.41
Blood	TxWk2	neg	1000	16	0.766766	0.775254	0.176231	-0.753919	0.18
Blood	TxEx3	neg	1000	10	0.421516	0.433944	0.00157911	-2.80159	1.6e-3
Blood	EnhA6	neg	1000	25	1.39303	1.36918	0.072511	1.1396	7.3e-2
Blood	HET1	neg	1000	3	1.60797	1.58054	0.295338	0.52968	0.3
Blood	TxEnh4	neg	1000	14	0.640131	0.651348	0.0544684	-1.26386	5.4e-2
Blood	TxEnh7	neg	1000	11	2.21371	2.13195	0.0152183	1.81763	1.5e-2
Blood	BivProm2	neg	1000	12	0.239378	0.2536	3.50364e-10	-9.45548	3.5e-10
Blood	TxEnh5	neg	1000	10	0.482845	0.494788	0.0084406	-2.07363	8.4e-3
Blood	Tx4	neg	1000	7	0.961398	0.962654	0.557646	-0.253641	0.56
Blood	EnhA15	neg	1000	4	0.817382	0.82211	0.461911	-0.335442	0.46
Blood	EnhA18	neg	1000	10	1.06202	1.05966	0.470996	0.326983	0.47
Blood	EnhA1	neg	1000	39	6.0646	5.19158	4.51608e-17	16.3452	4.5e-17
Blood	EnhA20	neg	1000	6	2.40885	2.31377	0.0459361	1.33785	4.6e-2
Blood	Tx5	neg	1000	7	0.573581	0.583167	0.0851309	-1.06991	8.5e-2
Blood	EnhA16	neg	1000	2	0.78249	0.787495	0.531644	-0.274379	0.53
Blood	PromF2	neg	1000	17	1.70765	1.66466	0.0293464	1.53245	2.9e-2
Blood	PromF5	neg	1000	17	0.522214	0.537079	0.00264258	-2.57797	2.6e-3
Blood	EnhA19	neg	1000	28	3.3005	3.05355	2.16864e-07	6.66381	2.2e-7
Blood	Quies2	neg	1000	17	2.52144	2.39963	0.000861986	3.0645	8.6e-4
Blood	EnhA13	neg	1000	4	1.69609	1.66249	0.220669	0.656258	0.22
Blood	PromF4	neg	1000	0	0	0	1.15968e-13	-12.9357	1.2e-13
Blood	BivProm4	neg	1000	56	2.48447	2.31463	7.64766e-09	8.11647	7.6e-9
Blood	Tx3	neg	1000	5	1.3705	1.35529	0.309753	0.508984	0.31
Blood	TxEnh3	neg	1000	8	1.68903	1.6533	0.113702	0.944231	0.11
Blood	Tx7	neg	1000	7	0.302154	0.312834	0.000115143	-3.93876	1.2e-4
Blood	ReprPC3	neg	1000	12	0.981513	0.982214	0.550664	-0.259113	0.55
Blood	EnhA17	neg	1000	44	1.55895	1.51274	0.00470537	2.32741	4.7e-3
Blood	EnhA9	neg	1000	4	1.23504	1.22643	0.412008	0.385094	0.41
Blood	PromF1	neg	1000	9	1.39785	1.37973	0.208166	0.681591	0.21
Blood	EnhA10	neg	1000	8	2.11945	2.04964	0.0429417	1.36712	4.3e-2
Blood	EnhWk3	neg	1000	22	1.38706	1.36473	0.0897931	1.04676	9e-2
Blood	Quies1	neg	1000	14	1.47979	1.45468	0.10569	0.975968	0.11
Blood	HET2	neg	1000	3	0.53663	0.544748	0.19629	-0.707102	0.2
Blood	EnhA11	neg	1000	12	4.90094	4.40071	1.85483e-05	4.7317	1.9e-5
Blood	TxEnh8	neg	1000	9	1.17597	1.16894	0.364802	0.437942	0.36
Blood	ReprPC4	neg	1000	17	1.05346	1.05108	0.451632	0.345216	0.45
Blood	ReprPC7	neg	1000	8	0.701106	0.709118	0.202774	-0.692987	0.2
Blood	ReprPC5	neg	1000	5	0.501747	0.511011	0.0720217	-1.14254	7.2e-2
Blood	ReprPC6	neg	1000	8	0.682751	0.691104	0.179657	-0.745556	0.18
Blood	EnhA4	neg	1000	12	3.67267	3.40055	0.000231179	3.63605	2.3e-4
Blood	Tx8	neg	1000	23	1.7961	1.74157	0.00779881	2.10797	7.8e-3
Blood	EnhWk6	neg	1000	3	0.96643	0.967397	0.624271	-0.204627	0.62
Blood	EnhWk1	neg	1000	13	2.31456	2.22045	0.00636465	2.19623	6.4e-3
Blood	TxEnh6	neg	1000	9	1.3295	1.31505	0.248249	0.605113	0.25
Blood	TxEx4	neg	1000	19	2.32319	2.22098	0.00111316	2.95344	1.1e-3
Blood	PromF6	neg	1000	4	0.757488	0.763388	0.396131	-0.402161	0.4
Blood	EnhA7	neg	1000	4	0.856036	0.859908	0.50166	-0.29959	0.5
Blood	EnhA8	neg	1000	1	0.183986	0.188919	0.029814	-1.52558	3e-2
Blood	Quies5	neg	1000	0	0	0	0.158135	-0.800972	0.16
Blood	EnhA5	neg	1000	18	2.79737	2.64042	0.000196017	3.70771	2e-4
Blood	Acet6	neg	1000	3	1.60797	1.58054	0.295338	0.52968	0.3
Blood	TxEnh1	neg	1000	7	1.77516	1.73405	0.111282	0.953576	0.11
Blood	TxEnh2	neg	1000	4	1.60267	1.57499	0.24944	0.603034	0.25
Blood	Acet2	neg	1000	8	1.1433	1.13783	0.405954	0.391523	0.41
Blood	Tx2	neg	1000	4	0.812793	0.817617	0.457043	-0.340043	0.46
Blood	Acet3	neg	1000	7	1.1922	1.18481	0.378678	0.42173	0.38
Blood	EnhA14	neg	1000	7	2.02976	1.96874	0.0666576	1.17615	6.7e-2
Blood	GapArtf1	neg	1000	0	0	0	0.581532	-0.235427	0.58
Blood	Acet8	neg	1000	1	0.596416	0.603323	0.503581	-0.297931	0.5
Blood	EnhWk5	neg	1000	9	2.05735	1.99204	0.038537	1.41412	3.9e-2
Blood	znf2	neg	1000	0	0	0	0.68425	-0.164785	0.68
Blood	EnhWk7	neg	1000	1	0.534917	0.542116	0.446131	-0.350538	0.45
Blood	DNase1	neg	1000	6	1.76618	1.72643	0.136075	0.866221	0.14
Blood	EnhA3	neg	1000	21	3.49623	3.23262	2.82799e-06	5.54852	2.8e-6
Blood	Acet1	neg	1000	3	1.49763	1.47655	0.332022	0.478834	0.33
Blood	Acet4	neg	1000	4	2.05526	1.99499	0.141133	0.850372	0.14
Blood	PromF7	neg	1000	8	4.24696	3.88634	0.00104765	2.97978	1e-3
Blood	HET7	neg	1000	1	1.01129	1.01097	0.633258	0.198419	0.63
Blood	znf1	neg	1000	2	1.77746	1.73981	0.319816	0.4951	0.32
Blood	HET5	neg	1000	0	0	0	0.827209	-0.0823848	0.83
Blood	HET4	neg	1000	0	0	0	0.947247	-0.0235369	0.95
Blood	Quies4	neg	1000	0	0	0	0.68425	-0.164785	0.68
Blood	HET8	neg	1000	0	0	0	0.68425	-0.164785	0.68
Blood	HET6	neg	1000	0	0	0	0.66595	-0.176558	0.67
Blood	GapArtf2	neg	1000	0	0	0	0.947247	-0.0235369	0.95
Blood	HET9	neg	1000	0	0	0	0.783563	-0.105926	0.78
Blood	HET3	neg	1000	0	0	0	0.973266	-0.0117683	0.97
Blood	GapArtf3	neg	1000	0	0	0	0.897274	-0.0470751	0.9

## Sheet: Skin
tissue	state	group	TopNum	N.overlap	OddsRatio	FoldChange	Hyper.P	log10P	Hyper.P.scientic
Skin	ReprPC1	pos	1000	182	6.67709	5.02057	3.67401e-75	74.4349	3.7e-75
Skin	EnhWk8	pos	1000	3	0.168425	0.174794	2.71525e-05	-4.56619	2.7e-5
Skin	EnhA2	pos	1000	8	0.408976	0.420292	0.00323722	-2.48983	3.2e-3
Skin	TSS1	pos	1000	10	0.438907	0.451218	0.00270485	-2.56786	2.7e-3
Skin	BivProm3	pos	1000	29	1.17691	1.16642	0.222806	0.652074	0.22
Skin	BivProm1	pos	1000	172	5.47844	4.28351	2.13363e-60	59.6709	2.1e-60
Skin	PromF3	pos	1000	1	0.0760443	0.0789156	3.44972e-05	-4.46222	3.4e-5
Skin	Acet7	pos	1000	0	0	0	0.094398	-1.02504	9.4e-2
Skin	TxEx2	pos	1000	6	0.13998	0.148535	7.21382e-12	-11.1418	7.2e-12
Skin	TxEx1	pos	1000	28	1.01888	1.01785	0.488993	0.310697	0.49
Skin	EnhWk4	pos	1000	10	0.226691	0.239322	1.73493e-09	-8.76072	1.7e-9
Skin	EnhA12	pos	1000	1	0.432838	0.440071	0.332908	-0.477676	0.33
Skin	TSS2	pos	1000	27	1.58091	1.54193	0.0186608	1.72907	1.9e-2
Skin	Tx6	pos	1000	4	0.276615	0.284998	0.00150679	-2.82195	1.5e-3
Skin	ReprPC8	pos	1000	0	0	0	0.0505325	-1.29643	5.1e-2
Skin	Quies3	pos	1000	0	0	0	3.81866e-08	-7.41809	3.8e-8
Skin	Tx1	pos	1000	3	1.79284	1.75341	0.244537	0.611655	0.24
Skin	EnhWk2	pos	1000	6	0.839174	0.843744	0.430498	-0.366029	0.43
Skin	Acet5	pos	1000	1	0.339583	0.346352	0.212102	-0.673455	0.21
Skin	ReprPC2	pos	1000	16	1.36684	1.34796	0.142011	0.847678	0.14
Skin	TxWk1	pos	1000	3	0.175406	0.181877	4.82543e-05	-4.31646	4.8e-5
Skin	ReprPC9	pos	1000	0	0	0	0.0152726	-1.81609	1.5e-2
Skin	TxWk2	pos	1000	3	0.139444	0.14536	1.27741e-06	-5.89367	1.3e-6
Skin	TxEx3	pos	1000	9	0.378526	0.39055	0.000623865	-3.20491	6.2e-4
Skin	EnhA6	pos	1000	3	0.158089	0.164302	1.04737e-05	-4.9799	1e-5
Skin	HET1	pos	1000	0	0	0	0.145766	-0.836343	0.15
Skin	TxEnh4	pos	1000	11	0.499496	0.511774	0.00870139	-2.06041	8.7e-3
Skin	TxEnh7	pos	1000	3	0.573552	0.58144	0.238761	-0.622036	0.24
Skin	BivProm2	pos	1000	263	8.26396	5.55807	2.38039e-122	121.623	2.4e-122
Skin	TxEnh5	pos	1000	4	0.190411	0.197915	1.0389e-05	-4.98343	1e-5
Skin	Tx4	pos	1000	4	0.541539	0.550088	0.1451	-0.838333	0.15
Skin	EnhA15	pos	1000	0	0	0	0.00712686	-2.1471	7.1e-3
Skin	EnhA18	pos	1000	3	0.309981	0.317898	0.0142742	-1.84545	1.4e-2
Skin	EnhA1	pos	1000	2	0.259494	0.266235	0.0186357	-1.72966	1.9e-2
Skin	EnhA20	pos	1000	4	1.56812	1.54252	0.261167	0.583081	0.26
Skin	Tx5	pos	1000	2	0.161213	0.166619	0.000440206	-3.35634	4.4e-4
Skin	EnhA16	pos	1000	0	0	0	0.07596	-1.11942	7.6e-2
Skin	PromF2	pos	1000	3	0.286032	0.293764	0.00799865	-2.09698	8e-3
Skin	PromF5	pos	1000	44	1.42379	1.39009	0.0185777	1.73101	1.9e-2
Skin	EnhA19	pos	1000	5	0.536231	0.545277	0.101551	-0.993314	0.1
Skin	Quies2	pos	1000	0	0	0	0.000741635	-3.12981	7.4e-4
Skin	EnhA13	pos	1000	0	0	0	0.0870108	-1.06043	8.7e-2
Skin	PromF4	pos	1000	1	0.0326796	0.0345392	3.67143e-12	-11.4352	3.7e-12
Skin	BivProm4	pos	1000	26	1.07891	1.07465	0.381576	0.418419	0.38
Skin	Tx3	pos	1000	2	0.534451	0.542116	0.282841	-0.548457	0.28
Skin	TxEnh3	pos	1000	3	0.612422	0.619989	0.284002	-0.546679	0.28
Skin	Tx7	pos	1000	4	0.171505	0.178762	1.63891e-06	-5.78544	1.6e-6
Skin	ReprPC3	pos	1000	2	0.158343	0.163702	0.000365313	-3.43733	3.7e-4
Skin	EnhA17	pos	1000	16	0.535948	0.550088	0.00504824	-2.29686	5e-3
Skin	EnhA9	pos	1000	1	0.300176	0.306607	0.159082	-0.79838	0.16
Skin	PromF1	pos	1000	2	0.299475	0.306607	0.0399773	-1.39819	4e-2
Skin	EnhA10	pos	1000	1	0.250326	0.256205	0.0954326	-1.0203	9.5e-2
Skin	EnhWk3	pos	1000	5	0.300903	0.310166	0.00106696	-2.97185	1.1e-3
Skin	Quies1	pos	1000	2	0.201789	0.207811	0.00335444	-2.47438	3.4e-3
Skin	HET2	pos	1000	1	0.176767	0.181583	0.0247985	-1.60557	2.5e-2
Skin	EnhA11	pos	1000	1	0.359815	0.366725	0.239254	-0.621141	0.24
Skin	TxEnh8	pos	1000	6	0.773235	0.779292	0.34758	-0.458945	0.35
Skin	ReprPC4	pos	1000	2	0.118988	0.123656	1.06215e-05	-4.97382	1.1e-5
Skin	ReprPC7	pos	1000	2	0.171705	0.17728	0.000822404	-3.08491	8.2e-4
Skin	ReprPC5	pos	1000	6	0.604393	0.613213	0.139557	-0.855247	0.14
Skin	ReprPC6	pos	1000	1	0.0833565	0.086388	9.75937e-05	-4.01058	9.8e-5
Skin	EnhA4	pos	1000	0	0	0	0.0277856	-1.55618	2.8e-2
Skin	Tx8	pos	1000	3	0.2201	0.227162	0.000756451	-3.12122	7.6e-4
Skin	EnhWk6	pos	1000	1	0.31589	0.322466	0.180144	-0.74438	0.18
Skin	EnhWk1	pos	1000	2	0.334208	0.341607	0.0656978	-1.18245	6.6e-2
Skin	TxEnh6	pos	1000	1	0.141911	0.146117	0.00766202	-2.11566	7.7e-3
Skin	TxEx4	pos	1000	13	1.54876	1.51962	0.0904689	1.0435	9e-2
Skin	PromF6	pos	1000	1	0.185883	0.190847	0.0312132	-1.50566	3.1e-2
Skin	EnhA7	pos	1000	0	0	0	0.00886135	-2.0525	8.9e-3
Skin	EnhA8	pos	1000	1	0.183986	0.188919	0.029814	-1.52558	3e-2
Skin	Quies5	pos	1000	0	0	0	0.158135	-0.800972	0.16
Skin	EnhA5	pos	1000	2	0.286367	0.29338	0.0319647	-1.49533	3.2e-2
Skin	Acet6	pos	1000	0	0	0	0.145766	-0.836343	0.15
Skin	TxEnh1	pos	1000	1	0.241949	0.247722	0.0855895	-1.06758	8.6e-2
Skin	TxEnh2	pos	1000	3	1.18772	1.18124	0.468356	0.329424	0.47
Skin	Acet2	pos	1000	3	0.418324	0.426684	0.0766846	-1.11529	7.7e-2
Skin	Tx2	pos	1000	1	0.199232	0.204404	0.0419724	-1.37704	4.2e-2
Skin	Acet3	pos	1000	0	0	0	0.00246275	-2.60858	2.5e-3
Skin	EnhA14	pos	1000	1	0.275078	0.281248	0.126184	-0.898996	0.13
Skin	GapArtf1	pos	1000	0	0	0	0.581532	-0.235427	0.58
Skin	Acet8	pos	1000	0	0	0	0.186106	-0.730239	0.19
Skin	EnhWk5	pos	1000	0	0	0	0.0101535	-1.99338	1e-2
Skin	znf2	pos	1000	0	0	0	0.68425	-0.164785	0.68
Skin	EnhWk7	pos	1000	0	0	0	0.1539	-0.812762	0.15
Skin	DNase1	pos	1000	0	0	0	0.0293386	-1.53256	2.9e-2
Skin	EnhA3	pos	1000	4	0.607736	0.615737	0.219401	-0.658762	0.22
Skin	Acet1	pos	1000	3	1.49763	1.47655	0.332022	0.478834	0.33
Skin	Acet4	pos	1000	0	0	0	0.130765	-0.883509	0.13
Skin	PromF7	pos	1000	3	1.47735	1.45738	0.33936	0.469339	0.34
Skin	HET7	pos	1000	0	0	0	0.366742	-0.43564	0.37
Skin	znf1	pos	1000	0	0	0	0.311655	-0.506325	0.31
Skin	HET5	pos	1000	0	0	0	0.827209	-0.0823848	0.83
Skin	HET4	pos	1000	0	0	0	0.947247	-0.0235369	0.95
Skin	Quies4	pos	1000	0	0	0	0.68425	-0.164785	0.68
Skin	HET8	pos	1000	0	0	0	0.68425	-0.164785	0.68
Skin	HET6	pos	1000	0	0	0	0.66595	-0.176558	0.67
Skin	GapArtf2	pos	1000	0	0	0	0.947247	-0.0235369	0.95
Skin	HET9	pos	1000	0	0	0	0.783563	-0.105926	0.78
Skin	HET3	pos	1000	0	0	0	0.973266	-0.0117683	0.97
Skin	GapArtf3	pos	1000	0	0	0	0.897274	-0.0470751	0.9
Skin	ReprPC1	neg	1000	18	0.480414	0.49654	0.000456746	-3.34033	4.6e-4
Skin	EnhWk8	neg	1000	25	1.4873	1.45662	0.0408589	1.38871	4.1e-2
Skin	EnhA2	neg	1000	26	1.38996	1.36595	0.0696344	1.15718	7e-2
Skin	TSS1	neg	1000	1	0.0430116	0.0451218	3.3005e-09	-8.48142	3.3e-9
Skin	BivProm3	neg	1000	30	1.22014	1.20665	0.168879	0.772425	0.17
Skin	BivProm1	neg	1000	3	0.0700708	0.0747124	1.27689e-14	-13.8938	1.3e-14
Skin	PromF3	neg	1000	3	0.229574	0.236747	0.00116657	-2.93309	1.2e-3
Skin	Acet7	neg	1000	2	0.856324	0.859908	0.587948	-0.230661	0.59
Skin	TxEx2	neg	1000	30	0.729341	0.742674	0.0490008	-1.3098	4.9e-2
Skin	TxEx1	neg	1000	8	0.279494	0.290814	8.56776e-06	-5.06713	8.6e-6
Skin	EnhWk4	neg	1000	68	1.70378	1.62739	6.5487e-05	4.18384	6.5e-5
Skin	EnhA12	neg	1000	3	1.33293	1.32021	0.397669	0.400479	0.4
Skin	TSS2	neg	1000	6	0.332569	0.34265	0.00122106	-2.91326	1.2e-3
Skin	Tx6	neg	1000	6	0.417383	0.427497	0.0125646	-1.90085	1.3e-2
Skin	ReprPC8	neg	1000	3	1.02079	1.02016	0.56662	0.246708	0.57
Skin	Quies3	neg	1000	19	1.14418	1.13714	0.316205	0.500032	0.32
Skin	Tx1	neg	1000	0	0	0	0.176273	-0.753815	0.18
Skin	EnhWk2	neg	1000	9	1.27742	1.26562	0.283461	0.547506	0.28
Skin	Acet5	neg	1000	5	1.77114	1.73176	0.163434	0.786658	0.16
Skin	ReprPC2	neg	1000	10	0.83722	0.842477	0.357118	-0.447188	0.36
Skin	TxWk1	neg	1000	17	1.03205	1.03064	0.484042	0.315117	0.48
Skin	ReprPC9	neg	1000	5	1.22279	1.21448	0.394342	0.404127	0.39
Skin	TxWk2	neg	1000	44	2.25561	2.13195	2.7344e-06	5.56314	2.7e-6
Skin	TxEx3	neg	1000	19	0.817063	0.824494	0.228558	-0.641003	0.23
Skin	EnhA6	neg	1000	19	1.04255	1.04058	0.462517	0.334872	0.46
Skin	HET1	neg	1000	11	6.73755	5.7953	2.79391e-06	5.55379	2.8e-6
Skin	TxEnh4	neg	1000	28	1.32265	1.3027	0.0956584	1.01928	9.6e-2
Skin	TxEnh7	neg	1000	7	1.37273	1.35669	0.259429	0.585981	0.26
Skin	BivProm2	neg	1000	6	0.118541	0.1268	1.23193e-14	-13.9094	1.2e-14
Skin	TxEnh5	neg	1000	25	1.25136	1.23697	0.163497	0.78649	0.16
Skin	Tx4	neg	1000	3	0.404228	0.412566	0.0654365	-1.18418	6.5e-2
Skin	EnhA15	neg	1000	5	1.02856	1.02764	0.538089	0.269146	0.54
Skin	EnhA18	neg	1000	12	1.28456	1.27159	0.238264	0.622942	0.24
Skin	EnhA1	neg	1000	16	2.21758	2.12988	0.00397587	2.40057	4e-3
Skin	EnhA20	neg	1000	7	2.84449	2.6994	0.01539	1.81276	1.5e-2
Skin	Tx5	neg	1000	9	0.742349	0.749786	0.236962	-0.625321	0.24
Skin	EnhA16	neg	1000	4	1.60267	1.57499	0.24944	0.603034	0.25
Skin	PromF2	neg	1000	13	1.28632	1.27298	0.225641	0.646582	0.23
Skin	PromF5	neg	1000	11	0.334078	0.347522	1.41634e-05	-4.84883	1.4e-5
Skin	EnhA19	neg	1000	8	0.868344	0.872443	0.43078	-0.365744	0.43
Skin	Quies2	neg	1000	32	5.1322	4.51695	1.43499e-12	11.8432	1.4e-12
Skin	EnhA13	neg	1000	2	0.827063	0.831244	0.566582	-0.246737	0.57
Skin	PromF4	neg	1000	0	0	0	1.15968e-13	-12.9357	1.2e-13
Skin	BivProm4	neg	1000	16	0.64962	0.661322	0.0479285	-1.31941	4.8e-2
Skin	Tx3	neg	1000	2	0.534451	0.542116	0.282841	-0.548457	0.28
Skin	TxEnh3	neg	1000	1	0.201457	0.206663	0.0439153	-1.35738	4.4e-2
Skin	Tx7	neg	1000	3	0.128342	0.134072	2.67424e-07	-6.5728	2.7e-7
Skin	ReprPC3	neg	1000	12	0.981513	0.982214	0.550664	-0.259113	0.55
Skin	EnhA17	neg	1000	37	1.29248	1.27208	0.0822611	1.08481	8.2e-2
Skin	EnhA9	neg	1000	3	0.917551	0.91982	0.587992	-0.230629	0.59
Skin	PromF1	neg	1000	6	0.917302	0.91982	0.521531	-0.28272	0.52
Skin	EnhA10	neg	1000	9	2.40427	2.30585	0.0169432	1.771	1.7e-2
Skin	EnhWk3	neg	1000	25	1.58939	1.55083	0.0215736	1.66608	2.2e-2
Skin	Quies1	neg	1000	43	5.11531	4.46794	3.0545e-16	15.5151	3.1e-16
Skin	HET2	neg	1000	16	3.09936	2.90532	0.000147882	3.83008	1.5e-4
Skin	EnhA11	neg	1000	0	0	0	0.062804	-1.20201	6.3e-2
Skin	TxEnh8	neg	1000	9	1.17597	1.16894	0.364802	0.437942	0.36
Skin	ReprPC4	neg	1000	20	1.24964	1.23656	0.195633	0.708559	0.2
Skin	ReprPC7	neg	1000	24	2.22473	2.12736	0.000496277	3.30428	5e-4
Skin	ReprPC5	neg	1000	7	0.707821	0.715415	0.235333	-0.628317	0.24
Skin	ReprPC6	neg	1000	26	2.36108	2.24609	0.00012683	3.89678	1.3e-4
Skin	EnhA4	neg	1000	2	0.559211	0.566758	0.311272	-0.506859	0.31
Skin	Tx8	neg	1000	12	0.905236	0.908648	0.437969	-0.358556	0.44
Skin	EnhWk6	neg	1000	1	0.31589	0.322466	0.180144	-0.74438	0.18
Skin	EnhWk1	neg	1000	10	1.74941	1.70804	0.0709823	1.14885	7.1e-2
Skin	TxEnh6	neg	1000	2	0.285232	0.292234	0.0313168	-1.50422	3.1e-2
Skin	TxEx4	neg	1000	6	0.693819	0.701362	0.245611	-0.609752	0.25
Skin	PromF6	neg	1000	6	1.15057	1.14508	0.426697	0.36988	0.43
Skin	EnhA7	neg	1000	4	0.856036	0.859908	0.50166	-0.29959	0.5
Skin	EnhA8	neg	1000	4	0.749638	0.755677	0.38718	-0.412087	0.39
Skin	Quies5	neg	1000	0	0	0	0.158135	-0.800972	0.16
Skin	EnhA5	neg	1000	13	1.96828	1.90697	0.02051	1.68803	2.1e-2
Skin	Acet6	neg	1000	7	4.00293	3.68792	0.0028778	2.54094	2.9e-3
Skin	TxEnh1	neg	1000	4	0.990602	0.990887	0.621561	-0.206516	0.62
Skin	TxEnh2	neg	1000	2	0.78249	0.787495	0.531644	-0.274379	0.53
Skin	Acet2	neg	1000	18	2.70542	2.56011	0.000285811	3.54392	2.9e-4
Skin	Tx2	neg	1000	2	0.401078	0.408809	0.1299	-0.886391	0.13
Skin	Acet3	neg	1000	14	2.483	2.36961	0.00266229	2.57474	2.7e-3
Skin	EnhA14	neg	1000	5	1.42423	1.40624	0.283761	0.547047	0.28
Skin	GapArtf1	neg	1000	0	0	0	0.581532	-0.235427	0.58
Skin	Acet8	neg	1000	4	2.51683	2.41329	0.0841217	1.07509	8.4e-2
Skin	EnhWk5	neg	1000	9	2.05735	1.99204	0.038537	1.41412	3.9e-2
Skin	znf2	neg	1000	0	0	0	0.68425	-0.164785	0.68
Skin	EnhWk7	neg	1000	6	3.48213	3.2527	0.0103346	1.98571	1e-2
Skin	DNase1	neg	1000	4	1.15637	1.15095	0.459608	0.337612	0.46
Skin	EnhA3	neg	1000	9	1.40387	1.38541	0.20495	0.688353	0.2
Skin	Acet1	neg	1000	2	0.983914	0.984368	0.667978	-0.175238	0.67
Skin	Acet4	neg	1000	6	3.17881	2.99248	0.0151921	1.81838	1.5e-2
Skin	PromF7	neg	1000	1	0.478505	0.485792	0.386354	-0.413014	0.39
Skin	HET7	neg	1000	6	7.08282	6.06584	0.00041154	3.38559	4.1e-4
Skin	znf1	neg	1000	2	1.77746	1.73981	0.319816	0.4951	0.32
Skin	HET5	neg	1000	0	0	0	0.827209	-0.0823848	0.83
Skin	HET4	neg	1000	0	0	0	0.947247	-0.0235369	0.95
Skin	Quies4	neg	1000	1	2.80226	2.67186	0.31575	0.500656	0.32
Skin	HET8	neg	1000	0	0	0	0.68425	-0.164785	0.68
Skin	HET6	neg	1000	0	0	0	0.66595	-0.176558	0.67
Skin	GapArtf2	neg	1000	0	0	0	0.947247	-0.0235369	0.95
Skin	HET9	neg	1000	1	4.5543	4.15622	0.216437	0.664668	0.22
Skin	HET3	neg	1000	0	0	0	0.973266	-0.0117683	0.97
Skin	GapArtf3	neg	1000	0	0	0	0.897274	-0.0470751	0.9
