# Supplementary material for: Enhancing epigenetic aging clocks in cetaceans: accurate age estimations in small endangered delphinids, killer whales, pilot whales, belugas, humpbacks, and bowhead whales
Source: Sci Rep. 2025 Feb 3;15:4048. doi: 10.1038/s41598-025-86705-5 (PMC11791194; doi:10.1038/s41598-025-86705-5)
Supplement: Supplementary file 4 — Supplementary Information 4. [file 41598_2025_86705_MOESM4_ESM.xlsx]

## Sheet: All
ewas	class	extend	Database	Ontology	ID	Desc	HyperP	HyperBonfP	HyperFdrQ	RegionFoldEnrich	ExpFgRegions	FgRegionsHit	BgRegionsHit	FgSetTermCov	TermCov	NumFgGenesHit	NumBgGenesHit	TotalGenes	FgRegionNames	FgGeneNames	Desc.plot	Rank	log10P	MegaDatabase
All	neg	50kb	Disease Ontology	Disease Ontology	DOID:8622	measles	9.29114e-05	0.207657	0.207657	14.9968	0.266724	4	10	0.004	0.4	3	6	32	chr12:68553576-68553578,chr2:163157626-163157628,chr5:131825150-131825152,chr5:131825156-131825158	IFIH1,IFNG,IRF1	measles	1	4.03193	Human Phenotype etc.
All	pos	50kb	Disease Ontology	Disease Ontology	DOID:4	disease	1.30332e-53	2.91293e-50	2.91293e-50	1.71178	328.897	563	12331	0.563	0.0456573	206	3236	7886	chr10:101297115-101297117,chr10:102475671-102475673,chr10:102475792-102475794,chr10:102483855-102483857,chr10:102483869-102483871,chr10:102483881-102483883,chr10:102893924-102893926,chr10:103082679-103082681,chr10:103530194-103530196,chr10:108923843-108923845,chr10:108923850-108923852,chr10:115804577-115804579,chr10:115804967-115804969,chr10:124903433-124903435,chr10:131761022-131761024,chr10:131…	ADAMTS5,ADRB1,AGAP3,ALDH1A2,ALG6,ANK1,ARF6,ARHGEF1,ASCL1,ASIC2,BAI1,BDNF,BHLHE22,BTRC,CA10,CADM3,CDH8,CDKN1C,CDX2,CEBPA,CHSY3,CTGF,CTNND2,DCC,DDN,DLGAP3,DLX1,DLX2,DLX6,DMBX1,DSCAM,EBF1,EBF3,EEF1A2,ELAVL2,ELAVL4,EN1,EN2,ESRP1,ESRRG,ETV1,EYA4,FEV,FEZF2,FGF14,FGF5,FGF8,FOXA1,FOXA2,FOXD1,FOXG1,FZD2,GABRA1,GATA4,GBX2,GDF6,GJD3,GLRA1,GPC6,GREM1,GRIA1,GRIN3A,GRM4,GRM7,GSX1,HAAO,HAND2,HAS2,HCN1,HES5,HIC1…	disease	1	52.8849	Human Phenotype etc.
All	pos	50kb	Disease Ontology	Disease Ontology	DOID:0080015	physical disorder	3.13171e-39	6.99937e-36	3.49969e-36	4.38736	25.072	110	940	0.11	0.117021	28	131	252	chr10:103530194-103530196,chr11:2890449-2890451,chr11:31821063-31821065,chr11:31821076-31821078,chr11:31821185-31821187,chr11:31822378-31822380,chr11:31823228-31823230,chr11:31823251-31823253,chr11:31824340-31824342,chr11:31825750-31825752,chr11:31825755-31825757,chr11:31825796-31825798,chr11:31843387-31843389,chr11:31843420-31843422,chr11:31843912-31843914,chr12:81102323-81102325,chr13:100635160…	ALDH1A2,CDKN1C,CTGF,FEZF2,FGF8,FOXG1,GATA4,GDF6,HOXD10,HOXD12,HOXD13,MSX1,MYF5,NKX2-1,NR5A1,OTX2,PAX3,PAX6,PAX7,PITX2,SATB2,SIX3,SOX2,TBX4,TFAP2B,VEGFA,ZIC2,ZIC3	physical disorder	2	38.5042	Human Phenotype etc.
All	pos	50kb	Disease Ontology	Disease Ontology	DOID:7	disease of anatomical entity	1.89277e-31	4.23034e-28	1.41011e-28	1.65684	253.494	420	9504	0.42	0.0441919	152	2411	5897	chr10:101297115-101297117,chr10:102475671-102475673,chr10:102475792-102475794,chr10:102483855-102483857,chr10:102483869-102483871,chr10:102483881-102483883,chr10:102893924-102893926,chr10:103082679-103082681,chr10:103530194-103530196,chr10:108923843-108923845,chr10:108923850-108923852,chr10:115804577-115804579,chr10:115804967-115804969,chr10:124903433-124903435,chr10:23486791-23486793,chr10:23487…	ADAMTS5,ADRB1,AGAP3,ALDH1A2,ANK1,ARF6,ARHGEF1,ASCL1,ASIC2,BAI1,BDNF,BTRC,CA10,CADM3,CDKN1C,CDX2,CEBPA,CTGF,CTNND2,DCC,DDN,DLGAP3,DMBX1,EBF1,EEF1A2,ELAVL4,EN1,EN2,ESRRG,ETV1,EYA4,FGF14,FGF5,FGF8,FOXA1,FOXA2,FOXD1,FOXG1,GABRA1,GATA4,GJD3,GLRA1,GPC6,GREM1,GRIA1,GRIN3A,GRM4,HAND2,HAS2,HCN1,HES5,HIC1,HMX2,HOXA5,HOXC11,HOXD10,HOXD11,HOXD13,HOXD9,HSPA2,HTR1B,IGF2BP1,IGSF8,IL17RA,ISL1,KCNA1,KCNA3,KCNH7,K…	disease of anatomical entity	3	30.7229	Human Phenotype etc.
All	pos	50kb	Disease Ontology	Disease Ontology	DOID:225	syndrome	3.7189e-30	8.31174e-27	2.07793e-27	2.27389	91.9129	209	3446	0.209	0.06065	55	764	1898	chr10:102475671-102475673,chr10:102475792-102475794,chr10:102483855-102483857,chr10:102483869-102483871,chr10:102483881-102483883,chr10:115804577-115804579,chr10:115804967-115804969,chr11:27740041-27740043,chr11:27742029-27742031,chr11:27743974-27743976,chr11:2890449-2890451,chr11:31821063-31821065,chr11:31821076-31821078,chr11:31821185-31821187,chr11:31822378-31822380,chr11:31823228-31823230,chr…	ADRB1,BDNF,BHLHE22,CDKN1C,CDX2,CEBPA,CTGF,DDN,DLGAP3,DLX2,DSCAM,ELAVL4,FEV,FOXA1,FOXG1,GABRA1,GDF6,GSX1,HOXA5,HOXD13,HOXD3,IGF2BP1,KCNA3,LMO4,LMX1B,MNX1,NEUROD1,NFIA,NKX2-1,NOG,OTX2,PAX2,PAX3,PAX6,PHOX2B,PITX2,POLG,PRDM16,PTGER3,SALL1,SATB2,SFRP1,SIX1,SLITRK1,SOX1,SOX2,TBX15,TBX3,TBX4,TFAP2A,TFAP2B,TLX3,TWIST1,VEGFA,ZIC2	syndrome	4	29.4296	Human Phenotype etc.
All	pos	50kb	Disease Ontology	Disease Ontology	DOID:162	cancer	3.98701e-30	8.91098e-27	1.78219e-27	1.68272	232.956	392	8734	0.392	0.0448821	132	2132	5100	chr10:101297115-101297117,chr10:102475671-102475673,chr10:102475792-102475794,chr10:102483855-102483857,chr10:102483869-102483871,chr10:102483881-102483883,chr10:102893924-102893926,chr10:103082679-103082681,chr10:103530194-103530196,chr10:115804577-115804579,chr10:115804967-115804969,chr10:131761022-131761024,chr10:131765661-131765663,chr10:131769570-131769572,chr11:114116502-114116504,chr11:277…	ADAMTS5,ADRB1,ALDH1A2,ARF6,ARHGEF1,ASCL1,ASIC2,BAI1,BDNF,BTRC,CADM3,CDH8,CDKN1C,CDX2,CEBPA,CHSY3,CTGF,CTNND2,DCC,EBF3,EEF1A2,ELAVL2,ELAVL4,EN2,ESRP1,ESRRG,ETV1,FGF8,FOXA1,FOXA2,FOXG1,FZD2,GATA4,GBX2,GPC6,GREM1,GRIA1,GRM4,HAAO,HAND2,HAS2,HCN1,HES5,HIC1,HOXA5,HOXC11,HOXD1,HOXD11,HOXD13,HOXD3,HOXD9,HSPA2,IGF2BP1,KCNA3,KCNH5,KCNJ3,KCNJ9,LEF1,LEMD1,LIN28B,LMO3,LMO4,MAFB,MEF2C,MNT,MNX1,MSX1,MYCL,NEUROD…	cancer	5	29.3994	Human Phenotype etc.
All	pos	50kb	Disease Ontology	Disease Ontology	DOID:0060035	medical disorder	3.05843e-29	6.8356e-26	1.13927e-26	2.7357	54.465	149	2042	0.149	0.0729677	48	381	845	chr10:103530194-103530196,chr11:22363248-22363250,chr11:27740041-27740043,chr11:27742029-27742031,chr11:27743974-27743976,chr11:2890449-2890451,chr11:31821063-31821065,chr11:31821076-31821078,chr11:31821185-31821187,chr11:31822378-31822380,chr11:31823228-31823230,chr11:31823251-31823253,chr11:31824340-31824342,chr11:31825750-31825752,chr11:31825755-31825757,chr11:31825796-31825798,chr11:31843387-…	ALDH1A2,ALG6,BDNF,CDKN1C,CTGF,DLGAP3,DLX6,DSCAM,EN2,FEZF2,FGF8,FOXG1,GABRA1,GATA4,GDF6,GRM7,HOXD10,HOXD11,HOXD12,HOXD13,HTR1B,LMO3,LMX1B,MEF2C,MSX1,MYF5,NKX2-1,NR5A1,NRXN1,OTX2,PAX3,PAX6,PAX7,PITX2,POLG,PPP1R1B,SATB2,SIX3,SLC17A6,SLITRK1,SOX2,TBX3,TBX4,TFAP2B,TWIST1,VEGFA,ZIC2,ZIC3	medical disorder	6	28.5145	Human Phenotype etc.
All	pos	50kb	Disease Ontology	Disease Ontology	DOID:10907	microcephaly	3.16047e-28	7.06364e-25	1.00909e-25	7.83166	6.00128	47	225	0.047	0.208889	4	14	30	chr11:31821063-31821065,chr11:31821076-31821078,chr11:31821185-31821187,chr11:31822378-31822380,chr11:31823228-31823230,chr11:31823251-31823253,chr11:31824340-31824342,chr11:31825750-31825752,chr11:31825755-31825757,chr11:31825796-31825798,chr11:31843387-31843389,chr11:31843420-31843422,chr11:31843912-31843914,chr14:29227034-29227036,chr14:29231452-29231454,chr14:29233523-29233525,chr14:29233535-…	FEZF2,FOXG1,PAX6,TBX4	microcephaly	7	27.5002	Human Phenotype etc.
All	pos	50kb	Disease Ontology	Disease Ontology	DOID:462	cancer by anatomical entity	3.90081e-28	8.71832e-25	1.08979e-25	1.81244	172.143	312	6454	0.312	0.0483421	102	1464	3459	chr10:102475671-102475673,chr10:102475792-102475794,chr10:102483855-102483857,chr10:102483869-102483871,chr10:102483881-102483883,chr10:102893924-102893926,chr10:103082679-103082681,chr10:103530194-103530196,chr11:114116502-114116504,chr11:27740041-27740043,chr11:27742029-27742031,chr11:27743974-27743976,chr11:2890449-2890451,chr11:31821063-31821065,chr11:31821076-31821078,chr11:31821185-31821187…	ADAMTS5,ALDH1A2,ARF6,ARHGEF1,ASCL1,ASIC2,BAI1,BDNF,BTRC,CADM3,CDKN1C,CDX2,CEBPA,CTGF,CTNND2,DCC,EEF1A2,ELAVL4,EN2,ESRRG,ETV1,FGF8,FOXA1,FOXA2,FOXG1,GATA4,GPC6,GREM1,GRIA1,GRM4,HAAO,HAND2,HAS2,HCN1,HIC1,HOXA5,HOXC11,HOXD1,HOXD11,HOXD13,HOXD3,HSPA2,IGF2BP1,KCNA3,KCNJ3,LEF1,LMO3,LMO4,MAFB,MEF2C,MNT,MNX1,MSX1,MYCL,NEUROD1,NFIA,NHLH2,NKX2-1,NKX2-2,NNMT,NOG,NR2E1,NR4A2,NR5A1,NRXN1,NTN1,ONECUT2,OTX1,OTX…	cancer by anatomical entity	8	27.4088	Human Phenotype etc.
All	pos	50kb	Disease Ontology	Disease Ontology	DOID:305	carcinoma	2.71129e-26	6.05972e-23	6.73303e-24	1.84991	151.899	281	5695	0.281	0.0493415	96	1351	3223	chr10:101297115-101297117,chr10:102475671-102475673,chr10:102475792-102475794,chr10:102483855-102483857,chr10:102483869-102483871,chr10:102483881-102483883,chr10:103082679-103082681,chr10:103530194-103530196,chr10:115804577-115804579,chr10:115804967-115804969,chr10:131761022-131761024,chr10:131765661-131765663,chr10:131769570-131769572,chr11:114116502-114116504,chr11:27740041-27740043,chr11:27742…	ADAMTS5,ADRB1,ARF6,ASCL1,ASIC2,BAI1,BDNF,BTRC,CADM3,CDH8,CDKN1C,CDX2,CEBPA,CHSY3,CTGF,DCC,EBF3,EEF1A2,ELAVL4,ESRP1,ESRRG,ETV1,FGF8,FOXA1,FOXA2,FOXG1,FZD2,GATA4,GPC6,GREM1,GRIA1,GRM4,HAND2,HAS2,HES5,HIC1,HOXA5,HOXC11,HOXD3,HOXD9,HSPA2,IGF2BP1,KCNA3,KCNH5,KCNJ3,LEF1,LIN28B,LMO3,LMO4,MEF2C,MSX1,MYCL,NEUROD1,NFIA,NHLH2,NKX2-1,NKX2-2,NKX2-3,NNMT,NOG,NR2E1,NR2F2,NR4A2,NR5A1,NTN1,OTX2,PAX2,PAX3,PAX5,PAX…	carcinoma	9	25.5668	Human Phenotype etc.
All	pos	50kb	Disease Ontology	Disease Ontology	DOID:155	glandular and epithelial neoplasm	6.84287e-24	1.52938e-20	1.52938e-21	2.04394	101.275	207	3797	0.207	0.0545167	70	867	2013	chr10:102475671-102475673,chr10:102475792-102475794,chr10:102483855-102483857,chr10:102483869-102483871,chr10:102483881-102483883,chr10:103082679-103082681,chr10:131761022-131761024,chr10:131765661-131765663,chr10:131769570-131769572,chr11:114116502-114116504,chr11:27740041-27740043,chr11:27742029-27742031,chr11:27743974-27743976,chr11:2890449-2890451,chr11:31821063-31821065,chr11:31821076-318210…	ADAMTS5,ARF6,ASCL1,ASIC2,BAI1,BDNF,BTRC,CADM3,CDKN1C,CDX2,CEBPA,CTGF,DCC,EBF3,ELAVL4,ESRP1,ETV1,FOXA1,FOXA2,FOXG1,GATA4,GPC6,GREM1,GRIA1,GRM4,HAND2,HES5,HIC1,HOXC11,HOXD3,HOXD9,IGF2BP1,KCNA3,LMO3,LMO4,MSX1,NEUROD1,NFIA,NHLH2,NKX2-1,NKX2-2,NNMT,NOG,NR2E1,NR5A1,NTN1,OTX2,PAX2,PAX3,PAX6,PHOX2B,POU3F2,POU4F1,POU4F2,PPP1R1B,PRKCE,PROX1,RARA,SCG3,SFRP1,SOX1,SOX2,SOX5,TBX3,TFAP2A,TFAP2B,TWIST1,VEGFA,WNT…	glandular and epithelial neoplasm	10	23.1648	Human Phenotype etc.
All	pos	50kb	Disease Ontology	Disease Ontology	DOID:2490	congenital nervous system abnormality	7.16466e-24	1.6013e-20	1.45573e-21	5.60225	9.28198	52	348	0.052	0.149425	6	29	50	chr11:31821063-31821065,chr11:31821076-31821078,chr11:31821185-31821187,chr11:31822378-31822380,chr11:31823228-31823230,chr11:31823251-31823253,chr11:31824340-31824342,chr11:31825750-31825752,chr11:31825755-31825757,chr11:31825796-31825798,chr11:31843387-31843389,chr11:31843420-31843422,chr11:31843912-31843914,chr13:100635160-100635162,chr13:100635175-100635177,chr13:100648728-100648730,chr14:292…	FEZF2,FOXG1,PAX6,SIX3,TBX4,ZIC2	congenital nervous system abnormality	11	23.1448	Human Phenotype etc.
All	pos	50kb	Disease Ontology	Disease Ontology	DOID:936	brain disease	3.21755e-23	7.19122e-20	5.99268e-21	2.16556	82.6576	179	3099	0.179	0.0577606	57	720	1653	chr10:103082679-103082681,chr11:27740041-27740043,chr11:27742029-27742031,chr11:27743974-27743976,chr11:2890449-2890451,chr11:31821063-31821065,chr11:31821076-31821078,chr11:31821185-31821187,chr11:31822378-31822380,chr11:31823228-31823230,chr11:31823251-31823253,chr11:31824340-31824342,chr11:31825750-31825752,chr11:31825755-31825757,chr11:31825796-31825798,chr11:31843387-31843389,chr11:31843420-…	ADAMTS5,ARF6,ASCL1,ASIC2,BAI1,BDNF,BTRC,CADM3,CDKN1C,CTGF,ELAVL4,EN1,EN2,FGF14,FOXA1,FOXG1,GABRA1,GATA4,GPC6,GRIA1,GRM4,HAND2,HCN1,HIC1,HOXC11,KCNA1,KCNA3,KCNQ2,LMO3,LMX1B,MEF2C,NEUROD1,NFIA,NHLH2,NR2E1,NR4A2,OTX2,PAX6,PHACTR2,PHOX2B,PITX2,POLG,POU3F2,POU4F2,PPP1R1B,PROX1,SEZ6,SFRP1,SIX3,SLITRK1,SOX2,SOX5,TFAP2A,TFAP2B,TWIST1,VEGFA,WNT1	brain disease	12	22.4925	Human Phenotype etc.
All	pos	50kb	Disease Ontology	Disease Ontology	DOID:3094	neuroepithelial neoplasm	6.54967e-23	1.46385e-19	1.12604e-20	2.20847	76.9764	170	2886	0.17	0.0589051	52	636	1442	chr10:103082679-103082681,chr11:27740041-27740043,chr11:27742029-27742031,chr11:27743974-27743976,chr11:2890449-2890451,chr11:31821063-31821065,chr11:31821076-31821078,chr11:31821185-31821187,chr11:31822378-31822380,chr11:31823228-31823230,chr11:31823251-31823253,chr11:31824340-31824342,chr11:31825750-31825752,chr11:31825755-31825757,chr11:31825796-31825798,chr11:31843387-31843389,chr11:31843420-…	ADAMTS5,ARF6,ASCL1,ASIC2,BAI1,BDNF,BTRC,CADM3,CDKN1C,CTGF,ELAVL4,ETV1,FOXA1,FOXA2,FOXG1,GATA4,GPC6,GRIA1,GRM4,HAND2,HIC1,HOXC11,HOXD3,IGF2BP1,KCNA3,LMO3,NEUROD1,NFIA,NHLH2,NKX2-1,NKX2-2,NOG,NR2E1,NTN1,OTX2,PAX3,PAX6,PHOX2B,POU3F2,POU4F2,PRKCE,PROX1,SFRP1,SOX1,SOX2,SOX5,TBX3,TFAP2A,TFAP2B,TWIST1,VEGFA,WNT1	neuroepithelial neoplasm	13	22.1838	Human Phenotype etc.
All	pos	50kb	Disease Ontology	Disease Ontology	DOID:3195	neural neoplasm	7.58321e-23	1.69485e-19	1.2106e-20	2.20541	77.0831	170	2890	0.17	0.0588235	52	637	1449	chr10:103082679-103082681,chr11:27740041-27740043,chr11:27742029-27742031,chr11:27743974-27743976,chr11:2890449-2890451,chr11:31821063-31821065,chr11:31821076-31821078,chr11:31821185-31821187,chr11:31822378-31822380,chr11:31823228-31823230,chr11:31823251-31823253,chr11:31824340-31824342,chr11:31825750-31825752,chr11:31825755-31825757,chr11:31825796-31825798,chr11:31843387-31843389,chr11:31843420-…	ADAMTS5,ARF6,ASCL1,ASIC2,BAI1,BDNF,BTRC,CADM3,CDKN1C,CTGF,ELAVL4,ETV1,FOXA1,FOXA2,FOXG1,GATA4,GPC6,GRIA1,GRM4,HAND2,HIC1,HOXC11,HOXD3,IGF2BP1,KCNA3,LMO3,NEUROD1,NFIA,NHLH2,NKX2-1,NKX2-2,NOG,NR2E1,NTN1,OTX2,PAX3,PAX6,PHOX2B,POU3F2,POU4F2,PRKCE,PROX1,SFRP1,SOX1,SOX2,SOX5,TBX3,TFAP2A,TFAP2B,TWIST1,VEGFA,WNT1	neural neoplasm	14	22.1201	Human Phenotype etc.
All	pos	50kb	Disease Ontology	Disease Ontology	DOID:3093	nervous system cancer	4.13123e-22	9.23329e-19	6.15553e-20	2.17012	78.3367	170	2937	0.17	0.0578822	52	653	1480	chr10:103082679-103082681,chr11:27740041-27740043,chr11:27742029-27742031,chr11:27743974-27743976,chr11:2890449-2890451,chr11:31821063-31821065,chr11:31821076-31821078,chr11:31821185-31821187,chr11:31822378-31822380,chr11:31823228-31823230,chr11:31823251-31823253,chr11:31824340-31824342,chr11:31825750-31825752,chr11:31825755-31825757,chr11:31825796-31825798,chr11:31843387-31843389,chr11:31843420-…	ADAMTS5,ARF6,ASCL1,ASIC2,BAI1,BDNF,BTRC,CADM3,CDKN1C,CTGF,ELAVL4,ETV1,FOXA1,FOXA2,FOXG1,GATA4,GPC6,GRIA1,GRM4,HAND2,HIC1,HOXC11,HOXD3,IGF2BP1,KCNA3,LMO3,NEUROD1,NFIA,NHLH2,NKX2-1,NKX2-2,NOG,NR2E1,NTN1,OTX2,PAX3,PAX6,PHOX2B,POU3F2,POU4F2,PRKCE,PROX1,SFRP1,SOX1,SOX2,SOX5,TBX3,TFAP2A,TFAP2B,TWIST1,VEGFA,WNT1	nervous system cancer	15	21.3839	Human Phenotype etc.
All	pos	50kb	Disease Ontology	Disease Ontology	DOID:863	nervous system disease	3.26684e-21	7.30138e-18	4.56336e-19	1.86638	121.626	227	4560	0.227	0.0497807	76	1084	2577	chr10:103082679-103082681,chr10:115804577-115804579,chr10:115804967-115804969,chr10:124903433-124903435,chr11:27740041-27740043,chr11:27742029-27742031,chr11:27743974-27743976,chr11:2890449-2890451,chr11:31821063-31821065,chr11:31821076-31821078,chr11:31821185-31821187,chr11:31822378-31822380,chr11:31823228-31823230,chr11:31823251-31823253,chr11:31824340-31824342,chr11:31825750-31825752,chr11:318…	ADAMTS5,ADRB1,ARF6,ASCL1,ASIC2,BAI1,BDNF,BTRC,CADM3,CDKN1C,CDX2,CTGF,CTNND2,DMBX1,EBF1,ELAVL4,EN1,EN2,EYA4,FGF14,FOXA1,FOXG1,GABRA1,GATA4,GLRA1,GPC6,GREM1,GRIA1,GRM4,HAND2,HCN1,HIC1,HMX2,HOXC11,HOXD10,KCNA1,KCNA3,KCNH7,KCNQ2,KLHL14,LMO3,LMX1B,MEF2C,MYF5,NEUROD1,NFIA,NHLH2,NOG,NR2E1,NR4A2,OTX2,PAX6,PHACTR2,PHOX2B,PITX2,POLG,POU3F2,POU4F2,PPP1R1B,PROX1,RARA,RASGRF1,RIMS1,SEZ6,SFRP1,SIX3,SLITRK1,SOX…	nervous system disease	16	20.4859	Human Phenotype etc.
All	pos	50kb	Disease Ontology	Disease Ontology	DOID:2994	germ cell cancer	7.37015e-21	1.64723e-17	9.68958e-19	2.30299	62.0932	143	2328	0.143	0.0614261	40	512	1145	chr11:27740041-27740043,chr11:27742029-27742031,chr11:27743974-27743976,chr11:2890449-2890451,chr12:103355320-103355322,chr12:103355954-103355956,chr12:115122019-115122021,chr12:115122059-115122061,chr12:16758111-16758113,chr12:49375329-49375331,chr12:49375339-49375341,chr12:54367062-54367064,chr12:54367067-54367069,chr12:54367090-54367092,chr12:54367821-54367823,chr13:112758452-112758454,chr13:1…	ARF6,ASCL1,BDNF,CDKN1C,CTGF,ELAVL4,ETV1,FOXA1,FOXA2,FOXG1,GPC6,GRM4,HAND2,HIC1,HOXC11,HOXD3,IGF2BP1,LMO3,NEUROD1,NHLH2,NKX2-1,NKX2-2,NOG,NTN1,OTX2,PAX3,PHOX2B,POLG,POU3F2,POU4F2,PRKCE,PROX1,SFRP1,SOX1,SOX2,TBX3,TFAP2A,TFAP2B,VEGFA,WNT1	germ cell cancer	17	20.1325	Human Phenotype etc.
All	pos	50kb	Disease Ontology	Disease Ontology	DOID:14330	Parkinson's disease	3.33818e-19	7.46084e-16	4.14491e-17	5.356	8.02838	43	301	0.043	0.142857	11	75	158	chr11:27740041-27740043,chr11:27742029-27742031,chr11:27743974-27743976,chr12:103355320-103355322,chr12:103355954-103355956,chr15:89903703-89903705,chr15:89903718-89903720,chr15:89903765-89903767,chr15:89911889-89911891,chr15:89914653-89914655,chr15:89914657-89914659,chr17:31620377-31620379,chr1:50576532-50576534,chr2:119599743-119599745,chr2:119599818-119599820,chr2:119599829-119599831,chr2:1196…	ASCL1,ASIC2,BDNF,ELAVL4,EN1,EN2,LMX1B,NR4A2,PHACTR2,POLG,VEGFA	Parkinson's disease	18	18.4765	Human Phenotype etc.
All	pos	50kb	Disease Ontology	Disease Ontology	DOID:171	neuroectodermal tumor	5.94389e-19	1.32846e-15	6.99189e-17	2.24004	61.1597	137	2293	0.137	0.0597471	39	502	1105	chr11:27740041-27740043,chr11:27742029-27742031,chr11:27743974-27743976,chr11:2890449-2890451,chr12:103355320-103355322,chr12:103355954-103355956,chr12:115122019-115122021,chr12:115122059-115122061,chr12:16758111-16758113,chr12:49375329-49375331,chr12:49375339-49375341,chr12:54367062-54367064,chr12:54367067-54367069,chr12:54367090-54367092,chr12:54367821-54367823,chr13:112758452-112758454,chr13:1…	ARF6,ASCL1,BDNF,CDKN1C,CTGF,ELAVL4,ETV1,FOXA1,FOXA2,FOXG1,GPC6,GRM4,HAND2,HIC1,HOXC11,HOXD3,IGF2BP1,LMO3,NEUROD1,NHLH2,NKX2-1,NKX2-2,NOG,NTN1,OTX2,PAX3,PHOX2B,POU3F2,POU4F2,PRKCE,PROX1,SFRP1,SOX1,SOX2,TBX3,TFAP2A,TFAP2B,VEGFA,WNT1	neuroectodermal tumor	19	18.2259	Human Phenotype etc.
All	pos	50kb	Disease Ontology	Disease Ontology	DOID:3095	germ cell and embryonal cancer	9.9618e-19	2.22646e-15	1.11323e-16	2.22644	61.5331	137	2307	0.137	0.0593845	39	508	1121	chr11:27740041-27740043,chr11:27742029-27742031,chr11:27743974-27743976,chr11:2890449-2890451,chr12:103355320-103355322,chr12:103355954-103355956,chr12:115122019-115122021,chr12:115122059-115122061,chr12:16758111-16758113,chr12:49375329-49375331,chr12:49375339-49375341,chr12:54367062-54367064,chr12:54367067-54367069,chr12:54367090-54367092,chr12:54367821-54367823,chr13:112758452-112758454,chr13:1…	ARF6,ASCL1,BDNF,CDKN1C,CTGF,ELAVL4,ETV1,FOXA1,FOXA2,FOXG1,GPC6,GRM4,HAND2,HIC1,HOXC11,HOXD3,IGF2BP1,LMO3,NEUROD1,NHLH2,NKX2-1,NKX2-2,NOG,NTN1,OTX2,PAX3,PHOX2B,POU3F2,POU4F2,PRKCE,PROX1,SFRP1,SOX1,SOX2,TBX3,TFAP2A,TFAP2B,VEGFA,WNT1	germ cell and embryonal cancer	20	18.0017	Human Phenotype etc.
All	pos	50kb	Disease Ontology	Disease Ontology	DOID:17	musculoskeletal system disease	1.0312e-18	2.30473e-15	1.09749e-16	1.95395	92.6331	181	3473	0.181	0.0521163	60	884	2047	chr11:27740041-27740043,chr11:27742029-27742031,chr11:27743974-27743976,chr11:2890449-2890451,chr12:103355320-103355322,chr12:103355954-103355956,chr12:16758111-16758113,chr12:49375329-49375331,chr12:49375339-49375341,chr12:5019035-5019037,chr12:54367062-54367064,chr12:54367067-54367069,chr12:54367090-54367092,chr12:54367821-54367823,chr12:81102323-81102325,chr13:93879819-93879821,chr13:93879874-…	ADAMTS5,ARF6,ASCL1,BDNF,CA10,CDKN1C,CTGF,DLGAP3,ELAVL4,FOXA1,FOXG1,GABRA1,GLRA1,GPC6,GREM1,GRIA1,HAND2,HAS2,HCN1,HES5,HOXC11,HOXD10,HOXD9,HSPA2,HTR1B,IL17RA,KCNA1,KCNA3,KCNQ2,LMO3,MDGA2,MEF2C,MYF5,NEUROD1,NHLH2,NKX2-1,NOG,NTN1,OSTM1,PAX3,PAX5,PAX7,PHOX2B,POLG,POU3F2,POU4F2,PROX1,RARA,RASGRF1,RBFOX1,SEZ6,SIX1,SOX2,TFAP2A,TFAP2B,TNFRSF14,TWIST1,VEGFA,WNT1,ZIC1	musculoskeletal system disease	21	17.9867	Human Phenotype etc.
All	pos	50kb	Disease Ontology	Disease Ontology	DOID:331	central nervous system disease	2.44893e-18	5.47336e-15	2.48789e-16	1.89808	100.101	190	3753	0.19	0.0506262	64	905	2109	chr10:103082679-103082681,chr10:115804577-115804579,chr10:115804967-115804969,chr11:27740041-27740043,chr11:27742029-27742031,chr11:27743974-27743976,chr11:2890449-2890451,chr11:31821063-31821065,chr11:31821076-31821078,chr11:31821185-31821187,chr11:31822378-31822380,chr11:31823228-31823230,chr11:31823251-31823253,chr11:31824340-31824342,chr11:31825750-31825752,chr11:31825755-31825757,chr11:31825…	ADAMTS5,ADRB1,ARF6,ASCL1,ASIC2,BAI1,BDNF,BTRC,CADM3,CDKN1C,CDX2,CTGF,EBF1,ELAVL4,EN1,EN2,FGF14,FOXA1,FOXG1,GABRA1,GATA4,GLRA1,GPC6,GRIA1,GRM4,HAND2,HCN1,HIC1,HOXC11,KCNA1,KCNA3,KCNH7,KCNQ2,LMO3,LMX1B,MEF2C,NEUROD1,NFIA,NHLH2,NOG,NR2E1,NR4A2,OTX2,PAX6,PHACTR2,PHOX2B,PITX2,POLG,POU3F2,POU4F2,PPP1R1B,PROX1,SEZ6,SFRP1,SIX3,SLITRK1,SOX2,SOX5,TFAP2A,TFAP2B,TTBK1,TWIST1,VEGFA,WNT1	central nervous system disease	22	17.611	Human Phenotype etc.
All	pos	50kb	Disease Ontology	Disease Ontology	DOID:679	basal ganglia disease	3.42483e-18	7.65451e-15	3.32805e-16	4.92432	8.93524	44	335	0.044	0.131343	12	86	181	chr11:27740041-27740043,chr11:27742029-27742031,chr11:27743974-27743976,chr12:103355320-103355322,chr12:103355954-103355956,chr15:89903703-89903705,chr15:89903718-89903720,chr15:89903765-89903767,chr15:89911889-89911891,chr15:89914653-89914655,chr15:89914657-89914659,chr17:31620377-31620379,chr17:37774866-37774868,chr1:50576532-50576534,chr2:119599743-119599745,chr2:119599818-119599820,chr2:11959…	ASCL1,ASIC2,BDNF,ELAVL4,EN1,EN2,LMX1B,NR4A2,PHACTR2,POLG,PPP1R1B,VEGFA	basal ganglia disease	23	17.4654	Human Phenotype etc.
All	pos	50kb	Disease Ontology	Disease Ontology	DOID:2627	glioma	8.44727e-17	1.88797e-13	7.86652e-15	2.18818	58.0391	127	2176	0.127	0.058364	40	457	1006	chr10:103082679-103082681,chr11:27740041-27740043,chr11:27742029-27742031,chr11:27743974-27743976,chr11:2890449-2890451,chr11:31821063-31821065,chr11:31821076-31821078,chr11:31821185-31821187,chr11:31822378-31822380,chr11:31823228-31823230,chr11:31823251-31823253,chr11:31824340-31824342,chr11:31825750-31825752,chr11:31825755-31825757,chr11:31825796-31825798,chr11:31843387-31843389,chr11:31843420-…	ADAMTS5,ARF6,ASCL1,ASIC2,BAI1,BDNF,BTRC,CADM3,CDKN1C,CTGF,ELAVL4,FOXA1,FOXG1,GATA4,GPC6,GRIA1,GRM4,HAND2,HIC1,HOXC11,KCNA3,LMO3,NEUROD1,NFIA,NHLH2,NR2E1,OTX2,PAX6,PHOX2B,POU3F2,POU4F2,PROX1,SFRP1,SOX2,SOX5,TFAP2A,TFAP2B,TWIST1,VEGFA,WNT1	glioma	24	16.0733	Human Phenotype etc.
All	pos	50kb	Disease Ontology	Disease Ontology	DOID:1319	brain neoplasm	1.64768e-16	3.68257e-13	1.47303e-14	2.16924	58.5458	127	2195	0.127	0.0578588	40	465	1016	chr10:103082679-103082681,chr11:27740041-27740043,chr11:27742029-27742031,chr11:27743974-27743976,chr11:2890449-2890451,chr11:31821063-31821065,chr11:31821076-31821078,chr11:31821185-31821187,chr11:31822378-31822380,chr11:31823228-31823230,chr11:31823251-31823253,chr11:31824340-31824342,chr11:31825750-31825752,chr11:31825755-31825757,chr11:31825796-31825798,chr11:31843387-31843389,chr11:31843420-…	ADAMTS5,ARF6,ASCL1,ASIC2,BAI1,BDNF,BTRC,CADM3,CDKN1C,CTGF,ELAVL4,FOXA1,FOXG1,GATA4,GPC6,GRIA1,GRM4,HAND2,HIC1,HOXC11,KCNA3,LMO3,NEUROD1,NFIA,NHLH2,NR2E1,OTX2,PAX6,PHOX2B,POU3F2,POU4F2,PROX1,SFRP1,SOX2,SOX5,TFAP2A,TFAP2B,TWIST1,VEGFA,WNT1	brain neoplasm	25	15.7831	Human Phenotype etc.
All	pos	50kb	Disease Ontology	Disease Ontology	DOID:3620	central nervous system neoplasm	2.10204e-16	4.69806e-13	1.80695e-14	2.16235	58.7325	127	2202	0.127	0.0576748	40	469	1023	chr10:103082679-103082681,chr11:27740041-27740043,chr11:27742029-27742031,chr11:27743974-27743976,chr11:2890449-2890451,chr11:31821063-31821065,chr11:31821076-31821078,chr11:31821185-31821187,chr11:31822378-31822380,chr11:31823228-31823230,chr11:31823251-31823253,chr11:31824340-31824342,chr11:31825750-31825752,chr11:31825755-31825757,chr11:31825796-31825798,chr11:31843387-31843389,chr11:31843420-…	ADAMTS5,ARF6,ASCL1,ASIC2,BAI1,BDNF,BTRC,CADM3,CDKN1C,CTGF,ELAVL4,FOXA1,FOXG1,GATA4,GPC6,GRIA1,GRM4,HAND2,HIC1,HOXC11,KCNA3,LMO3,NEUROD1,NFIA,NHLH2,NR2E1,OTX2,PAX6,PHOX2B,POU3F2,POU4F2,PROX1,SFRP1,SOX2,SOX5,TFAP2A,TFAP2B,TWIST1,VEGFA,WNT1	central nervous system neoplasm	26	15.6774	Human Phenotype etc.
All	pos	50kb	Disease Ontology	Disease Ontology	DOID:150	disease of mental health	1.08864e-15	2.43312e-12	9.01156e-14	1.99957	72.0154	144	2700	0.144	0.0533333	44	642	1430	chr10:115804577-115804579,chr10:115804967-115804969,chr10:83635299-83635301,chr10:83635374-83635376,chr11:22363248-22363250,chr11:27740041-27740043,chr11:27742029-27742031,chr11:27743974-27743976,chr12:5019035-5019037,chr13:84455390-84455392,chr13:84455650-84455652,chr14:29227034-29227036,chr14:29231452-29231454,chr14:29233523-29233525,chr14:29233535-29233537,chr14:29235927-29235929,chr14:2923598…	ADRB1,ALDH1A2,BDNF,CDH8,CTGF,DLX1,DLX2,DLX6,DSCAM,EN1,EN2,FOXG1,GABRA1,GRIA1,GRIN3A,GRM7,HOXB1,HOXD11,HOXD12,HOXD13,HTR1B,IGF2BP1,KCNA1,KCNJ9,KCNQ2,LMX1B,LRRTM1,MEF2C,NKX2-1,NR4A2,NRG3,NRN1,NRXN1,OTX1,OTX2,PPP1R1B,PRKCE,RBFOX1,SLC17A6,SLC32A1,SLITRK1,TFAP2B,TTBK1,VEGFA	disease of mental health	27	14.9631	Human Phenotype etc.
All	pos	50kb	Disease Ontology	Disease Ontology	DOID:870	neuropathy	2.80878e-15	6.27763e-12	2.24201e-13	2.62316	31.26	82	1172	0.082	0.0699659	19	277	632	chr11:27740041-27740043,chr11:27742029-27742031,chr11:27743974-27743976,chr11:31821063-31821065,chr11:31821076-31821078,chr11:31821185-31821187,chr11:31822378-31822380,chr11:31823228-31823230,chr11:31823251-31823253,chr11:31824340-31824342,chr11:31825750-31825752,chr11:31825755-31825757,chr11:31825796-31825798,chr11:31843387-31843389,chr11:31843420-31843422,chr11:31843912-31843914,chr12:5019035-5…	ARF6,BDNF,CTGF,FOXG1,GABRA1,GLRA1,GRIA1,HCN1,HOXD10,KCNA1,KCNQ2,MEF2C,MYF5,PAX6,POLG,SEZ6,SOX2,TWIST1,VEGFA	neuropathy	28	14.5515	Human Phenotype etc.
All	pos	50kb	Disease Ontology	Disease Ontology	DOID:1279	ocular motility disease	4.19887e-15	9.38447e-12	3.23602e-13	7.43889	3.36072	25	126	0.025	0.198413	4	16	39	chr11:31821063-31821065,chr11:31821076-31821078,chr11:31821185-31821187,chr11:31822378-31822380,chr11:31823228-31823230,chr11:31823251-31823253,chr11:31824340-31824342,chr11:31825750-31825752,chr11:31825755-31825757,chr11:31825796-31825798,chr11:31843387-31843389,chr11:31843420-31843422,chr11:31843912-31843914,chr15:89903703-89903705,chr15:89903718-89903720,chr15:89903765-89903767,chr15:89911889-…	PAX6,POLG,TWIST1,VEGFA	ocular motility disease	29	14.3769	Human Phenotype etc.
All	pos	50kb	Disease Ontology	Disease Ontology	DOID:3070	malignant glioma	1.00595e-14	2.2483e-11	7.49434e-13	2.23518	47.4235	106	1778	0.106	0.0596175	33	377	804	chr10:103082679-103082681,chr11:27740041-27740043,chr11:27742029-27742031,chr11:27743974-27743976,chr11:2890449-2890451,chr12:103355320-103355322,chr12:103355954-103355956,chr12:16758111-16758113,chr12:49375329-49375331,chr12:49375339-49375341,chr12:54367062-54367064,chr12:54367067-54367069,chr12:54367090-54367092,chr12:54367821-54367823,chr13:93879819-93879821,chr13:93879874-93879876,chr14:29227…	ADAMTS5,ASCL1,BAI1,BDNF,BTRC,CDKN1C,CTGF,ELAVL4,FOXA1,FOXG1,GATA4,GPC6,GRIA1,GRM4,HAND2,HIC1,HOXC11,LMO3,NEUROD1,NFIA,NHLH2,OTX2,PHOX2B,POU3F2,POU4F2,PROX1,SFRP1,SOX2,TFAP2A,TFAP2B,TWIST1,VEGFA,WNT1	malignant glioma	30	13.9974	Human Phenotype etc.
All	pos	50kb	Disease Ontology	Disease Ontology	DOID:0060040	pervasive developmental disease	1.21828e-14	2.72287e-11	8.78344e-13	3.35749	16.0834	54	603	0.054	0.0895522	17	95	199	chr11:27740041-27740043,chr11:27742029-27742031,chr11:27743974-27743976,chr14:29227034-29227036,chr14:29231452-29231454,chr14:29233523-29233525,chr14:29233535-29233537,chr14:29235927-29235929,chr14:29235983-29235985,chr14:29236007-29236009,chr14:29236012-29236014,chr14:29237214-29237216,chr14:29237348-29237350,chr14:29237353-29237355,chr14:29237355-29237357,chr14:29237369-29237371,chr14:29237442-…	BDNF,CDH8,DLX1,DLX2,DLX6,EN2,FOXG1,GABRA1,HOXB1,HOXD11,HOXD12,HOXD13,HTR1B,MEF2C,NRXN1,RBFOX1,VEGFA	pervasive developmental disease	31	13.9143	Human Phenotype etc.
All	pos	50kb	Disease Ontology	Disease Ontology	DOID:1115	sarcoma	1.81024e-14	4.04589e-11	1.26434e-12	1.95344	71.6686	140	2687	0.14	0.0521027	42	593	1326	chr10:102475671-102475673,chr10:102475792-102475794,chr10:102483855-102483857,chr10:102483869-102483871,chr10:102483881-102483883,chr11:27740041-27740043,chr11:27742029-27742031,chr11:27743974-27743976,chr11:2890449-2890451,chr12:103355320-103355322,chr12:103355954-103355956,chr12:115122019-115122021,chr12:115122059-115122061,chr12:16758111-16758113,chr12:49375329-49375331,chr12:49375339-49375341…	ARF6,ASCL1,BDNF,CDKN1C,CTGF,ELAVL4,ETV1,FOXA1,FOXA2,GPC6,HAND2,HAS2,HOXC11,HOXD3,IGF2BP1,LMO3,NEUROD1,NHLH2,NKX2-2,NOG,NR2E1,NTN1,PAX2,PAX3,PAX5,PAX7,PHOX2B,POU3F2,POU4F1,POU4F2,PRKCE,PROX1,RARA,RASGRF1,SIX1,SOX2,TBX3,TFAP2A,TFAP2B,VEGFA,WNT1,ZIC1	sarcoma	32	13.7423	Human Phenotype etc.
All	pos	50kb	Disease Ontology	Disease Ontology	DOID:168	primitive neuroectodermal tumor	3.39138e-14	7.57973e-11	2.22933e-12	2.45707	34.5941	85	1297	0.085	0.0655359	24	259	530	chr11:27740041-27740043,chr11:27742029-27742031,chr11:27743974-27743976,chr11:2890449-2890451,chr12:103355320-103355322,chr12:103355954-103355956,chr12:16758111-16758113,chr12:49375329-49375331,chr12:49375339-49375341,chr12:54367062-54367064,chr12:54367067-54367069,chr12:54367090-54367092,chr12:54367821-54367823,chr13:93879819-93879821,chr13:93879874-93879876,chr14:29227034-29227036,chr14:2923145…	ASCL1,BDNF,CDKN1C,ELAVL4,FOXA1,FOXG1,GPC6,GRM4,HAND2,HIC1,HOXC11,LMO3,NEUROD1,NHLH2,OTX2,PHOX2B,POU3F2,POU4F2,PROX1,SFRP1,TFAP2A,TFAP2B,VEGFA,WNT1	primitive neuroectodermal tumor	33	13.4696	Human Phenotype etc.
All	pos	50kb	Disease Ontology	Disease Ontology	DOID:688	embryonal cancer	4.19425e-14	9.37414e-11	2.67832e-12	2.44763	34.7274	85	1302	0.085	0.0652842	24	263	546	chr11:27740041-27740043,chr11:27742029-27742031,chr11:27743974-27743976,chr11:2890449-2890451,chr12:103355320-103355322,chr12:103355954-103355956,chr12:16758111-16758113,chr12:49375329-49375331,chr12:49375339-49375341,chr12:54367062-54367064,chr12:54367067-54367069,chr12:54367090-54367092,chr12:54367821-54367823,chr13:93879819-93879821,chr13:93879874-93879876,chr14:29227034-29227036,chr14:2923145…	ASCL1,BDNF,CDKN1C,ELAVL4,FOXA1,FOXG1,GPC6,GRM4,HAND2,HIC1,HOXC11,LMO3,NEUROD1,NHLH2,OTX2,PHOX2B,POU3F2,POU4F2,PROX1,SFRP1,TFAP2A,TFAP2B,VEGFA,WNT1	embryonal cancer	34	13.3773	Human Phenotype etc.
All	pos	50kb	Disease Ontology	Disease Ontology	DOID:1318	malignant neoplasm of central nervous system	5.97914e-14	1.33634e-10	3.71205e-12	2.20415	46.73	103	1752	0.103	0.05879	32	374	774	chr10:103082679-103082681,chr11:27740041-27740043,chr11:27742029-27742031,chr11:27743974-27743976,chr11:2890449-2890451,chr12:103355320-103355322,chr12:103355954-103355956,chr12:16758111-16758113,chr12:49375329-49375331,chr12:49375339-49375341,chr12:54367062-54367064,chr12:54367067-54367069,chr12:54367090-54367092,chr12:54367821-54367823,chr13:93879819-93879821,chr13:93879874-93879876,chr14:29227…	ADAMTS5,ASCL1,BAI1,BDNF,BTRC,CDKN1C,CTGF,ELAVL4,FOXA1,FOXG1,GATA4,GPC6,GRIA1,GRM4,HAND2,HIC1,HOXC11,LMO3,NEUROD1,NHLH2,OTX2,PHOX2B,POU3F2,POU4F2,PROX1,SFRP1,SOX2,TFAP2A,TFAP2B,TWIST1,VEGFA,WNT1	malignant neoplasm of central nervous system	35	13.2234	Human Phenotype etc.
All	pos	50kb	Disease Ontology	Disease Ontology	DOID:4695	malignant neoplasm of nervous system	6.6516e-14	1.48663e-10	4.01792e-12	2.20038	46.81	103	1755	0.103	0.0586895	32	375	778	chr10:103082679-103082681,chr11:27740041-27740043,chr11:27742029-27742031,chr11:27743974-27743976,chr11:2890449-2890451,chr12:103355320-103355322,chr12:103355954-103355956,chr12:16758111-16758113,chr12:49375329-49375331,chr12:49375339-49375341,chr12:54367062-54367064,chr12:54367067-54367069,chr12:54367090-54367092,chr12:54367821-54367823,chr13:93879819-93879821,chr13:93879874-93879876,chr14:29227…	ADAMTS5,ASCL1,BAI1,BDNF,BTRC,CDKN1C,CTGF,ELAVL4,FOXA1,FOXG1,GATA4,GPC6,GRIA1,GRM4,HAND2,HIC1,HOXC11,LMO3,NEUROD1,NHLH2,OTX2,PHOX2B,POU3F2,POU4F2,PROX1,SFRP1,SOX2,TFAP2A,TFAP2B,TWIST1,VEGFA,WNT1	malignant neoplasm of nervous system	36	13.1771	Human Phenotype etc.
All	pos	50kb	Disease Ontology	Disease Ontology	DOID:5656	cranial nerve disease	2.18185e-12	4.87643e-09	1.28327e-10	5.71524	4.37427	25	164	0.025	0.152439	4	28	69	chr11:31821063-31821065,chr11:31821076-31821078,chr11:31821185-31821187,chr11:31822378-31822380,chr11:31823228-31823230,chr11:31823251-31823253,chr11:31824340-31824342,chr11:31825750-31825752,chr11:31825755-31825757,chr11:31825796-31825798,chr11:31843387-31843389,chr11:31843420-31843422,chr11:31843912-31843914,chr15:89903703-89903705,chr15:89903718-89903720,chr15:89903765-89903767,chr15:89911889-…	PAX6,POLG,TWIST1,VEGFA	cranial nerve disease	37	11.6612	Human Phenotype etc.
All	pos	50kb	Disease Ontology	Disease Ontology	DOID:9835	refractive error	3.4438e-12	7.6969e-09	1.97356e-10	4.64777	6.45471	30	242	0.03	0.123967	7	27	55	chr11:31821063-31821065,chr11:31821076-31821078,chr11:31821185-31821187,chr11:31822378-31822380,chr11:31823228-31823230,chr11:31823251-31823253,chr11:31824340-31824342,chr11:31825750-31825752,chr11:31825755-31825757,chr11:31825796-31825798,chr11:31843387-31843389,chr11:31843420-31843422,chr11:31843912-31843914,chr15:79382766-79382768,chr15:79383923-79383925,chr17:38507322-38507324,chr17:38507333-…	CTNND2,NOG,PAX6,RARA,RASGRF1,SOX2,TWIST1	refractive error	38	11.463	Human Phenotype etc.
All	pos	50kb	Disease Ontology	Disease Ontology	DOID:1800	neuroendocrine carcinoma	9.50134e-12	2.12355e-08	5.17939e-10	5.86609	3.92084	23	147	0.023	0.156463	5	41	79	chr12:103355320-103355322,chr12:103355954-103355956,chr13:112758452-112758454,chr13:112758475-112758477,chr13:112759547-112759549,chr13:112759550-112759552,chr13:112759584-112759586,chr13:112759627-112759629,chr13:112759667-112759669,chr14:36974105-36974107,chr14:36974177-36974179,chr14:36978388-36978390,chr14:36988451-36988453,chr14:36988809-36988811,chr14:36988815-36988817,chr2:182545554-182545…	ASCL1,NEUROD1,NKX2-1,SOX1,VEGFA	neuroendocrine carcinoma	39	11.0222	Human Phenotype etc.
All	pos	50kb	Disease Ontology	Disease Ontology	DOID:65	connective tissue disease	1.64629e-11	3.67945e-08	8.76059e-10	1.98311	53.4514	106	2004	0.106	0.0528942	33	485	1134	chr11:27740041-27740043,chr11:27742029-27742031,chr11:27743974-27743976,chr11:2890449-2890451,chr12:103355320-103355322,chr12:103355954-103355956,chr12:16758111-16758113,chr12:49375329-49375331,chr12:49375339-49375341,chr12:54367062-54367064,chr12:54367067-54367069,chr12:54367090-54367092,chr12:54367821-54367823,chr13:93879819-93879821,chr13:93879874-93879876,chr14:36974105-36974107,chr14:3697417…	ASCL1,BDNF,CDKN1C,CTGF,ELAVL4,FOXA1,GABRA1,GPC6,GREM1,HAND2,HAS2,HOXC11,KCNA3,LMO3,MDGA2,NEUROD1,NHLH2,NKX2-1,PHOX2B,POU3F2,POU4F2,PROX1,RARA,RASGRF1,SIX1,SOX2,TFAP2A,TFAP2B,TNFRSF14,TWIST1,VEGFA,WNT1,ZIC1	connective tissue disease	40	10.7835	Human Phenotype etc.
All	pos	50kb	Disease Ontology	Disease Ontology	DOID:201	connective tissue neoplasm	1.83116e-11	4.09264e-08	9.51777e-10	2.13623	41.6622	89	1562	0.089	0.0569782	26	330	710	chr11:27740041-27740043,chr11:27742029-27742031,chr11:27743974-27743976,chr11:2890449-2890451,chr12:103355320-103355322,chr12:103355954-103355956,chr12:16758111-16758113,chr12:49375329-49375331,chr12:49375339-49375341,chr12:54367062-54367064,chr12:54367067-54367069,chr12:54367090-54367092,chr12:54367821-54367823,chr13:93879819-93879821,chr13:93879874-93879876,chr14:38053307-38053309,chr14:3805444…	ASCL1,BDNF,CDKN1C,CTGF,ELAVL4,FOXA1,GPC6,HAND2,HAS2,HOXC11,LMO3,NEUROD1,NHLH2,PHOX2B,POU3F2,POU4F2,PROX1,RARA,RASGRF1,SIX1,SOX2,TFAP2A,TFAP2B,VEGFA,WNT1,ZIC1	connective tissue neoplasm	41	10.7373	Human Phenotype etc.
All	pos	50kb	Disease Ontology	Disease Ontology	DOID:0060037	developmental disease of mental health	3.25979e-11	7.28563e-08	1.65582e-09	2.40969	28.2193	68	1058	0.068	0.0642722	21	180	387	chr11:27740041-27740043,chr11:27742029-27742031,chr11:27743974-27743976,chr13:84455390-84455392,chr13:84455650-84455652,chr14:29227034-29227036,chr14:29231452-29231454,chr14:29233523-29233525,chr14:29233535-29233537,chr14:29235927-29235929,chr14:29235983-29235985,chr14:29236007-29236009,chr14:29236012-29236014,chr14:29237214-29237216,chr14:29237348-29237350,chr14:29237353-29237355,chr14:29237355-…	BDNF,CDH8,DLX1,DLX2,DLX6,EN2,FOXG1,GABRA1,HOXB1,HOXD11,HOXD12,HOXD13,HTR1B,IGF2BP1,MEF2C,NKX2-1,NRXN1,OTX1,RBFOX1,SLITRK1,VEGFA	developmental disease of mental health	42	10.4868	Human Phenotype etc.
All	pos	50kb	Disease Ontology	Disease Ontology	DOID:5614	eye disease	1.80676e-10	4.03812e-07	8.77851e-09	2.28212	30.6732	70	1150	0.07	0.0608696	24	246	632	chr10:115804577-115804579,chr10:115804967-115804969,chr11:27740041-27740043,chr11:27742029-27742031,chr11:27743974-27743976,chr11:2890449-2890451,chr11:31821063-31821065,chr11:31821076-31821078,chr11:31821185-31821187,chr11:31822378-31822380,chr11:31823228-31823230,chr11:31823251-31823253,chr11:31824340-31824342,chr11:31825750-31825752,chr11:31825755-31825757,chr11:31825796-31825798,chr11:3184338…	ADRB1,BDNF,CDKN1C,CTGF,CTNND2,DMBX1,GPC6,GREM1,LMX1B,NOG,PAX6,PITX2,POLG,POU3F2,RARA,RASGRF1,RIMS1,SFRP1,SOX2,TFAP2A,TFAP2B,TWIST1,VEGFA,WNT1	eye disease	43	9.7431	Human Phenotype etc.
All	pos	50kb	Disease Ontology	Disease Ontology	DOID:3350	mesenchymal cell neoplasm	5.26692e-10	1.17716e-06	2.50459e-08	1.78891	66.5209	119	2494	0.119	0.0477145	39	570	1281	chr11:27740041-27740043,chr11:27742029-27742031,chr11:27743974-27743976,chr11:2890449-2890451,chr12:103355320-103355322,chr12:103355954-103355956,chr12:115122019-115122021,chr12:115122059-115122061,chr12:16758111-16758113,chr12:49375329-49375331,chr12:49375339-49375341,chr12:54367062-54367064,chr12:54367067-54367069,chr12:54367090-54367092,chr12:54367821-54367823,chr13:93879819-93879821,chr13:938…	ARF6,ASCL1,BDNF,CDKN1C,CTGF,ELAVL4,ETV1,FOXA1,FOXA2,GPC6,HAND2,HAS2,HOXC11,HOXD3,IGF2BP1,LMO3,NEUROD1,NHLH2,NOG,NR2E1,NTN1,PAX3,PAX5,PAX7,PHOX2B,POU3F2,POU4F2,PRKCE,PROX1,RARA,RASGRF1,SIX1,SOX2,TBX3,TFAP2A,TFAP2B,VEGFA,WNT1,ZIC1	mesenchymal cell neoplasm	44	9.27844	Human Phenotype etc.
All	pos	50kb	Disease Ontology	Disease Ontology	DOID:177	soft tissue neoplasm	9.26015e-10	2.06964e-06	4.31176e-08	1.78243	65.6407	117	2461	0.117	0.0475416	38	568	1276	chr11:27740041-27740043,chr11:27742029-27742031,chr11:27743974-27743976,chr11:2890449-2890451,chr12:103355320-103355322,chr12:103355954-103355956,chr12:115122019-115122021,chr12:115122059-115122061,chr12:16758111-16758113,chr12:49375329-49375331,chr12:49375339-49375341,chr12:54367062-54367064,chr12:54367067-54367069,chr12:54367090-54367092,chr12:54367821-54367823,chr13:93879819-93879821,chr13:938…	ARF6,ASCL1,BDNF,CDKN1C,CTGF,ELAVL4,ETV1,FOXA1,FOXA2,GPC6,HAND2,HAS2,HOXC11,HOXD3,IGF2BP1,LMO3,NEUROD1,NHLH2,NOG,NTN1,PAX3,PAX5,PAX7,PHOX2B,POU3F2,POU4F2,PRKCE,PROX1,RARA,RASGRF1,SIX1,SOX2,TBX3,TFAP2A,TFAP2B,VEGFA,WNT1,ZIC1	soft tissue neoplasm	45	9.03338	Human Phenotype etc.
All	pos	50kb	Disease Ontology	Disease Ontology	DOID:1826	epilepsy	1.46211e-09	3.26781e-06	6.669e-08	3.11731	11.8692	37	445	0.037	0.0831461	11	90	198	chr11:27740041-27740043,chr11:27742029-27742031,chr11:27743974-27743976,chr12:5019035-5019037,chr14:29227034-29227036,chr14:29231452-29231454,chr14:29233523-29233525,chr14:29233535-29233537,chr14:29235927-29235929,chr14:29235983-29235985,chr14:29236007-29236009,chr14:29236012-29236014,chr14:29237214-29237216,chr14:29237348-29237350,chr14:29237353-29237355,chr14:29237355-29237357,chr14:29237369-29…	ARF6,BDNF,FOXG1,GABRA1,GRIA1,HCN1,KCNA1,KCNQ2,MEF2C,POLG,SEZ6	epilepsy	46	8.83502	Human Phenotype etc.
All	pos	50kb	Disease Ontology	Disease Ontology	DOID:10892	hypospadias	1.49705e-09	3.34591e-06	6.69181e-08	6.31053	2.69391	17	101	0.017	0.168317	4	11	21	chr10:103530194-103530196,chr2:176938316-176938318,chr2:176940437-176940439,chr2:176940448-176940450,chr2:176940468-176940470,chr2:176940470-176940472,chr2:176943431-176943433,chr2:176943485-176943487,chr2:176943588-176943590,chr2:176948692-176948694,chr2:176948751-176948753,chr2:176948974-176948976,chr2:176949016-176949018,chr2:176949060-176949062,chr2:176959363-176959365,chr6:132272559-13227256…	CTGF,FGF8,HOXD13,NR5A1	hypospadias	47	8.82476	Human Phenotype etc.
All	pos	50kb	Disease Ontology	Disease Ontology	DOID:0050155	sensory system disease	2.35632e-09	5.26638e-06	1.03262e-07	2.10694	34.6474	73	1299	0.073	0.0561971	27	276	706	chr10:115804577-115804579,chr10:115804967-115804969,chr10:124903433-124903435,chr11:27740041-27740043,chr11:27742029-27742031,chr11:27743974-27743976,chr11:2890449-2890451,chr11:31821063-31821065,chr11:31821076-31821078,chr11:31821185-31821187,chr11:31822378-31822380,chr11:31823228-31823230,chr11:31823251-31823253,chr11:31824340-31824342,chr11:31825750-31825752,chr11:31825755-31825757,chr11:31825…	ADRB1,BDNF,CDKN1C,CTGF,CTNND2,DMBX1,EYA4,GPC6,GREM1,HMX2,LMX1B,NOG,PAX6,PITX2,POLG,POU3F2,RARA,RASGRF1,RIMS1,SFRP1,SOX2,TBX4,TFAP2A,TFAP2B,TWIST1,VEGFA,WNT1	sensory system disease	48	8.62777	Human Phenotype etc.
All	pos	50kb	Disease Ontology	Disease Ontology	DOID:11836	clubfoot	2.38651e-09	5.33384e-06	1.02574e-07	6.1285	2.77393	17	104	0.017	0.163462	3	12	18	chr2:176938316-176938318,chr2:176940437-176940439,chr2:176940448-176940450,chr2:176940468-176940470,chr2:176940470-176940472,chr2:176943431-176943433,chr2:176943485-176943487,chr2:176943588-176943590,chr2:176948692-176948694,chr2:176948751-176948753,chr2:176948974-176948976,chr2:176949016-176949018,chr2:176949060-176949062,chr2:176959363-176959365,chr2:176971960-176971962,chr2:176973009-176973011…	HOXD10,HOXD12,HOXD13	clubfoot	49	8.62224	Human Phenotype etc.
All	pos	50kb	Disease Ontology	Disease Ontology	DOID:5419	schizophrenia	4.38165e-09	9.79298e-06	1.84773e-07	2.1424	31.7401	68	1190	0.068	0.0571429	19	313	638	chr10:83635299-83635301,chr10:83635374-83635376,chr11:22363248-22363250,chr11:27740041-27740043,chr11:27742029-27742031,chr11:27743974-27743976,chr15:58357972-58357974,chr17:37774866-37774868,chr1:160054218-160054220,chr1:160054227-160054229,chr1:160054293-160054295,chr1:160054318-160054320,chr20:37344538-37344540,chr20:37344555-37344557,chr20:37356465-37356467,chr20:37356738-37356740,chr2:119599…	ALDH1A2,BDNF,EN1,GRIA1,GRIN3A,GRM7,HTR1B,KCNJ9,LMX1B,LRRTM1,NR4A2,NRG3,NRN1,NRXN1,PPP1R1B,SLC17A6,SLC32A1,TFAP2B,VEGFA	schizophrenia	50	8.35836	Human Phenotype etc.
All	pos	50kb	Disease Ontology	Disease Ontology	DOID:2468	psychotic disease	4.38165e-09	9.79298e-06	1.84773e-07	2.1424	31.7401	68	1190	0.068	0.0571429	19	313	640	chr10:83635299-83635301,chr10:83635374-83635376,chr11:22363248-22363250,chr11:27740041-27740043,chr11:27742029-27742031,chr11:27743974-27743976,chr15:58357972-58357974,chr17:37774866-37774868,chr1:160054218-160054220,chr1:160054227-160054229,chr1:160054293-160054295,chr1:160054318-160054320,chr20:37344538-37344540,chr20:37344555-37344557,chr20:37356465-37356467,chr20:37356738-37356740,chr2:119599…	ALDH1A2,BDNF,EN1,GRIA1,GRIN3A,GRM7,HTR1B,KCNJ9,LMX1B,LRRTM1,NR4A2,NRG3,NRN1,NRXN1,PPP1R1B,SLC17A6,SLC32A1,TFAP2B,VEGFA	psychotic disease	50	8.35836	Human Phenotype etc.
All	pos	50kb	Disease Ontology	Disease Ontology	DOID:3858	medulloblastoma	5.81016e-09	1.29857e-05	2.36104e-07	3.34943	9.25531	31	347	0.031	0.0893372	7	66	132	chr11:27740041-27740043,chr11:27742029-27742031,chr11:27743974-27743976,chr12:49375329-49375331,chr12:49375339-49375341,chr14:29227034-29227036,chr14:29231452-29231454,chr14:29233523-29233525,chr14:29233535-29233537,chr14:29235927-29235929,chr14:29235983-29235985,chr14:29236007-29236009,chr14:29236012-29236014,chr14:29237214-29237216,chr14:29237348-29237350,chr14:29237353-29237355,chr14:29237355-…	BDNF,FOXG1,GRM4,HIC1,OTX2,SFRP1,WNT1	medulloblastoma	52	8.23581	Human Phenotype etc.
All	pos	50kb	Disease Ontology	Disease Ontology	DOID:440	neuromuscular disease	6.37827e-09	1.42554e-05	2.54561e-07	2.28658	25.3654	58	951	0.058	0.0609884	16	238	524	chr11:27740041-27740043,chr11:27742029-27742031,chr11:27743974-27743976,chr12:5019035-5019037,chr12:81102323-81102325,chr14:29227034-29227036,chr14:29231452-29231454,chr14:29233523-29233525,chr14:29233535-29233537,chr14:29235927-29235929,chr14:29235983-29235985,chr14:29236007-29236009,chr14:29236012-29236014,chr14:29237214-29237216,chr14:29237348-29237350,chr14:29237353-29237355,chr14:29237355-29…	ARF6,BDNF,CTGF,FOXG1,GABRA1,GLRA1,GRIA1,HCN1,HOXD10,KCNA1,KCNQ2,MEF2C,MYF5,POLG,SEZ6,VEGFA	neuromuscular disease	53	8.1953	Human Phenotype etc.
All	pos	50kb	Disease Ontology	Disease Ontology	DOID:2438	tumor of dermis	7.04439e-09	1.57442e-05	2.71452e-07	2.16044	30.0864	65	1128	0.065	0.0576241	20	222	457	chr11:27740041-27740043,chr11:27742029-27742031,chr11:27743974-27743976,chr11:2890449-2890451,chr12:103355320-103355322,chr12:103355954-103355956,chr12:16758111-16758113,chr12:49375329-49375331,chr12:49375339-49375341,chr12:54367062-54367064,chr12:54367067-54367069,chr12:54367090-54367092,chr12:54367821-54367823,chr13:93879819-93879821,chr13:93879874-93879876,chr14:38053307-38053309,chr14:3805444…	ASCL1,BDNF,CDKN1C,ELAVL4,FOXA1,GPC6,HAND2,HOXC11,LMO3,NEUROD1,NHLH2,PHOX2B,POU3F2,POU4F2,PROX1,SOX2,TFAP2A,TFAP2B,VEGFA,WNT1	tumor of dermis	54	8.15216	Human Phenotype etc.
All	pos	50kb	Disease Ontology	Disease Ontology	DOID:157	epithelial carcinoma	7.4618e-09	1.66771e-05	2.82663e-07	1.60791	90.1792	145	3381	0.145	0.0428867	53	860	2076	chr10:102475671-102475673,chr10:102475792-102475794,chr10:102483855-102483857,chr10:102483869-102483871,chr10:102483881-102483883,chr10:103082679-103082681,chr10:103530194-103530196,chr10:131761022-131761024,chr10:131765661-131765663,chr10:131769570-131769572,chr11:114116502-114116504,chr11:27740041-27740043,chr11:27742029-27742031,chr11:27743974-27743976,chr12:103355320-103355322,chr12:103355954…	ASCL1,BDNF,BTRC,CDH8,CDX2,CEBPA,CTGF,DCC,EBF3,EEF1A2,ESRP1,ESRRG,ETV1,FGF8,FOXA1,FOXA2,GREM1,HAS2,HES5,HOXA5,HOXD9,IGF2BP1,KCNA3,LEF1,LIN28B,LMO4,MEF2C,MSX1,MYCL,NEUROD1,NKX2-1,NNMT,NR4A2,NR5A1,PAX2,POU4F1,PPP1R1B,PRKCE,PROX1,RARA,SCG3,SFRP1,SIX1,SOX1,SOX2,SRSF3,TFAP2A,TFAP2B,TWIST1,VEGFA,WNT1,ZFP36L1,ZIC2	epithelial carcinoma	55	8.12716	Human Phenotype etc.
All	pos	50kb	Disease Ontology	Disease Ontology	DOID:8692	myeloid leukemia	9.86675e-09	2.20522e-05	3.67536e-07	2.14146	30.3531	65	1138	0.065	0.0571178	15	234	503	chr11:47400100-47400102,chr13:28540933-28540935,chr13:28543506-28543508,chr13:28543509-28543511,chr13:28543514-28543516,chr13:79169110-79169112,chr13:79176650-79176652,chr13:79183170-79183172,chr13:79183260-79183262,chr13:79183325-79183327,chr17:38507322-38507324,chr17:38507333-38507335,chr19:33792322-33792324,chr1:2986288-2986290,chr2:176938316-176938318,chr2:176940437-176940439,chr2:176940448-1…	CDX2,CEBPA,HOXA5,HOXD11,HOXD13,MNX1,POU4F1,PRDM12,PRDM16,PRKCE,RARA,SFRP1,SPI1,TWIST1,VEGFA	myeloid leukemia	56	8.00583	Human Phenotype etc.
All	pos	50kb	Disease Ontology	Disease Ontology	DOID:9119	acute myeloid leukemia	1.13168e-08	2.52931e-05	4.1464e-07	2.30914	23.8184	55	893	0.055	0.0615902	12	178	377	chr11:47400100-47400102,chr13:28540933-28540935,chr13:28543506-28543508,chr13:28543509-28543511,chr13:28543514-28543516,chr13:79169110-79169112,chr13:79176650-79176652,chr13:79183170-79183172,chr13:79183260-79183262,chr13:79183325-79183327,chr17:38507322-38507324,chr17:38507333-38507335,chr19:33792322-33792324,chr2:176938316-176938318,chr2:176940437-176940439,chr2:176940448-176940450,chr2:1769404…	CDX2,CEBPA,HOXA5,HOXD11,HOXD13,MNX1,POU4F1,PRKCE,RARA,SFRP1,SPI1,VEGFA	acute myeloid leukemia	57	7.94628	Human Phenotype etc.
All	pos	50kb	Disease Ontology	Disease Ontology	DOID:2914	immune system disease	1.82559e-08	4.08019e-05	6.58095e-07	1.43054	150.992	216	5661	0.216	0.0381558	83	1410	3423	chr10:101297115-101297117,chr10:102475671-102475673,chr10:102475792-102475794,chr10:102483855-102483857,chr10:102483869-102483871,chr10:102483881-102483883,chr10:102893924-102893926,chr10:103082679-103082681,chr10:115804577-115804579,chr10:115804967-115804969,chr11:114116502-114116504,chr11:27740041-27740043,chr11:27742029-27742031,chr11:27743974-27743976,chr11:31821063-31821065,chr11:31821076-31…	ADRB1,AGAP3,ARF6,ASCL1,BDNF,BTRC,CDX2,CEBPA,CTGF,DCC,EEF1A2,ESRRG,ETV1,FOXD1,GABRA1,GATA4,GJD3,GLRA1,GREM1,GRIA1,GRM4,HAS2,HIC1,HOXA5,HSPA2,IGF2BP1,KCNA1,KCNA3,KCNJ3,KCNQ2,LEF1,LMX1B,MAFB,MDGA2,MEF2C,MNT,MNX1,MYF5,MYF6,NEUROD1,NFIA,NKX2-1,NKX2-2,NKX2-3,NNMT,NOG,NR4A2,NR5A1,NRXN1,NTN1,ONECUT2,OTX1,OTX2,PAX2,PAX3,PAX5,PAX6,PHOX2B,POLG,POU4F1,POU4F2,PPP1R1B,PPP2R5A,PRDM16,PRKCE,PROX1,RARA,RASGRF1,RB…	immune system disease	58	7.7386	Human Phenotype etc.
All	pos	50kb	Disease Ontology	Disease Ontology	DOID:5428	bladder cancer	3.66239e-08	8.18544e-05	1.29928e-06	2.91034	11.6825	34	438	0.034	0.0776256	11	109	272	chr11:114116502-114116504,chr11:31821063-31821065,chr11:31821076-31821078,chr11:31821185-31821187,chr11:31822378-31822380,chr11:31823228-31823230,chr11:31823251-31823253,chr11:31824340-31824342,chr11:31825750-31825752,chr11:31825755-31825757,chr11:31825796-31825798,chr11:31843387-31843389,chr11:31843420-31843422,chr11:31843912-31843914,chr14:65008190-65008192,chr14:65008347-65008349,chr14:6500834…	ALDH1A2,HAS2,HSPA2,MYCL,NNMT,NR4A2,PAX5,PAX6,SFRP1,TWIST1,VEGFA	bladder cancer	59	7.43624	Human Phenotype etc.
All	pos	50kb	Disease Ontology	Disease Ontology	DOID:170	endocrine gland cancer	3.90371e-08	8.7248e-05	1.36325e-06	1.81804	49.5039	90	1856	0.09	0.0484914	29	428	984	chr11:114116502-114116504,chr11:27740041-27740043,chr11:27742029-27742031,chr11:27743974-27743976,chr11:2890449-2890451,chr12:103355320-103355322,chr12:103355954-103355956,chr12:115122019-115122021,chr12:115122059-115122061,chr12:49375329-49375331,chr12:49375339-49375341,chr13:112758452-112758454,chr13:112758475-112758477,chr13:112759547-112759549,chr13:112759550-112759552,chr13:112759584-1127595…	ARF6,ASCL1,BDNF,CDKN1C,CTGF,ETV1,FOXA2,GPC6,HOXD3,IGF2BP1,MYCL,NEUROD1,NKX2-1,NKX2-2,NNMT,NOG,NR5A1,NTN1,PAX3,POLG,POU3F2,PRKCE,SOX1,SOX2,TBX3,TFAP2A,TFAP2B,VEGFA,WNT1	endocrine gland cancer	60	7.40852	Human Phenotype etc.
All	pos	50kb	Disease Ontology	Disease Ontology	DOID:2786	cerebellar disease	4.07929e-08	9.11722e-05	1.40265e-06	3.01443	10.6156	32	398	0.032	0.080402	8	86	173	chr11:27740041-27740043,chr11:27742029-27742031,chr11:27743974-27743976,chr12:49375329-49375331,chr12:49375339-49375341,chr13:103054845-103054847,chr14:29227034-29227036,chr14:29231452-29231454,chr14:29233523-29233525,chr14:29233535-29233537,chr14:29235927-29235929,chr14:29235983-29235985,chr14:29236007-29236009,chr14:29236012-29236014,chr14:29237214-29237216,chr14:29237348-29237350,chr14:2923735…	BDNF,FGF14,FOXG1,GRM4,HIC1,OTX2,SFRP1,WNT1	cerebellar disease	61	7.38942	Human Phenotype etc.
All	pos	50kb	Disease Ontology	Disease Ontology	DOID:365	bladder disease	4.08972e-08	9.14053e-05	1.38493e-06	2.89711	11.7358	34	440	0.034	0.0772727	11	110	284	chr11:114116502-114116504,chr11:31821063-31821065,chr11:31821076-31821078,chr11:31821185-31821187,chr11:31822378-31822380,chr11:31823228-31823230,chr11:31823251-31823253,chr11:31824340-31824342,chr11:31825750-31825752,chr11:31825755-31825757,chr11:31825796-31825798,chr11:31843387-31843389,chr11:31843420-31843422,chr11:31843912-31843914,chr14:65008190-65008192,chr14:65008347-65008349,chr14:6500834…	ALDH1A2,HAS2,HSPA2,MYCL,NNMT,NR4A2,PAX5,PAX6,SFRP1,TWIST1,VEGFA	bladder disease	62	7.38831	Human Phenotype etc.
All	pos	50kb	Disease Ontology	Disease Ontology	DOID:3683	lung neoplasm	6.24204e-08	0.00013951	2.08223e-06	4.45218	4.26758	19	160	0.019	0.11875	5	28	64	chr12:103355320-103355322,chr12:103355954-103355956,chr13:112758452-112758454,chr13:112758475-112758477,chr13:112759547-112759549,chr13:112759550-112759552,chr13:112759584-112759586,chr13:112759627-112759629,chr13:112759667-112759669,chr14:36974105-36974107,chr14:36974177-36974179,chr14:36978388-36978390,chr14:36988451-36988453,chr14:36988809-36988811,chr14:36988815-36988817,chr14:61104847-611048…	ASCL1,NKX2-1,SIX1,SOX1,VEGFA	lung neoplasm	63	7.20467	Human Phenotype etc.
All	pos	50kb	Disease Ontology	Disease Ontology	DOID:423	myopathy	6.38918e-08	0.000142798	2.09997e-06	2.01118	33.3138	67	1249	0.067	0.0536429	20	334	751	chr11:27740041-27740043,chr11:27742029-27742031,chr11:27743974-27743976,chr12:5019035-5019037,chr12:81102323-81102325,chr14:29227034-29227036,chr14:29231452-29231454,chr14:29233523-29233525,chr14:29233535-29233537,chr14:29235927-29235929,chr14:29235983-29235985,chr14:29236007-29236009,chr14:29236012-29236014,chr14:29237214-29237216,chr14:29237348-29237350,chr14:29237353-29237355,chr14:29237355-29…	ARF6,BDNF,CTGF,FOXG1,GABRA1,GLRA1,GRIA1,HCN1,HOXD10,KCNA1,KCNQ2,MEF2C,MYF5,NOG,PAX3,PAX5,PAX7,POLG,SEZ6,VEGFA	myopathy	64	7.19456	Human Phenotype etc.
All	pos	50kb	Disease Ontology	Disease Ontology	DOID:2227	malignant neoplasm of lymphatic and hemopoietic tissue	6.64749e-08	0.000148571	2.15321e-06	1.65894	69.3215	115	2599	0.115	0.0442478	33	558	1247	chr10:102893924-102893926,chr10:103082679-103082681,chr11:114116502-114116504,chr11:2890449-2890451,chr11:47400100-47400102,chr12:24103331-24103333,chr13:28540933-28540935,chr13:28543506-28543508,chr13:28543509-28543511,chr13:28543514-28543516,chr13:79169110-79169112,chr13:79176650-79176652,chr13:79183170-79183172,chr13:79183260-79183262,chr13:79183325-79183327,chr14:36974105-36974107,chr14:36974…	BTRC,CDKN1C,CDX2,CEBPA,DCC,EEF1A2,HOXA5,HOXD11,HOXD13,LEF1,MAFB,MEF2C,MNT,MNX1,NKX2-1,NKX2-2,NNMT,NRXN1,PAX5,POU4F1,PRDM12,PRDM16,PRKCE,RARA,SFRP1,SOX5,SPI1,TLX1,TLX3,TWIST1,TWIST2,VEGFA,ZFP36L1	malignant neoplasm of lymphatic and hemopoietic tissue	65	7.17734	Human Phenotype etc.
All	pos	50kb	Disease Ontology	Disease Ontology	DOID:11830	myopia	6.95977e-08	0.000155551	2.22215e-06	4.65418	3.86749	18	145	0.018	0.124138	4	18	40	chr11:31821063-31821065,chr11:31821076-31821078,chr11:31821185-31821187,chr11:31822378-31822380,chr11:31823228-31823230,chr11:31823251-31823253,chr11:31824340-31824342,chr11:31825750-31825752,chr11:31825755-31825757,chr11:31825796-31825798,chr11:31843387-31843389,chr11:31843420-31843422,chr11:31843912-31843914,chr15:79382766-79382768,chr15:79383923-79383925,chr17:38507322-38507324,chr17:38507333-…	CTNND2,PAX6,RARA,RASGRF1	myopia	66	7.15741	Human Phenotype etc.
All	pos	50kb	Disease Ontology	Disease Ontology	DOID:0080000	muscular disease	6.98404e-08	0.000156093	2.1985e-06	2.00636	33.3938	67	1252	0.067	0.0535144	20	335	752	chr11:27740041-27740043,chr11:27742029-27742031,chr11:27743974-27743976,chr12:5019035-5019037,chr12:81102323-81102325,chr14:29227034-29227036,chr14:29231452-29231454,chr14:29233523-29233525,chr14:29233535-29233537,chr14:29235927-29235929,chr14:29235983-29235985,chr14:29236007-29236009,chr14:29236012-29236014,chr14:29237214-29237216,chr14:29237348-29237350,chr14:29237353-29237355,chr14:29237355-29…	ARF6,BDNF,CTGF,FOXG1,GABRA1,GLRA1,GRIA1,HCN1,HOXD10,KCNA1,KCNQ2,MEF2C,MYF5,NOG,PAX3,PAX5,PAX7,POLG,SEZ6,VEGFA	muscular disease	67	7.15589	Human Phenotype etc.
All	pos	50kb	Disease Ontology	Disease Ontology	DOID:169	neuroendocrine tumor	7.05807e-08	0.000157748	2.19094e-06	1.8631	43.4759	81	1630	0.081	0.0496933	25	370	824	chr11:27740041-27740043,chr11:27742029-27742031,chr11:27743974-27743976,chr11:2890449-2890451,chr12:103355320-103355322,chr12:103355954-103355956,chr12:115122019-115122021,chr12:115122059-115122061,chr12:49375329-49375331,chr12:49375339-49375341,chr13:112758452-112758454,chr13:112758475-112758477,chr13:112759547-112759549,chr13:112759550-112759552,chr13:112759584-112759586,chr13:112759627-1127596…	ARF6,ASCL1,BDNF,CDKN1C,CTGF,ETV1,FOXA2,GPC6,HOXD3,IGF2BP1,NEUROD1,NKX2-1,NKX2-2,NOG,NTN1,PAX3,POU3F2,PRKCE,SOX1,SOX2,TBX3,TFAP2A,TFAP2B,VEGFA,WNT1	neuroendocrine tumor	68	7.15131	Human Phenotype etc.
All	pos	50kb	Disease Ontology	Disease Ontology	DOID:731	urologic neoplasm	8.7379e-08	0.000195292	2.67524e-06	2.4837	16.9103	42	634	0.042	0.0662461	13	141	333	chr10:102475671-102475673,chr10:102475792-102475794,chr10:102483855-102483857,chr10:102483869-102483871,chr10:102483881-102483883,chr11:114116502-114116504,chr11:27740041-27740043,chr11:27742029-27742031,chr11:27743974-27743976,chr11:31821063-31821065,chr11:31821076-31821078,chr11:31821185-31821187,chr11:31822378-31822380,chr11:31823228-31823230,chr11:31823251-31823253,chr11:31824340-31824342,chr…	ALDH1A2,BDNF,HAS2,HSPA2,MYCL,NNMT,NR4A2,PAX2,PAX5,PAX6,SFRP1,TWIST1,VEGFA	urologic neoplasm	69	7.05859	Human Phenotype etc.
All	pos	50kb	Disease Ontology	Disease Ontology	DOID:4450	renal cell carcinoma	9.12995e-08	0.000204054	2.75749e-06	2.58337	15.0966	39	566	0.039	0.0689046	10	131	319	chr10:102475671-102475673,chr10:102475792-102475794,chr10:102483855-102483857,chr10:102483869-102483871,chr10:102483881-102483883,chr11:114116502-114116504,chr14:69256682-69256684,chr14:69256820-69256822,chr15:33009931-33009933,chr15:33009990-33009992,chr16:62070312-62070314,chr16:62070318-62070320,chr16:62070399-62070401,chr6:43749714-43749716,chr6:50808725-50808727,chr6:50808735-50808737,chr7:2…	CDH8,ESRP1,GREM1,HOXA5,NNMT,PAX2,SFRP1,TFAP2B,VEGFA,ZFP36L1	renal cell carcinoma	70	7.03953	Human Phenotype etc.
All	pos	50kb	Disease Ontology	Disease Ontology	DOID:1561	cognitive disease	1.42853e-07	0.000319277	4.25702e-06	1.83164	44.2228	81	1658	0.081	0.048854	25	462	1024	chr10:115804577-115804579,chr10:115804967-115804969,chr10:83635299-83635301,chr10:83635374-83635376,chr11:22363248-22363250,chr11:27740041-27740043,chr11:27742029-27742031,chr11:27743974-27743976,chr13:84455390-84455392,chr13:84455650-84455652,chr14:57274963-57274965,chr14:57277171-57277173,chr14:57277332-57277334,chr14:57278709-57278711,chr14:57279668-57279670,chr15:58357972-58357974,chr17:37774…	ADRB1,ALDH1A2,BDNF,CTGF,DSCAM,EN1,GRIA1,GRIN3A,GRM7,HTR1B,KCNJ9,LMX1B,LRRTM1,NR4A2,NRG3,NRN1,NRXN1,OTX2,PPP1R1B,SLC17A6,SLC32A1,SLITRK1,TFAP2B,TTBK1,VEGFA	cognitive disease	71	6.84511	Human Phenotype etc.
All	pos	50kb	Disease Ontology	Disease Ontology	DOID:77	gastrointestinal system disease	1.75951e-07	0.000393252	5.10716e-06	1.67778	61.9866	104	2324	0.104	0.0447504	35	626	1654	chr10:101297115-101297117,chr10:108923843-108923845,chr10:108923850-108923852,chr10:115804577-115804579,chr10:115804967-115804969,chr10:23486791-23486793,chr10:23487402-23487404,chr11:27740041-27740043,chr11:27742029-27742031,chr11:27743974-27743976,chr12:49375329-49375331,chr12:49375339-49375341,chr13:28540933-28540935,chr13:28543506-28543508,chr13:28543509-28543511,chr13:28543514-28543516,chr14…	ADRB1,ARF6,BDNF,CDX2,CEBPA,CTGF,ESRRG,FOXA2,GREM1,IGF2BP1,IGSF8,ISL1,KCNA3,LEF1,MEF2C,NEUROD1,NKX2-3,NR2F1,NR5A1,PAX3,PHOX2B,PHTF1,POLG,PPP1R1B,PROX1,PTF1A,RBFOX1,SFRP1,SORCS1,SOX2,TFAP2B,TWIST1,UROD,VEGFA,WNT1	gastrointestinal system disease	72	6.75461	Human Phenotype etc.
All	pos	50kb	Disease Ontology	Disease Ontology	DOID:769	neuroblastoma	1.8027e-07	0.000402903	5.16542e-06	2.05962	28.6461	59	1074	0.059	0.0549348	19	217	444	chr11:27740041-27740043,chr11:27742029-27742031,chr11:27743974-27743976,chr11:2890449-2890451,chr12:103355320-103355322,chr12:103355954-103355956,chr12:16758111-16758113,chr12:49375329-49375331,chr12:49375339-49375341,chr12:54367062-54367064,chr12:54367067-54367069,chr12:54367090-54367092,chr12:54367821-54367823,chr13:93879819-93879821,chr13:93879874-93879876,chr14:38053307-38053309,chr14:3805444…	ASCL1,BDNF,CDKN1C,ELAVL4,FOXA1,GPC6,HAND2,HOXC11,LMO3,NEUROD1,NHLH2,PHOX2B,POU3F2,POU4F2,PROX1,TFAP2A,TFAP2B,VEGFA,WNT1	neuroblastoma	73	6.74408	Human Phenotype etc.
All	pos	50kb	Disease Ontology	Disease Ontology	DOID:197	glandular cell epithelial neoplasm	2.84882e-07	0.000636712	8.05964e-06	1.59683	74.5226	119	2794	0.119	0.0425913	43	725	1755	chr10:102475671-102475673,chr10:102475792-102475794,chr10:102483855-102483857,chr10:102483869-102483871,chr10:102483881-102483883,chr10:103082679-103082681,chr10:103530194-103530196,chr11:114116502-114116504,chr12:103355320-103355322,chr12:103355954-103355956,chr12:49375329-49375331,chr12:49375339-49375341,chr13:112758452-112758454,chr13:112758475-112758477,chr13:112759547-112759549,chr13:1127595…	ASCL1,BTRC,CDH8,CDX2,CEBPA,CTGF,DCC,EEF1A2,ESRP1,ESRRG,FGF8,FOXA1,FOXA2,GREM1,HAS2,HES5,HOXA5,KCNA3,LEF1,LIN28B,MEF2C,MSX1,MYCL,NEUROD1,NKX2-1,NNMT,NR4A2,NR5A1,PAX2,PPP1R1B,PRKCE,PROX1,RARA,SCG3,SFRP1,SIX1,SOX1,SOX2,TFAP2B,TWIST1,VEGFA,WNT1,ZFP36L1	glandular cell epithelial neoplasm	74	6.54533	Human Phenotype etc.
All	pos	50kb	Disease Ontology	Disease Ontology	DOID:3369	Ewings sarcoma	2.94388e-07	0.000657957	8.22446e-06	2.02938	29.0729	59	1090	0.059	0.0541284	19	219	446	chr11:27740041-27740043,chr11:27742029-27742031,chr11:27743974-27743976,chr11:2890449-2890451,chr12:103355320-103355322,chr12:103355954-103355956,chr12:16758111-16758113,chr12:49375329-49375331,chr12:49375339-49375341,chr12:54367062-54367064,chr12:54367067-54367069,chr12:54367090-54367092,chr12:54367821-54367823,chr13:93879819-93879821,chr13:93879874-93879876,chr14:38053307-38053309,chr14:3805444…	ASCL1,BDNF,CDKN1C,ELAVL4,FOXA1,GPC6,HAND2,HOXC11,LMO3,NEUROD1,NHLH2,PHOX2B,POU3F2,POU4F2,PROX1,TFAP2A,TFAP2B,VEGFA,WNT1	Ewings sarcoma	75	6.53108	Human Phenotype etc.
All	pos	50kb	Disease Ontology	Disease Ontology	DOID:12849	autism	3.18012e-07	0.000710758	8.77479e-06	2.57088	14.003	36	525	0.036	0.0685714	16	86	184	chr11:27740041-27740043,chr11:27742029-27742031,chr11:27743974-27743976,chr16:62070312-62070314,chr16:62070318-62070320,chr16:62070399-62070401,chr16:7354492-7354494,chr17:46622153-46622155,chr2:172958352-172958354,chr2:172958357-172958359,chr2:172958576-172958578,chr2:176938316-176938318,chr2:176940437-176940439,chr2:176940448-176940450,chr2:176940468-176940470,chr2:176940470-176940472,chr2:1769…	BDNF,CDH8,DLX1,DLX2,DLX6,EN2,GABRA1,HOXB1,HOXD11,HOXD12,HOXD13,HTR1B,MEF2C,NRXN1,RBFOX1,VEGFA	autism	76	6.49756	Human Phenotype etc.
All	pos	50kb	Disease Ontology	Disease Ontology	DOID:299	adenocarcinoma	3.22536e-07	0.000720867	8.79107e-06	1.62065	69.1081	112	2591	0.112	0.0432266	39	662	1604	chr10:102475671-102475673,chr10:102475792-102475794,chr10:102483855-102483857,chr10:102483869-102483871,chr10:102483881-102483883,chr10:103082679-103082681,chr10:103530194-103530196,chr11:114116502-114116504,chr12:103355320-103355322,chr12:103355954-103355956,chr12:49375329-49375331,chr12:49375339-49375341,chr13:112758452-112758454,chr13:112758475-112758477,chr13:112759547-112759549,chr13:1127595…	ASCL1,BTRC,CDH8,CDX2,CEBPA,CTGF,EEF1A2,ESRP1,ESRRG,FGF8,FOXA1,FOXA2,GREM1,HAS2,HES5,HOXA5,KCNA3,LEF1,LIN28B,MEF2C,MYCL,NEUROD1,NKX2-1,NNMT,NR4A2,NR5A1,PAX2,PPP1R1B,PRKCE,PROX1,SFRP1,SIX1,SOX1,SOX2,TFAP2B,TWIST1,VEGFA,WNT1,ZFP36L1	adenocarcinoma	77	6.49142	Human Phenotype etc.
All	pos	50kb	Disease Ontology	Disease Ontology	DOID:4159	skin cancer	3.63294e-07	0.000811962	9.78267e-06	2.01643	29.2596	59	1097	0.059	0.053783	19	229	481	chr11:27740041-27740043,chr11:27742029-27742031,chr11:27743974-27743976,chr11:2890449-2890451,chr12:103355320-103355322,chr12:103355954-103355956,chr12:16758111-16758113,chr12:49375329-49375331,chr12:49375339-49375341,chr12:54367062-54367064,chr12:54367067-54367069,chr12:54367090-54367092,chr12:54367821-54367823,chr13:93879819-93879821,chr13:93879874-93879876,chr14:38053307-38053309,chr14:3805444…	ASCL1,BDNF,CDKN1C,ELAVL4,FOXA1,GPC6,HAND2,HOXC11,LMO3,NEUROD1,NHLH2,PHOX2B,POU3F2,POU4F2,PROX1,TFAP2A,TFAP2B,VEGFA,WNT1	skin cancer	78	6.43974	Human Phenotype etc.
All	pos	50kb	Disease Ontology	Disease Ontology	DOID:1192	peripheral nervous system neoplasm	3.63294e-07	0.000811962	9.78267e-06	2.01643	29.2596	59	1097	0.059	0.053783	19	228	478	chr11:27740041-27740043,chr11:27742029-27742031,chr11:27743974-27743976,chr11:2890449-2890451,chr12:103355320-103355322,chr12:103355954-103355956,chr12:16758111-16758113,chr12:49375329-49375331,chr12:49375339-49375341,chr12:54367062-54367064,chr12:54367067-54367069,chr12:54367090-54367092,chr12:54367821-54367823,chr13:93879819-93879821,chr13:93879874-93879876,chr14:38053307-38053309,chr14:3805444…	ASCL1,BDNF,CDKN1C,ELAVL4,FOXA1,GPC6,HAND2,HOXC11,LMO3,NEUROD1,NHLH2,PHOX2B,POU3F2,POU4F2,PROX1,TFAP2A,TFAP2B,VEGFA,WNT1	peripheral nervous system neoplasm	78	6.43974	Human Phenotype etc.
All	pos	50kb	Disease Ontology	Disease Ontology	DOID:5410	neuroendocrine neoplasm of lung	5.57356e-07	0.00124569	1.44848e-05	7.65143	1.30695	10	49	0.01	0.204082	3	16	33	chr12:103355320-103355322,chr12:103355954-103355956,chr13:112758452-112758454,chr13:112758475-112758477,chr13:112759547-112759549,chr13:112759550-112759552,chr13:112759584-112759586,chr13:112759627-112759629,chr13:112759667-112759669,chr6:43749714-43749716	ASCL1,SOX1,VEGFA	neuroendocrine neoplasm of lung	80	6.25387	Human Phenotype etc.
All	pos	50kb	Disease Ontology	Disease Ontology	DOID:5409	lung small cell carcinoma	5.57356e-07	0.00124569	1.44848e-05	7.65143	1.30695	10	49	0.01	0.204082	3	16	29	chr12:103355320-103355322,chr12:103355954-103355956,chr13:112758452-112758454,chr13:112758475-112758477,chr13:112759547-112759549,chr13:112759550-112759552,chr13:112759584-112759586,chr13:112759627-112759629,chr13:112759667-112759669,chr6:43749714-43749716	ASCL1,SOX1,VEGFA	lung small cell carcinoma	80	6.25387	Human Phenotype etc.
All	pos	50kb	Disease Ontology	Disease Ontology	DOID:0060041	autism spectrum disease	6.20872e-07	0.00138765	1.57687e-05	2.49947	14.4031	36	540	0.036	0.0666667	16	88	189	chr11:27740041-27740043,chr11:27742029-27742031,chr11:27743974-27743976,chr16:62070312-62070314,chr16:62070318-62070320,chr16:62070399-62070401,chr16:7354492-7354494,chr17:46622153-46622155,chr2:172958352-172958354,chr2:172958357-172958359,chr2:172958576-172958578,chr2:176938316-176938318,chr2:176940437-176940439,chr2:176940448-176940450,chr2:176940468-176940470,chr2:176940470-176940472,chr2:1769…	BDNF,CDH8,DLX1,DLX2,DLX6,EN2,GABRA1,HOXB1,HOXD11,HOXD12,HOXD13,HTR1B,MEF2C,NRXN1,RBFOX1,VEGFA	autism spectrum disease	82	6.207	Human Phenotype etc.
All	pos	50kb	Disease Ontology	Disease Ontology	DOID:5683	hereditary breast ovarian cancer	8.39284e-07	0.0018758	2.10764e-05	2.73664	10.9623	30	411	0.03	0.0729927	5	101	216	chr14:38053307-38053309,chr14:38054448-38054450,chr1:87804748-87804750,chr6:43749714-43749716,chr7:19151657-19151659,chr7:19152408-19152410,chr7:19152484-19152486,chr7:19156388-19156390,chr7:19156403-19156405,chr7:27183053-27183055,chr7:27183057-27183059,chr7:27183060-27183062,chr7:27183090-27183092,chr7:27183099-27183101,chr7:27183115-27183117,chr7:27183132-27183134,chr7:27183138-27183140,chr7:2…	FOXA1,HOXA5,LMO4,TWIST1,VEGFA	hereditary breast ovarian cancer	83	6.07609	Human Phenotype etc.
All	pos	50kb	Disease Ontology	Disease Ontology	DOID:3347	osteosarcoma	8.98896e-07	0.00200903	2.23226e-05	1.8582	36.5945	68	1372	0.068	0.0495627	24	288	596	chr11:27740041-27740043,chr11:27742029-27742031,chr11:27743974-27743976,chr11:2890449-2890451,chr12:103355320-103355322,chr12:103355954-103355956,chr12:16758111-16758113,chr12:49375329-49375331,chr12:49375339-49375341,chr12:54367062-54367064,chr12:54367067-54367069,chr12:54367090-54367092,chr12:54367821-54367823,chr13:93879819-93879821,chr13:93879874-93879876,chr14:38053307-38053309,chr14:3805444…	ASCL1,BDNF,CDKN1C,CTGF,ELAVL4,FOXA1,GPC6,HAND2,HAS2,HOXC11,LMO3,NEUROD1,NHLH2,PHOX2B,POU3F2,POU4F2,PROX1,RARA,RASGRF1,SIX1,TFAP2A,TFAP2B,VEGFA,WNT1	osteosarcoma	84	6.04629	Human Phenotype etc.
All	pos	50kb	Disease Ontology	Disease Ontology	DOID:183	bone tissue neoplasm	9.45717e-07	0.00211368	2.32272e-05	1.8555	36.6478	68	1374	0.068	0.0494905	24	289	601	chr11:27740041-27740043,chr11:27742029-27742031,chr11:27743974-27743976,chr11:2890449-2890451,chr12:103355320-103355322,chr12:103355954-103355956,chr12:16758111-16758113,chr12:49375329-49375331,chr12:49375339-49375341,chr12:54367062-54367064,chr12:54367067-54367069,chr12:54367090-54367092,chr12:54367821-54367823,chr13:93879819-93879821,chr13:93879874-93879876,chr14:38053307-38053309,chr14:3805444…	ASCL1,BDNF,CDKN1C,CTGF,ELAVL4,FOXA1,GPC6,HAND2,HAS2,HOXC11,LMO3,NEUROD1,NHLH2,PHOX2B,POU3F2,POU4F2,PROX1,RARA,RASGRF1,SIX1,TFAP2A,TFAP2B,VEGFA,WNT1	bone tissue neoplasm	85	6.02424	Human Phenotype etc.
All	pos	50kb	Disease Ontology	Disease Ontology	DOID:4451	renal carcinoma	1.11254e-06	0.00248653	2.70275e-05	2.3395	16.6702	39	625	0.039	0.0624	10	149	359	chr10:102475671-102475673,chr10:102475792-102475794,chr10:102483855-102483857,chr10:102483869-102483871,chr10:102483881-102483883,chr11:114116502-114116504,chr14:69256682-69256684,chr14:69256820-69256822,chr15:33009931-33009933,chr15:33009990-33009992,chr16:62070312-62070314,chr16:62070318-62070320,chr16:62070399-62070401,chr6:43749714-43749716,chr6:50808725-50808727,chr6:50808735-50808737,chr7:2…	CDH8,ESRP1,GREM1,HOXA5,NNMT,PAX2,SFRP1,TFAP2B,VEGFA,ZFP36L1	renal carcinoma	86	5.95368	Human Phenotype etc.
All	pos	50kb	Disease Ontology	Disease Ontology	DOID:3686	primary Helicobacter infectious disease	1.77411e-06	0.00396513	4.21823e-05	4.39359	3.41406	15	128	0.015	0.117188	3	16	42	chr11:31821063-31821065,chr11:31821076-31821078,chr11:31821185-31821187,chr11:31822378-31822380,chr11:31823228-31823230,chr11:31823251-31823253,chr11:31824340-31824342,chr11:31825750-31825752,chr11:31825755-31825757,chr11:31825796-31825798,chr11:31843387-31843389,chr11:31843420-31843422,chr11:31843912-31843914,chr4:85420408-85420410,chr6:43749714-43749716	NKX6-1,PAX6,VEGFA	primary Helicobacter infectious disease	87	5.75102	Human Phenotype etc.
All	pos	50kb	Disease Ontology	Disease Ontology	DOID:5411	oat cell carcinoma	2.04005e-06	0.00455952	4.7495e-05	6.695	1.49365	10	56	0.01	0.178571	3	19	32	chr12:103355320-103355322,chr12:103355954-103355956,chr13:112758452-112758454,chr13:112758475-112758477,chr13:112759547-112759549,chr13:112759550-112759552,chr13:112759584-112759586,chr13:112759627-112759629,chr13:112759667-112759669,chr6:43749714-43749716	ASCL1,SOX1,VEGFA	oat cell carcinoma	88	5.69036	Human Phenotype etc.
All	pos	50kb	Disease Ontology	Disease Ontology	DOID:1037	lymphoblastic leukemia	2.3694e-06	0.00529561	5.3491e-05	2.08289	22.5648	47	846	0.047	0.0555556	16	182	391	chr10:102893924-102893926,chr11:114116502-114116504,chr13:28540933-28540935,chr13:28543506-28543508,chr13:28543509-28543511,chr13:28543514-28543516,chr14:36974105-36974107,chr14:36974177-36974179,chr14:36978388-36978390,chr14:36988451-36988453,chr14:36988809-36988811,chr14:36988815-36988817,chr14:69256682-69256684,chr14:69256820-69256822,chr19:33792322-33792324,chr1:2986288-2986290,chr20:21489159…	CDX2,CEBPA,LEF1,MEF2C,MNX1,NKX2-1,NKX2-2,NNMT,NRXN1,PAX5,PRDM16,TLX1,TLX3,TWIST2,VEGFA,ZFP36L1	lymphoblastic leukemia	89	5.62536	Human Phenotype etc.
All	pos	50kb	Disease Ontology	Disease Ontology	DOID:937	DNA virus infectious disease	4.30016e-06	0.00961086	9.06685e-05	1.95545	26.5923	52	997	0.052	0.0521565	12	235	567	chr10:102475671-102475673,chr10:102475792-102475794,chr10:102483855-102483857,chr10:102483869-102483871,chr10:102483881-102483883,chr11:31821063-31821065,chr11:31821076-31821078,chr11:31821185-31821187,chr11:31822378-31822380,chr11:31823228-31823230,chr11:31823251-31823253,chr11:31824340-31824342,chr11:31825750-31825752,chr11:31825755-31825757,chr11:31825796-31825798,chr11:31843387-31843389,chr11…	FOXA2,LEF1,NR2F1,PAX2,PAX6,PROX1,RARA,SPI1,SRSF3,TCEB2,TNFRSF14,VEGFA	DNA virus infectious disease	90	5.36652	Human Phenotype etc.
All	pos	50kb	Disease Ontology	Disease Ontology	DOID:2985	chronic rejection of renal transplant	5.89292e-06	0.0131707	0.000121951	1.39485	118.292	165	4435	0.165	0.0372041	62	1155	2803	chr10:101297115-101297117,chr10:102475671-102475673,chr10:102475792-102475794,chr10:102483855-102483857,chr10:102483869-102483871,chr10:102483881-102483883,chr10:103082679-103082681,chr10:115804577-115804579,chr10:115804967-115804969,chr11:27740041-27740043,chr11:27742029-27742031,chr11:27743974-27743976,chr11:31821063-31821065,chr11:31821076-31821078,chr11:31821185-31821187,chr11:31822378-318223…	ADRB1,AGAP3,ARF6,ASCL1,BDNF,BTRC,CDX2,CEBPA,CTGF,DCC,EEF1A2,ESRRG,ETV1,FOXD1,GATA4,GJD3,GLRA1,GRIA1,GRM4,HAS2,HIC1,HOXA5,HSPA2,IGF2BP1,KCNA1,KCNJ3,KCNQ2,LEF1,MNT,MYF5,MYF6,NEUROD1,NFIA,NKX2-1,NKX2-3,NOG,NR4A2,NR5A1,NTN1,OTX2,PAX2,PAX3,PAX5,PAX6,PHOX2B,POLG,POU4F1,POU4F2,PPP1R1B,PPP2R5A,PRKCE,PROX1,RARA,RASGRF1,SFRP1,SLC12A5,SOX2,TCEB2,TNFRSF14,TWIST1,U2AF2,VEGFA	chronic rejection of renal transplant	91	5.22967	Human Phenotype etc.
All	pos	50kb	Disease Ontology	Disease Ontology	DOID:2108	transplant-related disease	6.04582e-06	0.0135124	0.000123967	1.39423	118.345	165	4437	0.165	0.0371873	62	1156	2804	chr10:101297115-101297117,chr10:102475671-102475673,chr10:102475792-102475794,chr10:102483855-102483857,chr10:102483869-102483871,chr10:102483881-102483883,chr10:103082679-103082681,chr10:115804577-115804579,chr10:115804967-115804969,chr11:27740041-27740043,chr11:27742029-27742031,chr11:27743974-27743976,chr11:31821063-31821065,chr11:31821076-31821078,chr11:31821185-31821187,chr11:31822378-318223…	ADRB1,AGAP3,ARF6,ASCL1,BDNF,BTRC,CDX2,CEBPA,CTGF,DCC,EEF1A2,ESRRG,ETV1,FOXD1,GATA4,GJD3,GLRA1,GRIA1,GRM4,HAS2,HIC1,HOXA5,HSPA2,IGF2BP1,KCNA1,KCNJ3,KCNQ2,LEF1,MNT,MYF5,MYF6,NEUROD1,NFIA,NKX2-1,NKX2-3,NOG,NR4A2,NR5A1,NTN1,OTX2,PAX2,PAX3,PAX5,PAX6,PHOX2B,POLG,POU4F1,POU4F2,PPP1R1B,PPP2R5A,PRKCE,PROX1,RARA,RASGRF1,SFRP1,SLC12A5,SOX2,TCEB2,TNFRSF14,TWIST1,U2AF2,VEGFA	transplant-related disease	92	5.21854	Human Phenotype etc.
All	pos	50kb	Disease Ontology	Disease Ontology	DOID:657	adenoma	7.83334e-06	0.0175075	0.000157726	2.13023	18.7773	40	704	0.04	0.0568182	15	196	425	chr10:102475671-102475673,chr10:102475792-102475794,chr10:102483855-102483857,chr10:102483869-102483871,chr10:102483881-102483883,chr13:28540933-28540935,chr13:28543506-28543508,chr13:28543509-28543511,chr13:28543514-28543516,chr14:36974105-36974107,chr14:36974177-36974179,chr14:36978388-36978390,chr14:36988451-36988453,chr14:36988809-36988811,chr14:36988815-36988817,chr15:51973919-51973921,chr17…	CDX2,DCC,ESRP1,HES5,MSX1,NEUROD1,NKX2-1,NR5A1,PAX2,PRKCE,RARA,SCG3,SFRP1,TWIST1,VEGFA	adenoma	93	5.10605	Human Phenotype etc.
All	pos	50kb	Disease Ontology	Disease Ontology	DOID:18	urinary system disease	8.20808e-06	0.0183451	0.000163795	1.37359	125.947	173	4722	0.173	0.036637	67	1245	3079	chr10:101297115-101297117,chr10:102475671-102475673,chr10:102475792-102475794,chr10:102483855-102483857,chr10:102483869-102483871,chr10:102483881-102483883,chr10:103082679-103082681,chr10:115804577-115804579,chr10:115804967-115804969,chr11:114116502-114116504,chr11:27740041-27740043,chr11:27742029-27742031,chr11:27743974-27743976,chr11:31821063-31821065,chr11:31821076-31821078,chr11:31821185-3182…	ADRB1,AGAP3,ALDH1A2,ARF6,ASCL1,BDNF,BTRC,CDX2,CEBPA,CTGF,DCC,DDN,EEF1A2,ESRRG,ETV1,FOXD1,GATA4,GJD3,GLRA1,GREM1,GRIA1,GRM4,HAS2,HIC1,HOXA5,HSPA2,IGF2BP1,KCNA1,KCNJ3,KCNQ2,LEF1,MNT,MYCL,MYF5,MYF6,NEUROD1,NFIA,NKX2-1,NKX2-3,NNMT,NOG,NR4A2,NR5A1,NTN1,OTX2,PAX2,PAX3,PAX5,PAX6,PHOX2B,POLG,POU4F1,POU4F2,PPP1R1B,PPP2R5A,PRKCE,PROX1,RARA,RASGRF1,SFRP1,SLC12A5,SOX2,TCEB2,TNFRSF14,TWIST1,U2AF2,VEGFA	urinary system disease	94	5.08576	Human Phenotype etc.
All	pos	50kb	Disease Ontology	Disease Ontology	DOID:48	male reproductive system disease	9.34612e-06	0.0208886	0.000184855	2.90431	7.57495	22	284	0.022	0.0774648	8	100	290	chr11:27740041-27740043,chr11:27742029-27742031,chr11:27743974-27743976,chr14:65008190-65008192,chr14:65008347-65008349,chr14:65008349-65008351,chr15:89903703-89903705,chr15:89903718-89903720,chr15:89903765-89903767,chr15:89911889-89911891,chr15:89914653-89914655,chr15:89914657-89914659,chr17:47075854-47075856,chr5:11903491-11903493,chr6:43749714-43749716,chr7:14029378-14029380,chr7:14029380-1402…	BDNF,CTNND2,ETV1,HSPA2,IGF2BP1,POLG,TWIST1,VEGFA	male reproductive system disease	95	5.02937	Human Phenotype etc.
All	pos	50kb	Disease Ontology	Disease Ontology	DOID:9007	sudden infant death syndrome	1.28872e-05	0.0288028	0.000246178	4.96882	2.21381	11	83	0.011	0.13253	3	18	47	chr2:219849784-219849786,chr4:41747877-41747879,chr4:41750117-41750119,chr4:41750125-41750127,chr4:41750461-41750463,chr4:41750489-41750491,chr4:41750584-41750586,chr4:41750721-41750723,chr4:41752096-41752098,chr4:41752099-41752101,chr6:43749714-43749716	FEV,PHOX2B,VEGFA	sudden infant death syndrome	96	4.88984	Human Phenotype etc.
All	pos	50kb	Disease Ontology	Disease Ontology	DOID:557	kidney disease	1.28959e-05	0.0288224	0.000244257	1.36744	124.32	170	4661	0.17	0.0364729	64	1226	3014	chr10:101297115-101297117,chr10:102475671-102475673,chr10:102475792-102475794,chr10:102483855-102483857,chr10:102483869-102483871,chr10:102483881-102483883,chr10:103082679-103082681,chr10:115804577-115804579,chr10:115804967-115804969,chr11:27740041-27740043,chr11:27742029-27742031,chr11:27743974-27743976,chr11:31821063-31821065,chr11:31821076-31821078,chr11:31821185-31821187,chr11:31822378-318223…	ADRB1,AGAP3,ARF6,ASCL1,BDNF,BTRC,CDX2,CEBPA,CTGF,DCC,DDN,EEF1A2,ESRRG,ETV1,FOXD1,GATA4,GJD3,GLRA1,GREM1,GRIA1,GRM4,HAS2,HIC1,HOXA5,HSPA2,IGF2BP1,KCNA1,KCNJ3,KCNQ2,LEF1,MNT,MYF5,MYF6,NEUROD1,NFIA,NKX2-1,NKX2-3,NOG,NR4A2,NR5A1,NTN1,OTX2,PAX2,PAX3,PAX5,PAX6,PHOX2B,POLG,POU4F1,POU4F2,PPP1R1B,PPP2R5A,PRKCE,PROX1,RARA,RASGRF1,SFRP1,SLC12A5,SOX2,TCEB2,TNFRSF14,TWIST1,U2AF2,VEGFA	kidney disease	97	4.88955	Human Phenotype etc.
All	pos	50kb	Disease Ontology	Disease Ontology	DOID:1287	cardiovascular system disease	1.3108e-05	0.0292964	0.000246188	1.38007	117.385	162	4401	0.162	0.0368098	62	1024	2507	chr10:102475671-102475673,chr10:102475792-102475794,chr10:102483855-102483857,chr10:102483869-102483871,chr10:102483881-102483883,chr10:102893924-102893926,chr10:103082679-103082681,chr10:115804577-115804579,chr10:115804967-115804969,chr11:114116502-114116504,chr11:27740041-27740043,chr11:27742029-27742031,chr11:27743974-27743976,chr11:2890449-2890451,chr11:47400100-47400102,chr12:24103331-241033…	ADRB1,ALDH1A2,ANK1,ARF6,ARHGEF1,BDNF,BTRC,CDKN1C,CDX2,CEBPA,CTGF,DCC,EEF1A2,ESRRG,EYA4,FGF5,GATA4,GREM1,GRIN3A,HAS2,HIC1,HOXD11,HOXD13,HSPA2,IGF2BP1,ISL1,KCNA3,LEF1,MAFB,MEF2C,MNT,MNX1,NKX2-1,NKX2-2,NNMT,NOG,NRXN1,ONECUT2,OTX1,PAX2,PAX5,PITX2,POLG,POU4F1,PRDM16,PRKCE,PROX1,RARA,SFRP1,SOX2,SOX5,SPI1,TBX4,TFAP2A,TFAP2B,TLX1,TLX3,TNFRSF14,TWIST1,TWIST2,VEGFA,ZFP36L1	cardiovascular system disease	98	4.88246	Human Phenotype etc.
All	pos	50kb	Disease Ontology	Disease Ontology	DOID:3169	papillary epithelial neoplasm	1.53294e-05	0.0342613	0.000278547	2.67005	8.98858	24	337	0.024	0.0712166	6	72	153	chr10:102475671-102475673,chr10:102475792-102475794,chr10:102483855-102483857,chr10:102483869-102483871,chr10:102483881-102483883,chr13:79169110-79169112,chr13:79176650-79176652,chr13:79183170-79183172,chr13:79183260-79183262,chr13:79183325-79183327,chr14:36974105-36974107,chr14:36974177-36974179,chr14:36978388-36978390,chr14:36988451-36988453,chr14:36988809-36988811,chr14:36988815-36988817,chr20…	FOXA2,NKX2-1,PAX2,POU4F1,PRKCE,VEGFA	papillary epithelial neoplasm	99	4.81447	Human Phenotype etc.
All	pos	50kb	Disease Ontology	Disease Ontology	DOID:3165	skin neoplasm	1.58628e-05	0.0354534	0.000285915	1.59225	54.0115	86	2025	0.086	0.0424691	30	458	1012	chr11:27740041-27740043,chr11:27742029-27742031,chr11:27743974-27743976,chr11:2890449-2890451,chr12:103355320-103355322,chr12:103355954-103355956,chr12:115122019-115122021,chr12:115122059-115122061,chr12:16758111-16758113,chr12:49375329-49375331,chr12:49375339-49375341,chr12:54367062-54367064,chr12:54367067-54367069,chr12:54367090-54367092,chr12:54367821-54367823,chr13:93879819-93879821,chr13:938…	ARF6,ASCL1,BDNF,CDKN1C,ELAVL4,ETV1,FOXA1,FOXA2,GPC6,HAND2,HOXC11,HOXD3,IGF2BP1,LMO3,NEUROD1,NHLH2,NOG,NTN1,PAX3,PHOX2B,POU3F2,POU4F2,PRKCE,PROX1,SOX2,TBX3,TFAP2A,TFAP2B,VEGFA,WNT1	skin neoplasm	100	4.79962	Human Phenotype etc.
All	pos	50kb	Disease Ontology	Disease Ontology	DOID:3112	papillary adenocarcinoma	1.64276e-05	0.0367157	0.000293726	3.19837	5.62787	18	211	0.018	0.0853081	4	42	102	chr10:102475671-102475673,chr10:102475792-102475794,chr10:102483855-102483857,chr10:102483869-102483871,chr10:102483881-102483883,chr14:36974105-36974107,chr14:36974177-36974179,chr14:36978388-36978390,chr14:36988451-36988453,chr14:36988809-36988811,chr14:36988815-36988817,chr20:22559263-22559265,chr20:22559338-22559340,chr20:22559345-22559347,chr20:22563363-22563365,chr20:22564578-22564580,chr20…	FOXA2,NKX2-1,PAX2,VEGFA	papillary adenocarcinoma	101	4.78443	Human Phenotype etc.
All	pos	50kb	Disease Ontology	Disease Ontology	DOID:12336	male infertility	1.81362e-05	0.0405344	0.000316675	4.41082	2.72058	12	102	0.012	0.117647	3	34	106	chr11:27740041-27740043,chr11:27742029-27742031,chr11:27743974-27743976,chr14:65008190-65008192,chr14:65008347-65008349,chr14:65008349-65008351,chr15:89903703-89903705,chr15:89903718-89903720,chr15:89903765-89903767,chr15:89911889-89911891,chr15:89914653-89914655,chr15:89914657-89914659	BDNF,HSPA2,POLG	male infertility	102	4.74145	Human Phenotype etc.
All	pos	50kb	Disease Ontology	Disease Ontology	DOID:1289	neurodegenerative disease	2.34412e-05	0.0523912	0.000406133	1.7506	34.274	60	1285	0.06	0.0466926	24	389	924	chr10:115804577-115804579,chr10:115804967-115804969,chr11:27740041-27740043,chr11:27742029-27742031,chr11:27743974-27743976,chr12:103355320-103355322,chr12:103355954-103355956,chr13:103054845-103054847,chr13:28540933-28540935,chr13:28543506-28543508,chr13:28543509-28543511,chr13:28543514-28543516,chr15:89903703-89903705,chr15:89903718-89903720,chr15:89903765-89903767,chr15:89911889-89911891,chr15…	ADRB1,ASCL1,ASIC2,BDNF,CDX2,CTGF,EBF1,ELAVL4,EN1,EN2,FGF14,GABRA1,GLRA1,GRIA1,KCNA3,KCNH7,LMX1B,NOG,NR4A2,PHACTR2,POLG,PPP1R1B,TTBK1,VEGFA	neurodegenerative disease	103	4.63002	Human Phenotype etc.
All	pos	50kb	Disease Ontology	Disease Ontology	DOID:1265	genitourinary cancer	2.55946e-05	0.0572039	0.00044003	1.6642	42.0623	70	1577	0.07	0.0443881	28	440	1021	chr10:102475671-102475673,chr10:102475792-102475794,chr10:102483855-102483857,chr10:102483869-102483871,chr10:102483881-102483883,chr10:103530194-103530196,chr11:114116502-114116504,chr11:27740041-27740043,chr11:27742029-27742031,chr11:27743974-27743976,chr11:2890449-2890451,chr11:31821063-31821065,chr11:31821076-31821078,chr11:31821185-31821187,chr11:31822378-31822380,chr11:31823228-31823230,chr…	ALDH1A2,BDNF,CDKN1C,CTGF,CTNND2,DCC,EEF1A2,ETV1,FGF8,HAAO,HAS2,HOXD1,HSPA2,IGF2BP1,MYCL,NNMT,NR4A2,PAX2,PAX5,PAX6,POLG,PRKCE,SFRP1,SRSF3,TBX3,TWIST1,VEGFA,WNT1	genitourinary cancer	104	4.59185	Human Phenotype etc.
All	pos	50kb	Disease Ontology	Disease Ontology	DOID:2043	hepatitis B	2.65092e-05	0.059248	0.000452275	2.64514	8.69519	23	326	0.023	0.0705521	3	75	193	chr20:22559263-22559265,chr20:22559338-22559340,chr20:22559345-22559347,chr20:22563363-22563365,chr20:22564578-22564580,chr20:22564584-22564586,chr4:109094628-109094630,chr5:92918559-92918561,chr5:92918847-92918849,chr5:92918909-92918911,chr5:92918911-92918913,chr5:92918926-92918928,chr5:92923767-92923769,chr5:92923829-92923831,chr5:92933951-92933953,chr5:92934059-92934061,chr5:92937729-92937731,…	FOXA2,LEF1,NR2F1	hepatitis B	105	4.5766	Human Phenotype etc.
All	pos	50kb	Disease Ontology	Disease Ontology	DOID:122	abdominal cancer	3.02044e-05	0.0675069	0.00050757	1.64199	43.8494	72	1644	0.072	0.0437956	31	444	1048	chr10:102475671-102475673,chr10:102475792-102475794,chr10:102483855-102483857,chr10:102483869-102483871,chr10:102483881-102483883,chr10:103530194-103530196,chr11:114116502-114116504,chr11:2890449-2890451,chr11:31821063-31821065,chr11:31821076-31821078,chr11:31821185-31821187,chr11:31822378-31822380,chr11:31823228-31823230,chr11:31823251-31823253,chr11:31824340-31824342,chr11:31825750-31825752,chr…	ALDH1A2,CDKN1C,CDX2,CTGF,CTNND2,DCC,EEF1A2,ETV1,FGF8,HAAO,HAS2,HOXD1,HSPA2,IGF2BP1,LEF1,MYCL,NNMT,NR4A2,NR5A1,NTN1,PAX2,PAX5,PAX6,PRKCE,PROX1,SFRP1,SRSF3,TBX3,TWIST1,VEGFA,WNT1	abdominal cancer	106	4.51993	Human Phenotype etc.
All	pos	50kb	Disease Ontology	Disease Ontology	DOID:1657	ventricular septal defect	5.76274e-05	0.128797	0.000954053	6.90642	1.01355	7	38	0.007	0.18421	3	5	6	chr4:111536492-111536494,chr4:111539345-111539347,chr4:111549766-111549768,chr4:111549815-111549817,chr6:43749714-43749716,chr8:11560762-11560764,chr8:11560780-11560782	GATA4,PITX2,VEGFA	ventricular septal defect	107	4.23937	Human Phenotype etc.
All	pos	50kb	Disease Ontology	Disease Ontology	DOID:2158	lung metastasis	5.90417e-05	0.131958	0.000963199	4.62864	2.16046	10	81	0.01	0.123457	3	10	21	chr14:36974105-36974107,chr14:36974177-36974179,chr14:36978388-36978390,chr14:36988451-36988453,chr14:36988809-36988811,chr14:36988815-36988817,chr14:61104847-61104849,chr14:61115368-61115370,chr14:61119884-61119886,chr6:43749714-43749716	NKX2-1,SIX1,VEGFA	lung metastasis	108	4.22884	Human Phenotype etc.
All	pos	50kb	Disease Ontology	Disease Ontology	DOID:8778	Crohn's disease	5.9253e-05	0.132431	0.000959641	3.14069	5.09442	16	191	0.016	0.0837696	4	63	175	chr10:101297115-101297117,chr4:41747877-41747879,chr4:41750117-41750119,chr4:41750125-41750127,chr4:41750461-41750463,chr4:41750489-41750491,chr4:41750584-41750586,chr4:41750721-41750723,chr4:41752096-41752098,chr4:41752099-41752101,chr6:43749714-43749716,chr7:19151657-19151659,chr7:19152408-19152410,chr7:19152484-19152486,chr7:19156388-19156390,chr7:19156403-19156405	NKX2-3,PHOX2B,TWIST1,VEGFA	Crohn's disease	109	4.22729	Human Phenotype etc.
All	pos	50kb	Disease Ontology	Disease Ontology	DOID:9351	diabetes mellitus	6.58122e-05	0.14709	0.00105065	1.72377	32.4869	56	1218	0.056	0.045977	22	328	875	chr10:108923843-108923845,chr10:108923850-108923852,chr10:115804577-115804579,chr10:115804967-115804969,chr10:23486791-23486793,chr10:23487402-23487404,chr11:27740041-27740043,chr11:27742029-27742031,chr11:27743974-27743976,chr15:33009931-33009933,chr15:33009990-33009992,chr15:89903703-89903705,chr15:89903718-89903720,chr15:89903765-89903767,chr15:89911889-89911891,chr15:89914653-89914655,chr15:8…	ADRB1,BDNF,CEBPA,CTGF,ESRRG,FOXA2,GREM1,IGF2BP1,ISL1,KCNA3,MEF2C,NEUROD1,NR5A1,PAX3,PHTF1,POLG,PROX1,PTF1A,SORCS1,SOX2,TFAP2B,VEGFA	diabetes mellitus	110	4.18169	Human Phenotype etc.
All	pos	50kb	Disease Ontology	Disease Ontology	DOID:3856	male genital cancer	6.70945e-05	0.149956	0.00106352	3.10814	5.14776	16	193	0.016	0.0829016	6	69	178	chr15:89903703-89903705,chr15:89903718-89903720,chr15:89903765-89903767,chr15:89911889-89911891,chr15:89914653-89914655,chr15:89914657-89914659,chr17:47075854-47075856,chr5:11903491-11903493,chr6:43749714-43749716,chr7:14029378-14029380,chr7:14029380-14029382,chr7:19151657-19151659,chr7:19152408-19152410,chr7:19152484-19152486,chr7:19156388-19156390,chr7:19156403-19156405	CTNND2,ETV1,IGF2BP1,POLG,TWIST1,VEGFA	male genital cancer	111	4.17331	Human Phenotype etc.
All	pos	50kb	Disease Ontology	Disease Ontology	DOID:2234	partial epilepsy	9.87474e-05	0.2207	0.00155423	4.35954	2.29382	10	86	0.01	0.116279	3	27	58	chr11:27740041-27740043,chr11:27742029-27742031,chr11:27743974-27743976,chr15:89903703-89903705,chr15:89903718-89903720,chr15:89903765-89903767,chr15:89911889-89911891,chr15:89914653-89914655,chr15:89914657-89914659,chr5:152870477-152870479	BDNF,GRIA1,POLG	partial epilepsy	112	4.00547	Human Phenotype etc.
All	pos	50kb	GO Biological Process	GO Biological Process	GO:0007399	nervous system development	2.41534e-171	2.52162e-167	2.52162e-167	3.25453	169.609	552	6359	0.552	0.0868061	143	941	1799	chr10:102475671-102475673,chr10:102475792-102475794,chr10:102483855-102483857,chr10:102483869-102483871,chr10:102483881-102483883,chr10:102893924-102893926,chr10:102977160-102977162,chr10:102977195-102977197,chr10:102984592-102984594,chr10:103530194-103530196,chr10:118898999-118899001,chr10:124903433-124903435,chr10:23486791-23486793,chr10:23487402-23487404,chr10:50604203-50604205,chr10:50604215-…	ALDH1A2,ANK1,ARF6,ARHGEF1,ASCL1,ASIC2,BAI1,BARHL1,BARHL2,BDNF,BHLHE22,CA10,CBLN1,CDK5R2,CDKN1C,DBX1,DCC,DLX1,DLX2,DLX6,DMBX1,DRGX,DSCAM,EN1,EN2,ETV1,EVX1,FEV,FEZF2,FGF14,FGF5,FGF8,FOXA1,FOXA2,FOXB1,FOXD3,FOXG1,FZD2,GBX2,GDF6,GRIN3A,GSX1,GSX2,HAND2,HCN1,HELT,HES5,HMX2,HOXA2,HOXA3,HOXB1,HOXB2,HOXD10,HOXD3,HOXD9,IGSF8,ISL1,KCNQ2,LBX1,LEF1,LHX2,LHX8,LHX9,LMO4,LMX1B,MAB21L2,MAFB,MDGA2,MEF2C,MNX1,MPPED…	nervous system development	1	170.617	GO
All	pos	50kb	GO Biological Process	GO Biological Process	GO:0048856	anatomical structure development	9.09427e-164	9.49442e-160	4.74721e-160	2.55889	260.269	666	9758	0.666	0.0682517	196	1811	3888	chr10:101297115-101297117,chr10:102475671-102475673,chr10:102475792-102475794,chr10:102483855-102483857,chr10:102483869-102483871,chr10:102483881-102483883,chr10:102893924-102893926,chr10:102977160-102977162,chr10:102977195-102977197,chr10:102984592-102984594,chr10:103082679-103082681,chr10:103411601-103411603,chr10:103530194-103530196,chr10:118898999-118899001,chr10:124903433-124903435,chr10:234…	ALDH1A2,AMER2,ANK1,ARF6,ARHGEF1,ASCL1,ASIC2,BAI1,BARHL1,BARHL2,BCL9L,BDNF,BHLHE22,BTRC,CA10,CBLN1,CDK5R2,CDKN1C,CDX2,CEBPA,CELF4,CTGF,CTNND2,DBX1,DCC,DLX1,DLX2,DLX6,DMBX1,DRGX,DSCAM,EN1,EN2,EPN1,ETV1,EVX1,EVX2,EYA4,FBXW4,FEV,FEZF2,FGF14,FGF5,FGF8,FOXA1,FOXA2,FOXB1,FOXD1,FOXD3,FOXG1,FZD2,GATA4,GBX2,GDF6,GREM1,GRIN3A,GSX1,GSX2,HAND2,HAS2,HCN1,HELT,HES5,HMX2,HOXA2,HOXA3,HOXA5,HOXB1,HOXB2,HOXC11,HOXC…	anatomical structure development	2	163.041	GO
All	pos	50kb	GO Biological Process	GO Biological Process	GO:0032502	developmental process	5.07086e-161	5.29398e-157	1.76466e-157	2.44722	280.727	687	10525	0.687	0.0652732	207	2019	4428	chr10:101297115-101297117,chr10:102475671-102475673,chr10:102475792-102475794,chr10:102483855-102483857,chr10:102483869-102483871,chr10:102483881-102483883,chr10:102809986-102809988,chr10:102893924-102893926,chr10:102977160-102977162,chr10:102977195-102977197,chr10:102984592-102984594,chr10:103082679-103082681,chr10:103411601-103411603,chr10:103530194-103530196,chr10:115804577-115804579,chr10:115…	ADRB1,ALDH1A2,AMER2,ANK1,ARF6,ARHGEF1,ASCL1,ASIC2,ATRNL1,BAI1,BARHL1,BARHL2,BCL9L,BDNF,BHLHE22,BTRC,CA10,CBLN1,CDK5R2,CDKN1C,CDX2,CEBPA,CELF4,CTGF,CTNND2,DBX1,DCC,DLX1,DLX2,DLX6,DMBX1,DRGX,DSCAM,EBF1,EBF3,EN1,EN2,EPN1,ETV1,EVX1,EVX2,EYA4,FBXW4,FEV,FEZF2,FGF14,FGF5,FGF8,FOXA1,FOXA2,FOXB1,FOXD1,FOXD3,FOXG1,FZD2,GATA4,GBX2,GDF6,GREM1,GRIN3A,GSX1,GSX2,HAND2,HAS2,HCN1,HELT,HES5,HIC1,HMX2,HOXA2,HOXA3,H…	developmental process	3	160.295	GO
All	pos	50kb	GO Biological Process	GO Biological Process	GO:0007275	multicellular organismal development	1.31109e-156	1.36878e-152	3.42195e-153	2.47795	269.577	668	10107	0.668	0.0660928	201	1854	3973	chr10:101297115-101297117,chr10:102475671-102475673,chr10:102475792-102475794,chr10:102483855-102483857,chr10:102483869-102483871,chr10:102483881-102483883,chr10:102809986-102809988,chr10:102893924-102893926,chr10:102977160-102977162,chr10:102977195-102977197,chr10:102984592-102984594,chr10:103082679-103082681,chr10:103411601-103411603,chr10:103530194-103530196,chr10:116853813-116853815,chr10:118…	ALDH1A2,ANK1,ARF6,ARHGEF1,ASCL1,ASIC2,ATRNL1,BAI1,BARHL1,BARHL2,BCL9L,BDNF,BHLHE22,BTRC,CA10,CBLN1,CDK5R2,CDKN1C,CDX2,CEBPA,CELF4,CTGF,CTNND2,DBX1,DCC,DLX1,DLX2,DLX6,DMBX1,DRGX,DSCAM,EBF1,EBF3,EN1,EN2,EPN1,ETV1,EVX1,EVX2,EYA4,FBXW4,FEV,FEZF2,FGF14,FGF5,FGF8,FOXA1,FOXA2,FOXB1,FOXD1,FOXD3,FOXG1,FZD2,GATA4,GBX2,GDF6,GREM1,GRIN3A,GSX1,GSX2,HAND2,HAS2,HCN1,HELT,HES5,HIC1,HMX2,HOXA2,HOXA3,HOXA5,HOXB1,H…	multicellular organismal development	4	155.882	GO
All	pos	50kb	GO Biological Process	GO Biological Process	GO:0007417	central nervous system development	2.75537e-155	2.87661e-151	5.75322e-152	4.09717	102.022	418	3825	0.418	0.109281	91	413	724	chr10:102475671-102475673,chr10:102475792-102475794,chr10:102483855-102483857,chr10:102483869-102483871,chr10:102483881-102483883,chr10:102893924-102893926,chr10:102977160-102977162,chr10:102977195-102977197,chr10:102984592-102984594,chr10:103530194-103530196,chr10:118898999-118899001,chr10:124903433-124903435,chr10:23486791-23486793,chr10:23487402-23487404,chr10:50604203-50604205,chr10:50604215-…	ALDH1A2,ASCL1,ASIC2,BARHL1,BHLHE22,CA10,CDK5R2,DBX1,DCC,DLX1,DLX2,DMBX1,DRGX,EN1,EN2,EVX1,FEZF2,FGF8,FOXA2,FOXB1,FOXG1,FZD2,GBX2,GSX1,GSX2,HELT,HES5,HMX2,HOXA2,HOXB1,HOXB2,HOXD10,ISL1,LBX1,LEF1,LHX2,LHX8,LMO4,LMX1B,MAFB,MDGA2,MEF2C,MNX1,NEUROD1,NEUROD2,NEUROG2,NHLH2,NKX2-1,NKX2-2,NKX6-1,NOG,NR2E1,NR2F1,NR2F2,NR4A2,OTP,OTX1,OTX2,PAX2,PAX3,PAX6,PAX7,PHOX2B,PITX2,POU3F1,POU3F2,POU3F3,POU4F1,PRDM8,PR…	central nervous system development	5	154.56	GO
All	pos	50kb	GO Biological Process	GO Biological Process	GO:0048869	cellular developmental process	4.74741e-155	4.95629e-151	8.26049e-152	2.85116	203.777	581	7640	0.581	0.0760471	158	1306	2735	chr10:101297115-101297117,chr10:102475671-102475673,chr10:102475792-102475794,chr10:102483855-102483857,chr10:102483869-102483871,chr10:102483881-102483883,chr10:102809986-102809988,chr10:102893924-102893926,chr10:102977160-102977162,chr10:102977195-102977197,chr10:102984592-102984594,chr10:103530194-103530196,chr10:115804577-115804579,chr10:115804967-115804969,chr10:118898999-118899001,chr10:124…	ADRB1,ALDH1A2,ANK1,ARF6,ARHGEF1,ASCL1,BAI1,BARHL1,BARHL2,BCL9L,BDNF,BHLHE22,CDK5R2,CDKN1C,CDX2,CEBPA,CELF4,CTGF,DBX1,DCC,DLX1,DLX2,DLX6,DRGX,DSCAM,EN1,EN2,ETV1,EVX1,FEV,FEZF2,FGF5,FGF8,FOXA1,FOXA2,FOXB1,FOXD3,FOXG1,FZD2,GATA4,GBX2,GDF6,GREM1,GRIN3A,GSX1,GSX2,HAND2,HAS2,HCN1,HELT,HES5,HMX2,HOXA2,HOXA5,HOXC11,HOXD10,HOXD11,HOXD3,HOXD9,HSPA2,ISL1,KAZALD1,KAZN,KCNQ2,LBX1,LEF1,LHX2,LHX8,LHX9,LMO4,LMX1…	cellular developmental process	6	154.324	GO
All	pos	50kb	GO Biological Process	GO Biological Process	GO:0030154	cell differentiation	7.40977e-155	7.7358e-151	1.10511e-151	2.86418	201.803	578	7566	0.578	0.0763944	157	1268	2617	chr10:101297115-101297117,chr10:102475671-102475673,chr10:102475792-102475794,chr10:102483855-102483857,chr10:102483869-102483871,chr10:102483881-102483883,chr10:102809986-102809988,chr10:102893924-102893926,chr10:102977160-102977162,chr10:102977195-102977197,chr10:102984592-102984594,chr10:103530194-103530196,chr10:115804577-115804579,chr10:115804967-115804969,chr10:118898999-118899001,chr10:124…	ADRB1,ALDH1A2,ANK1,ARF6,ARHGEF1,ASCL1,BAI1,BARHL1,BARHL2,BCL9L,BDNF,BHLHE22,CDK5R2,CDKN1C,CDX2,CEBPA,CELF4,CTGF,DBX1,DCC,DLX1,DLX2,DLX6,DRGX,DSCAM,EN1,EN2,ETV1,EVX1,FEV,FEZF2,FGF5,FGF8,FOXA1,FOXA2,FOXB1,FOXD3,FOXG1,FZD2,GATA4,GBX2,GDF6,GREM1,GRIN3A,GSX1,GSX2,HAND2,HAS2,HCN1,HELT,HES5,HMX2,HOXA2,HOXA5,HOXC11,HOXD10,HOXD11,HOXD3,HOXD9,HSPA2,ISL1,KAZALD1,KAZN,KCNQ2,LBX1,LEF1,LHX2,LHX8,LHX9,LMO4,LMX1…	cell differentiation	7	154.13	GO
All	pos	50kb	GO Biological Process	GO Biological Process	GO:0044707	single-multicellular organism process	5.92217e-154	6.18274e-150	7.72843e-151	2.32281	302.651	703	11347	0.703	0.0619547	229	2352	5662	chr10:101297115-101297117,chr10:102475671-102475673,chr10:102475792-102475794,chr10:102483855-102483857,chr10:102483869-102483871,chr10:102483881-102483883,chr10:102809986-102809988,chr10:102893924-102893926,chr10:102977160-102977162,chr10:102977195-102977197,chr10:102984592-102984594,chr10:103082679-103082681,chr10:103411601-103411603,chr10:103530194-103530196,chr10:115804577-115804579,chr10:115…	ADRB1,ALDH1A2,ANK1,ARF6,ARHGEF1,ASCL1,ASIC2,ATRNL1,BAI1,BARHL1,BARHL2,BCL9L,BDNF,BHLHE22,BTRC,C1QL3,CA10,CBLN1,CDH8,CDK5R2,CDKN1C,CDX2,CEBPA,CELF4,CTGF,CTNND2,DBX1,DCC,DLX1,DLX2,DLX6,DMBX1,DRGX,DSCAM,EBF1,EBF3,EN1,EN2,EPN1,ETV1,EVX1,EVX2,EYA4,FBXW4,FEV,FEZF2,FGF14,FGF5,FGF8,FOXA1,FOXA2,FOXB1,FOXD1,FOXD3,FOXG1,FZD2,GABRA1,GATA4,GBX2,GDF6,GLRA1,GREM1,GRIA1,GRIN3A,GRM4,GRM7,GSX1,GSX2,HAND2,HAS2,HCN1…	single-multicellular organism process	8	153.228	GO
All	pos	50kb	GO Biological Process	GO Biological Process	GO:0032501	multicellular organismal process	4.75838e-153	4.96775e-149	5.51972e-150	2.30429	306.385	706	11487	0.706	0.0614608	230	2406	5887	chr10:101297115-101297117,chr10:102475671-102475673,chr10:102475792-102475794,chr10:102483855-102483857,chr10:102483869-102483871,chr10:102483881-102483883,chr10:102809986-102809988,chr10:102893924-102893926,chr10:102977160-102977162,chr10:102977195-102977197,chr10:102984592-102984594,chr10:103082679-103082681,chr10:103411601-103411603,chr10:103530194-103530196,chr10:115804577-115804579,chr10:115…	ADRB1,ALDH1A2,ANK1,ARF6,ARHGEF1,ASCL1,ASIC2,ATRNL1,BAI1,BARHL1,BARHL2,BCL9L,BDNF,BHLHE22,BTRC,C1QL3,CA10,CBLN1,CDH8,CDK5R2,CDKN1C,CDX2,CEBPA,CELF4,CTGF,CTNND2,DBX1,DCC,DLX1,DLX2,DLX6,DMBX1,DRGX,DSCAM,EBF1,EBF3,EN1,EN2,EPN1,ETV1,EVX1,EVX2,EYA4,FBXW4,FEV,FEZF2,FGF14,FGF5,FGF8,FOXA1,FOXA2,FOXB1,FOXD1,FOXD3,FOXG1,FZD2,GABRA1,GATA4,GBX2,GDF6,GLRA1,GREM1,GRIA1,GRIN3A,GRM4,GRM7,GSX1,GSX2,HAND2,HAS2,HCN1…	multicellular organismal process	9	152.323	GO
All	pos	50kb	GO Biological Process	GO Biological Process	GO:0044767	single-organism developmental process	2.57387e-152	2.68712e-148	2.68712e-149	2.64016	234.077	618	8776	0.618	0.0704193	178	1583	3308	chr10:101297115-101297117,chr10:102475671-102475673,chr10:102475792-102475794,chr10:102483855-102483857,chr10:102483869-102483871,chr10:102483881-102483883,chr10:102893924-102893926,chr10:102977160-102977162,chr10:102977195-102977197,chr10:102984592-102984594,chr10:103082679-103082681,chr10:103411601-103411603,chr10:103530194-103530196,chr10:115804577-115804579,chr10:115804967-115804969,chr10:118…	ADRB1,ALDH1A2,ANK1,ARF6,ASCL1,BAI1,BARHL1,BCL9L,BDNF,BHLHE22,BTRC,CA10,CDK5R2,CDKN1C,CDX2,CEBPA,CELF4,CTGF,CTNND2,DCC,DLX1,DLX2,DLX6,DMBX1,DRGX,DSCAM,EN1,EN2,EPN1,ETV1,EVX1,EVX2,EYA4,FBXW4,FEV,FEZF2,FGF8,FOXA1,FOXA2,FOXB1,FOXD1,FOXD3,FOXG1,FZD2,GATA4,GBX2,GREM1,GRIN3A,GSX1,GSX2,HAND2,HAS2,HCN1,HELT,HES5,HMX2,HOXA2,HOXA3,HOXA5,HOXB1,HOXB2,HOXC11,HOXC13,HOXC4,HOXD1,HOXD10,HOXD11,HOXD12,HOXD13,HOXD3…	single-organism developmental process	10	151.589	GO
All	pos	50kb	GO Biological Process	GO Biological Process	GO:0048731	system development	2.58655e-152	2.70036e-148	2.45487e-149	2.57946	245.012	632	9186	0.632	0.0688003	187	1609	3390	chr10:101297115-101297117,chr10:102475671-102475673,chr10:102475792-102475794,chr10:102483855-102483857,chr10:102483869-102483871,chr10:102483881-102483883,chr10:102893924-102893926,chr10:102977160-102977162,chr10:102977195-102977197,chr10:102984592-102984594,chr10:103082679-103082681,chr10:103411601-103411603,chr10:103530194-103530196,chr10:118898999-118899001,chr10:124903433-124903435,chr10:234…	ALDH1A2,ANK1,ARF6,ARHGEF1,ASCL1,ASIC2,BAI1,BARHL1,BARHL2,BCL9L,BDNF,BHLHE22,BTRC,CA10,CBLN1,CDK5R2,CDKN1C,CDX2,CEBPA,CTGF,DBX1,DCC,DLX1,DLX2,DLX6,DMBX1,DRGX,DSCAM,EN1,EN2,EPN1,ETV1,EVX1,EYA4,FBXW4,FEV,FEZF2,FGF14,FGF5,FGF8,FOXA1,FOXA2,FOXB1,FOXD1,FOXD3,FOXG1,FZD2,GATA4,GBX2,GDF6,GREM1,GRIN3A,GSX1,GSX2,HAND2,HAS2,HCN1,HELT,HES5,HMX2,HOXA2,HOXA3,HOXA5,HOXB1,HOXB2,HOXC11,HOXC13,HOXC4,HOXD1,HOXD10,HO…	system development	11	151.587	GO
All	pos	50kb	GO Biological Process	GO Biological Process	GO:0022008	neurogenesis	2.63331e-147	2.74918e-143	2.29098e-144	3.55245	128.081	455	4802	0.455	0.0947522	114	658	1224	chr10:102475671-102475673,chr10:102475792-102475794,chr10:102483855-102483857,chr10:102483869-102483871,chr10:102483881-102483883,chr10:102893924-102893926,chr10:102977160-102977162,chr10:102977195-102977197,chr10:102984592-102984594,chr10:103530194-103530196,chr10:118898999-118899001,chr10:23486791-23486793,chr10:23487402-23487404,chr10:50604203-50604205,chr10:50604215-50604217,chr10:50604257-50…	ALDH1A2,ANK1,ARF6,ARHGEF1,ASCL1,BAI1,BARHL1,BARHL2,BDNF,BHLHE22,CDK5R2,CDKN1C,DBX1,DCC,DLX1,DLX2,DRGX,DSCAM,EN1,EN2,ETV1,EVX1,FEV,FEZF2,FGF5,FGF8,FOXA1,FOXA2,FOXB1,FOXD3,FOXG1,FZD2,GBX2,GDF6,GRIN3A,GSX1,GSX2,HAND2,HCN1,HELT,HES5,HOXA2,HOXD10,HOXD3,HOXD9,ISL1,KCNQ2,LBX1,LEF1,LHX2,LHX8,LHX9,LMO4,LMX1B,MDGA2,MEF2C,MNX1,NEUROD1,NEUROD2,NEUROG2,NKX2-1,NKX2-2,NKX2-8,NKX6-1,NOG,NR2E1,NR2F1,NR2F2,NR4A2,N…	neurogenesis	12	146.579	GO
All	pos	50kb	GO Biological Process	GO Biological Process	GO:0051252	regulation of RNA metabolic process	5.52576e-144	5.76889e-140	4.43761e-141	2.41513	269.551	651	10106	0.651	0.0644172	180	1569	3314	chr10:101297115-101297117,chr10:102475671-102475673,chr10:102475792-102475794,chr10:102483855-102483857,chr10:102483869-102483871,chr10:102483881-102483883,chr10:102893924-102893926,chr10:102977160-102977162,chr10:102977195-102977197,chr10:102984592-102984594,chr10:103082679-103082681,chr10:103530194-103530196,chr10:118898999-118899001,chr10:124903433-124903435,chr10:131761022-131761024,chr10:131…	ACTR5,ASCL1,BARHL1,BARHL2,BCL9L,BHLHE22,BTRC,CDKN1C,CDX2,CEBPA,CELF4,CELF6,CTNND2,DBX1,DLX1,DLX2,DLX6,DMBX1,DRGX,EBF1,EBF3,ELAVL2,EN1,EN2,ESRP1,ESRRG,ETV1,EVX1,EVX2,EYA4,FEV,FEZF2,FGF8,FOXA1,FOXA2,FOXB1,FOXD1,FOXD3,FOXG1,FZD2,GATA4,GBX1,GBX2,GDF6,GREM1,GSX1,GSX2,HAND2,HELT,HES5,HIC1,HMX2,HOXA2,HOXA3,HOXA5,HOXB1,HOXB2,HOXC11,HOXC13,HOXC4,HOXD1,HOXD10,HOXD11,HOXD12,HOXD13,HOXD3,HOXD4,HOXD8,HOXD9,IS…	regulation of RNA metabolic process	13	143.258	GO
All	pos	50kb	GO Biological Process	GO Biological Process	GO:0006355	regulation of transcription, DNA-dependent	1.78721e-140	1.86585e-136	1.33275e-137	2.42361	263.656	639	9885	0.639	0.0646434	175	1516	3230	chr10:101297115-101297117,chr10:102475671-102475673,chr10:102475792-102475794,chr10:102483855-102483857,chr10:102483869-102483871,chr10:102483881-102483883,chr10:102893924-102893926,chr10:102977160-102977162,chr10:102977195-102977197,chr10:102984592-102984594,chr10:103082679-103082681,chr10:103530194-103530196,chr10:118898999-118899001,chr10:124903433-124903435,chr10:131761022-131761024,chr10:131…	ACTR5,ASCL1,BARHL1,BARHL2,BCL9L,BHLHE22,BTRC,CDKN1C,CDX2,CEBPA,CTNND2,DBX1,DLX1,DLX2,DLX6,DMBX1,DRGX,EBF1,EBF3,ELAVL2,EN1,EN2,ESRRG,ETV1,EVX1,EVX2,EYA4,FEV,FEZF2,FGF8,FOXA1,FOXA2,FOXB1,FOXD1,FOXD3,FOXG1,FZD2,GATA4,GBX1,GBX2,GDF6,GREM1,GSX1,GSX2,HAND2,HELT,HES5,HIC1,HMX2,HOXA2,HOXA3,HOXA5,HOXB1,HOXB2,HOXC11,HOXC13,HOXC4,HOXD1,HOXD10,HOXD11,HOXD12,HOXD13,HOXD3,HOXD4,HOXD8,HOXD9,ISL1,LBX1,LEF1,LHX2,…	regulation of transcription, DNA-dependent	14	139.748	GO
All	pos	50kb	GO Biological Process	GO Biological Process	GO:2001141	regulation of RNA biosynthetic process	3.40236e-140	3.55206e-136	2.36804e-137	2.42067	263.976	639	9897	0.639	0.064565	175	1524	3247	chr10:101297115-101297117,chr10:102475671-102475673,chr10:102475792-102475794,chr10:102483855-102483857,chr10:102483869-102483871,chr10:102483881-102483883,chr10:102893924-102893926,chr10:102977160-102977162,chr10:102977195-102977197,chr10:102984592-102984594,chr10:103082679-103082681,chr10:103530194-103530196,chr10:118898999-118899001,chr10:124903433-124903435,chr10:131761022-131761024,chr10:131…	ACTR5,ASCL1,BARHL1,BARHL2,BCL9L,BHLHE22,BTRC,CDKN1C,CDX2,CEBPA,CTNND2,DBX1,DLX1,DLX2,DLX6,DMBX1,DRGX,EBF1,EBF3,ELAVL2,EN1,EN2,ESRRG,ETV1,EVX1,EVX2,EYA4,FEV,FEZF2,FGF8,FOXA1,FOXA2,FOXB1,FOXD1,FOXD3,FOXG1,FZD2,GATA4,GBX1,GBX2,GDF6,GREM1,GSX1,GSX2,HAND2,HELT,HES5,HIC1,HMX2,HOXA2,HOXA3,HOXA5,HOXB1,HOXB2,HOXC11,HOXC13,HOXC4,HOXD1,HOXD10,HOXD11,HOXD12,HOXD13,HOXD3,HOXD4,HOXD8,HOXD9,ISL1,LBX1,LEF1,LHX2,…	regulation of RNA biosynthetic process	15	139.468	GO
All	pos	50kb	GO Biological Process	GO Biological Process	GO:0007420	brain development	5.74578e-140	5.99859e-136	3.74912e-137	4.40363	81.7508	360	3065	0.36	0.117455	72	316	537	chr10:102475671-102475673,chr10:102475792-102475794,chr10:102483855-102483857,chr10:102483869-102483871,chr10:102483881-102483883,chr10:103530194-103530196,chr10:118898999-118899001,chr10:124903433-124903435,chr10:23486791-23486793,chr10:23487402-23487404,chr11:31821063-31821065,chr11:31821076-31821078,chr11:31821185-31821187,chr11:31822378-31822380,chr11:31823228-31823230,chr11:31823251-31823253…	ALDH1A2,ASCL1,BARHL1,BHLHE22,CA10,CDK5R2,DLX1,DLX2,DMBX1,EN1,EN2,FEZF2,FGF8,FOXA2,FOXB1,FOXG1,FZD2,GBX2,GSX1,GSX2,HES5,HMX2,HOXA2,HOXB1,HOXB2,ISL1,LEF1,LHX2,LHX8,LMX1B,MAFB,MEF2C,NEUROD1,NEUROD2,NEUROG2,NKX2-1,NKX2-2,NOG,NR2E1,NR2F1,NR2F2,NR4A2,OTP,OTX1,OTX2,PAX2,PAX6,PHOX2B,PITX2,POU3F1,POU3F2,POU3F3,POU4F1,PRDM8,PROX1,PTF1A,SALL1,SFRP1,SIX3,SKOR2,SOX1,SOX2,TBR1,TBX3,TFAP2A,TFAP2D,UNCX,VAX1,WNT1…	brain development	16	139.241	GO
All	pos	50kb	GO Biological Process	GO Biological Process	GO:0030182	neuron differentiation	1.64504e-139	1.71742e-135	1.01025e-136	3.93037	101.008	397	3787	0.397	0.104832	95	493	890	chr10:102475671-102475673,chr10:102475792-102475794,chr10:102483855-102483857,chr10:102483869-102483871,chr10:102483881-102483883,chr10:102893924-102893926,chr10:102977160-102977162,chr10:102977195-102977197,chr10:102984592-102984594,chr10:103530194-103530196,chr10:118898999-118899001,chr10:23486791-23486793,chr10:23487402-23487404,chr10:50604203-50604205,chr10:50604215-50604217,chr10:50604257-50…	ALDH1A2,ANK1,ASCL1,BAI1,BARHL2,BDNF,BHLHE22,CDKN1C,DBX1,DCC,DLX1,DLX2,DRGX,DSCAM,EN1,EN2,ETV1,EVX1,FEV,FEZF2,FGF8,FOXA1,FOXA2,FOXB1,FOXD3,FOXG1,FZD2,GBX2,GRIN3A,GSX1,GSX2,HAND2,HCN1,HELT,HES5,HOXA2,HOXD10,HOXD9,ISL1,KCNQ2,LBX1,LEF1,LHX2,LHX8,LHX9,LMO4,LMX1B,MDGA2,MEF2C,MNX1,NEUROD1,NEUROD2,NEUROG2,NKX2-1,NKX2-2,NKX2-8,NKX6-1,NOG,NR2E1,NR4A2,NRXN1,NTN1,ONECUT2,OTP,OTX2,PAX2,PAX3,PAX6,PAX7,PHOX2B,P…	neuron differentiation	17	138.784	GO
All	pos	50kb	GO Biological Process	GO Biological Process	GO:0048513	organ development	6.17505e-139	6.44675e-135	3.58153e-136	2.80066	195.668	548	7336	0.548	0.0747001	155	1141	2361	chr10:101297115-101297117,chr10:102475671-102475673,chr10:102475792-102475794,chr10:102483855-102483857,chr10:102483869-102483871,chr10:102483881-102483883,chr10:102893924-102893926,chr10:102977160-102977162,chr10:102977195-102977197,chr10:102984592-102984594,chr10:103082679-103082681,chr10:103411601-103411603,chr10:103530194-103530196,chr10:118898999-118899001,chr10:124903433-124903435,chr10:234…	ALDH1A2,ANK1,ARF6,ASCL1,BARHL1,BCL9L,BDNF,BHLHE22,BTRC,CA10,CDK5R2,CDKN1C,CDX2,CEBPA,CTGF,DLX1,DLX2,DLX6,DMBX1,DSCAM,EN1,EN2,EPN1,ETV1,EYA4,FBXW4,FEZF2,FGF8,FOXA1,FOXA2,FOXB1,FOXD1,FOXD3,FOXG1,FZD2,GATA4,GBX2,GREM1,GSX1,GSX2,HAND2,HAS2,HCN1,HES5,HMX2,HOXA2,HOXA3,HOXA5,HOXB1,HOXB2,HOXC11,HOXC13,HOXC4,HOXD10,HOXD11,HOXD13,HOXD3,HOXD8,HOXD9,IGSF8,ISL1,KAZN,LBX1,LEF1,LHX2,LHX8,LHX9,LMO4,LMX1B,MAB21L1…	organ development	18	138.209	GO
All	pos	50kb	GO Biological Process	GO Biological Process	GO:0048699	generation of neurons	2.36314e-138	2.46712e-134	1.29849e-135	3.51739	124.24	437	4658	0.437	0.0938171	109	629	1154	chr10:102475671-102475673,chr10:102475792-102475794,chr10:102483855-102483857,chr10:102483869-102483871,chr10:102483881-102483883,chr10:102893924-102893926,chr10:102977160-102977162,chr10:102977195-102977197,chr10:102984592-102984594,chr10:103530194-103530196,chr10:118898999-118899001,chr10:23486791-23486793,chr10:23487402-23487404,chr10:50604203-50604205,chr10:50604215-50604217,chr10:50604257-50…	ALDH1A2,ANK1,ARF6,ARHGEF1,ASCL1,BAI1,BARHL1,BARHL2,BDNF,BHLHE22,CDK5R2,CDKN1C,DBX1,DCC,DLX1,DLX2,DRGX,DSCAM,EN1,EN2,ETV1,EVX1,FEV,FEZF2,FGF8,FOXA1,FOXA2,FOXB1,FOXD3,FOXG1,FZD2,GBX2,GDF6,GRIN3A,GSX1,GSX2,HAND2,HCN1,HELT,HES5,HOXA2,HOXD10,HOXD3,HOXD9,ISL1,KCNQ2,LBX1,LEF1,LHX2,LHX8,LHX9,LMO4,LMX1B,MDGA2,MEF2C,MNX1,NEUROD1,NEUROD2,NEUROG2,NKX2-1,NKX2-2,NKX2-8,NKX6-1,NOG,NR2E1,NR2F1,NR2F2,NR4A2,NRXN1,…	generation of neurons	19	137.627	GO
All	pos	50kb	GO Biological Process	GO Biological Process	GO:0019219	regulation of nucleobase-containing compound metabolic process	5.74034e-138	5.99292e-134	2.99646e-135	2.32604	283.314	659	10622	0.659	0.0620411	187	1781	3927	chr10:101297115-101297117,chr10:102475671-102475673,chr10:102475792-102475794,chr10:102483855-102483857,chr10:102483869-102483871,chr10:102483881-102483883,chr10:102893924-102893926,chr10:102977160-102977162,chr10:102977195-102977197,chr10:102984592-102984594,chr10:103082679-103082681,chr10:103530194-103530196,chr10:115804577-115804579,chr10:115804967-115804969,chr10:118898999-118899001,chr10:124…	ACTR5,ADRB1,AGAP3,ARHGEF1,ASCL1,BARHL1,BARHL2,BCL9L,BHLHE22,BTRC,CDKN1C,CDX2,CEBPA,CELF4,CELF6,CTNND2,DBX1,DLX1,DLX2,DLX6,DMBX1,DRGX,EBF1,EBF3,ELAVL2,EN1,EN2,ESRP1,ESRRG,ETV1,EVX1,EVX2,EYA4,FEV,FEZF2,FGF8,FOXA1,FOXA2,FOXB1,FOXD1,FOXD3,FOXG1,FZD2,GATA4,GBX1,GBX2,GDF6,GREM1,GRM7,GSX1,GSX2,HAND2,HELT,HES5,HIC1,HMX2,HOXA2,HOXA3,HOXA5,HOXB1,HOXB2,HOXC11,HOXC13,HOXC4,HOXD1,HOXD10,HOXD11,HOXD12,HOXD13,H…	regulation of nucleobase-containing compound metabolic process	20	137.241	GO
All	pos	50kb	GO Biological Process	GO Biological Process	GO:0051171	regulation of nitrogen compound metabolic process	1.03921e-135	1.08494e-131	5.16638e-133	2.30392	286.034	659	10724	0.659	0.0614509	187	1819	4015	chr10:101297115-101297117,chr10:102475671-102475673,chr10:102475792-102475794,chr10:102483855-102483857,chr10:102483869-102483871,chr10:102483881-102483883,chr10:102893924-102893926,chr10:102977160-102977162,chr10:102977195-102977197,chr10:102984592-102984594,chr10:103082679-103082681,chr10:103530194-103530196,chr10:115804577-115804579,chr10:115804967-115804969,chr10:118898999-118899001,chr10:124…	ACTR5,ADRB1,AGAP3,ARHGEF1,ASCL1,BARHL1,BARHL2,BCL9L,BHLHE22,BTRC,CDKN1C,CDX2,CEBPA,CELF4,CELF6,CTNND2,DBX1,DLX1,DLX2,DLX6,DMBX1,DRGX,EBF1,EBF3,ELAVL2,EN1,EN2,ESRP1,ESRRG,ETV1,EVX1,EVX2,EYA4,FEV,FEZF2,FGF8,FOXA1,FOXA2,FOXB1,FOXD1,FOXD3,FOXG1,FZD2,GATA4,GBX1,GBX2,GDF6,GREM1,GRM7,GSX1,GSX2,HAND2,HELT,HES5,HIC1,HMX2,HOXA2,HOXA3,HOXA5,HOXB1,HOXB2,HOXC11,HOXC13,HOXC4,HOXD1,HOXD10,HOXD11,HOXD12,HOXD13,H…	regulation of nitrogen compound metabolic process	21	134.983	GO
All	pos	50kb	GO Biological Process	GO Biological Process	GO:0010468	regulation of gene expression	2.12205e-135	2.21542e-131	1.00701e-132	2.30769	284.701	657	10674	0.657	0.0615514	186	1772	3748	chr10:101297115-101297117,chr10:102475671-102475673,chr10:102475792-102475794,chr10:102483855-102483857,chr10:102483869-102483871,chr10:102483881-102483883,chr10:102893924-102893926,chr10:102977160-102977162,chr10:102977195-102977197,chr10:102984592-102984594,chr10:103082679-103082681,chr10:103530194-103530196,chr10:118898999-118899001,chr10:124903433-124903435,chr10:131761022-131761024,chr10:131…	ACTR5,ALDH1A2,ASCL1,BARHL1,BARHL2,BCL9L,BHLHE22,BTRC,CDKN1C,CDX2,CEBPA,CELF4,CELF6,CTGF,CTNND2,DBX1,DLX1,DLX2,DLX6,DMBX1,DRGX,EBF1,EBF3,ELAVL2,EN1,EN2,ESRP1,ESRRG,ETV1,EVX1,EVX2,EYA4,FEV,FEZF2,FGF5,FGF8,FOXA1,FOXA2,FOXB1,FOXD1,FOXD3,FOXG1,FZD2,GATA4,GBX1,GBX2,GDF6,GREM1,GSX1,GSX2,HAND2,HELT,HES5,HIC1,HMX2,HOXA2,HOXA3,HOXA5,HOXB1,HOXB2,HOXC11,HOXC13,HOXC4,HOXD1,HOXD10,HOXD11,HOXD12,HOXD13,HOXD3,HO…	regulation of gene expression	22	134.673	GO
All	pos	50kb	GO Biological Process	GO Biological Process	GO:2000112	regulation of cellular macromolecule biosynthetic process	1.92573e-133	2.01046e-129	8.74115e-131	2.33983	274.378	642	10287	0.642	0.0624089	178	1649	3505	chr10:101297115-101297117,chr10:102475671-102475673,chr10:102475792-102475794,chr10:102483855-102483857,chr10:102483869-102483871,chr10:102483881-102483883,chr10:102893924-102893926,chr10:102977160-102977162,chr10:102977195-102977197,chr10:102984592-102984594,chr10:103082679-103082681,chr10:103530194-103530196,chr10:118898999-118899001,chr10:124903433-124903435,chr10:131761022-131761024,chr10:131…	ACTR5,ASCL1,BARHL1,BARHL2,BCL9L,BHLHE22,BTRC,CDKN1C,CDX2,CEBPA,CTNND2,DBX1,DLX1,DLX2,DLX6,DMBX1,DRGX,EBF1,EBF3,ELAVL2,EN1,EN2,ESRRG,ETV1,EVX1,EVX2,EYA4,FEV,FEZF2,FGF8,FOXA1,FOXA2,FOXB1,FOXD1,FOXD3,FOXG1,FZD2,GATA4,GBX1,GBX2,GDF6,GREM1,GSX1,GSX2,HAND2,HELT,HES5,HIC1,HMX2,HOXA2,HOXA3,HOXA5,HOXB1,HOXB2,HOXC11,HOXC13,HOXC4,HOXD1,HOXD10,HOXD11,HOXD12,HOXD13,HOXD3,HOXD4,HOXD8,HOXD9,IGF2BP1,ISL1,LBX1,LE…	regulation of cellular macromolecule biosynthetic process	23	132.715	GO
All	pos	50kb	GO Biological Process	GO Biological Process	GO:0009889	regulation of biosynthetic process	2.71248e-133	2.83183e-129	1.17993e-130	2.31754	279.606	648	10483	0.648	0.0618144	182	1745	3763	chr10:101297115-101297117,chr10:102475671-102475673,chr10:102475792-102475794,chr10:102483855-102483857,chr10:102483869-102483871,chr10:102483881-102483883,chr10:102893924-102893926,chr10:102977160-102977162,chr10:102977195-102977197,chr10:102984592-102984594,chr10:103082679-103082681,chr10:103530194-103530196,chr10:115804577-115804579,chr10:115804967-115804969,chr10:118898999-118899001,chr10:124…	ACTR5,ADRB1,ASCL1,BARHL1,BARHL2,BCL9L,BHLHE22,BTRC,CDKN1C,CDX2,CEBPA,CTGF,CTNND2,DBX1,DLX1,DLX2,DLX6,DMBX1,DRGX,EBF1,EBF3,ELAVL2,EN1,EN2,ESRRG,ETV1,EVX1,EVX2,EYA4,FEV,FEZF2,FGF8,FOXA1,FOXA2,FOXB1,FOXD1,FOXD3,FOXG1,FZD2,GATA4,GBX1,GBX2,GDF6,GREM1,GRM7,GSX1,GSX2,HAND2,HELT,HES5,HIC1,HMX2,HOXA2,HOXA3,HOXA5,HOXB1,HOXB2,HOXC11,HOXC13,HOXC4,HOXD1,HOXD10,HOXD11,HOXD12,HOXD13,HOXD3,HOXD4,HOXD8,HOXD9,HTR1…	regulation of biosynthetic process	24	132.567	GO
All	pos	50kb	GO Biological Process	GO Biological Process	GO:0031326	regulation of cellular biosynthetic process	3.10712e-133	3.24383e-129	1.29753e-130	2.32039	278.833	647	10454	0.647	0.0618902	181	1733	3733	chr10:101297115-101297117,chr10:102475671-102475673,chr10:102475792-102475794,chr10:102483855-102483857,chr10:102483869-102483871,chr10:102483881-102483883,chr10:102893924-102893926,chr10:102977160-102977162,chr10:102977195-102977197,chr10:102984592-102984594,chr10:103082679-103082681,chr10:103530194-103530196,chr10:115804577-115804579,chr10:115804967-115804969,chr10:118898999-118899001,chr10:124…	ACTR5,ADRB1,ASCL1,BARHL1,BARHL2,BCL9L,BHLHE22,BTRC,CDKN1C,CDX2,CEBPA,CTNND2,DBX1,DLX1,DLX2,DLX6,DMBX1,DRGX,EBF1,EBF3,ELAVL2,EN1,EN2,ESRRG,ETV1,EVX1,EVX2,EYA4,FEV,FEZF2,FGF8,FOXA1,FOXA2,FOXB1,FOXD1,FOXD3,FOXG1,FZD2,GATA4,GBX1,GBX2,GDF6,GREM1,GRM7,GSX1,GSX2,HAND2,HELT,HES5,HIC1,HMX2,HOXA2,HOXA3,HOXA5,HOXB1,HOXB2,HOXC11,HOXC13,HOXC4,HOXD1,HOXD10,HOXD11,HOXD12,HOXD13,HOXD3,HOXD4,HOXD8,HOXD9,HTR1B,IGF…	regulation of cellular biosynthetic process	25	132.508	GO
All	pos	50kb	GO Biological Process	GO Biological Process	GO:0010556	regulation of macromolecule biosynthetic process	4.49275e-133	4.69043e-129	1.80401e-130	2.33259	275.659	643	10335	0.643	0.0622158	179	1676	3584	chr10:101297115-101297117,chr10:102475671-102475673,chr10:102475792-102475794,chr10:102483855-102483857,chr10:102483869-102483871,chr10:102483881-102483883,chr10:102893924-102893926,chr10:102977160-102977162,chr10:102977195-102977197,chr10:102984592-102984594,chr10:103082679-103082681,chr10:103530194-103530196,chr10:118898999-118899001,chr10:124903433-124903435,chr10:131761022-131761024,chr10:131…	ACTR5,ASCL1,BARHL1,BARHL2,BCL9L,BHLHE22,BTRC,CDKN1C,CDX2,CEBPA,CTGF,CTNND2,DBX1,DLX1,DLX2,DLX6,DMBX1,DRGX,EBF1,EBF3,ELAVL2,EN1,EN2,ESRRG,ETV1,EVX1,EVX2,EYA4,FEV,FEZF2,FGF8,FOXA1,FOXA2,FOXB1,FOXD1,FOXD3,FOXG1,FZD2,GATA4,GBX1,GBX2,GDF6,GREM1,GSX1,GSX2,HAND2,HELT,HES5,HIC1,HMX2,HOXA2,HOXA3,HOXA5,HOXB1,HOXB2,HOXC11,HOXC13,HOXC4,HOXD1,HOXD10,HOXD11,HOXD12,HOXD13,HOXD3,HOXD4,HOXD8,HOXD9,IGF2BP1,ISL1,LB…	regulation of macromolecule biosynthetic process	26	132.347	GO
All	pos	50kb	GO Biological Process	GO Biological Process	GO:0031323	regulation of cellular metabolic process	4.12661e-126	4.30819e-122	1.59562e-123	2.15938	313.053	676	11737	0.676	0.0575956	203	2226	4982	chr10:101297115-101297117,chr10:102475671-102475673,chr10:102475792-102475794,chr10:102483855-102483857,chr10:102483869-102483871,chr10:102483881-102483883,chr10:102893924-102893926,chr10:102977160-102977162,chr10:102977195-102977197,chr10:102984592-102984594,chr10:103082679-103082681,chr10:103530194-103530196,chr10:115804577-115804579,chr10:115804967-115804969,chr10:118898999-118899001,chr10:124…	ACTR5,ADRB1,AGAP3,ARHGEF1,ASCL1,BARHL1,BARHL2,BCL9L,BHLHE22,BTRC,CDK5R2,CDKN1C,CDX2,CEBPA,CELF4,CELF6,CRIPAK,CTGF,CTNND2,DBX1,DLX1,DLX2,DLX6,DMBX1,DRGX,DSCAM,EBF1,EBF3,ELAVL2,EN1,EN2,ESRP1,ESRRG,ETV1,EVX1,EVX2,EYA4,FEV,FEZF2,FGF8,FOXA1,FOXA2,FOXB1,FOXD1,FOXD3,FOXG1,FZD2,GATA4,GBX1,GBX2,GDF6,GREM1,GRM4,GRM7,GSX1,GSX2,HAND2,HELT,HES5,HIC1,HMX2,HOXA2,HOXA3,HOXA5,HOXB1,HOXB2,HOXC11,HOXC13,HOXC4,HOXD1…	regulation of cellular metabolic process	27	125.384	GO
All	pos	50kb	GO Biological Process	GO Biological Process	GO:0080090	regulation of primary metabolic process	9.86245e-125	1.02964e-120	3.67728e-122	2.1528	313.08	674	11738	0.674	0.0574203	201	2209	4925	chr10:101297115-101297117,chr10:102475671-102475673,chr10:102475792-102475794,chr10:102483855-102483857,chr10:102483869-102483871,chr10:102483881-102483883,chr10:102893924-102893926,chr10:102977160-102977162,chr10:102977195-102977197,chr10:102984592-102984594,chr10:103082679-103082681,chr10:103530194-103530196,chr10:115804577-115804579,chr10:115804967-115804969,chr10:118898999-118899001,chr10:124…	ACTR5,ADRB1,AGAP3,ARHGEF1,ASCL1,BARHL1,BARHL2,BCL9L,BHLHE22,BTRC,CDK5R2,CDKN1C,CDX2,CEBPA,CELF4,CELF6,CRIPAK,CTGF,CTNND2,DBX1,DLX1,DLX2,DLX6,DMBX1,DRGX,EBF1,EBF3,ELAVL2,EN1,EN2,ESRP1,ESRRG,ETV1,EVX1,EVX2,EYA4,FEV,FEZF2,FGF8,FOXA1,FOXA2,FOXB1,FOXD1,FOXD3,FOXG1,FZD2,GATA4,GBX1,GBX2,GDF6,GREM1,GRM4,GRM7,GSX1,GSX2,HAND2,HELT,HES5,HIC1,HMX2,HOXA2,HOXA3,HOXA5,HOXB1,HOXB2,HOXC11,HOXC13,HOXC4,HOXD1,HOXD1…	regulation of primary metabolic process	28	124.006	GO
All	pos	50kb	GO Biological Process	GO Biological Process	GO:0060255	regulation of macromolecule metabolic process	2.82842e-124	2.95288e-120	1.01823e-121	2.16649	308.332	668	11560	0.668	0.0577855	196	2122	4634	chr10:101297115-101297117,chr10:102475671-102475673,chr10:102475792-102475794,chr10:102483855-102483857,chr10:102483869-102483871,chr10:102483881-102483883,chr10:102893924-102893926,chr10:102977160-102977162,chr10:102977195-102977197,chr10:102984592-102984594,chr10:103082679-103082681,chr10:103530194-103530196,chr10:118898999-118899001,chr10:124903433-124903435,chr10:131761022-131761024,chr10:131…	ACTR5,ALDH1A2,ASCL1,BARHL1,BARHL2,BCL9L,BHLHE22,BTRC,CDK5R2,CDKN1C,CDX2,CEBPA,CELF4,CELF6,CRIPAK,CTGF,CTNND2,DBX1,DLX1,DLX2,DLX6,DMBX1,DRGX,EBF1,EBF3,ELAVL2,EN1,EN2,ESRP1,ESRRG,ETV1,EVX1,EVX2,EYA4,FEV,FEZF2,FGF5,FGF8,FOXA1,FOXA2,FOXB1,FOXD1,FOXD3,FOXG1,FZD2,GATA4,GBX1,GBX2,GDF6,GREM1,GRM4,GSX1,GSX2,HAND2,HELT,HES5,HIC1,HMX2,HOXA2,HOXA3,HOXA5,HOXB1,HOXB2,HOXC11,HOXC13,HOXC4,HOXD1,HOXD10,HOXD11,HOX…	regulation of macromolecule metabolic process	29	123.548	GO
All	pos	50kb	GO Biological Process	GO Biological Process	GO:0009653	anatomical structure morphogenesis	2.39014e-120	2.49531e-116	8.31771e-118	2.92355	161.448	472	6053	0.472	0.0779779	140	970	1898	chr10:101297115-101297117,chr10:102475671-102475673,chr10:102475792-102475794,chr10:102483855-102483857,chr10:102483869-102483871,chr10:102483881-102483883,chr10:102893924-102893926,chr10:102977160-102977162,chr10:102977195-102977197,chr10:102984592-102984594,chr10:103082679-103082681,chr10:103411601-103411603,chr10:103530194-103530196,chr10:118898999-118899001,chr10:124903433-124903435,chr10:234…	ALDH1A2,ANK1,BAI1,BDNF,BHLHE22,BTRC,CDK5R2,CDX2,CTGF,CTNND2,DCC,DLX1,DLX2,DLX6,DRGX,DSCAM,EN1,ETV1,EVX2,EYA4,FBXW4,FEZF2,FGF8,FOXA1,FOXA2,FOXB1,FOXD1,FOXD3,FOXG1,FZD2,GATA4,GBX2,GREM1,GSX2,HAND2,HAS2,HCN1,HES5,HMX2,HOXA2,HOXA3,HOXA5,HOXB1,HOXB2,HOXC11,HOXC13,HOXC4,HOXD10,HOXD11,HOXD12,HOXD13,HOXD3,HOXD8,HOXD9,ISL1,KCNQ2,KIAA1715,LBX1,LEF1,LHX2,LHX8,LHX9,LMO4,LMX1B,MAB21L1,MAB21L2,MAFB,MEF2C,MNX1,…	anatomical structure morphogenesis	30	119.622	GO
All	pos	50kb	GO Biological Process	GO Biological Process	GO:0019222	regulation of metabolic process	4.14762e-120	4.33012e-116	1.39681e-117	2.09125	325.643	681	12209	0.681	0.0557785	206	2422	5512	chr10:101297115-101297117,chr10:102475671-102475673,chr10:102475792-102475794,chr10:102483855-102483857,chr10:102483869-102483871,chr10:102483881-102483883,chr10:102893924-102893926,chr10:102977160-102977162,chr10:102977195-102977197,chr10:102984592-102984594,chr10:103082679-103082681,chr10:103530194-103530196,chr10:115804577-115804579,chr10:115804967-115804969,chr10:118898999-118899001,chr10:124…	ACTR5,ADRB1,AGAP3,ALDH1A2,ARHGEF1,ASCL1,BARHL1,BARHL2,BCL9L,BDNF,BHLHE22,BTRC,CDK5R2,CDKN1C,CDX2,CEBPA,CELF4,CELF6,CRIPAK,CTGF,CTNND2,DBX1,DLX1,DLX2,DLX6,DMBX1,DRGX,DSCAM,EBF1,EBF3,ELAVL2,EN1,EN2,ESRP1,ESRRG,ETV1,EVX1,EVX2,EYA4,FEV,FEZF2,FGF5,FGF8,FOXA1,FOXA2,FOXB1,FOXD1,FOXD3,FOXG1,FZD2,GATA4,GBX1,GBX2,GDF6,GREM1,GRM4,GRM7,GSX1,GSX2,HAND2,HELT,HES5,HIC1,HMX2,HOXA2,HOXA3,HOXA5,HOXB1,HOXB2,HOXC11,…	regulation of metabolic process	31	119.382	GO
All	pos	50kb	GO Biological Process	GO Biological Process	GO:0007389	pattern specification process	6.36889e-120	6.64912e-116	2.07785e-117	4.0356	84.498	341	3168	0.341	0.107639	78	300	424	chr10:102475671-102475673,chr10:102475792-102475794,chr10:102483855-102483857,chr10:102483869-102483871,chr10:102483881-102483883,chr10:102977160-102977162,chr10:102977195-102977197,chr10:102984592-102984594,chr10:103530194-103530196,chr10:83635299-83635301,chr10:83635374-83635376,chr11:20180463-20180465,chr11:20180587-20180589,chr11:20182132-20182134,chr11:31821063-31821065,chr11:31821076-318210…	ALDH1A2,ASCL1,CDX2,DBX1,DLX1,DLX2,EN1,EVX1,FEZF2,FGF8,FOXA1,FOXA2,FOXB1,FOXD1,FOXD3,FOXG1,GATA4,GBX2,GREM1,GSX2,HAND2,HES5,HOXA2,HOXA3,HOXA5,HOXB1,HOXB2,HOXC11,HOXC13,HOXC4,HOXD10,HOXD11,HOXD12,HOXD13,HOXD3,HOXD8,HOXD9,ISL1,LBX1,LEF1,LHX2,LMX1B,MAFB,MDGA2,MEF2C,MNX1,MYF5,MYF6,NEUROD1,NKX2-1,NKX2-2,NKX6-1,NOG,NR2F2,NRG3,OTX1,OTX2,PAX2,PAX3,PAX6,PAX7,PITX2,SATB2,SFRP1,SIX1,SIX3,SMARCD3,SOX1,SP8,TBR…	pattern specification process	32	119.196	GO
All	pos	50kb	GO Biological Process	GO Biological Process	GO:0044699	single-organism process	1.67843e-109	1.75228e-105	5.30994e-107	1.80824	421.957	763	15820	0.763	0.0482301	264	4271	11122	chr10:101297115-101297117,chr10:102475671-102475673,chr10:102475792-102475794,chr10:102483855-102483857,chr10:102483869-102483871,chr10:102483881-102483883,chr10:102809986-102809988,chr10:102893924-102893926,chr10:102977160-102977162,chr10:102977195-102977197,chr10:102984592-102984594,chr10:103082679-103082681,chr10:103411601-103411603,chr10:103530194-103530196,chr10:108923843-108923845,chr10:108…	ACTR5,ADRB1,AGAP3,ALDH1A2,AMER2,ANK1,ARF6,ARHGEF1,ASCL1,ASIC2,ATP5EP2,ATP5G2,ATRNL1,BAI1,BAI3,BARHL1,BARHL2,BCL9L,BDNF,BHLHE22,BTRC,C1QL3,CA10,CADM3,CBLN1,CDH8,CDK18,CDK5R2,CDKN1C,CDX2,CEBPA,CELF4,CTGF,CTNND2,DBX1,DCC,DLGAP3,DLX1,DLX2,DLX6,DMBX1,DRGX,DSCAM,EBF1,EBF3,EN1,EN2,EPN1,ESRRG,ETV1,EVX1,EVX2,EYA4,FBXL7,FBXW4,FEV,FEZF2,FGF14,FGF5,FGF8,FOXA1,FOXA2,FOXB1,FOXD1,FOXD3,FOXG1,FZD2,GABRA1,GATA4,G…	single-organism process	33	108.775	GO
All	pos	50kb	GO Biological Process	GO Biological Process	GO:0050794	regulation of cellular process	2.689e-107	2.80731e-103	8.2568e-105	1.85812	394.484	733	14790	0.733	0.0495605	251	3569	8854	chr10:101297115-101297117,chr10:102475671-102475673,chr10:102475792-102475794,chr10:102483855-102483857,chr10:102483869-102483871,chr10:102483881-102483883,chr10:102809986-102809988,chr10:102893924-102893926,chr10:102977160-102977162,chr10:102977195-102977197,chr10:102984592-102984594,chr10:103082679-103082681,chr10:103411601-103411603,chr10:103530194-103530196,chr10:108923843-108923845,chr10:108…	ACTR5,ADRB1,AGAP3,ALDH1A2,AMER2,ANK1,ARF6,ARHGEF1,ASCL1,ASIC2,ATRNL1,BAI1,BAI3,BARHL1,BARHL2,BCL9L,BDNF,BHLHE22,BTRC,C1QL3,CBLN1,CDK18,CDK5R2,CDKN1C,CDX2,CEBPA,CELF4,CELF6,CRIPAK,CTGF,CTNND2,DBX1,DCC,DLX1,DLX2,DLX6,DMBX1,DRGX,DSCAM,EBF1,EBF3,EEF1A2,ELAVL2,EN1,EN2,EPN1,ESRP1,ESRRG,ETV1,EVX1,EVX2,EXOSC2,EYA4,FBXW4,FEV,FEZF2,FGF14,FGF5,FGF8,FOXA1,FOXA2,FOXB1,FOXD1,FOXD3,FOXG1,FZD2,GABRA1,GATA4,GBX1,…	regulation of cellular process	34	106.57	GO
All	pos	50kb	GO Biological Process	GO Biological Process	GO:0006351	transcription, DNA-dependent	1.54332e-106	1.61122e-102	4.60349e-104	2.42427	219.86	533	8243	0.533	0.0646609	142	1152	2414	chr10:101297115-101297117,chr10:102475671-102475673,chr10:102475792-102475794,chr10:102483855-102483857,chr10:102483869-102483871,chr10:102483881-102483883,chr10:102977160-102977162,chr10:102977195-102977197,chr10:102984592-102984594,chr10:118898999-118899001,chr10:124903433-124903435,chr10:131761022-131761024,chr10:131765661-131765663,chr10:131769570-131769572,chr10:23486791-23486793,chr10:23487…	ACTR5,ASCL1,BARHL1,BARHL2,BCL9L,BHLHE22,CDX2,CEBPA,CTGF,CTNND2,DMBX1,DRGX,EBF1,EBF3,ESRRG,ETV1,EYA4,FEV,FEZF2,FOXA1,FOXA2,FOXB1,FOXD1,FOXD3,FOXG1,GATA4,GBX1,GBX2,GSX1,GSX2,HAND2,HELT,HES5,HIC1,HMX2,HOXA2,HOXA3,HOXA5,HOXB1,HOXB2,HOXC11,HOXC13,HOXC4,HOXD1,HOXD10,HOXD11,HOXD12,HOXD13,HOXD3,HOXD4,HOXD8,HOXD9,LBX1,LEF1,LHX2,LHX8,LMO3,LMO4,LMX1B,MAFB,MEF2C,MNT,MNX1,MSX1,MYF5,NEUROD1,NEUROD2,NEUROG2,NFI…	transcription, DNA-dependent	35	105.812	GO
All	pos	50kb	GO Biological Process	GO Biological Process	GO:0032774	RNA biosynthetic process	6.70802e-106	7.00317e-102	1.94533e-103	2.41577	220.634	533	8272	0.533	0.0644342	142	1177	2506	chr10:101297115-101297117,chr10:102475671-102475673,chr10:102475792-102475794,chr10:102483855-102483857,chr10:102483869-102483871,chr10:102483881-102483883,chr10:102977160-102977162,chr10:102977195-102977197,chr10:102984592-102984594,chr10:118898999-118899001,chr10:124903433-124903435,chr10:131761022-131761024,chr10:131765661-131765663,chr10:131769570-131769572,chr10:23486791-23486793,chr10:23487…	ACTR5,ASCL1,BARHL1,BARHL2,BCL9L,BHLHE22,CDX2,CEBPA,CTGF,CTNND2,DMBX1,DRGX,EBF1,EBF3,ESRRG,ETV1,EYA4,FEV,FEZF2,FOXA1,FOXA2,FOXB1,FOXD1,FOXD3,FOXG1,GATA4,GBX1,GBX2,GSX1,GSX2,HAND2,HELT,HES5,HIC1,HMX2,HOXA2,HOXA3,HOXA5,HOXB1,HOXB2,HOXC11,HOXC13,HOXC4,HOXD1,HOXD10,HOXD11,HOXD12,HOXD13,HOXD3,HOXD4,HOXD8,HOXD9,LBX1,LEF1,LHX2,LHX8,LMO3,LMO4,LMX1B,MAFB,MEF2C,MNT,MNX1,MSX1,MYF5,NEUROD1,NEUROD2,NEUROG2,NFI…	RNA biosynthetic process	36	105.173	GO
All	pos	50kb	GO Biological Process	GO Biological Process	GO:0065007	biological regulation	2.38474e-104	2.48967e-100	6.72883e-102	1.81068	411.448	745	15426	0.745	0.0482951	260	3926	9853	chr10:101297115-101297117,chr10:102475671-102475673,chr10:102475792-102475794,chr10:102483855-102483857,chr10:102483869-102483871,chr10:102483881-102483883,chr10:102809986-102809988,chr10:102893924-102893926,chr10:102977160-102977162,chr10:102977195-102977197,chr10:102984592-102984594,chr10:103082679-103082681,chr10:103411601-103411603,chr10:103530194-103530196,chr10:108923843-108923845,chr10:108…	ACTR5,ADRB1,AGAP3,ALDH1A2,AMER2,ANK1,ARF6,ARHGEF1,ASCL1,ASIC2,ATRNL1,BAI1,BAI3,BARHL1,BARHL2,BCL9L,BDNF,BHLHE22,BTRC,C1QL3,CBLN1,CDK18,CDK5R2,CDKN1C,CDX2,CEBPA,CELF4,CELF6,CRIPAK,CTGF,CTNND2,DBX1,DCC,DLX1,DLX2,DLX6,DMBX1,DRGX,DSCAM,EBF1,EBF3,EEF1A2,ELAVL2,EN1,EN2,EPN1,ESRP1,ESRRG,ETV1,EVX1,EVX2,EXOSC2,EYA4,FBXW4,FEV,FEZF2,FGF14,FGF5,FGF8,FOXA1,FOXA2,FOXB1,FOXD1,FOXD3,FOXG1,FZD2,GABRA1,GATA4,GBX1,…	biological regulation	37	103.623	GO
All	pos	50kb	GO Biological Process	GO Biological Process	GO:0034654	nucleobase-containing compound biosynthetic process	3.01261e-104	3.14517e-100	8.27675e-102	2.37526	226.502	538	8492	0.538	0.0633537	145	1253	2732	chr10:101297115-101297117,chr10:102475671-102475673,chr10:102475792-102475794,chr10:102483855-102483857,chr10:102483869-102483871,chr10:102483881-102483883,chr10:102977160-102977162,chr10:102977195-102977197,chr10:102984592-102984594,chr10:118898999-118899001,chr10:124903433-124903435,chr10:131761022-131761024,chr10:131765661-131765663,chr10:131769570-131769572,chr10:23486791-23486793,chr10:23487…	ACTR5,ASCL1,ATP5EP2,ATP5G2,BARHL1,BARHL2,BCL9L,BHLHE22,CDX2,CEBPA,CTGF,CTNND2,DMBX1,DRGX,EBF1,EBF3,ESRRG,ETV1,EYA4,FEV,FEZF2,FOXA1,FOXA2,FOXB1,FOXD1,FOXD3,FOXG1,GATA4,GBX1,GBX2,GSX1,GSX2,HAAO,HAND2,HELT,HES5,HIC1,HMX2,HOXA2,HOXA3,HOXA5,HOXB1,HOXB2,HOXC11,HOXC13,HOXC4,HOXD1,HOXD10,HOXD11,HOXD12,HOXD13,HOXD3,HOXD4,HOXD8,HOXD9,LBX1,LEF1,LHX2,LHX8,LMO3,LMO4,LMX1B,MAFB,MEF2C,MNT,MNX1,MSX1,MYF5,NEUROD1…	nucleobase-containing compound biosynthetic process	38	103.521	GO
All	pos	50kb	GO Biological Process	GO Biological Process	GO:0018130	heterocycle biosynthetic process	4.25811e-104	4.44547e-100	1.13987e-101	2.36598	228.235	540	8557	0.54	0.0631062	147	1283	2806	chr10:101297115-101297117,chr10:102475671-102475673,chr10:102475792-102475794,chr10:102483855-102483857,chr10:102483869-102483871,chr10:102483881-102483883,chr10:102977160-102977162,chr10:102977195-102977197,chr10:102984592-102984594,chr10:118898999-118899001,chr10:124903433-124903435,chr10:131761022-131761024,chr10:131765661-131765663,chr10:131769570-131769572,chr10:23486791-23486793,chr10:23487…	ACTR5,ANK1,ASCL1,ATP5EP2,ATP5G2,BARHL1,BARHL2,BCL9L,BHLHE22,CDX2,CEBPA,CTGF,CTNND2,DMBX1,DRGX,EBF1,EBF3,ESRRG,ETV1,EYA4,FEV,FEZF2,FOXA1,FOXA2,FOXB1,FOXD1,FOXD3,FOXG1,GATA4,GBX1,GBX2,GSX1,GSX2,HAAO,HAND2,HELT,HES5,HIC1,HMX2,HOXA2,HOXA3,HOXA5,HOXB1,HOXB2,HOXC11,HOXC13,HOXC4,HOXD1,HOXD10,HOXD11,HOXD12,HOXD13,HOXD3,HOXD4,HOXD8,HOXD9,LBX1,LEF1,LHX2,LHX8,LMO3,LMO4,LMX1B,MAFB,MEF2C,MNT,MNX1,MSX1,MYF5,NE…	heterocycle biosynthetic process	39	103.371	GO
All	pos	50kb	GO Biological Process	GO Biological Process	GO:0019438	aromatic compound biosynthetic process	4.93527e-104	5.15242e-100	1.28811e-101	2.36515	228.315	540	8560	0.54	0.0630841	147	1281	2807	chr10:101297115-101297117,chr10:102475671-102475673,chr10:102475792-102475794,chr10:102483855-102483857,chr10:102483869-102483871,chr10:102483881-102483883,chr10:102977160-102977162,chr10:102977195-102977197,chr10:102984592-102984594,chr10:118898999-118899001,chr10:124903433-124903435,chr10:131761022-131761024,chr10:131765661-131765663,chr10:131769570-131769572,chr10:23486791-23486793,chr10:23487…	ACTR5,ANK1,ASCL1,ATP5EP2,ATP5G2,BARHL1,BARHL2,BCL9L,BHLHE22,CDX2,CEBPA,CTGF,CTNND2,DMBX1,DRGX,EBF1,EBF3,ESRRG,ETV1,EYA4,FEV,FEZF2,FOXA1,FOXA2,FOXB1,FOXD1,FOXD3,FOXG1,GATA4,GBX1,GBX2,GSX1,GSX2,HAAO,HAND2,HELT,HES5,HIC1,HMX2,HOXA2,HOXA3,HOXA5,HOXB1,HOXB2,HOXC11,HOXC13,HOXC4,HOXD1,HOXD10,HOXD11,HOXD12,HOXD13,HOXD3,HOXD4,HOXD8,HOXD9,LBX1,LEF1,LHX2,LHX8,LMO3,LMO4,LMX1B,MAFB,MEF2C,MNT,MNX1,MSX1,MYF5,NE…	aromatic compound biosynthetic process	40	103.307	GO
All	pos	50kb	GO Biological Process	GO Biological Process	GO:0048468	cell development	9.9839e-104	1.04232e-99	2.54224e-101	3.36515	107.276	361	4022	0.361	0.0897563	94	679	1314	chr10:102475671-102475673,chr10:102475792-102475794,chr10:102483855-102483857,chr10:102483869-102483871,chr10:102483881-102483883,chr10:103530194-103530196,chr10:118898999-118899001,chr10:50604203-50604205,chr10:50604215-50604217,chr10:50604257-50604259,chr10:50604568-50604570,chr11:118781263-118781265,chr11:27740041-27740043,chr11:27742029-27742031,chr11:27743974-27743976,chr11:2890449-2890451,c…	ALDH1A2,ANK1,ASCL1,BAI1,BCL9L,BDNF,BHLHE22,CDKN1C,CDX2,CEBPA,CELF4,DCC,DRGX,DSCAM,EN1,EN2,ETV1,FEV,FEZF2,FGF8,FOXA1,FOXA2,FOXB1,FOXD3,FOXG1,FZD2,GATA4,GBX2,GREM1,GRIN3A,HAND2,HAS2,HCN1,HES5,HOXA2,HOXA5,HOXD10,HOXD9,HSPA2,ISL1,KCNQ2,LEF1,LHX2,LHX8,LHX9,LMX1B,MEF2C,MNX1,NEUROD2,NEUROG2,NKX2-1,NKX2-2,NKX2-8,NKX6-1,NOG,NR2E1,NR4A2,NRXN1,NTN1,ONECUT1,ONECUT2,OTX2,PAX2,PAX3,PAX6,PDE2A,PHOX2B,PITX2,POU3…	cell development	41	103.001	GO
All	pos	50kb	GO Biological Process	GO Biological Process	GO:0044271	cellular nitrogen compound biosynthetic process	5.71102e-103	5.96231e-99	1.4196e-100	2.35141	229.649	540	8610	0.54	0.0627178	147	1301	2858	chr10:101297115-101297117,chr10:102475671-102475673,chr10:102475792-102475794,chr10:102483855-102483857,chr10:102483869-102483871,chr10:102483881-102483883,chr10:102977160-102977162,chr10:102977195-102977197,chr10:102984592-102984594,chr10:118898999-118899001,chr10:124903433-124903435,chr10:131761022-131761024,chr10:131765661-131765663,chr10:131769570-131769572,chr10:23486791-23486793,chr10:23487…	ACTR5,ANK1,ASCL1,ATP5EP2,ATP5G2,BARHL1,BARHL2,BCL9L,BHLHE22,CDX2,CEBPA,CTGF,CTNND2,DMBX1,DRGX,EBF1,EBF3,ESRRG,ETV1,EYA4,FEV,FEZF2,FOXA1,FOXA2,FOXB1,FOXD1,FOXD3,FOXG1,GATA4,GBX1,GBX2,GSX1,GSX2,HAAO,HAND2,HELT,HES5,HIC1,HMX2,HOXA2,HOXA3,HOXA5,HOXB1,HOXB2,HOXC11,HOXC13,HOXC4,HOXD1,HOXD10,HOXD11,HOXD12,HOXD13,HOXD3,HOXD4,HOXD8,HOXD9,LBX1,LEF1,LHX2,LHX8,LMO3,LMO4,LMX1B,MAFB,MEF2C,MNT,MNX1,MSX1,MYF5,NE…	cellular nitrogen compound biosynthetic process	42	102.243	GO
All	pos	50kb	GO Biological Process	GO Biological Process	GO:1901362	organic cyclic compound biosynthetic process	7.65091e-103	7.98755e-99	1.85757e-100	2.34978	229.809	540	8616	0.54	0.0626741	147	1315	2924	chr10:101297115-101297117,chr10:102475671-102475673,chr10:102475792-102475794,chr10:102483855-102483857,chr10:102483869-102483871,chr10:102483881-102483883,chr10:102977160-102977162,chr10:102977195-102977197,chr10:102984592-102984594,chr10:118898999-118899001,chr10:124903433-124903435,chr10:131761022-131761024,chr10:131765661-131765663,chr10:131769570-131769572,chr10:23486791-23486793,chr10:23487…	ACTR5,ANK1,ASCL1,ATP5EP2,ATP5G2,BARHL1,BARHL2,BCL9L,BHLHE22,CDX2,CEBPA,CTGF,CTNND2,DMBX1,DRGX,EBF1,EBF3,ESRRG,ETV1,EYA4,FEV,FEZF2,FOXA1,FOXA2,FOXB1,FOXD1,FOXD3,FOXG1,GATA4,GBX1,GBX2,GSX1,GSX2,HAAO,HAND2,HELT,HES5,HIC1,HMX2,HOXA2,HOXA3,HOXA5,HOXB1,HOXB2,HOXC11,HOXC13,HOXC4,HOXD1,HOXD10,HOXD11,HOXD12,HOXD13,HOXD3,HOXD4,HOXD8,HOXD9,LBX1,LEF1,LHX2,LHX8,LMO3,LMO4,LMX1B,MAFB,MEF2C,MNT,MNX1,MSX1,MYF5,NE…	organic cyclic compound biosynthetic process	43	102.116	GO
All	pos	50kb	GO Biological Process	GO Biological Process	GO:0050789	regulation of biological process	1.3829e-102	1.44375e-98	3.28126e-100	1.82336	402.006	733	15072	0.733	0.0486332	251	3726	9329	chr10:101297115-101297117,chr10:102475671-102475673,chr10:102475792-102475794,chr10:102483855-102483857,chr10:102483869-102483871,chr10:102483881-102483883,chr10:102809986-102809988,chr10:102893924-102893926,chr10:102977160-102977162,chr10:102977195-102977197,chr10:102984592-102984594,chr10:103082679-103082681,chr10:103411601-103411603,chr10:103530194-103530196,chr10:108923843-108923845,chr10:108…	ACTR5,ADRB1,AGAP3,ALDH1A2,AMER2,ANK1,ARF6,ARHGEF1,ASCL1,ASIC2,ATRNL1,BAI1,BAI3,BARHL1,BARHL2,BCL9L,BDNF,BHLHE22,BTRC,C1QL3,CBLN1,CDK18,CDK5R2,CDKN1C,CDX2,CEBPA,CELF4,CELF6,CRIPAK,CTGF,CTNND2,DBX1,DCC,DLX1,DLX2,DLX6,DMBX1,DRGX,DSCAM,EBF1,EBF3,EEF1A2,ELAVL2,EN1,EN2,EPN1,ESRP1,ESRRG,ETV1,EVX1,EVX2,EXOSC2,EYA4,FBXW4,FEV,FEZF2,FGF14,FGF5,FGF8,FOXA1,FOXA2,FOXB1,FOXD1,FOXD3,FOXG1,FZD2,GABRA1,GATA4,GBX1,…	regulation of biological process	44	101.859	GO
All	pos	50kb	GO Biological Process	GO Biological Process	GO:0016070	RNA metabolic process	1.21986e-99	1.27353e-95	2.83007e-97	2.26467	244.185	553	9155	0.553	0.0604041	153	1464	3177	chr10:101297115-101297117,chr10:102475671-102475673,chr10:102475792-102475794,chr10:102483855-102483857,chr10:102483869-102483871,chr10:102483881-102483883,chr10:102977160-102977162,chr10:102977195-102977197,chr10:102984592-102984594,chr10:118898999-118899001,chr10:124903433-124903435,chr10:131761022-131761024,chr10:131765661-131765663,chr10:131769570-131769572,chr10:23486791-23486793,chr10:23487…	ACTR5,ASCL1,BARHL1,BARHL2,BCL9L,BHLHE22,CDX2,CEBPA,CELF4,CELF6,CTGF,CTNND2,DMBX1,DRGX,EBF1,EBF3,ELAVL4,ESRP1,ESRRG,ETV1,EXOSC2,EYA4,FEV,FEZF2,FOXA1,FOXA2,FOXB1,FOXD1,FOXD3,FOXG1,GATA4,GBX1,GBX2,GSX1,GSX2,HAND2,HELT,HES5,HIC1,HMX2,HOXA2,HOXA3,HOXA5,HOXB1,HOXB2,HOXC11,HOXC13,HOXC4,HOXD1,HOXD10,HOXD11,HOXD12,HOXD13,HOXD3,HOXD4,HOXD8,HOXD9,LBX1,LEF1,LHX2,LHX8,LIN28B,LMO3,LMO4,LMX1B,MAFB,MEF2C,MNT,MNX…	RNA metabolic process	45	98.9137	GO
All	pos	50kb	GO Biological Process	GO Biological Process	GO:0021953	central nervous system neuron differentiation	6.71876e-97	7.01439e-93	1.52487e-94	5.23199	42.6224	223	1598	0.223	0.139549	43	107	156	chr10:102977160-102977162,chr10:102977195-102977197,chr10:102984592-102984594,chr11:20180463-20180465,chr11:20180587-20180589,chr11:20182132-20182134,chr11:31821063-31821065,chr11:31821076-31821078,chr11:31821185-31821187,chr11:31822378-31822380,chr11:31823228-31823230,chr11:31823251-31823253,chr11:31824340-31824342,chr11:31825750-31825752,chr11:31825755-31825757,chr11:31825796-31825798,chr11:318…	ASCL1,BHLHE22,DBX1,DCC,DLX1,DLX2,EVX1,FEZF2,FOXG1,GBX2,GSX1,GSX2,HOXD10,ISL1,LBX1,LEF1,LHX8,LMO4,LMX1B,MDGA2,MNX1,NEUROG2,NKX2-1,NKX2-2,NKX6-1,NR2E1,NR4A2,OTP,PAX3,PAX6,PAX7,PHOX2B,POU4F1,PRDM8,PROX1,SALL1,SKOR2,SOX1,SOX2,SOX5,TFAP2A,UNCX,WNT1	central nervous system neuron differentiation	46	96.1727	GO
All	pos	50kb	GO Biological Process	GO Biological Process	GO:0090304	nucleic acid metabolic process	2.21013e-96	2.30738e-92	4.90932e-94	2.19667	255.841	562	9592	0.562	0.0585905	156	1654	3799	chr10:101297115-101297117,chr10:102475671-102475673,chr10:102475792-102475794,chr10:102483855-102483857,chr10:102483869-102483871,chr10:102483881-102483883,chr10:102977160-102977162,chr10:102977195-102977197,chr10:102984592-102984594,chr10:118898999-118899001,chr10:124903433-124903435,chr10:131761022-131761024,chr10:131765661-131765663,chr10:131769570-131769572,chr10:23486791-23486793,chr10:23487…	ACTR5,ASCL1,BARHL1,BARHL2,BCL9L,BHLHE22,CDX2,CEBPA,CELF4,CELF6,CTGF,CTNND2,DMBX1,DRGX,EBF1,EBF3,ELAVL4,ESRP1,ESRRG,ETV1,EXOSC2,EYA4,FEV,FEZF2,FOXA1,FOXA2,FOXB1,FOXD1,FOXD3,FOXG1,GATA4,GBX1,GBX2,GSX1,GSX2,HAND2,HELT,HES5,HIC1,HMX2,HOXA2,HOXA3,HOXA5,HOXB1,HOXB2,HOXC11,HOXC13,HOXC4,HOXD1,HOXD10,HOXD11,HOXD12,HOXD13,HOXD3,HOXD4,HOXD8,HOXD9,LBX1,LEF1,LHX2,LHX8,LIN28B,LMO3,LMO4,LMX1B,MAFB,MEF2C,MNT,MNX…	nucleic acid metabolic process	47	95.6556	GO
All	pos	50kb	GO Biological Process	GO Biological Process	GO:0010467	gene expression	2.37394e-96	2.47839e-92	5.16332e-94	2.21502	251.013	556	9411	0.556	0.0590798	156	1549	3431	chr10:101297115-101297117,chr10:102475671-102475673,chr10:102475792-102475794,chr10:102483855-102483857,chr10:102483869-102483871,chr10:102483881-102483883,chr10:102977160-102977162,chr10:102977195-102977197,chr10:102984592-102984594,chr10:118898999-118899001,chr10:124903433-124903435,chr10:131761022-131761024,chr10:131765661-131765663,chr10:131769570-131769572,chr10:23486791-23486793,chr10:23487…	ACTR5,ASCL1,BARHL1,BARHL2,BCL9L,BHLHE22,CDX2,CEBPA,CELF4,CELF6,CTGF,CTNND2,DMBX1,DRGX,EBF1,EBF3,EEF1A2,ELAVL4,ESRP1,ESRRG,ETV1,EXOSC2,EYA4,FEV,FEZF2,FOXA1,FOXA2,FOXB1,FOXD1,FOXD3,FOXG1,GATA4,GBX1,GBX2,GSX1,GSX2,HAND2,HELT,HES5,HIC1,HMX2,HOXA2,HOXA3,HOXA5,HOXB1,HOXB2,HOXC11,HOXC13,HOXC4,HOXD1,HOXD10,HOXD11,HOXD12,HOXD13,HOXD3,HOXD4,HOXD8,HOXD9,IGF2BP1,LBX1,LEF1,LHX2,LHX8,LIN28B,LMO3,LMO4,LMX1B,MAF…	gene expression	48	95.6245	GO
All	pos	50kb	GO Biological Process	GO Biological Process	GO:0034645	cellular macromolecule biosynthetic process	2.94139e-96	3.07082e-92	6.26697e-94	2.25575	240.718	543	9025	0.543	0.0601662	148	1486	3309	chr10:101297115-101297117,chr10:102475671-102475673,chr10:102475792-102475794,chr10:102483855-102483857,chr10:102483869-102483871,chr10:102483881-102483883,chr10:102977160-102977162,chr10:102977195-102977197,chr10:102984592-102984594,chr10:118898999-118899001,chr10:124903433-124903435,chr10:131761022-131761024,chr10:131765661-131765663,chr10:131769570-131769572,chr10:23486791-23486793,chr10:23487…	ACTR5,ALG6,ASCL1,BARHL1,BARHL2,BCL9L,BHLHE22,CDX2,CEBPA,CHSY3,CTGF,CTNND2,DMBX1,DRGX,EBF1,EBF3,EEF1A2,ESRRG,ETV1,EYA4,FEV,FEZF2,FOXA1,FOXA2,FOXB1,FOXD1,FOXD3,FOXG1,GATA4,GBX1,GBX2,GSX1,GSX2,HAND2,HAS2,HELT,HES5,HIC1,HMX2,HOXA2,HOXA3,HOXA5,HOXB1,HOXB2,HOXC11,HOXC13,HOXC4,HOXD1,HOXD10,HOXD11,HOXD12,HOXD13,HOXD3,HOXD4,HOXD8,HOXD9,LBX1,LEF1,LHX2,LHX8,LMO3,LMO4,LMX1B,MAFB,MEF2C,MNT,MNX1,MSX1,MYF5,NEUR…	cellular macromolecule biosynthetic process	49	95.5314	GO
All	pos	50kb	GO Biological Process	GO Biological Process	GO:0009059	macromolecule biosynthetic process	3.27139e-96	3.41533e-92	6.83067e-94	2.24861	242.372	545	9087	0.545	0.0599758	149	1506	3359	chr10:101297115-101297117,chr10:102475671-102475673,chr10:102475792-102475794,chr10:102483855-102483857,chr10:102483869-102483871,chr10:102483881-102483883,chr10:102977160-102977162,chr10:102977195-102977197,chr10:102984592-102984594,chr10:118898999-118899001,chr10:124903433-124903435,chr10:131761022-131761024,chr10:131765661-131765663,chr10:131769570-131769572,chr10:23486791-23486793,chr10:23487…	ACTR5,ALG6,ASCL1,BARHL1,BARHL2,BCL9L,BHLHE22,CDX2,CEBPA,CHSY3,CTGF,CTNND2,DMBX1,DRGX,EBF1,EBF3,EEF1A2,ESRRG,ETV1,EYA4,FEV,FEZF2,FOXA1,FOXA2,FOXB1,FOXD1,FOXD3,FOXG1,GATA4,GBX1,GBX2,GPC6,GSX1,GSX2,HAND2,HAS2,HELT,HES5,HIC1,HMX2,HOXA2,HOXA3,HOXA5,HOXB1,HOXB2,HOXC11,HOXC13,HOXC4,HOXD1,HOXD10,HOXD11,HOXD12,HOXD13,HOXD3,HOXD4,HOXD8,HOXD9,LBX1,LEF1,LHX2,LHX8,LMO3,LMO4,LMX1B,MAFB,MEF2C,MNT,MNX1,MSX1,MYF5…	macromolecule biosynthetic process	50	95.4853	GO
All	pos	50kb	GO Biological Process	GO Biological Process	GO:0006357	regulation of transcription from RNA polymerase II promoter	1.79138e-95	1.8702e-91	3.66705e-93	2.67669	163.262	437	6121	0.437	0.0713936	120	777	1370	chr10:101297115-101297117,chr10:102475671-102475673,chr10:102475792-102475794,chr10:102483855-102483857,chr10:102483869-102483871,chr10:102483881-102483883,chr10:102893924-102893926,chr10:102977160-102977162,chr10:102977195-102977197,chr10:102984592-102984594,chr10:103530194-103530196,chr10:118898999-118899001,chr10:124903433-124903435,chr10:23486791-23486793,chr10:23487402-23487404,chr11:1187812…	ASCL1,BARHL1,BARHL2,BCL9L,BHLHE22,CDKN1C,CDX2,CEBPA,DBX1,DLX1,DLX2,DMBX1,EN1,EN2,EVX1,FEZF2,FGF8,FOXA1,FOXA2,FOXB1,FOXD3,GATA4,GDF6,GREM1,GSX1,HAND2,HELT,HES5,HIC1,HMX2,HOXA2,HOXA5,HOXB1,HOXC11,HOXC13,HOXD10,HOXD13,HOXD8,HOXD9,ISL1,LBX1,LEF1,LHX2,LMO4,LMX1B,MAFB,MEF2C,MNX1,MSX1,MYF5,MYF6,NEUROD1,NEUROD2,NEUROG2,NFIA,NHLH2,NKX2-1,NKX2-2,NKX2-3,NKX6-1,NOG,NR2E1,NR2F1,NR2F2,NR4A2,NR5A1,ONECUT1,ONECU…	regulation of transcription from RNA polymerase II promoter	51	94.7468	GO
All	pos	50kb	GO Biological Process	GO Biological Process	GO:0003002	regionalization	5.55568e-92	5.80013e-88	1.11541e-89	4.02071	67.401	271	2527	0.271	0.107242	64	224	300	chr10:102475671-102475673,chr10:102475792-102475794,chr10:102483855-102483857,chr10:102483869-102483871,chr10:102483881-102483883,chr10:103530194-103530196,chr11:20180463-20180465,chr11:20180587-20180589,chr11:20182132-20182134,chr11:31821063-31821065,chr11:31821076-31821078,chr11:31821185-31821187,chr11:31822378-31822380,chr11:31823228-31823230,chr11:31823251-31823253,chr11:31824340-31824342,chr…	ALDH1A2,CDX2,DBX1,DLX1,DLX2,EN1,EVX1,FEZF2,FGF8,FOXA2,FOXB1,FOXD1,FOXG1,GATA4,GBX2,GREM1,GSX2,HES5,HOXA2,HOXA3,HOXA5,HOXB1,HOXB2,HOXC11,HOXC13,HOXC4,HOXD10,HOXD11,HOXD13,HOXD3,HOXD8,HOXD9,ISL1,LEF1,LHX2,LMX1B,MAFB,MEF2C,MNX1,MYF5,MYF6,NEUROD1,NKX2-1,NKX2-2,NKX6-1,NOG,NR2F2,OTX1,OTX2,PAX2,PAX3,PAX6,PAX7,PITX2,SFRP1,SIX3,SMARCD3,SOX1,SP8,TBR1,TBX18,TBX3,WNT1,ZIC3	regionalization	52	91.2553	GO
All	pos	50kb	GO Biological Process	GO Biological Process	GO:0051254	positive regulation of RNA metabolic process	2.73889e-91	2.8594e-87	5.39509e-89	2.91579	130.668	381	4899	0.381	0.077771	101	653	1136	chr10:101297115-101297117,chr10:102475671-102475673,chr10:102475792-102475794,chr10:102483855-102483857,chr10:102483869-102483871,chr10:102483881-102483883,chr10:102893924-102893926,chr10:103082679-103082681,chr10:131761022-131761024,chr10:131765661-131765663,chr10:131769570-131769572,chr10:23486791-23486793,chr10:23487402-23487404,chr11:118781263-118781265,chr11:2890449-2890451,chr11:31821063-31…	ASCL1,BARHL1,BARHL2,BCL9L,BTRC,CDKN1C,CEBPA,CELF4,DLX2,EBF1,EBF3,EN1,EN2,ESRRG,ETV1,EVX1,FEV,FEZF2,FOXA1,FOXA2,FOXD3,FZD2,GATA4,GDF6,GREM1,GSX1,HAND2,HES5,HOXA2,HOXA5,HOXB1,HOXC11,HOXC13,HOXD10,HOXD13,HOXD9,ISL1,LEF1,LHX2,LMO4,LMX1B,MAFB,MEF2C,MYF5,MYF6,NEUROD1,NEUROG2,NFIA,NHLH2,NKX2-1,NKX2-2,NKX2-3,NKX6-1,NOG,NR2F2,NR4A2,NR5A1,ONECUT1,ONECUT2,OSR2,OTX2,PAX2,PAX3,PAX5,PAX6,PAX7,PHOX2B,PITX2,POU3…	positive regulation of RNA metabolic process	53	90.5624	GO
All	pos	50kb	GO Biological Process	GO Biological Process	GO:0009987	cellular process	3.19424e-91	3.33479e-87	6.17554e-89	1.65816	469.193	778	17591	0.778	0.0442272	280	5094	13509	chr10:101297115-101297117,chr10:102475671-102475673,chr10:102475792-102475794,chr10:102483855-102483857,chr10:102483869-102483871,chr10:102483881-102483883,chr10:102809986-102809988,chr10:102893924-102893926,chr10:102977160-102977162,chr10:102977195-102977197,chr10:102984592-102984594,chr10:103082679-103082681,chr10:103411601-103411603,chr10:103530194-103530196,chr10:108923843-108923845,chr10:108…	ACTR5,ADRB1,AGAP3,ALDH1A2,ALG6,AMER2,ANK1,ARF6,ARHGEF1,ASCL1,ASIC2,ATP5EP2,ATP5G2,ATRNL1,BAI1,BAI3,BARHL1,BARHL2,BCL9L,BDNF,BHLHE22,BTRC,C1QL3,CADM3,CBLN1,CDH8,CDK18,CDK5R2,CDKN1C,CDX2,CEBPA,CELF4,CELF6,CHSY3,CTGF,CTNND2,DBX1,DCC,DLGAP3,DLX1,DLX2,DLX6,DMBX1,DRGX,DSCAM,EBF1,EBF3,EEF1A2,ELAVL4,EN1,EN2,EPN1,ESRP1,ESRRG,ETV1,EVX1,EXOSC2,EYA4,FBXL7,FBXW4,FEV,FEZF2,FGF14,FGF5,FGF8,FOXA1,FOXA2,FOXB1,FOX…	cellular process	54	90.4956	GO
All	pos	50kb	GO Biological Process	GO Biological Process	GO:0006139	nucleobase-containing compound metabolic process	1.01861e-90	1.06343e-86	1.93351e-88	2.10459	271.311	571	10172	0.571	0.0561345	163	1897	4482	chr10:101297115-101297117,chr10:102475671-102475673,chr10:102475792-102475794,chr10:102483855-102483857,chr10:102483869-102483871,chr10:102483881-102483883,chr10:102977160-102977162,chr10:102977195-102977197,chr10:102984592-102984594,chr10:118898999-118899001,chr10:124903433-124903435,chr10:131761022-131761024,chr10:131765661-131765663,chr10:131769570-131769572,chr10:23486791-23486793,chr10:23487…	ACTR5,AGAP3,ARF6,ASCL1,ATP5EP2,ATP5G2,BARHL1,BARHL2,BCL9L,BHLHE22,CDX2,CEBPA,CELF4,CELF6,CTGF,CTNND2,DMBX1,DRGX,EBF1,EBF3,EEF1A2,ELAVL4,ESRP1,ESRRG,ETV1,EXOSC2,EYA4,FEV,FEZF2,FOXA1,FOXA2,FOXB1,FOXD1,FOXD3,FOXG1,GATA4,GBX1,GBX2,GSX1,GSX2,HAAO,HAND2,HELT,HES5,HIC1,HMX2,HOXA2,HOXA3,HOXA5,HOXB1,HOXB2,HOXC11,HOXC13,HOXC4,HOXD1,HOXD10,HOXD11,HOXD12,HOXD13,HOXD3,HOXD4,HOXD8,HOXD9,LBX1,LEF1,LHX2,LHX8,LIN…	nucleobase-containing compound metabolic process	55	89.992	GO
All	pos	50kb	GO Biological Process	GO Biological Process	GO:0045893	positive regulation of transcription, DNA-dependent	1.03279e-90	1.07823e-86	1.92541e-88	2.94255	127.441	375	4778	0.375	0.0784847	99	628	1074	chr10:101297115-101297117,chr10:102475671-102475673,chr10:102475792-102475794,chr10:102483855-102483857,chr10:102483869-102483871,chr10:102483881-102483883,chr10:102893924-102893926,chr10:103082679-103082681,chr10:131761022-131761024,chr10:131765661-131765663,chr10:131769570-131769572,chr10:23486791-23486793,chr10:23487402-23487404,chr11:118781263-118781265,chr11:2890449-2890451,chr11:31821063-31…	ASCL1,BARHL1,BARHL2,BCL9L,BTRC,CDKN1C,CEBPA,DLX2,EBF1,EBF3,EN1,EN2,ESRRG,ETV1,EVX1,FEV,FEZF2,FOXA1,FOXA2,FOXD3,FZD2,GATA4,GDF6,GREM1,GSX1,HAND2,HES5,HOXA2,HOXA5,HOXB1,HOXC11,HOXC13,HOXD10,HOXD13,HOXD9,ISL1,LEF1,LHX2,LMO4,LMX1B,MAFB,MEF2C,MYF5,MYF6,NEUROD1,NEUROG2,NFIA,NHLH2,NKX2-1,NKX2-2,NKX2-3,NKX6-1,NOG,NR2F2,NR4A2,NR5A1,ONECUT1,ONECUT2,OSR2,OTX2,PAX2,PAX3,PAX5,PAX6,PAX7,PHOX2B,PITX2,POU3F1,POU…	positive regulation of transcription, DNA-dependent	56	89.986	GO
All	pos	50kb	GO Biological Process	GO Biological Process	GO:0044249	cellular biosynthetic process	1.32452e-90	1.3828e-86	2.42596e-88	2.15521	256.588	553	9620	0.553	0.0574844	155	1755	4115	chr10:101297115-101297117,chr10:102475671-102475673,chr10:102475792-102475794,chr10:102483855-102483857,chr10:102483869-102483871,chr10:102483881-102483883,chr10:102977160-102977162,chr10:102977195-102977197,chr10:102984592-102984594,chr10:118898999-118899001,chr10:124903433-124903435,chr10:131761022-131761024,chr10:131765661-131765663,chr10:131769570-131769572,chr10:23486791-23486793,chr10:23487…	ACTR5,ALDH1A2,ALG6,ANK1,ASCL1,ATP5EP2,ATP5G2,BARHL1,BARHL2,BCL9L,BHLHE22,CDX2,CEBPA,CHSY3,CTGF,CTNND2,DMBX1,DRGX,EBF1,EBF3,EEF1A2,ESRRG,ETV1,EYA4,FEV,FEZF2,FOXA1,FOXA2,FOXB1,FOXD1,FOXD3,FOXG1,GATA4,GBX1,GBX2,GSX1,GSX2,HAAO,HAND2,HAS2,HELT,HES5,HIC1,HMX2,HOXA2,HOXA3,HOXA5,HOXB1,HOXB2,HOXC11,HOXC13,HOXC4,HOXD1,HOXD10,HOXD11,HOXD12,HOXD13,HOXD3,HOXD4,HOXD8,HOXD9,LBX1,LEF1,LHX2,LHX8,LMO3,LMO4,LMX1B,M…	cellular biosynthetic process	57	89.8779	GO
All	pos	50kb	GO Biological Process	GO Biological Process	GO:1901576	organic substance biosynthetic process	3.49162e-90	3.64525e-86	6.28491e-88	2.14428	258.829	555	9704	0.555	0.0571929	156	1782	4205	chr10:101297115-101297117,chr10:102475671-102475673,chr10:102475792-102475794,chr10:102483855-102483857,chr10:102483869-102483871,chr10:102483881-102483883,chr10:102977160-102977162,chr10:102977195-102977197,chr10:102984592-102984594,chr10:118898999-118899001,chr10:124903433-124903435,chr10:131761022-131761024,chr10:131765661-131765663,chr10:131769570-131769572,chr10:23486791-23486793,chr10:23487…	ACTR5,ALDH1A2,ALG6,ANK1,ASCL1,ATP5EP2,ATP5G2,BARHL1,BARHL2,BCL9L,BHLHE22,CDX2,CEBPA,CHSY3,CTGF,CTNND2,DMBX1,DRGX,EBF1,EBF3,EEF1A2,ESRRG,ETV1,EYA4,FEV,FEZF2,FOXA1,FOXA2,FOXB1,FOXD1,FOXD3,FOXG1,GATA4,GBX1,GBX2,GPC6,GSX1,GSX2,HAAO,HAND2,HAS2,HELT,HES5,HIC1,HMX2,HOXA2,HOXA3,HOXA5,HOXB1,HOXB2,HOXC11,HOXC13,HOXC4,HOXD1,HOXD10,HOXD11,HOXD12,HOXD13,HOXD3,HOXD4,HOXD8,HOXD9,LBX1,LEF1,LHX2,LHX8,LMO3,LMO4,LM…	organic substance biosynthetic process	58	89.457	GO
All	pos	50kb	GO Biological Process	GO Biological Process	GO:0009058	biosynthetic process	6.13681e-90	6.40683e-86	1.0859e-87	2.13844	260.002	556	9748	0.556	0.0570373	157	1803	4276	chr10:101297115-101297117,chr10:102475671-102475673,chr10:102475792-102475794,chr10:102483855-102483857,chr10:102483869-102483871,chr10:102483881-102483883,chr10:102977160-102977162,chr10:102977195-102977197,chr10:102984592-102984594,chr10:118898999-118899001,chr10:124903433-124903435,chr10:131761022-131761024,chr10:131765661-131765663,chr10:131769570-131769572,chr10:23486791-23486793,chr10:23487…	ACTR5,ALDH1A2,ALG6,ANK1,ASCL1,ATP5EP2,ATP5G2,BARHL1,BARHL2,BCL9L,BHLHE22,CDX2,CEBPA,CHSY3,CTGF,CTNND2,DMBX1,DRGX,EBF1,EBF3,EEF1A2,ESRRG,ETV1,EYA4,FEV,FEZF2,FOXA1,FOXA2,FOXB1,FOXD1,FOXD3,FOXG1,GATA4,GBX1,GBX2,GPC6,GSX1,GSX2,HAAO,HAND2,HAS2,HELT,HES5,HIC1,HMX2,HOXA2,HOXA3,HOXA5,HOXB1,HOXB2,HOXC11,HOXC13,HOXC4,HOXD1,HOXD10,HOXD11,HOXD12,HOXD13,HOXD3,HOXD4,HOXD8,HOXD9,LBX1,LEF1,LHX2,LHX8,LMO3,LMO4,LM…	biosynthetic process	59	89.2121	GO
All	pos	50kb	GO Biological Process	GO Biological Process	GO:0046483	heterocycle metabolic process	1.81832e-89	1.89833e-85	3.16388e-87	2.08491	274.832	573	10304	0.573	0.0556095	165	1950	4656	chr10:101297115-101297117,chr10:102475671-102475673,chr10:102475792-102475794,chr10:102483855-102483857,chr10:102483869-102483871,chr10:102483881-102483883,chr10:102977160-102977162,chr10:102977195-102977197,chr10:102984592-102984594,chr10:118898999-118899001,chr10:124903433-124903435,chr10:131761022-131761024,chr10:131765661-131765663,chr10:131769570-131769572,chr10:23486791-23486793,chr10:23487…	ACTR5,AGAP3,ANK1,ARF6,ASCL1,ATP5EP2,ATP5G2,BARHL1,BARHL2,BCL9L,BHLHE22,CDX2,CEBPA,CELF4,CELF6,CTGF,CTNND2,DMBX1,DRGX,EBF1,EBF3,EEF1A2,ELAVL4,ESRP1,ESRRG,ETV1,EXOSC2,EYA4,FEV,FEZF2,FOXA1,FOXA2,FOXB1,FOXD1,FOXD3,FOXG1,GATA4,GBX1,GBX2,GSX1,GSX2,HAAO,HAND2,HELT,HES5,HIC1,HMX2,HOXA2,HOXA3,HOXA5,HOXB1,HOXB2,HOXC11,HOXC13,HOXC4,HOXD1,HOXD10,HOXD11,HOXD12,HOXD13,HOXD3,HOXD4,HOXD8,HOXD9,LBX1,LEF1,LHX2,LHX…	heterocycle metabolic process	60	88.7403	GO
All	pos	50kb	GO Biological Process	GO Biological Process	GO:0030900	forebrain development	2.54403e-89	2.65596e-85	4.35404e-87	4.39586	55.0517	242	2064	0.242	0.117248	47	193	304	chr10:103530194-103530196,chr11:31821063-31821065,chr11:31821076-31821078,chr11:31821185-31821187,chr11:31822378-31822380,chr11:31823228-31823230,chr11:31823251-31823253,chr11:31824340-31824342,chr11:31825750-31825752,chr11:31825755-31825757,chr11:31825796-31825798,chr11:31843387-31843389,chr11:31843420-31843422,chr11:31843912-31843914,chr12:103355320-103355322,chr12:103355954-103355956,chr12:115…	ALDH1A2,ASCL1,BHLHE22,CDK5R2,DLX1,DLX2,FEZF2,FGF8,FOXB1,FOXG1,GBX2,GSX1,GSX2,HES5,ISL1,LEF1,LHX2,LHX8,MEF2C,NEUROD1,NEUROG2,NKX2-1,NOG,NR2E1,NR2F1,NR2F2,NR4A2,OTP,OTX1,OTX2,PAX6,PITX2,POU3F1,POU3F2,POU3F3,POU4F1,PRDM8,PROX1,SALL1,SIX3,SOX1,SOX2,TBX3,TFAP2A,UNCX,WNT1,ZIC5	forebrain development	61	88.5945	GO
All	pos	50kb	GO Biological Process	GO Biological Process	GO:0006725	cellular aromatic compound metabolic process	4.15931e-89	4.34232e-85	7.00374e-87	2.08087	275.365	573	10324	0.573	0.0555017	165	1959	4669	chr10:101297115-101297117,chr10:102475671-102475673,chr10:102475792-102475794,chr10:102483855-102483857,chr10:102483869-102483871,chr10:102483881-102483883,chr10:102977160-102977162,chr10:102977195-102977197,chr10:102984592-102984594,chr10:118898999-118899001,chr10:124903433-124903435,chr10:131761022-131761024,chr10:131765661-131765663,chr10:131769570-131769572,chr10:23486791-23486793,chr10:23487…	ACTR5,AGAP3,ANK1,ARF6,ASCL1,ATP5EP2,ATP5G2,BARHL1,BARHL2,BCL9L,BHLHE22,CDX2,CEBPA,CELF4,CELF6,CTGF,CTNND2,DMBX1,DRGX,EBF1,EBF3,EEF1A2,ELAVL4,ESRP1,ESRRG,ETV1,EXOSC2,EYA4,FEV,FEZF2,FOXA1,FOXA2,FOXB1,FOXD1,FOXD3,FOXG1,GATA4,GBX1,GBX2,GSX1,GSX2,HAAO,HAND2,HELT,HES5,HIC1,HMX2,HOXA2,HOXA3,HOXA5,HOXB1,HOXB2,HOXC11,HOXC13,HOXC4,HOXD1,HOXD10,HOXD11,HOXD12,HOXD13,HOXD3,HOXD4,HOXD8,HOXD9,LBX1,LEF1,LHX2,LHX…	cellular aromatic compound metabolic process	62	88.381	GO
All	pos	50kb	GO Biological Process	GO Biological Process	GO:0010628	positive regulation of gene expression	5.91459e-89	6.17484e-85	9.80133e-87	2.86434	133.015	381	4987	0.381	0.0763986	104	678	1165	chr10:101297115-101297117,chr10:102475671-102475673,chr10:102475792-102475794,chr10:102483855-102483857,chr10:102483869-102483871,chr10:102483881-102483883,chr10:102893924-102893926,chr10:103082679-103082681,chr10:103530194-103530196,chr10:131761022-131761024,chr10:131765661-131765663,chr10:131769570-131769572,chr10:23486791-23486793,chr10:23487402-23487404,chr11:118781263-118781265,chr11:2890449…	ALDH1A2,ASCL1,BARHL1,BARHL2,BCL9L,BTRC,CDKN1C,CEBPA,CTGF,DLX2,EBF1,EBF3,EN1,EN2,ESRRG,ETV1,EVX1,FEV,FEZF2,FGF8,FOXA1,FOXA2,FOXD1,FOXD3,FZD2,GATA4,GDF6,GREM1,GSX1,HAND2,HES5,HOXA2,HOXA5,HOXB1,HOXC11,HOXC13,HOXD10,HOXD13,HOXD3,HOXD9,ISL1,LEF1,LHX2,LMO4,LMX1B,MAFB,MEF2C,MYF5,MYF6,NEUROD1,NEUROG2,NFIA,NHLH2,NKX2-1,NKX2-2,NKX2-3,NKX6-1,NOG,NR2F2,NR4A2,NR5A1,ONECUT1,ONECUT2,OSR2,OTX2,PAX2,PAX3,PAX5,PAX…	positive regulation of gene expression	63	88.2281	GO
All	pos	50kb	GO Biological Process	GO Biological Process	GO:0045935	positive regulation of nucleobase-containing compound metabolic process	8.88751e-89	9.27856e-85	1.44977e-86	2.84796	134.482	383	5042	0.383	0.0759619	102	705	1273	chr10:101297115-101297117,chr10:102475671-102475673,chr10:102475792-102475794,chr10:102483855-102483857,chr10:102483869-102483871,chr10:102483881-102483883,chr10:102893924-102893926,chr10:103082679-103082681,chr10:115804577-115804579,chr10:115804967-115804969,chr10:131761022-131761024,chr10:131765661-131765663,chr10:131769570-131769572,chr10:23486791-23486793,chr10:23487402-23487404,chr11:1187812…	ADRB1,ASCL1,BARHL1,BARHL2,BCL9L,BTRC,CDKN1C,CEBPA,CELF4,DLX2,EBF1,EBF3,EN1,EN2,ESRRG,ETV1,EVX1,FEV,FEZF2,FOXA1,FOXA2,FOXD3,FZD2,GATA4,GDF6,GREM1,GSX1,HAND2,HES5,HOXA2,HOXA5,HOXB1,HOXC11,HOXC13,HOXD10,HOXD13,HOXD9,ISL1,LEF1,LHX2,LMO4,LMX1B,MAFB,MEF2C,MYF5,MYF6,NEUROD1,NEUROG2,NFIA,NHLH2,NKX2-1,NKX2-2,NKX2-3,NKX6-1,NOG,NR2F2,NR4A2,NR5A1,ONECUT1,ONECUT2,OSR2,OTX2,PAX2,PAX3,PAX5,PAX6,PAX7,PHOX2B,PITX…	positive regulation of nucleobase-containing compound metabolic process	64	88.0512	GO
All	pos	50kb	GO Biological Process	GO Biological Process	GO:0051173	positive regulation of nitrogen compound metabolic process	3.94961e-88	4.12339e-84	6.34368e-86	2.83391	135.149	383	5067	0.383	0.0755871	102	714	1300	chr10:101297115-101297117,chr10:102475671-102475673,chr10:102475792-102475794,chr10:102483855-102483857,chr10:102483869-102483871,chr10:102483881-102483883,chr10:102893924-102893926,chr10:103082679-103082681,chr10:115804577-115804579,chr10:115804967-115804969,chr10:131761022-131761024,chr10:131765661-131765663,chr10:131769570-131769572,chr10:23486791-23486793,chr10:23487402-23487404,chr11:1187812…	ADRB1,ASCL1,BARHL1,BARHL2,BCL9L,BTRC,CDKN1C,CEBPA,CELF4,DLX2,EBF1,EBF3,EN1,EN2,ESRRG,ETV1,EVX1,FEV,FEZF2,FOXA1,FOXA2,FOXD3,FZD2,GATA4,GDF6,GREM1,GSX1,HAND2,HES5,HOXA2,HOXA5,HOXB1,HOXC11,HOXC13,HOXD10,HOXD13,HOXD9,ISL1,LEF1,LHX2,LMO4,LMX1B,MAFB,MEF2C,MYF5,MYF6,NEUROD1,NEUROG2,NFIA,NHLH2,NKX2-1,NKX2-2,NKX2-3,NKX6-1,NOG,NR2F2,NR4A2,NR5A1,ONECUT1,ONECUT2,OSR2,OTX2,PAX2,PAX3,PAX5,PAX6,PAX7,PHOX2B,PITX…	positive regulation of nitrogen compound metabolic process	65	87.4034	GO
All	pos	50kb	GO Biological Process	GO Biological Process	GO:0034641	cellular nitrogen compound metabolic process	1.81157e-87	1.89128e-83	2.86557e-85	2.06249	277.819	573	10416	0.573	0.0550115	165	2016	4862	chr10:101297115-101297117,chr10:102475671-102475673,chr10:102475792-102475794,chr10:102483855-102483857,chr10:102483869-102483871,chr10:102483881-102483883,chr10:102977160-102977162,chr10:102977195-102977197,chr10:102984592-102984594,chr10:118898999-118899001,chr10:124903433-124903435,chr10:131761022-131761024,chr10:131765661-131765663,chr10:131769570-131769572,chr10:23486791-23486793,chr10:23487…	ACTR5,AGAP3,ANK1,ARF6,ASCL1,ATP5EP2,ATP5G2,BARHL1,BARHL2,BCL9L,BHLHE22,CDX2,CEBPA,CELF4,CELF6,CTGF,CTNND2,DMBX1,DRGX,EBF1,EBF3,EEF1A2,ELAVL4,ESRP1,ESRRG,ETV1,EXOSC2,EYA4,FEV,FEZF2,FOXA1,FOXA2,FOXB1,FOXD1,FOXD3,FOXG1,GATA4,GBX1,GBX2,GSX1,GSX2,HAAO,HAND2,HELT,HES5,HIC1,HMX2,HOXA2,HOXA3,HOXA5,HOXB1,HOXB2,HOXC11,HOXC13,HOXC4,HOXD1,HOXD10,HOXD11,HOXD12,HOXD13,HOXD3,HOXD4,HOXD8,HOXD9,LBX1,LEF1,LHX2,LHX…	cellular nitrogen compound metabolic process	66	86.7419	GO
All	pos	50kb	GO Biological Process	GO Biological Process	GO:1901360	organic cyclic compound metabolic process	2.50901e-87	2.6194e-83	3.90956e-85	2.06091	278.033	573	10424	0.573	0.0549693	165	2022	4887	chr10:101297115-101297117,chr10:102475671-102475673,chr10:102475792-102475794,chr10:102483855-102483857,chr10:102483869-102483871,chr10:102483881-102483883,chr10:102977160-102977162,chr10:102977195-102977197,chr10:102984592-102984594,chr10:118898999-118899001,chr10:124903433-124903435,chr10:131761022-131761024,chr10:131765661-131765663,chr10:131769570-131769572,chr10:23486791-23486793,chr10:23487…	ACTR5,AGAP3,ANK1,ARF6,ASCL1,ATP5EP2,ATP5G2,BARHL1,BARHL2,BCL9L,BHLHE22,CDX2,CEBPA,CELF4,CELF6,CTGF,CTNND2,DMBX1,DRGX,EBF1,EBF3,EEF1A2,ELAVL4,ESRP1,ESRRG,ETV1,EXOSC2,EYA4,FEV,FEZF2,FOXA1,FOXA2,FOXB1,FOXD1,FOXD3,FOXG1,GATA4,GBX1,GBX2,GSX1,GSX2,HAAO,HAND2,HELT,HES5,HIC1,HMX2,HOXA2,HOXA3,HOXA5,HOXB1,HOXB2,HOXC11,HOXC13,HOXC4,HOXD1,HOXD10,HOXD11,HOXD12,HOXD13,HOXD3,HOXD4,HOXD8,HOXD9,LBX1,LEF1,LHX2,LHX…	organic cyclic compound metabolic process	67	86.6005	GO
All	pos	50kb	GO Biological Process	GO Biological Process	GO:0010557	positive regulation of macromolecule biosynthetic process	3.04342e-86	3.17733e-82	4.67255e-84	2.82973	133.228	377	4995	0.377	0.0754755	101	710	1268	chr10:101297115-101297117,chr10:102475671-102475673,chr10:102475792-102475794,chr10:102483855-102483857,chr10:102483869-102483871,chr10:102483881-102483883,chr10:102893924-102893926,chr10:103082679-103082681,chr10:131761022-131761024,chr10:131765661-131765663,chr10:131769570-131769572,chr10:23486791-23486793,chr10:23487402-23487404,chr11:118781263-118781265,chr11:2890449-2890451,chr11:31821063-31…	ASCL1,BARHL1,BARHL2,BCL9L,BTRC,CDKN1C,CEBPA,CTGF,DLX2,EBF1,EBF3,EN1,EN2,ESRRG,ETV1,EVX1,FEV,FEZF2,FOXA1,FOXA2,FOXD3,FZD2,GATA4,GDF6,GREM1,GSX1,HAND2,HES5,HOXA2,HOXA5,HOXB1,HOXC11,HOXC13,HOXD10,HOXD13,HOXD9,ISL1,LEF1,LHX2,LMO4,LMX1B,MAFB,MEF2C,MYF5,MYF6,NEUROD1,NEUROG2,NFIA,NHLH2,NKX2-1,NKX2-2,NKX2-3,NKX6-1,NOG,NR2F2,NR4A2,NR5A1,ONECUT1,ONECUT2,OSR2,OTX2,PAX2,PAX3,PAX5,PAX6,PAX7,PHOX2B,PITX2,POU3F…	positive regulation of macromolecule biosynthetic process	68	85.5166	GO
All	pos	50kb	GO Biological Process	GO Biological Process	GO:0048522	positive regulation of cellular process	4.31305e-86	4.50282e-82	6.52583e-84	2.31063	210.765	487	7902	0.487	0.06163	148	1563	3308	chr10:101297115-101297117,chr10:102475671-102475673,chr10:102475792-102475794,chr10:102483855-102483857,chr10:102483869-102483871,chr10:102483881-102483883,chr10:102893924-102893926,chr10:103082679-103082681,chr10:103411601-103411603,chr10:103530194-103530196,chr10:115804577-115804579,chr10:115804967-115804969,chr10:124903433-124903435,chr10:131761022-131761024,chr10:131765661-131765663,chr10:131…	ADRB1,ALDH1A2,ARF6,ASCL1,ASIC2,BARHL1,BARHL2,BCL9L,BDNF,BTRC,CBLN1,CDK5R2,CDKN1C,CDX2,CEBPA,CELF4,CTGF,DCC,DLX2,DLX6,DSCAM,EBF1,EBF3,EN1,EN2,ESRRG,ETV1,EVX1,EXOSC2,FBXW4,FEV,FEZF2,FGF5,FGF8,FOXA1,FOXA2,FOXD1,FOXD3,FOXG1,FZD2,GATA4,GDF6,GLRA1,GREM1,GRM4,GSX1,HAND2,HAS2,HES5,HIC1,HMX2,HOXA2,HOXA3,HOXA5,HOXB1,HOXC11,HOXC13,HOXD10,HOXD11,HOXD13,HOXD3,HOXD9,HSPA2,ISL1,LEF1,LHX2,LMO4,LMX1B,MAB21L1,MAB2…	positive regulation of cellular process	69	85.3652	GO
All	pos	50kb	GO Biological Process	GO Biological Process	GO:0031328	positive regulation of cellular biosynthetic process	1.65401e-85	1.72678e-81	2.46683e-83	2.80744	134.642	378	5048	0.378	0.0748811	101	737	1357	chr10:101297115-101297117,chr10:102475671-102475673,chr10:102475792-102475794,chr10:102483855-102483857,chr10:102483869-102483871,chr10:102483881-102483883,chr10:102893924-102893926,chr10:103082679-103082681,chr10:115804577-115804579,chr10:115804967-115804969,chr10:131761022-131761024,chr10:131765661-131765663,chr10:131769570-131769572,chr10:23486791-23486793,chr10:23487402-23487404,chr11:1187812…	ADRB1,ASCL1,BARHL1,BARHL2,BCL9L,BTRC,CDKN1C,CEBPA,DLX2,EBF1,EBF3,EN1,EN2,ESRRG,ETV1,EVX1,FEV,FEZF2,FOXA1,FOXA2,FOXD3,FZD2,GATA4,GDF6,GREM1,GSX1,HAND2,HES5,HOXA2,HOXA5,HOXB1,HOXC11,HOXC13,HOXD10,HOXD13,HOXD9,ISL1,LEF1,LHX2,LMO4,LMX1B,MAFB,MEF2C,MYF5,MYF6,NEUROD1,NEUROG2,NFIA,NHLH2,NKX2-1,NKX2-2,NKX2-3,NKX6-1,NOG,NR2F2,NR4A2,NR5A1,ONECUT1,ONECUT2,OSR2,OTX2,PAX2,PAX3,PAX5,PAX6,PAX7,PHOX2B,PITX2,POU3…	positive regulation of cellular biosynthetic process	70	84.7815	GO
All	pos	50kb	GO Biological Process	GO Biological Process	GO:0009790	embryo development	2.36885e-85	2.47308e-81	3.4832e-83	3.08768	109.143	337	4092	0.337	0.0823558	95	535	946	chr10:102475671-102475673,chr10:102475792-102475794,chr10:102483855-102483857,chr10:102483869-102483871,chr10:102483881-102483883,chr10:102977160-102977162,chr10:102977195-102977197,chr10:102984592-102984594,chr10:103411601-103411603,chr10:103530194-103530196,chr10:124903433-124903435,chr10:23486791-23486793,chr10:23487402-23487404,chr10:83635299-83635301,chr10:83635374-83635376,chr11:31821063-31…	ALDH1A2,CDX2,CEBPA,CELF4,DLX1,DLX2,DLX6,EN1,EPN1,EVX1,EYA4,FBXW4,FGF8,FOXA1,FOXA2,FOXB1,FOXD3,FOXG1,FZD2,GATA4,GBX2,GREM1,HAND2,HES5,HMX2,HOXA2,HOXA3,HOXA5,HOXB1,HOXB2,HOXC11,HOXC4,HOXD1,HOXD10,HOXD11,HOXD12,HOXD13,HOXD3,HOXD8,HOXD9,ISL1,KIAA1715,LBX1,LEF1,LHX2,LMO4,LMX1B,MAB21L1,MAB21L2,MAFB,MEF2C,MNX1,MSX1,MYF5,MYF6,NEUROD1,NOG,NR2F2,NRG3,NTN1,OSR2,OTX1,OTX2,PAX2,PAX3,PAX6,PAX7,PITX2,POU4F3,PRO…	embryo development	71	84.6255	GO
All	pos	50kb	GO Biological Process	GO Biological Process	GO:0009891	positive regulation of biosynthetic process	2.44168e-85	2.54911e-81	3.54044e-83	2.79769	135.469	379	5079	0.379	0.074621	102	749	1380	chr10:101297115-101297117,chr10:102475671-102475673,chr10:102475792-102475794,chr10:102483855-102483857,chr10:102483869-102483871,chr10:102483881-102483883,chr10:102893924-102893926,chr10:103082679-103082681,chr10:115804577-115804579,chr10:115804967-115804969,chr10:131761022-131761024,chr10:131765661-131765663,chr10:131769570-131769572,chr10:23486791-23486793,chr10:23487402-23487404,chr11:1187812…	ADRB1,ASCL1,BARHL1,BARHL2,BCL9L,BTRC,CDKN1C,CEBPA,CTGF,DLX2,EBF1,EBF3,EN1,EN2,ESRRG,ETV1,EVX1,FEV,FEZF2,FOXA1,FOXA2,FOXD3,FZD2,GATA4,GDF6,GREM1,GSX1,HAND2,HES5,HOXA2,HOXA5,HOXB1,HOXC11,HOXC13,HOXD10,HOXD13,HOXD9,ISL1,LEF1,LHX2,LMO4,LMX1B,MAFB,MEF2C,MYF5,MYF6,NEUROD1,NEUROG2,NFIA,NHLH2,NKX2-1,NKX2-2,NKX2-3,NKX6-1,NOG,NR2F2,NR4A2,NR5A1,ONECUT1,ONECUT2,OSR2,OTX2,PAX2,PAX3,PAX5,PAX6,PAX7,PHOX2B,PITX2…	positive regulation of biosynthetic process	72	84.6123	GO
All	pos	50kb	GO Biological Process	GO Biological Process	GO:0009887	organ morphogenesis	3.49381e-85	3.64753e-81	4.99662e-83	3.27056	96.3139	315	3611	0.315	0.0872335	95	451	767	chr10:101297115-101297117,chr10:102475671-102475673,chr10:102475792-102475794,chr10:102483855-102483857,chr10:102483869-102483871,chr10:102483881-102483883,chr10:102893924-102893926,chr10:102977160-102977162,chr10:102977195-102977197,chr10:102984592-102984594,chr10:103530194-103530196,chr10:124903433-124903435,chr10:23486791-23486793,chr10:23487402-23487404,chr11:31821063-31821065,chr11:31821076-…	ALDH1A2,BHLHE22,CDX2,CTGF,DLX1,DLX2,DLX6,DSCAM,EYA4,FGF8,FOXA1,FOXA2,FOXG1,FZD2,GATA4,GBX2,GREM1,GSX2,HAND2,HAS2,HCN1,HES5,HMX2,HOXA2,HOXA3,HOXA5,HOXB1,HOXB2,HOXC11,HOXC13,HOXC4,HOXD10,HOXD11,HOXD13,HOXD3,HOXD8,HOXD9,ISL1,LBX1,LEF1,LHX8,LHX9,MAFB,MEF2C,MSX1,MYF5,MYF6,NEUROD1,NKX2-1,NKX2-3,NKX6-1,NOG,NTN1,ONECUT2,OSR2,OTX1,OTX2,PAX2,PAX3,PAX5,PAX6,PAX7,PITX2,POU4F1,POU4F3,PROX1,PRRX1,PTF1A,RARA,SA…	organ morphogenesis	73	84.4567	GO
All	pos	50kb	GO Biological Process	GO Biological Process	GO:0044763	single-organism cellular process	3.55779e-85	3.71433e-81	5.01937e-83	1.78447	384.429	686	14413	0.686	0.0475959	231	3909	10112	chr10:101297115-101297117,chr10:102475671-102475673,chr10:102475792-102475794,chr10:102483855-102483857,chr10:102483869-102483871,chr10:102483881-102483883,chr10:102809986-102809988,chr10:102893924-102893926,chr10:102977160-102977162,chr10:102977195-102977197,chr10:102984592-102984594,chr10:103082679-103082681,chr10:103411601-103411603,chr10:103530194-103530196,chr10:108923843-108923845,chr10:108…	ACTR5,ADRB1,AGAP3,ALDH1A2,AMER2,ANK1,ARF6,ARHGEF1,ASCL1,ASIC2,ATP5EP2,ATP5G2,ATRNL1,BAI1,BAI3,BARHL1,BARHL2,BCL9L,BDNF,BHLHE22,BTRC,C1QL3,CADM3,CBLN1,CDH8,CDK18,CDK5R2,CDKN1C,CDX2,CEBPA,CELF4,CTGF,CTNND2,DBX1,DCC,DLGAP3,DLX1,DLX2,DLX6,DRGX,DSCAM,EN1,EN2,EPN1,ESRRG,ETV1,EVX1,EYA4,FBXL7,FBXW4,FEV,FEZF2,FGF14,FGF5,FGF8,FOXA1,FOXA2,FOXB1,FOXD3,FOXG1,FZD2,GABRA1,GATA4,GBX2,GDF6,GJD3,GLRA1,GPC6,GREM1,G…	single-organism cellular process	74	84.4488	GO
All	pos	50kb	GO Biological Process	GO Biological Process	GO:0045944	positive regulation of transcription from RNA polymerase II promoter	2.0115e-84	2.10001e-80	2.80001e-82	3.18618	101.062	322	3789	0.322	0.0849828	82	459	767	chr10:101297115-101297117,chr10:102475671-102475673,chr10:102475792-102475794,chr10:102483855-102483857,chr10:102483869-102483871,chr10:102483881-102483883,chr10:102893924-102893926,chr10:23486791-23486793,chr10:23487402-23487404,chr11:118781263-118781265,chr11:31821063-31821065,chr11:31821076-31821078,chr11:31821185-31821187,chr11:31822378-31822380,chr11:31823228-31823230,chr11:31823251-31823253…	ASCL1,BARHL1,BARHL2,BCL9L,CEBPA,DLX2,EN1,EN2,EVX1,FOXA1,FOXA2,FOXD3,GATA4,GREM1,GSX1,HAND2,HES5,HOXA2,HOXA5,HOXB1,HOXC11,HOXC13,HOXD10,HOXD13,HOXD9,ISL1,LEF1,LHX2,LMO4,LMX1B,MAFB,MEF2C,MYF5,MYF6,NEUROD1,NEUROG2,NFIA,NHLH2,NKX2-1,NKX2-2,NKX2-3,NKX6-1,NOG,NR4A2,NR5A1,ONECUT1,ONECUT2,OSR2,OTX2,PAX2,PAX3,PAX5,PAX6,PAX7,PHOX2B,PITX2,POU3F1,POU3F2,POU3F3,POU4F1,POU4F2,PROX1,PTF1A,RARA,SALL1,SATB2,SHOX2…	positive regulation of transcription from RNA polymerase II promoter	75	83.6965	GO
All	pos	50kb	GO Biological Process	GO Biological Process	GO:0006807	nitrogen compound metabolic process	4.00854e-84	4.18491e-80	5.50646e-82	2.01498	286.354	577	10736	0.577	0.0537444	168	2170	5277	chr10:101297115-101297117,chr10:102475671-102475673,chr10:102475792-102475794,chr10:102483855-102483857,chr10:102483869-102483871,chr10:102483881-102483883,chr10:102977160-102977162,chr10:102977195-102977197,chr10:102984592-102984594,chr10:118898999-118899001,chr10:124903433-124903435,chr10:131761022-131761024,chr10:131765661-131765663,chr10:131769570-131769572,chr10:23486791-23486793,chr10:23487…	ACTR5,AGAP3,ANK1,ARF6,ASCL1,ATP5EP2,ATP5G2,BARHL1,BARHL2,BCL9L,BHLHE22,CDX2,CEBPA,CELF4,CELF6,CHSY3,CTGF,CTNND2,DMBX1,DRGX,EBF1,EBF3,EEF1A2,ELAVL4,ESRP1,ESRRG,ETV1,EXOSC2,EYA4,FEV,FEZF2,FOXA1,FOXA2,FOXB1,FOXD1,FOXD3,FOXG1,GATA4,GBX1,GBX2,GPC6,GSX1,GSX2,HAAO,HAND2,HAS2,HELT,HES5,HIC1,HMX2,HOXA2,HOXA3,HOXA5,HOXB1,HOXB2,HOXC11,HOXC13,HOXC4,HOXD1,HOXD10,HOXD11,HOXD12,HOXD13,HOXD3,HOXD4,HOXD8,HOXD9,LB…	nitrogen compound metabolic process	76	83.397	GO
All	pos	50kb	GO Biological Process	GO Biological Process	GO:0048666	neuron development	7.47663e-82	7.8056e-78	1.01372e-79	3.87795	65.2406	253	2446	0.253	0.103434	59	377	723	chr10:102475671-102475673,chr10:102475792-102475794,chr10:102483855-102483857,chr10:102483869-102483871,chr10:102483881-102483883,chr10:118898999-118899001,chr10:50604203-50604205,chr10:50604215-50604217,chr10:50604257-50604259,chr10:50604568-50604570,chr11:27740041-27740043,chr11:27742029-27742031,chr11:27743974-27743976,chr11:2890449-2890451,chr11:31821063-31821065,chr11:31821076-31821078,chr11…	ANK1,ASCL1,BAI1,BDNF,BHLHE22,CDKN1C,DCC,DRGX,DSCAM,EN1,EN2,ETV1,FEV,FEZF2,FOXB1,FOXD3,FOXG1,FZD2,GBX2,GRIN3A,HAND2,HCN1,HOXA2,HOXD10,HOXD9,ISL1,KCNQ2,LHX2,LHX8,LHX9,LMX1B,MEF2C,MNX1,NEUROD2,NEUROG2,NKX2-1,NKX2-8,NOG,NR2E1,NR4A2,NRXN1,NTN1,ONECUT2,OTX2,PAX2,PAX6,PHOX2B,POU4F1,POU4F2,POU4F3,PRDM8,RASGRF1,SLITRK1,SOX1,TBR1,TFAP2A,VAX1,VEGFA,ZIC2	neuron development	77	81.1263	GO
All	pos	50kb	GO Biological Process	GO Biological Process	GO:0045595	regulation of cell differentiation	1.02322e-81	1.06824e-77	1.36954e-79	3.05394	107.73	329	4039	0.329	0.0814558	79	601	1138	chr10:102475671-102475673,chr10:102475792-102475794,chr10:102483855-102483857,chr10:102483869-102483871,chr10:102483881-102483883,chr10:102977160-102977162,chr10:102977195-102977197,chr10:102984592-102984594,chr10:115804577-115804579,chr10:115804967-115804969,chr10:118898999-118899001,chr11:118781263-118781265,chr11:27740041-27740043,chr11:27742029-27742031,chr11:27743974-27743976,chr11:31821063-…	ADRB1,ARF6,ARHGEF1,ASCL1,BARHL2,BCL9L,BDNF,CDX2,CEBPA,CTGF,DCC,DLX1,DLX2,DSCAM,FEZF2,FOXA1,FOXA2,FOXG1,GATA4,GDF6,GREM1,HAND2,HES5,HOXA2,HOXA5,HOXD11,HOXD3,ISL1,KIAA1715,LBX1,LEF1,LMO4,MAFB,MEF2C,MYF5,MYF6,NEUROD1,NEUROD2,NEUROG2,NKX2-1,NKX2-2,NKX6-1,NOG,NR2E1,NTN1,OTP,PAX2,PAX6,PAX7,PHOX2B,POU3F2,POU4F1,POU4F2,PRDM16,PROX1,RARA,SALL1,SEZ6,SFRP1,SHOX2,SIX1,SIX2,SKOR2,SMARCD3,SOX2,SOX5,SPI1,TBR1,T…	regulation of cell differentiation	78	80.99	GO
All	pos	50kb	GO Biological Process	GO Biological Process	GO:0048598	embryonic morphogenesis	4.91906e-81	5.13549e-77	6.50063e-79	3.51883	79.0035	278	2962	0.278	0.0938555	73	325	508	chr10:102475671-102475673,chr10:102475792-102475794,chr10:102483855-102483857,chr10:102483869-102483871,chr10:102483881-102483883,chr10:102977160-102977162,chr10:102977195-102977197,chr10:102984592-102984594,chr10:103411601-103411603,chr10:103530194-103530196,chr10:124903433-124903435,chr11:31821063-31821065,chr11:31821076-31821078,chr11:31821185-31821187,chr11:31822378-31822380,chr11:31823228-31…	ALDH1A2,DLX2,DLX6,EN1,EYA4,FBXW4,FGF8,FOXA2,FOXG1,FZD2,GATA4,GBX2,GREM1,HAND2,HES5,HMX2,HOXA2,HOXA3,HOXA5,HOXB1,HOXB2,HOXC11,HOXC4,HOXD10,HOXD11,HOXD12,HOXD13,HOXD3,HOXD9,KIAA1715,LBX1,LEF1,LHX2,LMO4,MAB21L2,MAFB,MEF2C,MSX1,MYF5,NEUROD1,NOG,NTN1,OSR2,OTX1,OTX2,PAX2,PAX3,PAX6,PITX2,POU4F3,PROX1,PRRX1,SALL1,SATB2,SFRP1,SHOX2,SIX1,SIX2,SOX2,SP8,SP9,TBX15,TBX18,TBX3,TBX4,TFAP2A,TWIST1,TWIST2,WNT1,ZIC…	embryonic morphogenesis	79	80.3081	GO
All	pos	50kb	GO Biological Process	GO Biological Process	GO:0048518	positive regulation of biological process	1.99267e-78	2.08034e-74	2.60043e-76	2.18733	224.475	491	8416	0.491	0.0583412	152	1718	3709	chr10:101297115-101297117,chr10:102475671-102475673,chr10:102475792-102475794,chr10:102483855-102483857,chr10:102483869-102483871,chr10:102483881-102483883,chr10:102893924-102893926,chr10:103082679-103082681,chr10:103411601-103411603,chr10:103530194-103530196,chr10:115804577-115804579,chr10:115804967-115804969,chr10:124903433-124903435,chr10:131761022-131761024,chr10:131765661-131765663,chr10:131…	ADRB1,ALDH1A2,ARF6,ASCL1,ASIC2,BARHL1,BARHL2,BCL9L,BDNF,BTRC,CBLN1,CDK5R2,CDKN1C,CDX2,CEBPA,CELF4,CTGF,DCC,DLX2,DLX6,DSCAM,EBF1,EBF3,EN1,EN2,ESRRG,ETV1,EVX1,EXOSC2,FBXW4,FEV,FEZF2,FGF14,FGF5,FGF8,FOXA1,FOXA2,FOXD1,FOXD3,FOXG1,FZD2,GATA4,GDF6,GLRA1,GREM1,GRM4,GSX1,HAND2,HAS2,HES5,HIC1,HMX2,HOXA2,HOXA3,HOXA5,HOXB1,HOXC11,HOXC13,HOXD10,HOXD11,HOXD13,HOXD3,HOXD9,HSPA2,IL17RA,ISL1,LEF1,LHX2,LMO4,LMX1B…	positive regulation of biological process	80	77.7006	GO
All	pos	50kb	GO Biological Process	GO Biological Process	GO:0060284	regulation of cell development	4.64273e-78	4.84701e-74	5.98397e-76	3.76426	66.4142	250	2490	0.25	0.100402	58	317	535	chr10:102475671-102475673,chr10:102475792-102475794,chr10:102483855-102483857,chr10:102483869-102483871,chr10:102483881-102483883,chr10:102977160-102977162,chr10:102977195-102977197,chr10:102984592-102984594,chr10:115804577-115804579,chr10:115804967-115804969,chr10:118898999-118899001,chr11:118781263-118781265,chr11:27740041-27740043,chr11:27742029-27742031,chr11:27743974-27743976,chr11:31821063-…	ADRB1,ARF6,ARHGEF1,ASCL1,BARHL2,BCL9L,BDNF,DCC,DLX1,DLX2,DSCAM,FEZF2,FOXA1,FOXA2,FOXG1,GDF6,GREM1,HES5,HOXA2,HOXD11,HOXD3,ISL1,LBX1,LEF1,MEF2C,NEUROD1,NEUROD2,NEUROG2,NKX2-1,NKX2-2,NKX6-1,NOG,NR2E1,NTN1,OTP,PAX2,PAX6,PHOX2B,POU3F2,POU4F1,PROX1,SALL1,SEZ6,SFRP1,SHOX2,SIX1,SKOR2,SMARCD3,SOX2,SOX5,TBR1,TBX3,TFAP2A,TLX3,TWIST1,VAX1,VEGFA,VWC2	regulation of cell development	81	77.3332	GO
All	pos	50kb	GO Biological Process	GO Biological Process	GO:0050793	regulation of developmental process	1.10649e-75	1.15518e-71	1.40876e-73	2.75561	127.014	350	4762	0.35	0.0734985	93	798	1592	chr10:102475671-102475673,chr10:102475792-102475794,chr10:102483855-102483857,chr10:102483869-102483871,chr10:102483881-102483883,chr10:102977160-102977162,chr10:102977195-102977197,chr10:102984592-102984594,chr10:103530194-103530196,chr10:115804577-115804579,chr10:115804967-115804969,chr10:118898999-118899001,chr11:118781263-118781265,chr11:27740041-27740043,chr11:27742029-27742031,chr11:2774397…	ADRB1,ARF6,ARHGEF1,ASCL1,ASIC2,BAI1,BAI3,BARHL2,BCL9L,BDNF,CBLN1,CDX2,CEBPA,CTGF,DCC,DLX1,DLX2,DSCAM,FEZF2,FGF8,FOXA1,FOXA2,FOXD1,FOXG1,FZD2,GATA4,GDF6,GREM1,HAND2,HES5,HOXA2,HOXA5,HOXC11,HOXD11,HOXD13,HOXD3,ISL1,KIAA1715,LBX1,LEF1,LMO4,MAFB,MEF2C,MYF5,MYF6,NEUROD1,NEUROD2,NEUROG2,NKX2-1,NKX2-2,NKX6-1,NOG,NR2E1,NR5A1,NRXN1,NTN1,OSR2,OTP,OTX2,PAX2,PAX6,PAX7,PHOX2B,POU3F2,POU4F1,POU4F2,PRDM16,PROX1…	regulation of developmental process	82	74.9561	GO
All	pos	50kb	GO Biological Process	GO Biological Process	GO:0009953	dorsal/ventral pattern formation	1.11488e-75	1.16393e-71	1.40233e-73	6.57123	22.2181	146	833	0.146	0.17527	24	66	90	chr10:103530194-103530196,chr11:20180463-20180465,chr11:20180587-20180589,chr11:20182132-20182134,chr11:31821063-31821065,chr11:31821076-31821078,chr11:31821185-31821187,chr11:31822378-31822380,chr11:31823228-31823230,chr11:31823251-31823253,chr11:31824340-31824342,chr11:31825750-31825752,chr11:31825755-31825757,chr11:31825796-31825798,chr11:31843387-31843389,chr11:31843420-31843422,chr11:3184391…	DBX1,EN1,EVX1,FGF8,FOXA2,FOXG1,GREM1,GSX2,HOXA2,HOXB2,HOXD11,LHX2,LMX1B,MNX1,NKX2-1,NKX2-2,NKX6-1,NOG,OTX2,PAX6,PAX7,SFRP1,SOX1,SP8	dorsal/ventral pattern formation	83	74.9528	GO
All	pos	50kb	GO Biological Process	GO Biological Process	GO:0031325	positive regulation of cellular metabolic process	1.89421e-75	1.97756e-71	2.35424e-73	2.49863	158.887	397	5957	0.397	0.0666443	112	1017	2039	chr10:101297115-101297117,chr10:102475671-102475673,chr10:102475792-102475794,chr10:102483855-102483857,chr10:102483869-102483871,chr10:102483881-102483883,chr10:102893924-102893926,chr10:103082679-103082681,chr10:115804577-115804579,chr10:115804967-115804969,chr10:131761022-131761024,chr10:131765661-131765663,chr10:131769570-131769572,chr10:23486791-23486793,chr10:23487402-23487404,chr10:8363529…	ADRB1,ASCL1,BARHL1,BARHL2,BCL9L,BTRC,CDK5R2,CDKN1C,CEBPA,CELF4,CTGF,DLX2,DSCAM,EBF1,EBF3,EN1,EN2,ESRRG,ETV1,EVX1,FEV,FEZF2,FOXA1,FOXA2,FOXD3,FZD2,GATA4,GDF6,GREM1,GRM4,GSX1,HAND2,HES5,HOXA2,HOXA5,HOXB1,HOXC11,HOXC13,HOXD10,HOXD13,HOXD9,HSPA2,ISL1,LEF1,LHX2,LMO4,LMX1B,MAFB,MEF2C,MYF5,MYF6,NEUROD1,NEUROG2,NFIA,NHLH2,NKX2-1,NKX2-2,NKX2-3,NKX6-1,NOG,NR2F2,NR4A2,NR5A1,NRG3,ONECUT1,ONECUT2,OSR2,OTX2,PA…	positive regulation of cellular metabolic process	84	74.7226	GO
All	pos	50kb	GO Biological Process	GO Biological Process	GO:0040011	locomotion	1.99353e-75	2.08125e-71	2.44853e-73	3.49164	75.3227	263	2824	0.263	0.0931303	58	476	1042	chr10:101297115-101297117,chr10:103530194-103530196,chr10:118898999-118899001,chr10:50604203-50604205,chr10:50604215-50604217,chr10:50604257-50604259,chr10:50604568-50604570,chr11:27740041-27740043,chr11:27742029-27742031,chr11:27743974-27743976,chr11:31821063-31821065,chr11:31821076-31821078,chr11:31821185-31821187,chr11:31822378-31822380,chr11:31823228-31823230,chr11:31823251-31823253,chr11:318…	ANK1,ASCL1,BARHL1,BARHL2,BDNF,CDK5R2,CTGF,DCC,DRGX,ETV1,FEZF2,FGF8,FOXB1,FOXD3,FOXG1,GBX2,GPC6,GREM1,HAND2,HOXA2,HOXA5,ISL1,KCNQ2,LEF1,LHX2,LHX9,LMX1B,MNX1,NEUROG2,NKX2-1,NKX2-3,NOG,NR2E1,NR2F1,NR2F2,NR4A2,NRXN1,NTN1,OTX2,PAX3,PAX6,PHOX2B,PITX2,POU3F2,POU3F3,POU4F1,POU4F2,POU4F3,PROX1,SATB2,SIX1,SOX1,TBR1,TLX3,TWIST1,VAX1,VEGFA,ZIC2	locomotion	85	74.7004	GO
All	pos	50kb	GO Biological Process	GO Biological Process	GO:0051094	positive regulation of developmental process	2.22633e-75	2.32429e-71	2.70266e-73	3.57599	71.5886	256	2684	0.256	0.09538	60	404	745	chr10:102475671-102475673,chr10:102475792-102475794,chr10:102483855-102483857,chr10:102483869-102483871,chr10:102483881-102483883,chr10:103530194-103530196,chr10:115804577-115804579,chr10:115804967-115804969,chr11:118781263-118781265,chr11:27740041-27740043,chr11:27742029-27742031,chr11:27743974-27743976,chr11:31821063-31821065,chr11:31821076-31821078,chr11:31821185-31821187,chr11:31822378-318223…	ADRB1,ASCL1,ASIC2,BCL9L,BDNF,CBLN1,CDX2,CEBPA,CTGF,DSCAM,FEZF2,FGF8,FOXA1,FOXA2,FOXD1,FOXG1,GATA4,GDF6,GREM1,HOXA5,HOXC11,HOXD11,HOXD3,ISL1,LEF1,MEF2C,MYF5,MYF6,NEUROD1,NEUROD2,NEUROG2,NKX2-2,NKX6-1,NOG,NR2E1,NR5A1,NRXN1,NTN1,OSR2,OTP,OTX2,PAX2,PAX6,PHOX2B,POU4F2,PROX1,RARA,SALL1,SEZ6,SFRP1,SHOX2,SIX1,SMARCD3,SOX2,SOX5,TFAP2A,TWIST1,VEGFA,VWC2,WNT1	positive regulation of developmental process	86	74.6524	GO
All	pos	50kb	GO Biological Process	GO Biological Process	GO:2000026	regulation of multicellular organismal development	6.61286e-74	6.90383e-70	7.93544e-72	2.97981	104.369	311	3913	0.311	0.0794787	83	625	1196	chr10:102475671-102475673,chr10:102475792-102475794,chr10:102483855-102483857,chr10:102483869-102483871,chr10:102483881-102483883,chr10:102977160-102977162,chr10:102977195-102977197,chr10:102984592-102984594,chr10:103530194-103530196,chr10:115804577-115804579,chr10:115804967-115804969,chr10:118898999-118899001,chr11:118781263-118781265,chr11:27740041-27740043,chr11:27742029-27742031,chr11:2774397…	ADRB1,ARF6,ARHGEF1,ASCL1,ASIC2,BAI1,BAI3,BARHL2,BCL9L,BDNF,CBLN1,CTGF,DCC,DLX1,DLX2,DSCAM,FEZF2,FGF8,FOXA1,FOXA2,FOXD1,FOXG1,FZD2,GATA4,GDF6,GREM1,HAND2,HES5,HOXA2,HOXA5,HOXC11,HOXD11,HOXD13,HOXD3,ISL1,KIAA1715,LBX1,LEF1,MAFB,MEF2C,NEUROD1,NEUROD2,NEUROG2,NKX2-1,NKX2-2,NKX6-1,NOG,NR2E1,NR5A1,NRXN1,NTN1,OSR2,OTP,OTX2,PAX2,PAX6,PHOX2B,POU3F2,POU4F1,PRDM16,PROX1,RARA,SALL1,SEZ6,SFRP1,SHOX2,SIX1,SKOR…	regulation of multicellular organismal development	87	73.1796	GO
All	pos	50kb	GO Biological Process	GO Biological Process	GO:0009893	positive regulation of metabolic process	2.52872e-73	2.63999e-69	2.99998e-71	2.43525	165.075	402	6189	0.402	0.0649539	116	1083	2153	chr10:101297115-101297117,chr10:102475671-102475673,chr10:102475792-102475794,chr10:102483855-102483857,chr10:102483869-102483871,chr10:102483881-102483883,chr10:102893924-102893926,chr10:103082679-103082681,chr10:103530194-103530196,chr10:115804577-115804579,chr10:115804967-115804969,chr10:131761022-131761024,chr10:131765661-131765663,chr10:131769570-131769572,chr10:23486791-23486793,chr10:23487…	ADRB1,ALDH1A2,ASCL1,BARHL1,BARHL2,BCL9L,BTRC,CDK5R2,CDKN1C,CEBPA,CELF4,CTGF,DLX2,DSCAM,EBF1,EBF3,EN1,EN2,ESRRG,ETV1,EVX1,FEV,FEZF2,FGF8,FOXA1,FOXA2,FOXD1,FOXD3,FZD2,GATA4,GDF6,GREM1,GRM4,GSX1,HAND2,HES5,HOXA2,HOXA5,HOXB1,HOXC11,HOXC13,HOXD10,HOXD13,HOXD3,HOXD9,HSPA2,ISL1,LEF1,LHX2,LMO4,LMX1B,MAFB,MEF2C,MYF5,MYF6,NEUROD1,NEUROG2,NFIA,NHLH2,NKX2-1,NKX2-2,NKX2-3,NKX6-1,NOG,NR2F2,NR4A2,NR5A1,NRG3,ONE…	positive regulation of metabolic process	88	72.5971	GO
All	pos	50kb	GO Biological Process	GO Biological Process	GO:0006928	cellular component movement	5.89697e-73	6.15644e-69	6.91735e-71	3.334	80.6839	269	3025	0.269	0.0889256	60	547	1179	chr10:101297115-101297117,chr10:103530194-103530196,chr10:118898999-118899001,chr10:50604203-50604205,chr10:50604215-50604217,chr10:50604257-50604259,chr10:50604568-50604570,chr11:27740041-27740043,chr11:27742029-27742031,chr11:27743974-27743976,chr11:31821063-31821065,chr11:31821076-31821078,chr11:31821185-31821187,chr11:31822378-31822380,chr11:31823228-31823230,chr11:31823251-31823253,chr11:318…	ANK1,ARF6,ASCL1,BARHL1,BARHL2,BDNF,CDK5R2,CTGF,DCC,DRGX,ETV1,FEZF2,FGF8,FOXB1,FOXD3,FOXG1,GBX2,GPC6,GREM1,HAND2,HOXA2,HOXA5,IGSF8,ISL1,KCNQ2,LEF1,LHX2,LHX9,LMX1B,MNX1,NEUROG2,NKX2-1,NKX2-3,NOG,NR2E1,NR2F1,NR2F2,NR4A2,NRXN1,NTN1,OTX2,PAX3,PAX6,PHOX2B,PITX2,POU3F2,POU3F3,POU4F1,POU4F2,POU4F3,PROX1,SATB2,SIX1,SOX1,TBR1,TLX3,TWIST1,VAX1,VEGFA,ZIC2	cellular component movement	89	72.2294	GO
All	pos	50kb	GO Biological Process	GO Biological Process	GO:0010604	positive regulation of macromolecule metabolic process	6.14644e-73	6.41689e-69	7.12987e-71	2.45009	162.035	397	6075	0.397	0.0653498	113	1028	1997	chr10:101297115-101297117,chr10:102475671-102475673,chr10:102475792-102475794,chr10:102483855-102483857,chr10:102483869-102483871,chr10:102483881-102483883,chr10:102893924-102893926,chr10:103082679-103082681,chr10:103530194-103530196,chr10:131761022-131761024,chr10:131765661-131765663,chr10:131769570-131769572,chr10:23486791-23486793,chr10:23487402-23487404,chr10:83635299-83635301,chr10:83635374-…	ALDH1A2,ASCL1,BARHL1,BARHL2,BCL9L,BTRC,CDK5R2,CDKN1C,CEBPA,CELF4,CTGF,DLX2,EBF1,EBF3,EN1,EN2,ESRRG,ETV1,EVX1,FEV,FEZF2,FGF8,FOXA1,FOXA2,FOXD1,FOXD3,FZD2,GATA4,GDF6,GREM1,GRM4,GSX1,HAND2,HES5,HOXA2,HOXA5,HOXB1,HOXC11,HOXC13,HOXD10,HOXD13,HOXD3,HOXD9,HSPA2,ISL1,LEF1,LHX2,LMO4,LMX1B,MAFB,MEF2C,MYF5,MYF6,NEUROD1,NEUROG2,NFIA,NHLH2,NKX2-1,NKX2-2,NKX2-3,NKX6-1,NOG,NR2F2,NR4A2,NR5A1,NRG3,ONECUT1,ONECUT2…	positive regulation of macromolecule metabolic process	90	72.2114	GO
All	pos	50kb	GO Biological Process	GO Biological Process	GO:0009888	tissue development	4.65453e-72	4.85933e-68	5.33992e-70	2.84137	113.678	323	4262	0.323	0.075786	95	656	1332	chr10:102475671-102475673,chr10:102475792-102475794,chr10:102483855-102483857,chr10:102483869-102483871,chr10:102483881-102483883,chr10:102977160-102977162,chr10:102977195-102977197,chr10:102984592-102984594,chr10:103082679-103082681,chr10:103411601-103411603,chr10:103530194-103530196,chr10:118898999-118899001,chr10:23486791-23486793,chr10:23487402-23487404,chr11:118781263-118781265,chr11:3182106…	ALDH1A2,AMER2,ASCL1,BCL9L,BTRC,CTGF,DLX2,DLX6,FBXW4,FGF8,FOXA1,FOXA2,FOXB1,FOXD1,FOXD3,FZD2,GATA4,GBX2,GREM1,HAND2,HAS2,HES5,HOXA3,HOXA5,HOXB2,HOXC11,HOXC13,HOXC4,HOXD10,HOXD11,HOXD13,HOXD3,HOXD9,HSPA2,IGSF8,ISL1,KAZN,LBX1,LEF1,LHX2,LMO4,MEF2C,MYF5,MYF6,NEUROD1,NKX2-1,NKX2-2,NKX6-1,NOG,NR2F2,NR5A1,NTN1,ONECUT1,ONECUT2,OSR2,OTX2,PAX2,PAX3,PAX5,PAX6,PAX7,PDE2A,PHOX2B,PITX2,POU3F1,POU3F2,POU3F3,POU4…	tissue development	91	71.3321	GO
All	pos	50kb	GO Biological Process	GO Biological Process	GO:0045597	positive regulation of cell differentiation	6.04009e-72	6.30585e-68	6.85419e-70	3.94183	56.0653	221	2102	0.221	0.105138	44	302	537	chr10:102475671-102475673,chr10:102475792-102475794,chr10:102483855-102483857,chr10:102483869-102483871,chr10:102483881-102483883,chr10:115804577-115804579,chr10:115804967-115804969,chr11:118781263-118781265,chr11:27740041-27740043,chr11:27742029-27742031,chr11:27743974-27743976,chr11:31821063-31821065,chr11:31821076-31821078,chr11:31821185-31821187,chr11:31822378-31822380,chr11:31823228-31823230…	ADRB1,ASCL1,BCL9L,BDNF,CDX2,CEBPA,CTGF,DSCAM,FEZF2,FOXA1,FOXA2,FOXG1,GATA4,GDF6,GREM1,HOXA5,HOXD11,HOXD3,LEF1,MEF2C,MYF5,MYF6,NEUROD1,NEUROD2,NEUROG2,NKX2-2,NKX6-1,NTN1,OTP,PAX2,PAX6,PHOX2B,POU4F2,PROX1,RARA,SALL1,SFRP1,SHOX2,SMARCD3,SOX2,SOX5,TWIST1,VEGFA,VWC2	positive regulation of cell differentiation	92	71.219	GO
All	pos	50kb	GO Biological Process	GO Biological Process	GO:0044260	cellular macromolecule metabolic process	4.39869e-70	4.59223e-66	4.93789e-68	1.84017	319.535	588	11980	0.588	0.0490818	181	2607	6173	chr10:101297115-101297117,chr10:102475671-102475673,chr10:102475792-102475794,chr10:102483855-102483857,chr10:102483869-102483871,chr10:102483881-102483883,chr10:102977160-102977162,chr10:102977195-102977197,chr10:102984592-102984594,chr10:103082679-103082681,chr10:103411601-103411603,chr10:115804577-115804579,chr10:115804967-115804969,chr10:118898999-118899001,chr10:124903433-124903435,chr10:131…	ACTR5,ADRB1,AGAP3,ALG6,ASCL1,BARHL1,BARHL2,BCL9L,BHLHE22,BTRC,CDK18,CDX2,CEBPA,CELF4,CELF6,CHSY3,CTGF,CTNND2,DMBX1,DRGX,EBF1,EBF3,EEF1A2,ELAVL4,ESRP1,ESRRG,ETV1,EXOSC2,EYA4,FBXL7,FBXW4,FEV,FEZF2,FOXA1,FOXA2,FOXB1,FOXD1,FOXD3,FOXG1,GATA4,GBX1,GBX2,GDF6,GPC6,GRIA1,GSX1,GSX2,HAND2,HAS2,HECTD3,HELT,HES5,HIC1,HMX2,HOXA2,HOXA3,HOXA5,HOXB1,HOXB2,HOXC11,HOXC13,HOXC4,HOXD1,HOXD10,HOXD11,HOXD12,HOXD13,HOXD…	cellular macromolecule metabolic process	93	69.3567	GO
All	pos	50kb	GO Biological Process	GO Biological Process	GO:0016477	cell migration	8.45391e-68	8.82588e-64	9.38924e-66	4.0177	51.0242	205	1913	0.205	0.107162	43	291	615	chr10:101297115-101297117,chr10:103530194-103530196,chr10:118898999-118899001,chr10:50604203-50604205,chr10:50604215-50604217,chr10:50604257-50604259,chr10:50604568-50604570,chr11:31821063-31821065,chr11:31821076-31821078,chr11:31821185-31821187,chr11:31822378-31822380,chr11:31823228-31823230,chr11:31823251-31823253,chr11:31824340-31824342,chr11:31825750-31825752,chr11:31825755-31825757,chr11:318…	ASCL1,BARHL1,BARHL2,CDK5R2,CTGF,DCC,DRGX,FEZF2,FGF8,FOXB1,FOXD3,GBX2,GPC6,GREM1,HAND2,HOXA5,ISL1,LEF1,LMX1B,MNX1,NEUROG2,NKX2-1,NKX2-3,NR2E1,NR2F1,NR2F2,NR4A2,NTN1,PAX3,PAX6,PHOX2B,PITX2,POU3F2,POU3F3,POU4F1,PROX1,SATB2,SIX1,SOX1,TLX3,TWIST1,VAX1,VEGFA	cell migration	94	67.0729	GO
All	pos	50kb	GO Biological Process	GO Biological Process	GO:0048568	embryonic organ development	1.08369e-67	1.13137e-63	1.19092e-65	3.66329	61.6932	226	2313	0.226	0.0977086	62	245	392	chr10:102475671-102475673,chr10:102475792-102475794,chr10:102483855-102483857,chr10:102483869-102483871,chr10:102483881-102483883,chr10:102977160-102977162,chr10:102977195-102977197,chr10:102984592-102984594,chr10:103530194-103530196,chr10:124903433-124903435,chr11:31821063-31821065,chr11:31821076-31821078,chr11:31821185-31821187,chr11:31822378-31822380,chr11:31823228-31823230,chr11:31823251-3182…	ALDH1A2,CDX2,CEBPA,DLX2,DLX6,EPN1,EYA4,FGF8,FOXD3,FOXG1,FZD2,GATA4,GBX2,HAND2,HMX2,HOXA2,HOXA3,HOXA5,HOXB1,HOXB2,HOXC11,HOXC4,HOXD10,HOXD11,HOXD3,HOXD9,LBX1,LEF1,MAB21L1,MAB21L2,MAFB,MEF2C,MYF5,NEUROD1,NOG,NR2F2,NTN1,OSR2,OTX1,OTX2,PAX2,PAX6,PITX2,POU4F3,PROX1,PRRX1,SALL1,SATB2,SHOX2,SIX1,SIX2,SOX2,TBX15,TBX18,TBX3,TFAP2A,TWIST1,TWIST2,VEGFA,WNT1,ZIC1,ZIC3	embryonic organ development	95	66.9651	GO
All	pos	50kb	GO Biological Process	GO Biological Process	GO:0043170	macromolecule metabolic process	4.18623e-66	4.37042e-62	4.55252e-64	1.79328	329.564	591	12356	0.591	0.047831	184	2800	6781	chr10:101297115-101297117,chr10:102475671-102475673,chr10:102475792-102475794,chr10:102483855-102483857,chr10:102483869-102483871,chr10:102483881-102483883,chr10:102977160-102977162,chr10:102977195-102977197,chr10:102984592-102984594,chr10:103082679-103082681,chr10:103411601-103411603,chr10:115804577-115804579,chr10:115804967-115804969,chr10:118898999-118899001,chr10:124903433-124903435,chr10:131…	ACTR5,ADAMTS5,ADRB1,AGAP3,ALG6,ASCL1,BARHL1,BARHL2,BCL9L,BHLHE22,BTRC,CAPN12,CDK18,CDX2,CEBPA,CELF4,CELF6,CHSY3,CTGF,CTNND2,DMBX1,DRGX,EBF1,EBF3,EEF1A2,ELAVL4,ESRP1,ESRRG,ETV1,EXOSC2,EYA4,FBXL7,FBXW4,FEV,FEZF2,FOXA1,FOXA2,FOXB1,FOXD1,FOXD3,FOXG1,GATA4,GBX1,GBX2,GDF6,GPC6,GRIA1,GSX1,GSX2,HAND2,HAS2,HECTD3,HELT,HES5,HIC1,HMX2,HOXA2,HOXA3,HOXA5,HOXB1,HOXB2,HOXC11,HOXC13,HOXC4,HOXD1,HOXD10,HOXD11,HOX…	macromolecule metabolic process	96	65.3782	GO
All	pos	50kb	GO Biological Process	GO Biological Process	GO:0051960	regulation of nervous system development	5.60521e-66	5.85184e-62	6.03282e-64	3.67405	59.8794	220	2245	0.22	0.0979956	54	286	483	chr10:102475671-102475673,chr10:102475792-102475794,chr10:102483855-102483857,chr10:102483869-102483871,chr10:102483881-102483883,chr10:102977160-102977162,chr10:102977195-102977197,chr10:102984592-102984594,chr10:118898999-118899001,chr11:27740041-27740043,chr11:27742029-27742031,chr11:27743974-27743976,chr11:31821063-31821065,chr11:31821076-31821078,chr11:31821185-31821187,chr11:31822378-318223…	ARF6,ARHGEF1,ASCL1,ASIC2,BARHL2,BDNF,CBLN1,DCC,DLX1,DLX2,DSCAM,FEZF2,FOXA1,FOXA2,FOXG1,FZD2,GDF6,HES5,HOXA2,HOXD3,ISL1,LBX1,MEF2C,NEUROD1,NEUROD2,NEUROG2,NKX2-2,NKX6-1,NOG,NR2E1,NRXN1,NTN1,OTP,PAX2,PAX6,PHOX2B,POU3F2,POU4F1,PROX1,SALL1,SEZ6,SFRP1,SHOX2,SIX1,SKOR2,SMARCD3,SOX2,SOX5,TBR1,TFAP2A,TLX3,VAX1,VEGFA,VWC2	regulation of nervous system development	97	65.2514	GO
All	pos	50kb	GO Biological Process	GO Biological Process	GO:0050767	regulation of neurogenesis	1.71638e-64	1.7919e-60	1.82847e-62	3.7763	55.3451	209	2075	0.209	0.100723	48	253	428	chr10:102977160-102977162,chr10:102977195-102977197,chr10:102984592-102984594,chr10:118898999-118899001,chr11:27740041-27740043,chr11:27742029-27742031,chr11:27743974-27743976,chr11:31821063-31821065,chr11:31821076-31821078,chr11:31821185-31821187,chr11:31822378-31822380,chr11:31823228-31823230,chr11:31823251-31823253,chr11:31824340-31824342,chr11:31825750-31825752,chr11:31825755-31825757,chr11:3…	ARF6,ARHGEF1,ASCL1,BARHL2,BDNF,DCC,DLX1,DLX2,DSCAM,FEZF2,FOXA1,FOXA2,FOXG1,GDF6,HES5,HOXA2,HOXD3,ISL1,LBX1,MEF2C,NEUROD1,NEUROD2,NEUROG2,NKX2-2,NKX6-1,NOG,NR2E1,NTN1,OTP,PAX6,PHOX2B,POU3F2,POU4F1,PROX1,SALL1,SEZ6,SHOX2,SIX1,SKOR2,SMARCD3,SOX2,SOX5,TBR1,TFAP2A,TLX3,VAX1,VEGFA,VWC2	regulation of neurogenesis	98	63.7654	GO
All	pos	50kb	GO Biological Process	GO Biological Process	GO:0048870	cell motility	5.05445e-64	5.27684e-60	5.33014e-62	3.82001	53.6648	205	2012	0.205	0.101889	43	312	678	chr10:101297115-101297117,chr10:103530194-103530196,chr10:118898999-118899001,chr10:50604203-50604205,chr10:50604215-50604217,chr10:50604257-50604259,chr10:50604568-50604570,chr11:31821063-31821065,chr11:31821076-31821078,chr11:31821185-31821187,chr11:31822378-31822380,chr11:31823228-31823230,chr11:31823251-31823253,chr11:31824340-31824342,chr11:31825750-31825752,chr11:31825755-31825757,chr11:318…	ASCL1,BARHL1,BARHL2,CDK5R2,CTGF,DCC,DRGX,FEZF2,FGF8,FOXB1,FOXD3,GBX2,GPC6,GREM1,HAND2,HOXA5,ISL1,LEF1,LMX1B,MNX1,NEUROG2,NKX2-1,NKX2-3,NR2E1,NR2F1,NR2F2,NR4A2,NTN1,PAX3,PAX6,PHOX2B,PITX2,POU3F2,POU3F3,POU4F1,PROX1,SATB2,SIX1,SOX1,TLX3,TWIST1,VAX1,VEGFA	cell motility	99	63.2963	GO
All	pos	50kb	GO Biological Process	GO Biological Process	GO:0045165	cell fate commitment	4.09542e-63	4.27562e-59	4.27562e-61	3.99115	48.357	193	1813	0.193	0.106453	55	166	224	chr10:102475671-102475673,chr10:102475792-102475794,chr10:102483855-102483857,chr10:102483869-102483871,chr10:102483881-102483883,chr10:102893924-102893926,chr10:102977160-102977162,chr10:102977195-102977197,chr10:102984592-102984594,chr10:103530194-103530196,chr10:23486791-23486793,chr10:23487402-23487404,chr11:20180463-20180465,chr11:20180587-20180589,chr11:20182132-20182134,chr11:31821063-3182…	ASCL1,BARHL2,DBX1,DLX1,DLX2,EVX1,FEV,FGF8,FOXA1,FOXA2,GATA4,GSX1,GSX2,HES5,HOXA2,HOXC11,HOXD10,HOXD11,ISL1,LBX1,MEF2C,MNX1,MYF5,MYF6,NEUROD1,NEUROG2,NKX2-1,NKX2-2,NKX6-1,NR2E1,NR2F2,ONECUT1,ONECUT2,OTX2,PAX2,PAX3,PAX6,PAX7,POU4F1,PROX1,PTF1A,RARA,SALL1,SFRP1,SIX1,SIX2,SIX3,SOX1,SOX2,SOX5,TBX3,TFAP2A,TLX1,TLX3,WNT1	cell fate commitment	100	62.3877	GO
All	pos	50kb	GO Biological Process	GO Biological Process	GO:0048562	embryonic organ morphogenesis	1.57534e-62	1.64465e-58	1.62837e-60	3.79428	53.238	202	1996	0.202	0.101202	52	181	266	chr10:102475671-102475673,chr10:102475792-102475794,chr10:102483855-102483857,chr10:102483869-102483871,chr10:102483881-102483883,chr10:102977160-102977162,chr10:102977195-102977197,chr10:102984592-102984594,chr10:103530194-103530196,chr10:124903433-124903435,chr11:31821063-31821065,chr11:31821076-31821078,chr11:31821185-31821187,chr11:31822378-31822380,chr11:31823228-31823230,chr11:31823251-3182…	DLX2,DLX6,EYA4,FGF8,FOXG1,FZD2,GATA4,GBX2,HAND2,HMX2,HOXA2,HOXA3,HOXA5,HOXB1,HOXB2,HOXC11,HOXC4,HOXD10,HOXD11,HOXD3,HOXD9,LBX1,MAFB,MEF2C,MYF5,NEUROD1,NOG,NTN1,OSR2,OTX1,OTX2,PAX2,PAX6,PITX2,POU4F3,PROX1,PRRX1,SALL1,SATB2,SHOX2,SIX1,SIX2,SOX2,TBX15,TBX18,TBX3,TFAP2A,TWIST1,TWIST2,WNT1,ZIC1,ZIC3	embryonic organ morphogenesis	101	61.8026	GO
All	pos	50kb	GO Biological Process	GO Biological Process	GO:0044237	cellular metabolic process	3.67389e-60	3.83554e-56	3.76033e-58	1.70367	356.876	608	13380	0.608	0.045441	196	3288	8234	chr10:101297115-101297117,chr10:102475671-102475673,chr10:102475792-102475794,chr10:102483855-102483857,chr10:102483869-102483871,chr10:102483881-102483883,chr10:102977160-102977162,chr10:102977195-102977197,chr10:102984592-102984594,chr10:103082679-103082681,chr10:103411601-103411603,chr10:115804577-115804579,chr10:115804967-115804969,chr10:118898999-118899001,chr10:124903433-124903435,chr10:131…	ACTR5,ADRB1,AGAP3,ALDH1A2,ALG6,ANK1,ARF6,ASCL1,ATP5EP2,ATP5G2,BARHL1,BARHL2,BCL9L,BDNF,BHLHE22,BTRC,CDK18,CDK5R2,CDKN1C,CDX2,CEBPA,CELF4,CELF6,CHSY3,CTGF,CTNND2,DMBX1,DRGX,EBF1,EBF3,EEF1A2,ELAVL4,ESRP1,ESRRG,ETV1,EXOSC2,EYA4,FBXL7,FBXW4,FEV,FEZF2,FOXA1,FOXA2,FOXB1,FOXD1,FOXD3,FOXG1,GATA4,GBX1,GBX2,GDF6,GPC6,GRIA1,GSX1,GSX2,HAAO,HAND2,HAS2,HECTD3,HELT,HES5,HIC1,HMX2,HOXA2,HOXA3,HOXA5,HOXB1,HOXB2,H…	cellular metabolic process	102	59.4349	GO
All	pos	50kb	GO Biological Process	GO Biological Process	GO:0060429	epithelium development	4.50582e-59	4.70408e-55	4.56707e-57	3.2746	69.3215	227	2599	0.227	0.0873413	63	378	762	chr10:102475671-102475673,chr10:102475792-102475794,chr10:102483855-102483857,chr10:102483869-102483871,chr10:102483881-102483883,chr10:102977160-102977162,chr10:102977195-102977197,chr10:102984592-102984594,chr10:103082679-103082681,chr10:103530194-103530196,chr11:31821063-31821065,chr11:31821076-31821078,chr11:31821185-31821187,chr11:31822378-31822380,chr11:31823228-31823230,chr11:31823251-3182…	ALDH1A2,ASCL1,BTRC,DLX6,FGF8,FOXA1,FOXA2,FOXB1,FOXD1,FOXD3,FZD2,GATA4,GBX2,GREM1,HAND2,HES5,HOXA5,HOXB2,HOXD11,HOXD13,HSPA2,KAZN,LBX1,LEF1,LHX2,LMO4,MEF2C,NEUROD1,NKX2-1,NKX2-2,NKX6-1,NOG,NR2F2,NTN1,ONECUT1,ONECUT2,PAX2,PAX3,PAX6,PDE2A,PITX2,POU3F1,POU3F3,POU4F3,PROX1,RARA,RHCG,SALL1,SFRP1,SIX1,SIX2,SOX2,TBX18,TBX3,TBX4,TFAP2A,TFAP2B,TWIST1,VEGFA,WNT1,ZIC2,ZIC3,ZIC5	epithelium development	103	58.3462	GO
All	pos	50kb	GO Biological Process	GO Biological Process	GO:0048663	neuron fate commitment	9.77657e-59	1.02067e-54	9.81417e-57	5.81057	21.6846	126	813	0.126	0.154981	29	55	62	chr10:102977160-102977162,chr10:102977195-102977197,chr10:102984592-102984594,chr10:23486791-23486793,chr10:23487402-23487404,chr11:20180463-20180465,chr11:20180587-20180589,chr11:20182132-20182134,chr11:31821063-31821065,chr11:31821076-31821078,chr11:31821185-31821187,chr11:31822378-31822380,chr11:31823228-31823230,chr11:31823251-31823253,chr11:31824340-31824342,chr11:31825750-31825752,chr11:318…	ASCL1,DBX1,DLX1,DLX2,EVX1,FEV,FOXA1,FOXA2,GSX1,GSX2,HES5,HOXD10,ISL1,LBX1,MNX1,NKX2-1,NKX2-2,NKX6-1,OTX2,PAX3,PAX6,PAX7,POU4F1,PTF1A,SIX1,SOX1,SOX2,TLX3,WNT1	neuron fate commitment	104	58.0098	GO
All	pos	50kb	GO Biological Process	GO Biological Process	GO:0044238	primary metabolic process	2.65034e-57	2.76696e-53	2.6352e-55	1.69046	354.342	599	13285	0.599	0.0450885	188	3277	8315	chr10:101297115-101297117,chr10:102475671-102475673,chr10:102475792-102475794,chr10:102483855-102483857,chr10:102483869-102483871,chr10:102483881-102483883,chr10:102977160-102977162,chr10:102977195-102977197,chr10:102984592-102984594,chr10:103082679-103082681,chr10:103411601-103411603,chr10:115804577-115804579,chr10:115804967-115804969,chr10:118898999-118899001,chr10:124903433-124903435,chr10:131…	ACTR5,ADAMTS5,ADRB1,AGAP3,ALDH1A2,ALG6,ARF6,ASCL1,ATP5EP2,ATP5G2,BARHL1,BARHL2,BCL9L,BHLHE22,BTRC,CAPN12,CDK18,CDX2,CEBPA,CELF4,CELF6,CHSY3,CTGF,CTNND2,DMBX1,DRGX,EBF1,EBF3,EEF1A2,ELAVL4,ESRP1,ESRRG,ETV1,EXOSC2,EYA4,FBXL7,FBXW4,FEV,FEZF2,FOXA1,FOXA2,FOXB1,FOXD1,FOXD3,FOXG1,GATA4,GBX1,GBX2,GDF6,GPC6,GSX1,GSX2,HAAO,HAND2,HAS2,HECTD3,HELT,HES5,HIC1,HMX2,HOXA2,HOXA3,HOXA5,HOXB1,HOXB2,HOXC11,HOXC13,HO…	primary metabolic process	105	56.5767	GO
All	pos	50kb	GO Biological Process	GO Biological Process	GO:0071704	organic substance metabolic process	9.81227e-57	1.0244e-52	9.66416e-55	1.67837	359.277	603	13470	0.603	0.0447661	193	3361	8562	chr10:101297115-101297117,chr10:102475671-102475673,chr10:102475792-102475794,chr10:102483855-102483857,chr10:102483869-102483871,chr10:102483881-102483883,chr10:102977160-102977162,chr10:102977195-102977197,chr10:102984592-102984594,chr10:103082679-103082681,chr10:103411601-103411603,chr10:115804577-115804579,chr10:115804967-115804969,chr10:118898999-118899001,chr10:124903433-124903435,chr10:131…	ACTR5,ADAMTS5,ADRB1,AGAP3,ALDH1A2,ALG6,ANK1,ARF6,ASCL1,ATP5EP2,ATP5G2,BARHL1,BARHL2,BCL9L,BHLHE22,BTRC,CAPN12,CDK18,CDX2,CEBPA,CELF4,CELF6,CHSY3,CTGF,CTNND2,DMBX1,DRGX,EBF1,EBF3,EEF1A2,ELAVL4,ESRP1,ESRRG,ETV1,EXOSC2,EYA4,FBXL7,FBXW4,FEV,FEZF2,FOXA1,FOXA2,FOXB1,FOXD1,FOXD3,FOXG1,GATA4,GBX1,GBX2,GDF6,GPC6,GRIA1,GSX1,GSX2,HAAO,HAND2,HAS2,HECTD3,HELT,HES5,HIC1,HMX2,HOXA2,HOXA3,HOXA5,HOXB1,HOXB2,HOXC1…	organic substance metabolic process	106	56.0082	GO
All	pos	50kb	GO Biological Process	GO Biological Process	GO:0045664	regulation of neuron differentiation	3.09221e-56	3.22826e-52	3.01707e-54	3.88677	45.7964	178	1717	0.178	0.103669	41	212	353	chr10:102977160-102977162,chr10:102977195-102977197,chr10:102984592-102984594,chr11:27740041-27740043,chr11:27742029-27742031,chr11:27743974-27743976,chr11:31821063-31821065,chr11:31821076-31821078,chr11:31821185-31821187,chr11:31822378-31822380,chr11:31823228-31823230,chr11:31823251-31823253,chr11:31824340-31824342,chr11:31825750-31825752,chr11:31825755-31825757,chr11:31825796-31825798,chr11:318…	ARF6,ARHGEF1,ASCL1,BARHL2,BDNF,DCC,DSCAM,FEZF2,FOXA1,FOXA2,FOXG1,GDF6,HES5,HOXA2,HOXD3,ISL1,LBX1,MEF2C,NEUROD1,NEUROD2,NEUROG2,NKX2-2,NKX6-1,NR2E1,NTN1,PAX6,PHOX2B,POU3F2,PROX1,SALL1,SEZ6,SHOX2,SIX1,SKOR2,SOX2,SOX5,TBR1,TFAP2A,TLX3,VEGFA,VWC2	regulation of neuron differentiation	107	55.5097	GO
All	pos	50kb	GO Biological Process	GO Biological Process	GO:0035270	endocrine system development	4.60953e-56	4.81235e-52	4.45588e-54	5.14747	26.0322	134	976	0.134	0.137295	26	89	128	chr10:103530194-103530196,chr10:23486791-23486793,chr10:23487402-23487404,chr11:31821063-31821065,chr11:31821076-31821078,chr11:31821185-31821187,chr11:31822378-31822380,chr11:31823228-31823230,chr11:31823251-31823253,chr11:31824340-31824342,chr11:31825750-31825752,chr11:31825755-31825757,chr11:31825796-31825798,chr11:31843387-31843389,chr11:31843420-31843422,chr11:31843912-31843914,chr12:1033553…	ALDH1A2,ASCL1,FGF8,FOXA2,GSX1,HOXA3,HOXA5,HOXD3,ISL1,MNX1,NEUROD1,NKX2-1,NKX2-2,NKX6-1,NOG,NR5A1,ONECUT1,ONECUT2,OTP,PAX6,PITX2,POU3F2,PTF1A,SALL1,SIX1,SOX2	endocrine system development	108	55.3363	GO
All	pos	50kb	GO Biological Process	GO Biological Process	GO:0008152	metabolic process	1.73388e-55	1.81017e-51	1.66071e-53	1.65215	370.426	612	13888	0.612	0.0440668	200	3578	9196	chr10:101297115-101297117,chr10:102475671-102475673,chr10:102475792-102475794,chr10:102483855-102483857,chr10:102483869-102483871,chr10:102483881-102483883,chr10:102977160-102977162,chr10:102977195-102977197,chr10:102984592-102984594,chr10:103082679-103082681,chr10:103411601-103411603,chr10:115804577-115804579,chr10:115804967-115804969,chr10:118898999-118899001,chr10:124903433-124903435,chr10:131…	ACTR5,ADAMTS5,ADRB1,AGAP3,ALDH1A2,ALG6,ANK1,ARF6,ASCL1,ATP5EP2,ATP5G2,BARHL1,BARHL2,BCL9L,BDNF,BHLHE22,BTRC,CAPN12,CDK18,CDK5R2,CDKN1C,CDX2,CEBPA,CELF4,CELF6,CHSY3,CTGF,CTNND2,DMBX1,DRGX,EBF1,EBF3,EEF1A2,ELAVL4,ESRP1,ESRRG,ETV1,EXOSC2,EYA4,FBXL7,FBXW4,FEV,FEZF2,FOXA1,FOXA2,FOXB1,FOXD1,FOXD3,FOXG1,GATA4,GBX1,GBX2,GDF6,GPC6,GRIA1,GSX1,GSX2,HAAO,HAND2,HAS2,HECTD3,HELT,HES5,HIC1,HMX2,HOXA2,HOXA3,HOXA…	metabolic process	109	54.761	GO
All	pos	50kb	GO Biological Process	GO Biological Process	GO:0051239	regulation of multicellular organismal process	2.64747e-55	2.76396e-51	2.51269e-53	2.39342	137.043	328	5138	0.328	0.0638381	97	956	1982	chr10:102475671-102475673,chr10:102475792-102475794,chr10:102483855-102483857,chr10:102483869-102483871,chr10:102483881-102483883,chr10:102977160-102977162,chr10:102977195-102977197,chr10:102984592-102984594,chr10:103530194-103530196,chr10:115804577-115804579,chr10:115804967-115804969,chr10:118898999-118899001,chr11:118781263-118781265,chr11:27740041-27740043,chr11:27742029-27742031,chr11:2774397…	ADRB1,ARF6,ARHGEF1,ASCL1,ASIC2,BAI1,BAI3,BARHL2,BCL9L,BDNF,CBLN1,CEBPA,CTGF,CTNND2,DCC,DLX1,DLX2,DSCAM,FEZF2,FGF8,FOXA1,FOXA2,FOXD1,FOXG1,FZD2,GATA4,GDF6,GLRA1,GREM1,GSX2,HAND2,HES5,HOXA2,HOXA5,HOXC11,HOXD11,HOXD13,HOXD3,HTR1B,IGF2BP1,IL17RA,ISL1,KIAA1715,LBX1,LEF1,MAFB,MEF2C,NEUROD1,NEUROD2,NEUROG2,NKX2-1,NKX2-2,NKX6-1,NOG,NR2E1,NR2F2,NR4A2,NR5A1,NRXN1,NTN1,OSR2,OTP,OTX2,PAX2,PAX6,PHOX2B,POU3F2,…	regulation of multicellular organismal process	110	54.5772	GO
All	pos	50kb	GO Biological Process	GO Biological Process	GO:0021510	spinal cord development	1.20255e-54	1.25547e-50	1.13105e-52	5.09151	25.9255	132	972	0.132	0.135802	24	59	84	chr10:102977160-102977162,chr10:102977195-102977197,chr10:102984592-102984594,chr10:50604203-50604205,chr10:50604215-50604217,chr10:50604257-50604259,chr10:50604568-50604570,chr11:20180463-20180465,chr11:20180587-20180589,chr11:20182132-20182134,chr11:31821063-31821065,chr11:31821076-31821078,chr11:31821185-31821187,chr11:31822378-31822380,chr11:31823228-31823230,chr11:31823251-31823253,chr11:318…	ASCL1,DBX1,DRGX,EVX1,FOXB1,GSX1,GSX2,HOXD10,ISL1,LBX1,LMO4,MDGA2,MNX1,NKX2-2,NKX6-1,NOG,PAX3,PAX6,PAX7,PROX1,SOX1,UNCX,WNT1,ZIC1	spinal cord development	111	53.9199	GO
All	pos	50kb	GO Biological Process	GO Biological Process	GO:0007423	sensory organ development	5.45358e-54	5.69354e-50	5.08352e-52	3.49732	55.1851	193	2069	0.193	0.0932818	57	277	455	chr10:102475671-102475673,chr10:102475792-102475794,chr10:102483855-102483857,chr10:102483869-102483871,chr10:102483881-102483883,chr10:103530194-103530196,chr10:118898999-118899001,chr10:124903433-124903435,chr10:23486791-23486793,chr10:23487402-23487404,chr11:27740041-27740043,chr11:27742029-27742031,chr11:27743974-27743976,chr11:31821063-31821065,chr11:31821076-31821078,chr11:31821185-31821187…	ALDH1A2,ASCL1,BDNF,BHLHE22,CEBPA,DLX6,DSCAM,EYA4,FGF8,FOXG1,FZD2,GBX2,HAND2,HCN1,HES5,HMX2,HOXA2,HOXC13,LEF1,LMX1B,MAB21L1,MAB21L2,MAFB,MYF5,NEUROD1,NOG,NR2E1,NTN1,OSR2,OTX1,OTX2,PAX2,PAX6,PHOX2B,PITX2,POU4F2,POU4F3,PRDM16,PROX1,PRRX1,PTF1A,SALL1,SIX1,SIX2,SIX3,SMARCD3,SOX1,SOX2,TBX18,TFAP2A,TFAP2B,TWIST1,TWIST2,VAX1,VEGFA,WNT1,ZIC1	sensory organ development	112	53.2633	GO
All	pos	50kb	GO Biological Process	GO Biological Process	GO:0048665	neuron fate specification	1.23439e-53	1.2887e-49	1.14044e-51	7.27118	13.2028	96	495	0.096	0.193939	18	26	29	chr10:102977160-102977162,chr10:102977195-102977197,chr10:102984592-102984594,chr11:20180463-20180465,chr11:20180587-20180589,chr11:20182132-20182134,chr11:31821063-31821065,chr11:31821076-31821078,chr11:31821185-31821187,chr11:31822378-31822380,chr11:31823228-31823230,chr11:31823251-31823253,chr11:31824340-31824342,chr11:31825750-31825752,chr11:31825755-31825757,chr11:31825796-31825798,chr11:318…	ASCL1,DBX1,EVX1,FEV,FOXA1,FOXA2,GSX2,HOXD10,ISL1,LBX1,MNX1,NKX2-2,NKX6-1,PAX6,POU4F1,SIX1,SOX1,TLX3	neuron fate specification	113	52.9085	GO
All	pos	50kb	GO Biological Process	GO Biological Process	GO:0001708	cell fate specification	1.64508e-53	1.71746e-49	1.50655e-51	5.92531	19.0707	113	715	0.113	0.158042	22	49	65	chr10:102475671-102475673,chr10:102475792-102475794,chr10:102483855-102483857,chr10:102483869-102483871,chr10:102483881-102483883,chr10:102977160-102977162,chr10:102977195-102977197,chr10:102984592-102984594,chr11:20180463-20180465,chr11:20180587-20180589,chr11:20182132-20182134,chr11:31821063-31821065,chr11:31821076-31821078,chr11:31821185-31821187,chr11:31822378-31822380,chr11:31823228-31823230…	ASCL1,DBX1,EVX1,FEV,FOXA1,FOXA2,GSX2,HOXD10,ISL1,LBX1,MNX1,NKX2-2,NKX6-1,OTX2,PAX2,PAX6,POU4F1,SIX1,SIX2,SOX1,SOX2,TLX3	cell fate specification	114	52.7838	GO
All	pos	50kb	GO Biological Process	GO Biological Process	GO:0048812	neuron projection morphogenesis	2.16406e-51	2.25928e-47	1.96459e-49	3.69159	46.8633	173	1757	0.173	0.0984633	41	268	494	chr10:102475671-102475673,chr10:102475792-102475794,chr10:102483855-102483857,chr10:102483869-102483871,chr10:102483881-102483883,chr10:118898999-118899001,chr10:50604203-50604205,chr10:50604215-50604217,chr10:50604257-50604259,chr10:50604568-50604570,chr11:27740041-27740043,chr11:27742029-27742031,chr11:27743974-27743976,chr11:31821063-31821065,chr11:31821076-31821078,chr11:31821185-31821187,chr…	ANK1,BAI1,BDNF,BHLHE22,DCC,DRGX,DSCAM,ETV1,FEZF2,FOXB1,FOXD3,FOXG1,FZD2,GBX2,HOXA2,ISL1,KCNQ2,LHX2,LHX9,MNX1,NEUROG2,NKX2-1,NKX2-8,NOG,NR2E1,NR4A2,NRXN1,NTN1,OTX2,PAX2,PAX6,PHOX2B,POU4F1,POU4F2,POU4F3,PRDM8,SLITRK1,TBR1,VAX1,VEGFA,ZIC2	neuron projection morphogenesis	115	50.6647	GO
All	pos	50kb	GO Biological Process	GO Biological Process	GO:0007409	axonogenesis	2.99379e-51	3.12552e-47	2.69441e-49	3.72091	45.9565	171	1723	0.171	0.0992455	40	250	454	chr10:102475671-102475673,chr10:102475792-102475794,chr10:102483855-102483857,chr10:102483869-102483871,chr10:102483881-102483883,chr10:118898999-118899001,chr10:50604203-50604205,chr10:50604215-50604217,chr10:50604257-50604259,chr10:50604568-50604570,chr11:27740041-27740043,chr11:27742029-27742031,chr11:27743974-27743976,chr11:31821063-31821065,chr11:31821076-31821078,chr11:31821185-31821187,chr…	ANK1,BAI1,BDNF,BHLHE22,DCC,DRGX,ETV1,FEZF2,FOXB1,FOXD3,FOXG1,FZD2,GBX2,HOXA2,ISL1,KCNQ2,LHX2,LHX9,MNX1,NEUROG2,NKX2-1,NKX2-8,NOG,NR2E1,NR4A2,NRXN1,NTN1,OTX2,PAX2,PAX6,PHOX2B,POU4F1,POU4F2,POU4F3,PRDM8,SLITRK1,TBR1,VAX1,VEGFA,ZIC2	axonogenesis	116	50.5238	GO
All	pos	50kb	GO Biological Process	GO Biological Process	GO:0048667	cell morphogenesis involved in neuron differentiation	3.23217e-51	3.37438e-47	2.88409e-49	3.68111	46.9967	173	1762	0.173	0.0981839	41	262	484	chr10:102475671-102475673,chr10:102475792-102475794,chr10:102483855-102483857,chr10:102483869-102483871,chr10:102483881-102483883,chr10:118898999-118899001,chr10:50604203-50604205,chr10:50604215-50604217,chr10:50604257-50604259,chr10:50604568-50604570,chr11:27740041-27740043,chr11:27742029-27742031,chr11:27743974-27743976,chr11:31821063-31821065,chr11:31821076-31821078,chr11:31821185-31821187,chr…	ANK1,BAI1,BDNF,BHLHE22,DCC,DRGX,DSCAM,ETV1,FEZF2,FOXB1,FOXD3,FOXG1,FZD2,GBX2,HOXA2,ISL1,KCNQ2,LHX2,LHX9,MNX1,NEUROG2,NKX2-1,NKX2-8,NOG,NR2E1,NR4A2,NRXN1,NTN1,OTX2,PAX2,PAX6,PHOX2B,POU4F1,POU4F2,POU4F3,PRDM8,SLITRK1,TBR1,VAX1,VEGFA,ZIC2	cell morphogenesis involved in neuron differentiation	117	50.4905	GO
All	pos	50kb	GO Biological Process	GO Biological Process	GO:0048858	cell projection morphogenesis	8.2724e-51	8.63639e-47	7.31897e-49	3.55083	50.4108	179	1890	0.179	0.094709	43	315	620	chr10:102475671-102475673,chr10:102475792-102475794,chr10:102483855-102483857,chr10:102483869-102483871,chr10:102483881-102483883,chr10:118898999-118899001,chr10:50604203-50604205,chr10:50604215-50604217,chr10:50604257-50604259,chr10:50604568-50604570,chr11:27740041-27740043,chr11:27742029-27742031,chr11:27743974-27743976,chr11:31821063-31821065,chr11:31821076-31821078,chr11:31821185-31821187,chr…	ANK1,BAI1,BDNF,BHLHE22,DCC,DRGX,DSCAM,ETV1,FEZF2,FOXB1,FOXD3,FOXG1,FZD2,GBX2,HOXA2,ISL1,KCNQ2,LHX2,LHX9,MNX1,NEUROG2,NKX2-1,NKX2-8,NOG,NR2E1,NR4A2,NRXN1,NTN1,ONECUT1,ONECUT2,OTX2,PAX2,PAX6,PHOX2B,POU4F1,POU4F2,POU4F3,PRDM8,SLITRK1,TBR1,VAX1,VEGFA,ZIC2	cell projection morphogenesis	118	50.0824	GO
All	pos	50kb	GO Biological Process	GO Biological Process	GO:0000904	cell morphogenesis involved in differentiation	9.15916e-51	9.56216e-47	8.03543e-49	3.40507	55.2118	188	2070	0.188	0.0908213	50	318	590	chr10:102475671-102475673,chr10:102475792-102475794,chr10:102483855-102483857,chr10:102483869-102483871,chr10:102483881-102483883,chr10:103530194-103530196,chr10:118898999-118899001,chr10:50604203-50604205,chr10:50604215-50604217,chr10:50604257-50604259,chr10:50604568-50604570,chr11:27740041-27740043,chr11:27742029-27742031,chr11:27743974-27743976,chr11:31821063-31821065,chr11:31821076-31821078,c…	ANK1,BAI1,BDNF,BHLHE22,DCC,DRGX,DSCAM,ETV1,FEZF2,FGF8,FOXB1,FOXD3,FOXG1,FZD2,GBX2,GREM1,HAS2,HOXA2,ISL1,KCNQ2,LEF1,LHX2,LHX9,MEF2C,MNX1,NEUROG2,NKX2-1,NKX2-8,NOG,NR2E1,NR4A2,NRXN1,NTN1,OTX2,PAX2,PAX6,PHOX2B,POU4F1,POU4F2,POU4F3,PRDM8,PROX1,SALL1,SFRP1,SIX2,SLITRK1,TBR1,VAX1,VEGFA,ZIC2	cell morphogenesis involved in differentiation	119	50.0381	GO
All	pos	50kb	GO Biological Process	GO Biological Process	GO:0061564	axon development	1.08908e-50	1.137e-46	9.475e-49	3.68668	46.3832	171	1739	0.171	0.0983324	40	257	469	chr10:102475671-102475673,chr10:102475792-102475794,chr10:102483855-102483857,chr10:102483869-102483871,chr10:102483881-102483883,chr10:118898999-118899001,chr10:50604203-50604205,chr10:50604215-50604217,chr10:50604257-50604259,chr10:50604568-50604570,chr11:27740041-27740043,chr11:27742029-27742031,chr11:27743974-27743976,chr11:31821063-31821065,chr11:31821076-31821078,chr11:31821185-31821187,chr…	ANK1,BAI1,BDNF,BHLHE22,DCC,DRGX,ETV1,FEZF2,FOXB1,FOXD3,FOXG1,FZD2,GBX2,HOXA2,ISL1,KCNQ2,LHX2,LHX9,MNX1,NEUROG2,NKX2-1,NKX2-8,NOG,NR2E1,NR4A2,NRXN1,NTN1,OTX2,PAX2,PAX6,PHOX2B,POU4F1,POU4F2,POU4F3,PRDM8,SLITRK1,TBR1,VAX1,VEGFA,ZIC2	axon development	120	49.9629	GO
All	pos	50kb	GO Biological Process	GO Biological Process	GO:0032990	cell part morphogenesis	1.21074e-50	1.26401e-46	1.04463e-48	3.54146	50.5441	179	1895	0.179	0.0944591	43	321	635	chr10:102475671-102475673,chr10:102475792-102475794,chr10:102483855-102483857,chr10:102483869-102483871,chr10:102483881-102483883,chr10:118898999-118899001,chr10:50604203-50604205,chr10:50604215-50604217,chr10:50604257-50604259,chr10:50604568-50604570,chr11:27740041-27740043,chr11:27742029-27742031,chr11:27743974-27743976,chr11:31821063-31821065,chr11:31821076-31821078,chr11:31821185-31821187,chr…	ANK1,BAI1,BDNF,BHLHE22,DCC,DRGX,DSCAM,ETV1,FEZF2,FOXB1,FOXD3,FOXG1,FZD2,GBX2,HOXA2,ISL1,KCNQ2,LHX2,LHX9,MNX1,NEUROG2,NKX2-1,NKX2-8,NOG,NR2E1,NR4A2,NRXN1,NTN1,ONECUT1,ONECUT2,OTX2,PAX2,PAX6,PHOX2B,POU4F1,POU4F2,POU4F3,PRDM8,SLITRK1,TBR1,VAX1,VEGFA,ZIC2	cell part morphogenesis	121	49.917	GO
All	pos	50kb	GO Biological Process	GO Biological Process	GO:0031175	neuron projection development	6.70871e-50	7.00389e-46	5.74089e-48	3.51611	50.6241	178	1898	0.178	0.0937829	43	311	596	chr10:102475671-102475673,chr10:102475792-102475794,chr10:102483855-102483857,chr10:102483869-102483871,chr10:102483881-102483883,chr10:118898999-118899001,chr10:50604203-50604205,chr10:50604215-50604217,chr10:50604257-50604259,chr10:50604568-50604570,chr11:27740041-27740043,chr11:27742029-27742031,chr11:27743974-27743976,chr11:31821063-31821065,chr11:31821076-31821078,chr11:31821185-31821187,chr…	ANK1,BAI1,BDNF,BHLHE22,DCC,DRGX,DSCAM,ETV1,FEZF2,FOXB1,FOXD3,FOXG1,FZD2,GBX2,GRIN3A,HOXA2,ISL1,KCNQ2,LHX2,LHX9,MNX1,NEUROG2,NKX2-1,NKX2-8,NOG,NR2E1,NR4A2,NRXN1,NTN1,OTX2,PAX2,PAX6,PHOX2B,POU4F1,POU4F2,POU4F3,PRDM8,RASGRF1,SLITRK1,TBR1,VAX1,VEGFA,ZIC2	neuron projection development	122	49.1734	GO
All	pos	50kb	GO Biological Process	GO Biological Process	GO:0000902	cell morphogenesis	2.75374e-49	2.87491e-45	2.33732e-47	3.2057	61.4531	197	2304	0.197	0.0855035	53	384	779	chr10:102475671-102475673,chr10:102475792-102475794,chr10:102483855-102483857,chr10:102483869-102483871,chr10:102483881-102483883,chr10:103530194-103530196,chr10:118898999-118899001,chr10:50604203-50604205,chr10:50604215-50604217,chr10:50604257-50604259,chr10:50604568-50604570,chr11:27740041-27740043,chr11:27742029-27742031,chr11:27743974-27743976,chr11:31821063-31821065,chr11:31821076-31821078,c…	ANK1,BAI1,BDNF,BHLHE22,DCC,DRGX,DSCAM,ETV1,FEZF2,FGF8,FOXB1,FOXD3,FOXG1,FZD2,GBX2,GREM1,HAS2,HOXA2,ISL1,KCNQ2,LEF1,LHX2,LHX9,MEF2C,MNX1,MSX1,NEUROG2,NKX2-1,NKX2-8,NOG,NR2E1,NR4A2,NRXN1,NTN1,ONECUT1,ONECUT2,OTX2,PAX2,PAX6,PHOX2B,POU4F1,POU4F2,POU4F3,PRDM8,PROX1,SALL1,SFRP1,SIX2,SLITRK1,TBR1,VAX1,VEGFA,ZIC2	cell morphogenesis	123	48.5601	GO
All	pos	50kb	GO Biological Process	GO Biological Process	GO:0009792	embryo development ending in birth or egg hatching	3.98776e-49	4.16322e-45	3.35744e-47	2.9795	72.4955	216	2718	0.216	0.0794702	64	330	578	chr10:102475671-102475673,chr10:102475792-102475794,chr10:102483855-102483857,chr10:102483869-102483871,chr10:102483881-102483883,chr10:103530194-103530196,chr11:31821063-31821065,chr11:31821076-31821078,chr11:31821185-31821187,chr11:31822378-31822380,chr11:31823228-31823230,chr11:31823251-31823253,chr11:31824340-31824342,chr11:31825750-31825752,chr11:31825755-31825757,chr11:31825796-31825798,chr…	ALDH1A2,CDX2,CEBPA,DLX1,DLX2,EN1,EPN1,EVX1,FGF8,FOXA2,FOXB1,FOXD3,GATA4,GBX2,HAND2,HES5,HOXA2,HOXA3,HOXA5,HOXB1,HOXB2,HOXC11,HOXD1,HOXD10,HOXD11,HOXD3,HOXD9,ISL1,LEF1,LHX2,LMO4,LMX1B,MEF2C,MNX1,MYF5,MYF6,NOG,NR2F2,OSR2,OTX2,PAX2,PAX3,PAX6,PAX7,PITX2,PROX1,PRRX1,SALL1,SATB2,SFRP1,SHOX2,SIX1,SIX2,SOX5,TBX15,TBX18,TBX3,TFAP2A,TWIST1,TWIST2,VEGFA,WNT1,ZIC2,ZIC5	embryo development ending in birth or egg hatching	124	48.3993	GO
All	pos	50kb	GO Biological Process	GO Biological Process	GO:0030030	cell projection organization	4.41561e-48	4.6099e-44	3.68792e-46	3.29405	56.4654	186	2117	0.186	0.0878602	46	394	830	chr10:102475671-102475673,chr10:102475792-102475794,chr10:102483855-102483857,chr10:102483869-102483871,chr10:102483881-102483883,chr10:118898999-118899001,chr10:50604203-50604205,chr10:50604215-50604217,chr10:50604257-50604259,chr10:50604568-50604570,chr11:27740041-27740043,chr11:27742029-27742031,chr11:27743974-27743976,chr11:31821063-31821065,chr11:31821076-31821078,chr11:31821185-31821187,chr…	ANK1,ARF6,BAI1,BDNF,BHLHE22,DCC,DRGX,DSCAM,ETV1,FEZF2,FOXB1,FOXD3,FOXG1,FZD2,GBX2,GRIN3A,HOXA2,ISL1,KCNQ2,LHX2,LHX9,MNX1,NEUROG2,NKX2-1,NKX2-8,NOG,NR2E1,NR4A2,NRXN1,NTN1,ONECUT1,ONECUT2,OTX2,PAX2,PAX6,PHOX2B,POU4F1,POU4F2,POU4F3,PRDM8,RASGRF1,SLITRK1,TBR1,VAX1,VEGFA,ZIC2	cell projection organization	125	47.355	GO
All	pos	50kb	GO Biological Process	GO Biological Process	GO:0032989	cellular component morphogenesis	4.3399e-47	4.53085e-43	3.59591e-45	3.10072	63.5335	197	2382	0.197	0.0827036	53	414	845	chr10:102475671-102475673,chr10:102475792-102475794,chr10:102483855-102483857,chr10:102483869-102483871,chr10:102483881-102483883,chr10:103530194-103530196,chr10:118898999-118899001,chr10:50604203-50604205,chr10:50604215-50604217,chr10:50604257-50604259,chr10:50604568-50604570,chr11:27740041-27740043,chr11:27742029-27742031,chr11:27743974-27743976,chr11:31821063-31821065,chr11:31821076-31821078,c…	ANK1,BAI1,BDNF,BHLHE22,DCC,DRGX,DSCAM,ETV1,FEZF2,FGF8,FOXB1,FOXD3,FOXG1,FZD2,GBX2,GREM1,HAS2,HOXA2,ISL1,KCNQ2,LEF1,LHX2,LHX9,MEF2C,MNX1,MSX1,NEUROG2,NKX2-1,NKX2-8,NOG,NR2E1,NR4A2,NRXN1,NTN1,ONECUT1,ONECUT2,OTX2,PAX2,PAX6,PHOX2B,POU4F1,POU4F2,POU4F3,PRDM8,PROX1,SALL1,SFRP1,SIX2,SLITRK1,TBR1,VAX1,VEGFA,ZIC2	cellular component morphogenesis	126	46.3625	GO
All	pos	50kb	GO Biological Process	GO Biological Process	GO:0021879	forebrain neuron differentiation	3.11171e-46	3.24863e-42	2.55797e-44	6.11983	15.5233	95	582	0.095	0.16323	15	34	45	chr11:31821063-31821065,chr11:31821076-31821078,chr11:31821185-31821187,chr11:31822378-31822380,chr11:31823228-31823230,chr11:31823251-31823253,chr11:31824340-31824342,chr11:31825750-31825752,chr11:31825755-31825757,chr11:31825796-31825798,chr11:31843387-31843389,chr11:31843420-31843422,chr11:31843912-31843914,chr12:103355320-103355322,chr12:103355954-103355956,chr13:112758452-112758454,chr13:112…	ASCL1,DLX1,DLX2,GBX2,GSX2,LEF1,LHX8,NKX2-1,OTP,PAX6,SALL1,SOX1,SOX2,TFAP2A,UNCX	forebrain neuron differentiation	127	45.507	GO
All	pos	50kb	GO Biological Process	GO Biological Process	GO:0043583	ear development	4.3933e-46	4.5866e-42	3.58328e-44	4.42302	28.9395	128	1085	0.128	0.117972	32	125	189	chr10:102475671-102475673,chr10:102475792-102475794,chr10:102483855-102483857,chr10:102483869-102483871,chr10:102483881-102483883,chr10:103530194-103530196,chr10:124903433-124903435,chr11:27740041-27740043,chr11:27742029-27742031,chr11:27743974-27743976,chr12:49375329-49375331,chr12:49375339-49375341,chr14:29227034-29227036,chr14:29231452-29231454,chr14:29233523-29233525,chr14:29233535-29233537,c…	BDNF,CEBPA,DLX6,EYA4,FGF8,FOXG1,FZD2,GBX2,HES5,HMX2,HOXA2,MAFB,NEUROD1,NOG,NTN1,OSR2,OTX1,OTX2,PAX2,PHOX2B,POU4F3,PROX1,PRRX1,SALL1,SIX1,SIX2,SOX2,TBX18,TFAP2A,TWIST1,WNT1,ZIC1	ear development	128	45.3572	GO
All	pos	50kb	GO Biological Process	GO Biological Process	GO:0043009	chordate embryonic development	9.60755e-46	1.00303e-41	7.77541e-44	2.90754	71.882	209	2695	0.209	0.077551	63	328	571	chr10:102475671-102475673,chr10:102475792-102475794,chr10:102483855-102483857,chr10:102483869-102483871,chr10:102483881-102483883,chr10:103530194-103530196,chr11:31821063-31821065,chr11:31821076-31821078,chr11:31821185-31821187,chr11:31822378-31822380,chr11:31823228-31823230,chr11:31823251-31823253,chr11:31824340-31824342,chr11:31825750-31825752,chr11:31825755-31825757,chr11:31825796-31825798,chr…	ALDH1A2,CDX2,CEBPA,DLX1,DLX2,EN1,EPN1,FGF8,FOXA2,FOXB1,FOXD3,GATA4,GBX2,HAND2,HES5,HOXA2,HOXA3,HOXA5,HOXB1,HOXB2,HOXC11,HOXD1,HOXD10,HOXD11,HOXD3,HOXD9,ISL1,LEF1,LHX2,LMO4,LMX1B,MEF2C,MNX1,MYF5,MYF6,NOG,NR2F2,OSR2,OTX2,PAX2,PAX3,PAX6,PAX7,PITX2,PROX1,PRRX1,SALL1,SATB2,SFRP1,SHOX2,SIX1,SIX2,SOX5,TBX15,TBX18,TBX3,TFAP2A,TWIST1,TWIST2,VEGFA,WNT1,ZIC2,ZIC5	chordate embryonic development	129	45.0174	GO
All	pos	50kb	GO Biological Process	GO Biological Process	GO:0021872	forebrain generation of neurons	1.3343e-44	1.39301e-40	1.07155e-42	5.66135	17.3104	98	649	0.098	0.151002	17	42	56	chr11:31821063-31821065,chr11:31821076-31821078,chr11:31821185-31821187,chr11:31822378-31822380,chr11:31823228-31823230,chr11:31823251-31823253,chr11:31824340-31824342,chr11:31825750-31825752,chr11:31825755-31825757,chr11:31825796-31825798,chr11:31843387-31843389,chr11:31843420-31843422,chr11:31843912-31843914,chr12:103355320-103355322,chr12:103355954-103355956,chr13:112758452-112758454,chr13:112…	ASCL1,DLX1,DLX2,GBX2,GSX2,HES5,LEF1,LHX8,NKX2-1,NR2E1,OTP,PAX6,SALL1,SOX1,SOX2,TFAP2A,UNCX	forebrain generation of neurons	130	43.8747	GO
All	pos	50kb	GO Biological Process	GO Biological Process	GO:0021536	diencephalon development	2.14622e-44	2.24065e-40	1.71042e-42	5.50543	18.1639	100	681	0.1	0.146843	21	54	75	chr10:103530194-103530196,chr11:31821063-31821065,chr11:31821076-31821078,chr11:31821185-31821187,chr11:31822378-31822380,chr11:31823228-31823230,chr11:31823251-31823253,chr11:31824340-31824342,chr11:31825750-31825752,chr11:31825755-31825757,chr11:31825796-31825798,chr11:31843387-31843389,chr11:31843420-31843422,chr11:31843912-31843914,chr12:49375329-49375331,chr12:49375339-49375341,chr13:2836434…	ALDH1A2,FGF8,FOXB1,GBX2,GSX1,ISL1,LEF1,NKX2-1,NOG,NR4A2,OTP,OTX1,OTX2,PAX6,PITX2,POU3F2,POU4F1,SALL1,SIX3,SOX2,WNT1	diencephalon development	131	43.6683	GO
All	pos	50kb	GO Biological Process	GO Biological Process	GO:0030902	hindbrain development	7.97314e-44	8.32396e-40	6.30603e-42	4.64149	24.992	116	937	0.116	0.123799	27	76	122	chr10:23486791-23486793,chr10:23487402-23487404,chr11:31821063-31821065,chr11:31821076-31821078,chr11:31821185-31821187,chr11:31822378-31822380,chr11:31823228-31823230,chr11:31823251-31823253,chr11:31824340-31824342,chr11:31825750-31825752,chr11:31825755-31825757,chr11:31825796-31825798,chr11:31843387-31843389,chr11:31843420-31843422,chr11:31843912-31843914,chr12:103355320-103355322,chr12:1033559…	ALDH1A2,ASCL1,CDK5R2,EN1,EN2,FOXA2,GBX2,GSX2,HOXA2,HOXB1,HOXB2,LEF1,LMX1B,MAFB,NEUROD1,NEUROD2,NOG,OTX1,OTX2,PAX6,PHOX2B,POU4F1,PROX1,PTF1A,SKOR2,TBR1,WNT1	hindbrain development	132	43.0984	GO
All	pos	50kb	GO Biological Process	GO Biological Process	GO:0030855	epithelial cell differentiation	1.11117e-43	1.16007e-39	8.7223e-42	3.64708	41.1288	150	1542	0.15	0.0972763	38	219	486	chr10:102475671-102475673,chr10:102475792-102475794,chr10:102483855-102483857,chr10:102483869-102483871,chr10:102483881-102483883,chr10:103530194-103530196,chr11:31821063-31821065,chr11:31821076-31821078,chr11:31821185-31821187,chr11:31822378-31822380,chr11:31823228-31823230,chr11:31823251-31823253,chr11:31824340-31824342,chr11:31825750-31825752,chr11:31825755-31825757,chr11:31825796-31825798,chr…	ASCL1,DLX6,FGF8,FOXA1,FOXA2,FOXB1,FOXD3,FZD2,GATA4,GREM1,HES5,HOXA5,HSPA2,KAZN,LEF1,MEF2C,NEUROD1,NKX2-1,NKX2-2,NKX6-1,NR2F2,ONECUT1,ONECUT2,PAX2,PAX6,PDE2A,PITX2,POU3F1,POU4F3,PROX1,RARA,RHCG,SALL1,SIX1,SIX2,TFAP2A,VEGFA,WNT1	epithelial cell differentiation	133	42.9542	GO
All	pos	50kb	GO Biological Process	GO Biological Process	GO:0045666	positive regulation of neuron differentiation	1.27816e-43	1.3344e-39	9.95822e-42	6.16782	14.4298	89	541	0.089	0.16451	18	49	70	chr11:27740041-27740043,chr11:27742029-27742031,chr11:27743974-27743976,chr12:103355320-103355322,chr12:103355954-103355956,chr14:38053307-38053309,chr14:38054448-38054450,chr16:51185144-51185146,chr16:51185345-51185347,chr16:51185456-51185458,chr16:51187535-51187537,chr17:37719901-37719903,chr17:37751722-37751724,chr17:37760101-37760103,chr17:37764127-37764129,chr17:37764152-37764154,chr17:37764…	ASCL1,BDNF,FEZF2,FOXA1,FOXA2,GDF6,HOXD3,MEF2C,NEUROD1,NEUROD2,NEUROG2,NKX2-2,NKX6-1,PHOX2B,PROX1,SALL1,SOX2,VWC2	positive regulation of neuron differentiation	134	42.8934	GO
All	pos	50kb	GO Biological Process	GO Biological Process	GO:0010720	positive regulation of cell development	3.36637e-43	3.51449e-39	2.60332e-41	4.78346	23.205	111	870	0.111	0.127586	18	104	169	chr10:102475671-102475673,chr10:102475792-102475794,chr10:102483855-102483857,chr10:102483869-102483871,chr10:102483881-102483883,chr11:118781263-118781265,chr11:27740041-27740043,chr11:27742029-27742031,chr11:27743974-27743976,chr11:31821063-31821065,chr11:31821076-31821078,chr11:31821185-31821187,chr11:31822378-31822380,chr11:31823228-31823230,chr11:31823251-31823253,chr11:31824340-31824342,chr…	ASCL1,BCL9L,BDNF,DSCAM,FOXG1,HOXD11,LEF1,NKX2-2,NKX6-1,NTN1,OTP,PAX2,PAX6,SHOX2,SMARCD3,SOX2,TWIST1,VEGFA	positive regulation of cell development	135	42.4728	GO
All	pos	50kb	GO Biological Process	GO Biological Process	GO:0001764	neuron migration	5.88225e-43	6.14107e-39	4.51549e-41	5.14205	20.0309	103	751	0.103	0.137151	22	63	107	chr10:118898999-118899001,chr10:50604203-50604205,chr10:50604215-50604217,chr10:50604257-50604259,chr10:50604568-50604570,chr11:31821063-31821065,chr11:31821076-31821078,chr11:31821185-31821187,chr11:31822378-31822380,chr11:31823228-31823230,chr11:31823251-31823253,chr11:31824340-31824342,chr11:31825750-31825752,chr11:31825755-31825757,chr11:31825796-31825798,chr11:31843387-31843389,chr11:3184342…	ASCL1,BARHL1,BARHL2,CDK5R2,DCC,DRGX,LMX1B,MNX1,NEUROG2,NKX2-1,NR2F1,NR2F2,NR4A2,NTN1,PAX6,PHOX2B,PITX2,SATB2,SOX1,TLX3,TWIST1,VAX1	neuron migration	136	42.2305	GO
All	pos	50kb	GO Biological Process	GO Biological Process	GO:0048839	inner ear development	7.15952e-43	7.47453e-39	5.45586e-41	4.62064	24.6719	114	925	0.114	0.123243	25	106	163	chr10:102475671-102475673,chr10:102475792-102475794,chr10:102483855-102483857,chr10:102483869-102483871,chr10:102483881-102483883,chr10:103530194-103530196,chr10:124903433-124903435,chr11:27740041-27740043,chr11:27742029-27742031,chr11:27743974-27743976,chr12:49375329-49375331,chr12:49375339-49375341,chr14:29227034-29227036,chr14:29231452-29231454,chr14:29233523-29233525,chr14:29233535-29233537,c…	BDNF,CEBPA,DLX6,FGF8,FOXG1,FZD2,GBX2,HES5,HMX2,MAFB,NEUROD1,NTN1,OTX1,OTX2,PAX2,PHOX2B,POU4F3,PROX1,PRRX1,SIX1,SOX2,TBX18,TFAP2A,WNT1,ZIC1	inner ear development	137	42.1451	GO
All	pos	50kb	GO Biological Process	GO Biological Process	GO:0009952	anterior/posterior pattern specification	1.26325e-42	1.31883e-38	9.55672e-41	3.42413	46.1432	158	1730	0.158	0.0913295	38	152	195	chr10:103530194-103530196,chr11:31821063-31821065,chr11:31821076-31821078,chr11:31821185-31821187,chr11:31822378-31822380,chr11:31823228-31823230,chr11:31823251-31823253,chr11:31824340-31824342,chr11:31825750-31825752,chr11:31825755-31825757,chr11:31825796-31825798,chr11:31843387-31843389,chr11:31843420-31843422,chr11:31843912-31843914,chr12:115122019-115122021,chr12:115122059-115122061,chr12:493…	ALDH1A2,CDX2,EN1,FEZF2,FGF8,FOXA2,FOXB1,GATA4,GBX2,HOXA2,HOXA3,HOXA5,HOXB1,HOXB2,HOXC11,HOXC13,HOXC4,HOXD10,HOXD11,HOXD13,HOXD3,HOXD8,HOXD9,LEF1,MYF5,MYF6,NEUROD1,NOG,NR2F2,OTX1,OTX2,PAX6,SFRP1,SIX3,TBX18,TBX3,WNT1,ZIC3	anterior/posterior pattern specification	138	41.8985	GO
All	pos	50kb	GO Biological Process	GO Biological Process	GO:0048519	negative regulation of biological process	1.54567e-42	1.61368e-38	1.16092e-40	1.91796	201.776	387	7565	0.387	0.0511566	128	1519	3320	chr10:102475671-102475673,chr10:102475792-102475794,chr10:102483855-102483857,chr10:102483869-102483871,chr10:102483881-102483883,chr10:102977160-102977162,chr10:102977195-102977197,chr10:102984592-102984594,chr10:103082679-103082681,chr10:103530194-103530196,chr10:115804577-115804579,chr10:115804967-115804969,chr10:118898999-118899001,chr10:124903433-124903435,chr11:118781263-118781265,chr11:277…	ADRB1,ALDH1A2,AMER2,ARF6,ARHGEF1,ASCL1,ASIC2,BAI1,BAI3,BARHL1,BCL9L,BDNF,BHLHE22,BTRC,CDKN1C,CDX2,CEBPA,CRIPAK,CTGF,DCC,DLX1,DLX2,DMBX1,DSCAM,EEF1A2,EPN1,FEZF2,FGF8,FOXA1,FOXA2,FOXB1,FOXD1,FOXD3,FOXG1,GATA4,GLRA1,GREM1,GRIN3A,GRM7,HAND2,HELT,HES5,HIC1,HMX2,HOXA2,HOXA5,HOXD8,HTR1B,IGF2BP1,ISL1,LBX1,LEF1,LHX9,LIN28B,LMO4,MAFB,MEF2C,MNT,MSX1,MYF6,NEUROD1,NEUROD2,NKX2-1,NKX2-2,NKX2-8,NKX6-1,NOG,NR2E1…	negative regulation of biological process	139	41.8109	GO
All	pos	50kb	GO Biological Process	GO Biological Process	GO:0042127	regulation of cell proliferation	5.39512e-41	5.6325e-37	4.02322e-39	2.57075	87.9121	226	3296	0.226	0.068568	65	588	1247	chr10:101297115-101297117,chr10:102475671-102475673,chr10:102475792-102475794,chr10:102483855-102483857,chr10:102483869-102483871,chr10:102483881-102483883,chr10:102893924-102893926,chr10:102977160-102977162,chr10:102977195-102977197,chr10:102984592-102984594,chr10:103411601-103411603,chr10:103530194-103530196,chr10:118898999-118899001,chr10:124903433-124903435,chr11:27740041-27740043,chr11:27742…	ALDH1A2,ASCL1,BAI1,BDNF,CDKN1C,CEBPA,CTGF,DLX6,FBXW4,FEZF2,FGF5,FGF8,FOXG1,GATA4,GREM1,HAND2,HAS2,HES5,HMX2,HOXA3,HOXA5,HOXD13,ISL1,LBX1,LEF1,MAB21L1,MAB21L2,MEF2C,MNT,NKX2-3,NKX2-8,NOG,NR2E1,NR2F2,NTN1,OSR2,OTP,PAX2,PAX3,PAX6,PAX7,PHOX2B,PITX2,POU3F2,POU3F3,PROX1,PRRX1,RARA,SALL1,SFRP1,SHOX2,SIX1,SKOR2,SMARCD3,SOX2,TBX18,TBX3,TFAP2A,TFAP2B,TLX1,TNFRSF14,TWIST2,VAX1,VEGFA,WNT1	regulation of cell proliferation	140	40.268	GO
All	pos	50kb	GO Biological Process	GO Biological Process	GO:0048732	gland development	8.19233e-41	8.5528e-37	6.06581e-39	3.77155	35.7943	135	1342	0.135	0.100596	31	175	266	chr10:101297115-101297117,chr10:103082679-103082681,chr10:103530194-103530196,chr10:83635299-83635301,chr10:83635374-83635376,chr11:31821063-31821065,chr11:31821076-31821078,chr11:31821185-31821187,chr11:31822378-31822380,chr11:31823228-31823230,chr11:31823251-31823253,chr11:31824340-31824342,chr11:31825750-31825752,chr11:31825755-31825757,chr11:31825796-31825798,chr11:31843387-31843389,chr11:318…	ALDH1A2,ASCL1,BTRC,FGF8,FOXA1,FOXB1,GSX1,HOXA3,HOXA5,HOXD13,HOXD3,HOXD9,ISL1,LEF1,NKX2-1,NKX2-3,NOG,NR5A1,NRG3,NTN1,OTP,PAX3,PAX6,PITX2,POU3F2,SALL1,SFRP1,SIX1,SOX2,TBX3,VEGFA	gland development	141	40.0866	GO
All	pos	50kb	GO Biological Process	GO Biological Process	GO:0042471	ear morphogenesis	9.2304e-41	9.63653e-37	6.78629e-39	4.68103	22.8582	107	857	0.107	0.124854	27	78	113	chr10:102475671-102475673,chr10:102475792-102475794,chr10:102483855-102483857,chr10:102483869-102483871,chr10:102483881-102483883,chr10:103530194-103530196,chr10:124903433-124903435,chr12:49375329-49375331,chr12:49375339-49375341,chr14:29227034-29227036,chr14:29231452-29231454,chr14:29233523-29233525,chr14:29233535-29233537,chr14:29235927-29235929,chr14:29235983-29235985,chr14:29236007-29236009,c…	DLX6,EYA4,FGF8,FOXG1,FZD2,GBX2,HMX2,HOXA2,MAFB,NOG,NTN1,OSR2,OTX1,OTX2,PAX2,POU4F3,PROX1,PRRX1,SALL1,SIX1,SIX2,SOX2,TBX18,TFAP2A,TWIST1,WNT1,ZIC1	ear morphogenesis	142	40.0348	GO
All	pos	50kb	GO Biological Process	GO Biological Process	GO:0048523	negative regulation of cellular process	1.89167e-40	1.9749e-36	1.38105e-38	1.92347	192.361	370	7212	0.37	0.0513034	118	1413	3043	chr10:102475671-102475673,chr10:102475792-102475794,chr10:102483855-102483857,chr10:102483869-102483871,chr10:102483881-102483883,chr10:102977160-102977162,chr10:102977195-102977197,chr10:102984592-102984594,chr10:103082679-103082681,chr10:103530194-103530196,chr10:118898999-118899001,chr10:124903433-124903435,chr11:118781263-118781265,chr11:27740041-27740043,chr11:27742029-27742031,chr11:2774397…	ALDH1A2,AMER2,ARHGEF1,ASCL1,ASIC2,BAI1,BARHL1,BCL9L,BDNF,BHLHE22,BTRC,CDKN1C,CDX2,CEBPA,CRIPAK,DCC,DLX1,DLX2,DMBX1,DSCAM,EEF1A2,EPN1,FEZF2,FGF8,FOXA1,FOXA2,FOXB1,FOXD1,FOXD3,FOXG1,GATA4,GLRA1,GREM1,GRM7,HAND2,HELT,HES5,HIC1,HMX2,HOXA2,HOXA5,HOXD8,HTR1B,IGF2BP1,ISL1,LBX1,LEF1,LHX9,MAFB,MEF2C,MNT,MSX1,MYF6,NEUROD1,NEUROD2,NKX2-1,NKX2-2,NKX2-8,NKX6-1,NOG,NR2E1,NR2F1,NR2F2,NR4A2,NRXN1,NTN1,ONECUT1,ON…	negative regulation of cellular process	143	39.7232	GO
All	pos	50kb	GO Biological Process	GO Biological Process	GO:0051093	negative regulation of developmental process	2.2468e-39	2.34566e-35	1.62893e-37	2.91372	62.1199	181	2329	0.181	0.0777158	49	310	605	chr10:102475671-102475673,chr10:102475792-102475794,chr10:102483855-102483857,chr10:102483869-102483871,chr10:102483881-102483883,chr10:102977160-102977162,chr10:102977195-102977197,chr10:102984592-102984594,chr10:103530194-103530196,chr10:118898999-118899001,chr11:118781263-118781265,chr11:27740041-27740043,chr11:27742029-27742031,chr11:27743974-27743976,chr11:31821063-31821065,chr11:31821076-31…	ARHGEF1,ASCL1,BAI1,BAI3,BCL9L,BDNF,CDX2,DCC,DLX1,DLX2,FGF8,FOXA1,FOXA2,FOXG1,GREM1,HAND2,HES5,HOXA2,HOXA5,ISL1,LBX1,LEF1,MAFB,NEUROD2,NKX2-1,NKX2-2,NKX6-1,NOG,NR2E1,NR5A1,NTN1,PAX2,PAX6,PHOX2B,PRDM16,PROX1,RARA,SEZ6,SFRP1,SIX1,SIX2,SOX2,SPI1,TBX3,TLX3,TWIST1,TWIST2,VAX1,WNT1	negative regulation of developmental process	144	38.6484	GO
All	pos	50kb	GO Biological Process	GO Biological Process	GO:0002052	positive regulation of neuroblast proliferation	2.7942e-39	2.91715e-35	2.01183e-37	9.17854	6.42804	59	241	0.059	0.244813	6	14	18	chr11:31821063-31821065,chr11:31821076-31821078,chr11:31821185-31821187,chr11:31822378-31822380,chr11:31823228-31823230,chr11:31823251-31823253,chr11:31824340-31824342,chr11:31825750-31825752,chr11:31825755-31825757,chr11:31825796-31825798,chr11:31843387-31843389,chr11:31843420-31843422,chr11:31843912-31843914,chr14:29227034-29227036,chr14:29231452-29231454,chr14:29233523-29233525,chr14:29233535-…	FOXG1,OTP,PAX6,SMARCD3,SOX2,VEGFA	positive regulation of neuroblast proliferation	145	38.5537	GO
All	pos	50kb	GO Biological Process	GO Biological Process	GO:0035295	tube development	5.13456e-39	5.36049e-35	3.67156e-37	3.05612	54.9717	168	2061	0.168	0.0815138	48	271	443	chr10:102475671-102475673,chr10:102475792-102475794,chr10:102483855-102483857,chr10:102483869-102483871,chr10:102483881-102483883,chr10:102977160-102977162,chr10:102977195-102977197,chr10:102984592-102984594,chr10:103082679-103082681,chr10:103530194-103530196,chr11:27740041-27740043,chr11:27742029-27742031,chr11:27743974-27743976,chr12:103355320-103355322,chr12:103355954-103355956,chr12:115122019…	ALDH1A2,ASCL1,BDNF,BTRC,CEBPA,CTGF,FGF8,FOXA1,FOXA2,FOXD1,FOXD3,GATA4,GBX2,GREM1,HAND2,HES5,HOXA5,HOXD11,LBX1,LEF1,LHX2,LMO4,MEF2C,NKX2-1,NKX2-8,NOG,NTN1,PAX2,PAX3,PITX2,POU3F3,PROX1,RARA,SALL1,SFRP1,SIM1,SIX1,SOX2,TBX3,TBX4,TFAP2A,TFAP2B,TWIST1,VEGFA,WNT1,ZIC2,ZIC3,ZIC5	tube development	146	38.2895	GO
All	pos	50kb	GO Biological Process	GO Biological Process	GO:0060562	epithelial tube morphogenesis	6.20262e-39	6.47553e-35	4.40512e-37	3.53794	39.2884	139	1473	0.139	0.0943652	36	182	292	chr10:102475671-102475673,chr10:102475792-102475794,chr10:102483855-102483857,chr10:102483869-102483871,chr10:102483881-102483883,chr10:102977160-102977162,chr10:102977195-102977197,chr10:102984592-102984594,chr10:103082679-103082681,chr10:103530194-103530196,chr12:115122019-115122021,chr12:115122059-115122061,chr12:49375329-49375331,chr12:49375339-49375341,chr13:100609038-100609040,chr13:1006090…	BTRC,FGF8,FOXA1,FOXA2,FOXD1,FOXD3,GATA4,GBX2,GREM1,HAND2,HES5,HOXA5,HOXD11,LBX1,LEF1,LHX2,LMO4,MEF2C,NKX2-1,NOG,NTN1,PAX2,PAX3,PITX2,SALL1,SFRP1,SIX1,SOX2,TBX3,TFAP2A,TWIST1,VEGFA,WNT1,ZIC2,ZIC3,ZIC5	epithelial tube morphogenesis	147	38.2074	GO
All	pos	50kb	GO Biological Process	GO Biological Process	GO:0007411	axon guidance	6.34012e-39	6.61908e-35	4.47235e-37	3.71798	35.2342	131	1321	0.131	0.0991673	28	198	361	chr10:118898999-118899001,chr10:50604203-50604205,chr10:50604215-50604217,chr10:50604257-50604259,chr10:50604568-50604570,chr11:27740041-27740043,chr11:27742029-27742031,chr11:27743974-27743976,chr11:31821063-31821065,chr11:31821076-31821078,chr11:31821185-31821187,chr11:31822378-31822380,chr11:31823228-31823230,chr11:31823251-31823253,chr11:31824340-31824342,chr11:31825750-31825752,chr11:3182575…	ANK1,BDNF,DCC,DRGX,ETV1,FEZF2,FOXD3,FOXG1,GBX2,HOXA2,ISL1,KCNQ2,LHX2,LHX9,MNX1,NEUROG2,NKX2-1,NOG,NRXN1,NTN1,OTX2,PAX6,POU4F2,POU4F3,TBR1,VAX1,VEGFA,ZIC2	axon guidance	148	38.1979	GO
All	pos	50kb	GO Biological Process	GO Biological Process	GO:0002065	columnar/cuboidal epithelial cell differentiation	2.36076e-38	2.46464e-34	1.65412e-36	6.69173	10.909	73	409	0.073	0.178484	11	46	76	chr10:103530194-103530196,chr11:31821063-31821065,chr11:31821076-31821078,chr11:31821185-31821187,chr11:31822378-31822380,chr11:31823228-31823230,chr11:31823251-31823253,chr11:31824340-31824342,chr11:31825750-31825752,chr11:31825755-31825757,chr11:31825796-31825798,chr11:31843387-31843389,chr11:31843420-31843422,chr11:31843912-31843914,chr12:103355320-103355322,chr12:103355954-103355956,chr14:380…	ASCL1,FGF8,FOXA1,FOXD3,GATA4,HOXA5,MEF2C,NEUROD1,NKX2-2,NKX6-1,PAX6	columnar/cuboidal epithelial cell differentiation	149	37.6269	GO
All	pos	50kb	GO Biological Process	GO Biological Process	GO:0035239	tube morphogenesis	2.10744e-37	2.20017e-33	1.46678e-35	3.42629	40.5686	139	1521	0.139	0.0913873	36	194	309	chr10:102475671-102475673,chr10:102475792-102475794,chr10:102483855-102483857,chr10:102483869-102483871,chr10:102483881-102483883,chr10:102977160-102977162,chr10:102977195-102977197,chr10:102984592-102984594,chr10:103082679-103082681,chr10:103530194-103530196,chr12:115122019-115122021,chr12:115122059-115122061,chr12:49375329-49375331,chr12:49375339-49375341,chr13:100609038-100609040,chr13:1006090…	BTRC,FGF8,FOXA1,FOXA2,FOXD1,FOXD3,GATA4,GBX2,GREM1,HAND2,HES5,HOXA5,HOXD11,LBX1,LEF1,LHX2,LMO4,MEF2C,NKX2-1,NOG,NTN1,PAX2,PAX3,PITX2,SALL1,SFRP1,SIX1,SOX2,TBX3,TFAP2A,TWIST1,VEGFA,WNT1,ZIC2,ZIC3,ZIC5	tube morphogenesis	150	36.6762	GO
All	pos	50kb	GO Biological Process	GO Biological Process	GO:0003008	system process	2.61164e-37	2.72655e-33	1.80566e-35	2.5041	86.2584	216	3234	0.216	0.0667903	74	712	1952	chr10:102475671-102475673,chr10:102475792-102475794,chr10:102483855-102483857,chr10:102483869-102483871,chr10:102483881-102483883,chr10:115804577-115804579,chr10:115804967-115804969,chr10:16562467-16562469,chr10:16562469-16562471,chr10:16563894-16563896,chr10:50604203-50604205,chr10:50604215-50604217,chr10:50604257-50604259,chr10:50604568-50604570,chr11:22363248-22363250,chr11:27740041-27740043,c…	ADRB1,ASIC2,BARHL1,BDNF,C1QL3,CBLN1,CDH8,CELF4,CTNND2,DRGX,EYA4,FGF14,FOXB1,FZD2,GABRA1,GATA4,GLRA1,GRIA1,GRIN3A,GRM4,GRM7,GSX2,HAS2,HCN1,HES5,HOXA5,HOXB2,HOXD10,HTR1B,KCNA1,KCNA3,KCNH4,KCNH5,KCNH7,KCNJ3,KCNJ9,KCNN2,KCNQ2,LEF1,LHX8,MEF2C,NEUROD2,NKX1-1,NR2E1,NRXN1,PAX2,PAX3,PAX6,PDE2A,PHOX2B,POU3F1,POU3F2,POU4F1,POU4F2,POU4F3,PPP1R1B,PTGER3,RASGRF1,RBFOX1,RIMS1,SEZ6,SIX1,SIX3,SLC12A5,SLC17A6,SLC3…	system process	151	36.5831	GO
All	pos	50kb	GO Biological Process	GO Biological Process	GO:0002009	morphogenesis of an epithelium	2.85857e-37	2.98435e-33	1.96339e-35	3.32237	43.3426	144	1625	0.144	0.0886154	42	220	373	chr10:102475671-102475673,chr10:102475792-102475794,chr10:102483855-102483857,chr10:102483869-102483871,chr10:102483881-102483883,chr10:102977160-102977162,chr10:102977195-102977197,chr10:102984592-102984594,chr10:103082679-103082681,chr10:103530194-103530196,chr12:115122019-115122021,chr12:115122059-115122061,chr12:49375329-49375331,chr12:49375339-49375341,chr13:100609038-100609040,chr13:1006090…	ALDH1A2,BTRC,FGF8,FOXA1,FOXA2,FOXD1,FOXD3,GATA4,GBX2,GREM1,HAND2,HES5,HOXA5,HOXB2,HOXD11,HOXD13,LBX1,LEF1,LHX2,LMO4,MEF2C,NKX2-1,NOG,NTN1,PAX2,PAX3,PITX2,SALL1,SFRP1,SIX1,SIX2,SOX2,TBX18,TBX3,TBX4,TFAP2A,TWIST1,VEGFA,WNT1,ZIC2,ZIC3,ZIC5	morphogenesis of an epithelium	152	36.5439	GO
All	pos	50kb	GO Biological Process	GO Biological Process	GO:0042472	inner ear morphogenesis	3.272e-37	3.41597e-33	2.23266e-35	4.91785	18.9107	93	709	0.093	0.131171	20	63	94	chr10:102475671-102475673,chr10:102475792-102475794,chr10:102483855-102483857,chr10:102483869-102483871,chr10:102483881-102483883,chr10:103530194-103530196,chr10:124903433-124903435,chr12:49375329-49375331,chr12:49375339-49375341,chr14:29227034-29227036,chr14:29231452-29231454,chr14:29233523-29233525,chr14:29233535-29233537,chr14:29235927-29235929,chr14:29235983-29235985,chr14:29236007-29236009,c…	DLX6,FGF8,FOXG1,FZD2,GBX2,HMX2,MAFB,NTN1,OTX1,OTX2,PAX2,POU4F3,PROX1,PRRX1,SIX1,SOX2,TBX18,TFAP2A,WNT1,ZIC1	inner ear morphogenesis	153	36.4852	GO
All	pos	50kb	GO Biological Process	GO Biological Process	GO:2000177	regulation of neural precursor cell proliferation	7.68958e-37	8.02792e-33	5.21293e-35	6.26277	11.8158	74	443	0.074	0.167043	13	37	54	chr10:118898999-118899001,chr11:27740041-27740043,chr11:27742029-27742031,chr11:27743974-27743976,chr11:31821063-31821065,chr11:31821076-31821078,chr11:31821185-31821187,chr11:31822378-31822380,chr11:31823228-31823230,chr11:31823251-31823253,chr11:31824340-31824342,chr11:31825750-31825752,chr11:31825755-31825757,chr11:31825796-31825798,chr11:31843387-31843389,chr11:31843420-31843422,chr11:3184391…	ASCL1,BDNF,FOXG1,NR2E1,OTP,PAX6,PROX1,SALL1,SKOR2,SMARCD3,SOX2,VAX1,VEGFA	regulation of neural precursor cell proliferation	154	36.1141	GO
All	pos	50kb	GO Biological Process	GO Biological Process	GO:0048729	tissue morphogenesis	8.052e-37	8.40628e-33	5.42341e-35	3.0404	52.6246	160	1973	0.16	0.0810948	49	280	481	chr10:102475671-102475673,chr10:102475792-102475794,chr10:102483855-102483857,chr10:102483869-102483871,chr10:102483881-102483883,chr10:102977160-102977162,chr10:102977195-102977197,chr10:102984592-102984594,chr10:103082679-103082681,chr10:103530194-103530196,chr12:115122019-115122021,chr12:115122059-115122061,chr12:49375329-49375331,chr12:49375339-49375341,chr12:81102323-81102325,chr13:100609038…	ALDH1A2,BTRC,FGF8,FOXA1,FOXA2,FOXD1,FOXD3,GATA4,GBX2,GREM1,HAND2,HES5,HOXA5,HOXB2,HOXD11,HOXD13,ISL1,LBX1,LEF1,LHX2,LMO4,MEF2C,MYF5,MYF6,NKX2-1,NOG,NTN1,PAX2,PAX3,PAX7,PITX2,POU4F1,PROX1,SALL1,SFRP1,SHOX2,SIX1,SIX2,SOX2,TBX18,TBX3,TBX4,TFAP2A,TWIST1,VEGFA,WNT1,ZIC2,ZIC3,ZIC5	tissue morphogenesis	155	36.0941	GO
All	pos	50kb	GO Biological Process	GO Biological Process	GO:0048754	branching morphogenesis of an epithelial tube	1.05402e-36	1.10039e-32	7.0538e-35	4.55424	21.738	99	815	0.099	0.121472	20	98	150	chr10:102475671-102475673,chr10:102475792-102475794,chr10:102483855-102483857,chr10:102483869-102483871,chr10:102483881-102483883,chr10:103082679-103082681,chr10:103530194-103530196,chr12:115122019-115122021,chr12:115122059-115122061,chr12:49375329-49375331,chr12:49375339-49375341,chr14:36974105-36974107,chr14:36974177-36974179,chr14:36978388-36978390,chr14:36988451-36988453,chr14:36988809-369888…	BTRC,FGF8,FOXA1,FOXA2,FOXD1,FOXD3,GBX2,GREM1,HOXA5,HOXD11,LEF1,NKX2-1,PAX2,PITX2,SALL1,SIX1,SOX2,TBX3,VEGFA,WNT1	branching morphogenesis of an epithelial tube	156	35.9772	GO
All	pos	50kb	GO Biological Process	GO Biological Process	GO:0045596	negative regulation of cell differentiation	1.44729e-36	1.51097e-32	9.62403e-35	3.05347	51.7444	158	1940	0.158	0.0814433	39	259	487	chr10:102977160-102977162,chr10:102977195-102977197,chr10:102984592-102984594,chr10:118898999-118899001,chr11:118781263-118781265,chr11:27740041-27740043,chr11:27742029-27742031,chr11:27743974-27743976,chr11:31821063-31821065,chr11:31821076-31821078,chr11:31821185-31821187,chr11:31822378-31822380,chr11:31823228-31823230,chr11:31823251-31823253,chr11:31824340-31824342,chr11:31825750-31825752,chr11…	ARHGEF1,ASCL1,BCL9L,BDNF,CDX2,DCC,DLX1,DLX2,FOXA1,FOXA2,FOXG1,HAND2,HES5,HOXA2,HOXA5,ISL1,LBX1,MAFB,NKX2-1,NKX2-2,NKX6-1,NOG,NR2E1,NTN1,PAX6,PHOX2B,PRDM16,PROX1,RARA,SFRP1,SIX2,SOX2,SPI1,TBX3,TLX3,TWIST1,TWIST2,VAX1,WNT1	negative regulation of cell differentiation	157	35.8394	GO
All	pos	50kb	GO Biological Process	GO Biological Process	GO:0007610	behavior	2.35102e-36	2.45447e-32	1.55346e-34	3.55884	36.2477	129	1359	0.129	0.0949227	37	226	445	chr10:115804577-115804579,chr10:115804967-115804969,chr11:27740041-27740043,chr11:27742029-27742031,chr11:27743974-27743976,chr13:103054845-103054847,chr13:79169110-79169112,chr13:79176650-79176652,chr13:79183170-79183172,chr13:79183260-79183262,chr13:79183325-79183327,chr13:84455390-84455392,chr13:84455650-84455652,chr14:36974105-36974107,chr14:36974177-36974179,chr14:36978388-36978390,chr14:369…	ADRB1,BDNF,CTNND2,DMBX1,DSCAM,ETV1,FEZF2,FGF14,FOXA2,FOXB1,GLRA1,GRIA1,GRM4,GRM7,HAND2,HELT,HOXD10,HOXD9,HTR1B,LHX8,LRRTM1,MEF2C,NEUROD2,NHLH2,NKX2-1,NR2E1,NR4A2,NRXN1,POU4F1,PPP1R1B,PRKCE,RASGRF1,SIX3,SLC12A5,SLITRK1,VEGFA,ZIC1	behavior	158	35.6287	GO
All	pos	50kb	GO Biological Process	GO Biological Process	GO:0001763	morphogenesis of a branching structure	3.44351e-36	3.59502e-32	2.26102e-34	4.24667	24.7253	105	927	0.105	0.113269	25	117	182	chr10:102475671-102475673,chr10:102475792-102475794,chr10:102483855-102483857,chr10:102483869-102483871,chr10:102483881-102483883,chr10:103082679-103082681,chr10:103530194-103530196,chr12:115122019-115122021,chr12:115122059-115122061,chr12:49375329-49375331,chr12:49375339-49375341,chr14:36974105-36974107,chr14:36974177-36974179,chr14:36978388-36978390,chr14:36988451-36988453,chr14:36988809-369888…	BTRC,CTNND2,DLX2,FGF8,FOXA1,FOXA2,FOXD1,FOXD3,GBX2,GREM1,HOXA5,HOXD11,HOXD13,LEF1,NKX2-1,NOG,PAX2,PITX2,SALL1,SFRP1,SIX1,SOX2,TBX3,VEGFA,WNT1	morphogenesis of a branching structure	159	35.463	GO
All	pos	50kb	GO Biological Process	GO Biological Process	GO:0021954	central nervous system neuron development	8.0132e-36	8.36578e-32	5.22861e-34	5.62024	14.0563	79	527	0.079	0.149905	15	43	65	chr12:103355320-103355322,chr12:103355954-103355956,chr13:112758452-112758454,chr13:112758475-112758477,chr13:112759547-112759549,chr13:112759550-112759552,chr13:112759584-112759586,chr13:112759627-112759629,chr13:112759667-112759669,chr14:29227034-29227036,chr14:29231452-29231454,chr14:29233523-29233525,chr14:29233535-29233537,chr14:29235927-29235929,chr14:29235983-29235985,chr14:29236007-292360…	ASCL1,BHLHE22,DCC,FEZF2,FOXG1,GBX2,LHX8,LMX1B,NEUROG2,NR2E1,NR4A2,PHOX2B,PRDM8,SOX1,TFAP2A	central nervous system neuron development	160	35.0962	GO
All	pos	50kb	GO Biological Process	GO Biological Process	GO:0030901	midbrain development	1.14376e-35	1.19408e-31	7.41665e-34	8.38057	6.80145	57	255	0.057	0.223529	9	23	33	chr12:49375329-49375331,chr12:49375339-49375341,chr14:57274963-57274965,chr14:57277171-57277173,chr14:57277332-57277334,chr14:57278709-57278711,chr14:57279668-57279670,chr15:60286943-60286945,chr15:60286958-60286960,chr15:60287994-60287996,chr15:60296424-60296426,chr15:60296498-60296500,chr15:60297327-60297329,chr2:119599743-119599745,chr2:119599818-119599820,chr2:119599829-119599831,chr2:1196005…	BARHL1,EN1,EN2,FOXB1,LMX1B,OTX1,OTX2,TFAP2D,WNT1	midbrain development	161	34.9417	GO
All	pos	50kb	GO Biological Process	GO Biological Process	GO:0050769	positive regulation of neurogenesis	2.06976e-35	2.16084e-31	1.33385e-33	5.25648	15.79	83	592	0.083	0.140203	13	71	127	chr11:27740041-27740043,chr11:27742029-27742031,chr11:27743974-27743976,chr11:31821063-31821065,chr11:31821076-31821078,chr11:31821185-31821187,chr11:31822378-31822380,chr11:31823228-31823230,chr11:31823251-31823253,chr11:31824340-31824342,chr11:31825750-31825752,chr11:31825755-31825757,chr11:31825796-31825798,chr11:31843387-31843389,chr11:31843420-31843422,chr11:31843912-31843914,chr12:103355320…	ASCL1,BDNF,DSCAM,FOXG1,NKX2-2,NKX6-1,NTN1,OTP,PAX6,SHOX2,SMARCD3,SOX2,VEGFA	positive regulation of neurogenesis	162	34.6841	GO
All	pos	50kb	GO Biological Process	GO Biological Process	GO:0030326	embryonic limb morphogenesis	3.60767e-35	3.76641e-31	2.31068e-33	4.13515	25.3921	105	952	0.105	0.110294	28	93	118	chr10:103411601-103411603,chr10:103530194-103530196,chr12:115122019-115122021,chr12:115122059-115122061,chr12:54367062-54367064,chr12:54367067-54367069,chr12:54367090-54367092,chr12:54367821-54367823,chr15:33009931-33009933,chr15:33009990-33009992,chr15:58357972-58357974,chr16:51185144-51185146,chr16:51185345-51185347,chr16:51185456-51185458,chr16:51187535-51187537,chr17:54672223-54672225,chr17:5…	ALDH1A2,DLX6,EN1,FBXW4,FGF8,GREM1,HAND2,HOXC11,HOXD10,HOXD11,HOXD12,HOXD13,HOXD9,KIAA1715,LEF1,MSX1,NOG,OSR2,PITX2,PRRX1,SALL1,SHOX2,SP8,SP9,TBX3,TBX4,TFAP2A,TWIST1	embryonic limb morphogenesis	163	34.4428	GO
All	pos	50kb	GO Biological Process	GO Biological Process	GO:0050877	neurological system process	3.94099e-35	4.11439e-31	2.50878e-33	2.67592	68.7613	184	2578	0.184	0.0713732	65	539	1547	chr10:102475671-102475673,chr10:102475792-102475794,chr10:102483855-102483857,chr10:102483869-102483871,chr10:102483881-102483883,chr10:115804577-115804579,chr10:115804967-115804969,chr10:16562467-16562469,chr10:16562469-16562471,chr10:16563894-16563896,chr10:50604203-50604205,chr10:50604215-50604217,chr10:50604257-50604259,chr10:50604568-50604570,chr11:22363248-22363250,chr11:27740041-27740043,c…	ADRB1,ASIC2,BARHL1,BDNF,C1QL3,CBLN1,CDH8,CELF4,CTNND2,DRGX,EYA4,FGF14,FOXB1,FZD2,GABRA1,GLRA1,GRIA1,GRIN3A,GRM4,GRM7,GSX2,HCN1,HES5,HOXD10,HTR1B,KCNA1,KCNA3,KCNH4,KCNH5,KCNH7,KCNJ3,KCNJ9,KCNN2,KCNQ2,LEF1,LHX8,MEF2C,NEUROD2,NKX1-1,NR2E1,NRXN1,PAX2,PAX3,PAX6,PHOX2B,POU3F1,POU3F2,POU4F1,POU4F2,POU4F3,PPP1R1B,RASGRF1,RBFOX1,RIMS1,SEZ6,SIX1,SIX3,SLC12A5,SLC17A6,SLC32A1,SOX2,TBX18,TFAP2A,TLX3,ZIC2	neurological system process	164	34.4044	GO
All	pos	50kb	GO Biological Process	GO Biological Process	GO:0045665	negative regulation of neuron differentiation	7.20666e-35	7.52376e-31	4.55985e-33	5.16916	16.0568	83	602	0.083	0.137874	13	44	54	chr10:102977160-102977162,chr10:102977195-102977197,chr10:102984592-102984594,chr11:31821063-31821065,chr11:31821076-31821078,chr11:31821185-31821187,chr11:31822378-31822380,chr11:31823228-31823230,chr11:31823251-31823253,chr11:31824340-31824342,chr11:31825750-31825752,chr11:31825755-31825757,chr11:31825796-31825798,chr11:31843387-31843389,chr11:31843420-31843422,chr11:31843912-31843914,chr12:103…	ASCL1,FOXA2,FOXG1,HES5,HOXA2,ISL1,LBX1,NKX2-2,NR2E1,PAX6,PHOX2B,SOX2,TLX3	negative regulation of neuron differentiation	165	34.1423	GO
All	pos	50kb	GO Biological Process	GO Biological Process	GO:0061138	morphogenesis of a branching epithelium	8.29801e-35	8.66313e-31	5.21875e-33	4.24517	23.7917	101	892	0.101	0.113229	23	111	174	chr10:102475671-102475673,chr10:102475792-102475794,chr10:102483855-102483857,chr10:102483869-102483871,chr10:102483881-102483883,chr10:103082679-103082681,chr10:103530194-103530196,chr12:115122019-115122021,chr12:115122059-115122061,chr12:49375329-49375331,chr12:49375339-49375341,chr14:36974105-36974107,chr14:36974177-36974179,chr14:36978388-36978390,chr14:36988451-36988453,chr14:36988809-369888…	BTRC,FGF8,FOXA1,FOXA2,FOXD1,FOXD3,GBX2,GREM1,HOXA5,HOXD11,HOXD13,LEF1,NKX2-1,NOG,PAX2,PITX2,SALL1,SFRP1,SIX1,SOX2,TBX3,VEGFA,WNT1	morphogenesis of a branching epithelium	166	34.081	GO
All	pos	50kb	GO Biological Process	GO Biological Process	GO:0050896	response to stimulus	1.58583e-34	1.6556e-30	9.9138e-33	1.69837	250.24	425	9382	0.425	0.0452995	151	2584	6887	chr10:101297115-101297117,chr10:102475671-102475673,chr10:102475792-102475794,chr10:102483855-102483857,chr10:102483869-102483871,chr10:102483881-102483883,chr10:103082679-103082681,chr10:103411601-103411603,chr10:103530194-103530196,chr10:108923843-108923845,chr10:108923850-108923852,chr10:115804577-115804579,chr10:115804967-115804969,chr10:116853813-116853815,chr10:118898999-118899001,chr10:234…	ACTR5,ADRB1,AGAP3,ALDH1A2,AMER2,ANK1,ARF6,ARHGEF1,ASCL1,ASIC2,ATP5G2,ATRNL1,BAI1,BAI3,BCL9L,BDNF,BTRC,CDH8,CDK18,CEBPA,CRIPAK,CTGF,CTNND2,DCC,DMBX1,DRGX,DSCAM,EEF1A2,EPN1,ESRRG,ETV1,EYA4,FBXW4,FEZF2,FGF14,FGF5,FGF8,FOXA1,FOXA2,FOXB1,FOXD3,FOXG1,FZD2,GABRA1,GATA4,GBX2,GDF6,GLRA1,GPC6,GREM1,GRIA1,GRIN3A,GRM4,GRM7,HAAO,HAND2,HAS2,HELT,HES5,HIC1,HOXA2,HOXD10,HOXD3,HOXD9,HSPA2,HTR1B,IGF2BP1,IL17RA,ISL…	response to stimulus	167	33.7997	GO
All	pos	50kb	GO Biological Process	GO Biological Process	GO:2000179	positive regulation of neural precursor cell proliferation	1.73015e-34	1.80628e-30	1.07516e-32	6.75064	9.62872	65	361	0.065	0.180055	9	24	33	chr11:31821063-31821065,chr11:31821076-31821078,chr11:31821185-31821187,chr11:31822378-31822380,chr11:31823228-31823230,chr11:31823251-31823253,chr11:31824340-31824342,chr11:31825750-31825752,chr11:31825755-31825757,chr11:31825796-31825798,chr11:31843387-31843389,chr11:31843420-31843422,chr11:31843912-31843914,chr12:103355320-103355322,chr12:103355954-103355956,chr14:29227034-29227036,chr14:29231…	ASCL1,FOXG1,NR2E1,OTP,PAX6,PROX1,SMARCD3,SOX2,VEGFA	positive regulation of neural precursor cell proliferation	168	33.7619	GO
All	pos	50kb	GO Biological Process	GO Biological Process	GO:0001501	skeletal system development	2.13666e-34	2.23067e-30	1.31992e-32	2.90074	55.1584	160	2068	0.16	0.0773694	48	237	403	chr10:103411601-103411603,chr10:103530194-103530196,chr12:115122019-115122021,chr12:115122059-115122061,chr12:24103331-24103333,chr12:49375329-49375331,chr12:49375339-49375341,chr12:54367062-54367064,chr12:54367067-54367069,chr12:54367090-54367092,chr12:54367821-54367823,chr12:54448264-54448266,chr12:54448264-54448266,chr12:54448435-54448437,chr12:81102323-81102325,chr14:61104847-61104849,chr14:6…	CTGF,DLX1,DLX2,DLX6,EN1,FBXW4,FGF8,FOXD3,HAND2,HAS2,HES5,HOXA2,HOXA3,HOXA5,HOXB1,HOXB2,HOXC11,HOXC4,HOXD1,HOXD10,HOXD11,HOXD12,HOXD13,HOXD3,HOXD8,HOXD9,MEF2C,MYF5,NOG,OSR2,PAX7,PITX2,PRRX1,RARA,SATB2,SFRP1,SHOX2,SIX1,SIX2,SOX5,TBX15,TBX3,TBX4,TFAP2A,TWIST1,TWIST2,UNCX,WNT1	skeletal system development	169	33.6703	GO
All	pos	50kb	GO Biological Process	GO Biological Process	GO:0006935	chemotaxis	7.26711e-34	7.58686e-30	4.46286e-32	3.3037	39.9552	132	1498	0.132	0.0881175	29	264	570	chr10:118898999-118899001,chr10:50604203-50604205,chr10:50604215-50604217,chr10:50604257-50604259,chr10:50604568-50604570,chr11:27740041-27740043,chr11:27742029-27742031,chr11:27743974-27743976,chr11:31821063-31821065,chr11:31821076-31821078,chr11:31821185-31821187,chr11:31822378-31822380,chr11:31823228-31823230,chr11:31823251-31823253,chr11:31824340-31824342,chr11:31825750-31825752,chr11:3182575…	ANK1,BDNF,DCC,DRGX,ETV1,FEZF2,FOXD3,FOXG1,GBX2,HOXA2,ISL1,KCNQ2,LEF1,LHX2,LHX9,MNX1,NEUROG2,NKX2-1,NOG,NRXN1,NTN1,OTX2,PAX6,POU4F2,POU4F3,TBR1,VAX1,VEGFA,ZIC2	chemotaxis	170	33.1386	GO
All	pos	50kb	GO Biological Process	GO Biological Process	GO:0035108	limb morphogenesis	8.53203e-34	8.90744e-30	5.20903e-32	3.85895	28.246	109	1059	0.109	0.102927	31	103	140	chr10:103411601-103411603,chr10:103530194-103530196,chr12:115122019-115122021,chr12:115122059-115122061,chr12:54367062-54367064,chr12:54367067-54367069,chr12:54367090-54367092,chr12:54367821-54367823,chr15:33009931-33009933,chr15:33009990-33009992,chr15:58357972-58357974,chr16:51185144-51185146,chr16:51185345-51185347,chr16:51185456-51185458,chr16:51187535-51187537,chr17:54672223-54672225,chr17:5…	ALDH1A2,DLX6,EN1,EVX2,FBXW4,FGF8,GREM1,HAND2,HOXC11,HOXD10,HOXD11,HOXD12,HOXD13,HOXD9,KIAA1715,LEF1,LMX1B,MSX1,NOG,OSR2,PITX2,PRRX1,SALL1,SHOX2,SP8,SP9,TBX3,TBX4,TFAP2A,TFAP2B,TWIST1	limb morphogenesis	171	33.0689	GO
All	pos	50kb	GO Biological Process	GO Biological Process	GO:0060173	limb development	9.6957e-34	1.01223e-29	5.88507e-32	3.73597	30.2464	113	1134	0.113	0.0996473	33	111	153	chr10:103411601-103411603,chr10:103530194-103530196,chr12:115122019-115122021,chr12:115122059-115122061,chr12:54333322-54333324,chr12:54333397-54333399,chr12:54367062-54367064,chr12:54367067-54367069,chr12:54367090-54367092,chr12:54367821-54367823,chr15:33009931-33009933,chr15:33009990-33009992,chr15:58357972-58357974,chr15:96874701-96874703,chr15:96875651-96875653,chr16:51185144-51185146,chr16:5…	ALDH1A2,DLX6,EN1,EVX2,FBXW4,FGF8,GREM1,HAND2,HOXC11,HOXC13,HOXD10,HOXD11,HOXD12,HOXD13,HOXD9,KIAA1715,LEF1,LMX1B,MSX1,NOG,NR2F2,OSR2,PITX2,PRRX1,SALL1,SHOX2,SP8,SP9,TBX3,TBX4,TFAP2A,TFAP2B,TWIST1	limb development	172	33.0134	GO
All	pos	50kb	GO Biological Process	GO Biological Process	GO:0021515	cell differentiation in spinal cord	1.50337e-33	1.56952e-29	9.07237e-32	5.02344	16.3235	82	612	0.082	0.133987	18	35	50	chr10:102977160-102977162,chr10:102977195-102977197,chr10:102984592-102984594,chr11:20180463-20180465,chr11:20180587-20180589,chr11:20182132-20182134,chr11:31821063-31821065,chr11:31821076-31821078,chr11:31821185-31821187,chr11:31822378-31822380,chr11:31823228-31823230,chr11:31823251-31823253,chr11:31824340-31824342,chr11:31825750-31825752,chr11:31825755-31825757,chr11:31825796-31825798,chr11:318…	ASCL1,DBX1,EVX1,GSX1,GSX2,HOXD10,ISL1,LBX1,LMO4,MDGA2,MNX1,NKX2-2,NKX6-1,PAX3,PAX6,PAX7,SOX1,WNT1	cell differentiation in spinal cord	173	32.8229	GO
All	pos	50kb	GO Biological Process	GO Biological Process	GO:0021537	telencephalon development	2.19009e-33	2.28646e-29	1.31406e-31	3.52313	34.0606	120	1277	0.12	0.0939702	25	111	174	chr10:103530194-103530196,chr11:31821063-31821065,chr11:31821076-31821078,chr11:31821185-31821187,chr11:31822378-31822380,chr11:31823228-31823230,chr11:31823251-31823253,chr11:31824340-31824342,chr11:31825750-31825752,chr11:31825755-31825757,chr11:31825796-31825798,chr11:31843387-31843389,chr11:31843420-31843422,chr11:31843912-31843914,chr12:103355320-103355322,chr12:103355954-103355956,chr14:369…	ASCL1,BHLHE22,CDK5R2,DLX1,DLX2,FEZF2,FGF8,FOXB1,GSX2,HES5,LEF1,LHX2,MEF2C,NEUROD1,NKX2-1,NR2E1,PAX6,POU3F2,POU3F3,PRDM8,PROX1,SALL1,SIX3,SOX2,UNCX	telencephalon development	174	32.6595	GO
All	pos	50kb	GO Biological Process	GO Biological Process	GO:0009954	proximal/distal pattern formation	2.60333e-33	2.71787e-29	1.55307e-31	6.23316	10.749	67	403	0.067	0.166253	11	29	32	chr12:54367062-54367064,chr12:54367067-54367069,chr12:54367090-54367092,chr12:54367821-54367823,chr15:33009931-33009933,chr15:33009990-33009992,chr15:58357972-58357974,chr1:2472335-2472337,chr2:119599743-119599745,chr2:119599818-119599820,chr2:119599829-119599831,chr2:119600593-119600595,chr2:119605252-119605254,chr2:119605278-119605280,chr2:119605280-119605282,chr2:119605436-119605438,chr2:11960…	ALDH1A2,DLX1,DLX2,EN1,GREM1,HES5,HOXC11,HOXD10,HOXD11,HOXD9,SP8	proximal/distal pattern formation	175	32.5845	GO
All	pos	50kb	GO Biological Process	GO Biological Process	GO:0009605	response to external stimulus	3.08049e-33	3.21603e-29	1.82729e-31	2.69133	64.2804	173	2410	0.173	0.0717842	46	494	1128	chr10:102475671-102475673,chr10:102475792-102475794,chr10:102483855-102483857,chr10:102483869-102483871,chr10:102483881-102483883,chr10:118898999-118899001,chr10:50604203-50604205,chr10:50604215-50604217,chr10:50604257-50604259,chr10:50604568-50604570,chr11:27740041-27740043,chr11:27742029-27742031,chr11:27743974-27743976,chr11:31821063-31821065,chr11:31821076-31821078,chr11:31821185-31821187,chr…	ALDH1A2,ANK1,ASCL1,ASIC2,BDNF,CEBPA,DCC,DRGX,ETV1,FEZF2,FOXA2,FOXD3,FOXG1,GATA4,GBX2,GLRA1,GPC6,GRIN3A,HOXA2,ISL1,KCNQ2,LEF1,LHX2,LHX9,MEF2C,MNX1,NEUROG2,NKX2-1,NOG,NR4A2,NRXN1,NTN1,OTX2,PAX2,PAX6,PDE2A,PITX2,POU4F2,POU4F3,PROX1,SFRP1,SOX2,TBR1,VAX1,VEGFA,ZIC2	response to external stimulus	176	32.5114	GO
All	pos	50kb	GO Biological Process	GO Biological Process	GO:2000648	positive regulation of stem cell proliferation	3.60645e-33	3.76513e-29	2.12719e-31	5.79942	12.2426	71	459	0.071	0.154684	13	46	58	chr10:103411601-103411603,chr11:31821063-31821065,chr11:31821076-31821078,chr11:31821185-31821187,chr11:31822378-31822380,chr11:31823228-31823230,chr11:31823251-31823253,chr11:31824340-31824342,chr11:31825750-31825752,chr11:31825755-31825757,chr11:31825796-31825798,chr11:31843387-31843389,chr11:31843420-31843422,chr11:31843912-31843914,chr12:115122019-115122021,chr12:115122059-115122061,chr14:292…	FBXW4,FOXG1,NR2E1,OTP,PAX6,PRRX1,SHOX2,SIX1,SMARCD3,SOX2,TBX18,TBX3,VEGFA	positive regulation of stem cell proliferation	177	32.4429	GO
All	pos	50kb	GO Biological Process	GO Biological Process	GO:0051216	cartilage development	4.41929e-33	4.61374e-29	2.59199e-31	4.12412	24.0051	99	900	0.099	0.11	23	90	146	chr10:103411601-103411603,chr12:24103331-24103333,chr12:54448264-54448266,chr12:54448264-54448266,chr12:54448435-54448437,chr12:81102323-81102325,chr17:38507322-38507324,chr17:38507333-38507335,chr17:54672223-54672225,chr1:170630930-170630932,chr1:18966787-18966789,chr1:2472335-2472337,chr1:63783848-63783850,chr1:63785592-63785594,chr1:63785678-63785680,chr1:63785688-63785690,chr1:63785700-637857…	CTGF,DLX2,FBXW4,FOXD3,HAND2,HES5,HOXA3,HOXA5,HOXC4,HOXD11,HOXD3,MEF2C,MYF5,NOG,OSR2,PAX7,PRRX1,RARA,SATB2,SHOX2,SIX2,SOX5,UNCX	cartilage development	178	32.3546	GO
All	pos	50kb	GO Biological Process	GO Biological Process	GO:0021983	pituitary gland development	6.78304e-33	7.08149e-29	3.95614e-31	5.93337	11.6291	69	436	0.069	0.158257	12	35	43	chr10:103530194-103530196,chr11:31821063-31821065,chr11:31821076-31821078,chr11:31821185-31821187,chr11:31822378-31822380,chr11:31823228-31823230,chr11:31823251-31823253,chr11:31824340-31824342,chr11:31825750-31825752,chr11:31825755-31825757,chr11:31825796-31825798,chr11:31843387-31843389,chr11:31843420-31843422,chr11:31843912-31843914,chr13:28364346-28364348,chr13:28364417-28364419,chr13:2836642…	ALDH1A2,FGF8,GSX1,ISL1,NKX2-1,NOG,OTP,PAX6,PITX2,POU3F2,SALL1,SOX2	pituitary gland development	179	32.1686	GO
All	pos	50kb	GO Biological Process	GO Biological Process	GO:0045892	negative regulation of transcription, DNA-dependent	2.32359e-32	2.42583e-28	1.34768e-30	2.24656	101.488	228	3805	0.228	0.0599212	73	491	880	chr10:102475671-102475673,chr10:102475792-102475794,chr10:102483855-102483857,chr10:102483869-102483871,chr10:102483881-102483883,chr10:103082679-103082681,chr10:118898999-118899001,chr10:124903433-124903435,chr11:2890449-2890451,chr11:47400100-47400102,chr11:72353342-72353344,chr12:103355320-103355322,chr12:103355954-103355956,chr12:115122019-115122021,chr12:115122059-115122061,chr12:24103331-24…	ASCL1,BHLHE22,BTRC,CDKN1C,CDX2,CEBPA,DLX1,DLX2,DMBX1,FEZF2,FOXA1,FOXA2,FOXB1,FOXD1,FOXD3,FOXG1,GREM1,HELT,HES5,HIC1,HMX2,HOXA2,HOXD8,ISL1,LEF1,LHX9,MEF2C,MSX1,MYF6,NKX2-1,NKX6-1,NOG,NR2E1,NR2F1,NR2F2,OSR2,PAX2,PAX3,PAX5,PDE2A,PHF12,PITX2,POU3F3,POU4F1,POU4F2,PRDM16,PRDM8,PROX1,PRRX1,RARA,SALL1,SATB2,SCRT2,SFRP1,SHOX2,SIX1,SIX3,SKOR1,SKOR2,SOX14,SOX2,SOX5,SPI1,TBX15,TBX18,TBX3,TFAP2A,TFAP2B,TWIST1…	negative regulation of transcription, DNA-dependent	180	31.6338	GO
All	pos	50kb	GO Biological Process	GO Biological Process	GO:0051179	localization	2.42424e-32	2.5309e-28	1.39829e-30	1.94865	153.953	300	5772	0.3	0.0519751	98	1619	4032	chr10:101297115-101297117,chr10:102809986-102809988,chr10:103530194-103530196,chr10:115804577-115804579,chr10:115804967-115804969,chr10:118898999-118899001,chr10:50604203-50604205,chr10:50604215-50604217,chr10:50604257-50604259,chr10:50604568-50604570,chr11:22363248-22363250,chr11:27740041-27740043,chr11:27742029-27742031,chr11:27743974-27743976,chr11:31821063-31821065,chr11:31821076-31821078,chr…	ADRB1,AGAP3,ANK1,ARF6,ASCL1,ASIC2,ATP5EP2,ATP5G2,BARHL1,BARHL2,BDNF,CADM3,CBLN1,CDK5R2,CDX2,CTGF,DCC,DRGX,EPN1,FEZF2,FGF8,FOXB1,FOXD3,GABRA1,GBX2,GLRA1,GPC6,GREM1,GRIA1,GRIN3A,GRM4,HAND2,HAS2,HCN1,HOXA5,HTR1B,IGF2BP1,ISL1,KCNA1,KCNA3,KCNH4,KCNH5,KCNH7,KCNJ3,KCNJ9,KCNN2,KCNQ2,LEF1,LMX1B,LRRTM1,MEF2C,MNX1,MSX1,NEUROD1,NEUROG2,NKX2-1,NKX2-3,NR2E1,NR2F1,NR2F2,NR4A2,NR5A1,NRXN1,NTN1,OSTM1,PAX3,PAX6,PD…	localization	181	31.6154	GO
All	pos	50kb	GO Biological Process	GO Biological Process	GO:0061448	connective tissue development	7.32936e-32	7.65185e-28	4.20431e-30	3.88242	26.2723	102	985	0.102	0.103553	25	110	187	chr10:103411601-103411603,chr12:24103331-24103333,chr12:54448264-54448266,chr12:54448264-54448266,chr12:54448435-54448437,chr12:81102323-81102325,chr14:38053307-38053309,chr14:38054448-38054450,chr17:38507322-38507324,chr17:38507333-38507335,chr17:54672223-54672225,chr1:170630930-170630932,chr1:18966787-18966789,chr1:2472335-2472337,chr1:63783848-63783850,chr1:63785592-63785594,chr1:63785678-6378…	CTGF,DLX2,FBXW4,FOXA1,FOXD1,FOXD3,HAND2,HES5,HOXA3,HOXA5,HOXC4,HOXD11,HOXD3,MEF2C,MYF5,NOG,OSR2,PAX7,PRRX1,RARA,SATB2,SHOX2,SIX2,SOX5,UNCX	connective tissue development	182	31.1349	GO
All	pos	50kb	GO Biological Process	GO Biological Process	GO:0051253	negative regulation of RNA metabolic process	1.51567e-31	1.58236e-27	8.6468e-30	2.2128	103.489	229	3880	0.229	0.0590206	74	518	918	chr10:102475671-102475673,chr10:102475792-102475794,chr10:102483855-102483857,chr10:102483869-102483871,chr10:102483881-102483883,chr10:103082679-103082681,chr10:118898999-118899001,chr10:124903433-124903435,chr11:2890449-2890451,chr11:47400100-47400102,chr11:72353342-72353344,chr12:103355320-103355322,chr12:103355954-103355956,chr12:115122019-115122021,chr12:115122059-115122061,chr12:24103331-24…	ASCL1,BHLHE22,BTRC,CDKN1C,CDX2,CEBPA,DLX1,DLX2,DMBX1,FEZF2,FOXA1,FOXA2,FOXB1,FOXD1,FOXD3,FOXG1,GREM1,HELT,HES5,HIC1,HMX2,HOXA2,HOXD8,ISL1,LEF1,LHX9,MEF2C,MSX1,MYF6,NKX2-1,NKX6-1,NOG,NR2E1,NR2F1,NR2F2,OSR2,PAX2,PAX3,PAX5,PDE2A,PHF12,PITX2,POU3F3,POU4F1,POU4F2,PRDM16,PRDM8,PROX1,PRRX1,RARA,SALL1,SATB2,SCRT2,SFRP1,SHOX2,SIX1,SIX3,SKOR1,SKOR2,SOX14,SOX2,SOX5,SPI1,TBX15,TBX18,TBX3,TFAP2A,TFAP2B,TWIST1…	negative regulation of RNA metabolic process	183	30.8194	GO
All	pos	50kb	GO Biological Process	GO Biological Process	GO:0045934	negative regulation of nucleobase-containing compound metabolic process	1.6598e-31	1.73283e-27	9.41758e-30	2.19595	105.649	232	3961	0.232	0.0585711	76	559	1009	chr10:102475671-102475673,chr10:102475792-102475794,chr10:102483855-102483857,chr10:102483869-102483871,chr10:102483881-102483883,chr10:103082679-103082681,chr10:118898999-118899001,chr10:124903433-124903435,chr11:2890449-2890451,chr11:47400100-47400102,chr11:72353342-72353344,chr12:103355320-103355322,chr12:103355954-103355956,chr12:115122019-115122021,chr12:115122059-115122061,chr12:24103331-24…	ASCL1,BHLHE22,BTRC,CDKN1C,CDX2,CEBPA,DLX1,DLX2,DMBX1,FEZF2,FOXA1,FOXA2,FOXB1,FOXD1,FOXD3,FOXG1,GREM1,GRM7,HELT,HES5,HIC1,HMX2,HOXA2,HOXD8,HTR1B,ISL1,LEF1,LHX9,MEF2C,MSX1,MYF6,NKX2-1,NKX6-1,NOG,NR2E1,NR2F1,NR2F2,OSR2,PAX2,PAX3,PAX5,PDE2A,PHF12,PITX2,POU3F3,POU4F1,POU4F2,PRDM16,PRDM8,PROX1,PRRX1,RARA,SALL1,SATB2,SCRT2,SFRP1,SHOX2,SIX1,SIX3,SKOR1,SKOR2,SOX14,SOX2,SOX5,SPI1,TBX15,TBX18,TBX3,TFAP2A,TF…	negative regulation of nucleobase-containing compound metabolic process	184	30.7799	GO
All	pos	50kb	GO Biological Process	GO Biological Process	GO:0051172	negative regulation of nitrogen compound metabolic process	2.59553e-31	2.70974e-27	1.46472e-29	2.18931	105.969	232	3973	0.232	0.0583942	76	566	1023	chr10:102475671-102475673,chr10:102475792-102475794,chr10:102483855-102483857,chr10:102483869-102483871,chr10:102483881-102483883,chr10:103082679-103082681,chr10:118898999-118899001,chr10:124903433-124903435,chr11:2890449-2890451,chr11:47400100-47400102,chr11:72353342-72353344,chr12:103355320-103355322,chr12:103355954-103355956,chr12:115122019-115122021,chr12:115122059-115122061,chr12:24103331-24…	ASCL1,BHLHE22,BTRC,CDKN1C,CDX2,CEBPA,DLX1,DLX2,DMBX1,FEZF2,FOXA1,FOXA2,FOXB1,FOXD1,FOXD3,FOXG1,GREM1,GRM7,HELT,HES5,HIC1,HMX2,HOXA2,HOXD8,HTR1B,ISL1,LEF1,LHX9,MEF2C,MSX1,MYF6,NKX2-1,NKX6-1,NOG,NR2E1,NR2F1,NR2F2,OSR2,PAX2,PAX3,PAX5,PDE2A,PHF12,PITX2,POU3F3,POU4F1,POU4F2,PRDM16,PRDM8,PROX1,PRRX1,RARA,SALL1,SATB2,SCRT2,SFRP1,SHOX2,SIX1,SIX3,SKOR1,SKOR2,SOX14,SOX2,SOX5,SPI1,TBX15,TBX18,TBX3,TFAP2A,TF…	negative regulation of nitrogen compound metabolic process	185	30.5858	GO
All	pos	50kb	GO Biological Process	GO Biological Process	GO:0072091	regulation of stem cell proliferation	1.74542e-30	1.82222e-26	9.79688e-29	4.97681	15.0699	75	565	0.075	0.132743	15	55	77	chr10:103411601-103411603,chr10:118898999-118899001,chr11:27740041-27740043,chr11:27742029-27742031,chr11:27743974-27743976,chr11:31821063-31821065,chr11:31821076-31821078,chr11:31821185-31821187,chr11:31822378-31822380,chr11:31823228-31823230,chr11:31823251-31823253,chr11:31824340-31824342,chr11:31825750-31825752,chr11:31825755-31825757,chr11:31825796-31825798,chr11:31843387-31843389,chr11:31843…	BDNF,FBXW4,FOXG1,NR2E1,OTP,PAX6,PRRX1,SHOX2,SIX1,SMARCD3,SOX2,TBX18,TBX3,VAX1,VEGFA	regulation of stem cell proliferation	186	29.7581	GO
All	pos	50kb	GO Biological Process	GO Biological Process	GO:0010629	negative regulation of gene expression	8.05124e-30	8.4055e-26	4.49492e-28	2.13377	109.197	233	4094	0.233	0.0569125	75	547	980	chr10:102475671-102475673,chr10:102475792-102475794,chr10:102483855-102483857,chr10:102483869-102483871,chr10:102483881-102483883,chr10:103082679-103082681,chr10:118898999-118899001,chr10:124903433-124903435,chr11:2890449-2890451,chr11:47400100-47400102,chr11:72353342-72353344,chr12:103355320-103355322,chr12:103355954-103355956,chr12:115122019-115122021,chr12:115122059-115122061,chr12:24103331-24…	ASCL1,BHLHE22,BTRC,CDKN1C,CDX2,CEBPA,CTGF,DLX1,DLX2,DMBX1,FEZF2,FOXA1,FOXA2,FOXB1,FOXD1,FOXD3,FOXG1,GREM1,HELT,HES5,HIC1,HMX2,HOXA2,HOXD8,ISL1,LEF1,LHX9,LIN28B,MEF2C,MSX1,MYF6,NKX2-1,NKX6-1,NOG,NR2E1,NR2F1,NR2F2,OSR2,PAX2,PAX3,PAX5,PDE2A,PHF12,PITX2,POU3F3,POU4F1,POU4F2,PRDM16,PRDM8,PROX1,PRRX1,RARA,SALL1,SATB2,SCRT2,SFRP1,SHOX2,SIX1,SIX3,SKOR1,SKOR2,SOX14,SOX2,SOX5,SPI1,TBX15,TBX18,TBX3,TFAP2A,T…	negative regulation of gene expression	187	29.0941	GO
All	pos	50kb	GO Biological Process	GO Biological Process	GO:0021761	limbic system development	1.31112e-29	1.36881e-25	7.28091e-28	4.58493	17.2303	79	646	0.079	0.122291	16	46	79	chr12:115122019-115122021,chr12:115122059-115122061,chr13:28364346-28364348,chr13:28364417-28364419,chr13:28366423-28366425,chr14:36974105-36974107,chr14:36974177-36974179,chr14:36978388-36978390,chr14:36988451-36988453,chr14:36988809-36988811,chr14:36988815-36988817,chr15:60286943-60286945,chr15:60286958-60286960,chr15:60287994-60287996,chr15:60296424-60296426,chr15:60296498-60296500,chr15:60297…	CDK5R2,DLX1,DLX2,FEZF2,FOXB1,GSX1,LEF1,MEF2C,NEUROD1,NKX2-1,NR2E1,OTP,PITX2,POU3F2,PROX1,TBX3	limbic system development	188	28.8824	GO
All	pos	50kb	GO Biological Process	GO Biological Process	GO:0021915	neural tube development	2.12842e-29	2.22207e-25	1.1757e-27	3.81275	25.1787	96	944	0.096	0.101695	23	84	139	chr10:102475671-102475673,chr10:102475792-102475794,chr10:102483855-102483857,chr10:102483869-102483871,chr10:102483881-102483883,chr10:103530194-103530196,chr11:31821063-31821065,chr11:31821076-31821078,chr11:31821185-31821187,chr11:31822378-31822380,chr11:31823228-31823230,chr11:31823251-31823253,chr11:31824340-31824342,chr11:31825750-31825752,chr11:31825755-31825757,chr11:31825796-31825798,chr…	ALDH1A2,EN1,FGF8,FOXA2,FOXB1,GBX2,HES5,LHX2,LMO4,MNX1,NOG,PAX2,PAX3,PAX6,PAX7,PROX1,SALL1,SFRP1,TFAP2A,TWIST1,WNT1,ZIC2,ZIC5	neural tube development	189	28.6719	GO
All	pos	50kb	GO Biological Process	GO Biological Process	GO:0021517	ventral spinal cord development	2.19337e-29	2.28988e-25	1.2052e-27	5.30032	12.8294	68	481	0.068	0.141372	11	27	41	chr11:20180463-20180465,chr11:20180587-20180589,chr11:20182132-20182134,chr11:31821063-31821065,chr11:31821076-31821078,chr11:31821185-31821187,chr11:31822378-31822380,chr11:31823228-31823230,chr11:31823251-31823253,chr11:31824340-31824342,chr11:31825750-31825752,chr11:31825755-31825757,chr11:31825796-31825798,chr11:31843387-31843389,chr11:31843420-31843422,chr11:31843912-31843914,chr13:112758452…	DBX1,EVX1,HOXD10,ISL1,LMO4,MDGA2,MNX1,NKX2-2,NKX6-1,PAX6,SOX1	ventral spinal cord development	190	28.6589	GO
All	pos	50kb	GO Biological Process	GO Biological Process	GO:0031327	negative regulation of cellular biosynthetic process	4.80591e-29	5.01737e-25	2.62689e-27	2.11223	109.837	232	4118	0.232	0.056338	76	585	1076	chr10:102475671-102475673,chr10:102475792-102475794,chr10:102483855-102483857,chr10:102483869-102483871,chr10:102483881-102483883,chr10:103082679-103082681,chr10:118898999-118899001,chr10:124903433-124903435,chr11:2890449-2890451,chr11:47400100-47400102,chr11:72353342-72353344,chr12:103355320-103355322,chr12:103355954-103355956,chr12:115122019-115122021,chr12:115122059-115122061,chr12:24103331-24…	ASCL1,BHLHE22,BTRC,CDKN1C,CDX2,CEBPA,DLX1,DLX2,DMBX1,FEZF2,FOXA1,FOXA2,FOXB1,FOXD1,FOXD3,FOXG1,GREM1,GRM7,HELT,HES5,HIC1,HMX2,HOXA2,HOXD8,HTR1B,IGF2BP1,ISL1,LEF1,LHX9,MEF2C,MSX1,MYF6,NKX2-1,NKX6-1,NOG,NR2E1,NR2F1,NR2F2,OSR2,PAX2,PAX3,PAX5,PDE2A,PHF12,PITX2,POU3F3,POU4F1,POU4F2,PRDM16,PRDM8,PROX1,PRRX1,RARA,SALL1,SATB2,SCRT2,SFRP1,SHOX2,SIX1,SIX3,SKOR1,SKOR2,SOX14,SOX2,SOX5,SPI1,TBX15,TBX18,TBX3,T…	negative regulation of cellular biosynthetic process	191	28.3182	GO
All	pos	50kb	GO Biological Process	GO Biological Process	GO:2000113	negative regulation of cellular macromolecule biosynthetic process	5.20203e-29	5.43092e-25	2.8286e-27	2.12516	107.756	229	4040	0.229	0.0566832	74	544	988	chr10:102475671-102475673,chr10:102475792-102475794,chr10:102483855-102483857,chr10:102483869-102483871,chr10:102483881-102483883,chr10:103082679-103082681,chr10:118898999-118899001,chr10:124903433-124903435,chr11:2890449-2890451,chr11:47400100-47400102,chr11:72353342-72353344,chr12:103355320-103355322,chr12:103355954-103355956,chr12:115122019-115122021,chr12:115122059-115122061,chr12:24103331-24…	ASCL1,BHLHE22,BTRC,CDKN1C,CDX2,CEBPA,DLX1,DLX2,DMBX1,FEZF2,FOXA1,FOXA2,FOXB1,FOXD1,FOXD3,FOXG1,GREM1,HELT,HES5,HIC1,HMX2,HOXA2,HOXD8,IGF2BP1,ISL1,LEF1,LHX9,MEF2C,MSX1,MYF6,NKX2-1,NKX6-1,NOG,NR2E1,NR2F1,NR2F2,OSR2,PAX2,PAX3,PAX5,PDE2A,PHF12,PITX2,POU3F3,POU4F1,POU4F2,PRDM16,PRDM8,PROX1,PRRX1,RARA,SALL1,SATB2,SCRT2,SFRP1,SHOX2,SIX1,SIX3,SKOR1,SKOR2,SOX14,SOX2,SOX5,SPI1,TBX15,TBX18,TBX3,TFAP2A,TFAP2…	negative regulation of cellular macromolecule biosynthetic process	192	28.2838	GO
All	pos	50kb	GO Biological Process	GO Biological Process	GO:0007267	cell-cell signaling	5.38823e-29	5.62531e-25	2.91467e-27	2.72105	54.7584	149	2053	0.149	0.0725767	54	454	909	chr10:103530194-103530196,chr10:115804577-115804579,chr10:115804967-115804969,chr10:16562467-16562469,chr10:16562469-16562471,chr10:16563894-16563896,chr11:22363248-22363250,chr11:27740041-27740043,chr11:27742029-27742031,chr11:27743974-27743976,chr12:115122019-115122021,chr12:115122059-115122061,chr12:49375329-49375331,chr12:49375339-49375341,chr12:5019035-5019037,chr12:54367062-54367064,chr12:5…	ADRB1,ASIC2,BDNF,C1QL3,CBLN1,CDH8,CELF4,DLGAP3,FGF14,FGF5,FGF8,FOXA1,FZD2,GABRA1,GATA4,GLRA1,GREM1,GRIA1,GRM4,GRM7,HCN1,HOXA5,HOXC11,HOXD11,HTR1B,KCNA1,KCNA3,KCNH4,KCNH5,KCNH7,KCNJ3,KCNJ9,KCNN2,KCNQ2,MEF2C,NEUROD1,NEUROD2,NKX2-1,NR5A1,NRXN1,RASGRF1,RIMS1,SALL1,SEZ6,SFRP1,SIX1,SIX3,SLC12A5,SLC17A6,SLC32A1,SOX2,TBX3,TFAP2A,WNT1	cell-cell signaling	193	28.2686	GO
All	pos	50kb	GO Biological Process	GO Biological Process	GO:0009890	negative regulation of biosynthetic process	7.55383e-29	7.8862e-25	4.06505e-27	2.10558	110.183	232	4131	0.232	0.0561607	76	588	1091	chr10:102475671-102475673,chr10:102475792-102475794,chr10:102483855-102483857,chr10:102483869-102483871,chr10:102483881-102483883,chr10:103082679-103082681,chr10:118898999-118899001,chr10:124903433-124903435,chr11:2890449-2890451,chr11:47400100-47400102,chr11:72353342-72353344,chr12:103355320-103355322,chr12:103355954-103355956,chr12:115122019-115122021,chr12:115122059-115122061,chr12:24103331-24…	ASCL1,BHLHE22,BTRC,CDKN1C,CDX2,CEBPA,DLX1,DLX2,DMBX1,FEZF2,FOXA1,FOXA2,FOXB1,FOXD1,FOXD3,FOXG1,GREM1,GRM7,HELT,HES5,HIC1,HMX2,HOXA2,HOXD8,HTR1B,IGF2BP1,ISL1,LEF1,LHX9,MEF2C,MSX1,MYF6,NKX2-1,NKX6-1,NOG,NR2E1,NR2F1,NR2F2,OSR2,PAX2,PAX3,PAX5,PDE2A,PHF12,PITX2,POU3F3,POU4F1,POU4F2,PRDM16,PRDM8,PROX1,PRRX1,RARA,SALL1,SATB2,SCRT2,SFRP1,SHOX2,SIX1,SIX3,SKOR1,SKOR2,SOX14,SOX2,SOX5,SPI1,TBX15,TBX18,TBX3,T…	negative regulation of biosynthetic process	194	28.1218	GO
All	pos	50kb	GO Biological Process	GO Biological Process	GO:0021854	hypothalamus development	1.07726e-28	1.12466e-24	5.76748e-27	10.4442	3.73413	39	140	0.039	0.278571	6	10	22	chr13:28364346-28364348,chr13:28364417-28364419,chr13:28366423-28366425,chr15:60286943-60286945,chr15:60286958-60286960,chr15:60287994-60287996,chr15:60296424-60296426,chr15:60296498-60296500,chr15:60297327-60297329,chr4:109094628-109094630,chr4:111536492-111536494,chr4:111539345-111539347,chr4:111549766-111549768,chr4:111549815-111549817,chr5:76929722-76929724,chr5:76934460-76934462,chr5:7693463…	FOXB1,GSX1,LEF1,OTP,PITX2,POU3F2	hypothalamus development	195	27.9677	GO
All	pos	50kb	GO Biological Process	GO Biological Process	GO:0010558	negative regulation of macromolecule biosynthetic process	1.48577e-28	1.55114e-24	7.91398e-27	2.1095	108.556	229	4070	0.229	0.0562654	74	557	1029	chr10:102475671-102475673,chr10:102475792-102475794,chr10:102483855-102483857,chr10:102483869-102483871,chr10:102483881-102483883,chr10:103082679-103082681,chr10:118898999-118899001,chr10:124903433-124903435,chr11:2890449-2890451,chr11:47400100-47400102,chr11:72353342-72353344,chr12:103355320-103355322,chr12:103355954-103355956,chr12:115122019-115122021,chr12:115122059-115122061,chr12:24103331-24…	ASCL1,BHLHE22,BTRC,CDKN1C,CDX2,CEBPA,DLX1,DLX2,DMBX1,FEZF2,FOXA1,FOXA2,FOXB1,FOXD1,FOXD3,FOXG1,GREM1,HELT,HES5,HIC1,HMX2,HOXA2,HOXD8,IGF2BP1,ISL1,LEF1,LHX9,MEF2C,MSX1,MYF6,NKX2-1,NKX6-1,NOG,NR2E1,NR2F1,NR2F2,OSR2,PAX2,PAX3,PAX5,PDE2A,PHF12,PITX2,POU3F3,POU4F1,POU4F2,PRDM16,PRDM8,PROX1,PRRX1,RARA,SALL1,SATB2,SCRT2,SFRP1,SHOX2,SIX1,SIX3,SKOR1,SKOR2,SOX14,SOX2,SOX5,SPI1,TBX15,TBX18,TBX3,TFAP2A,TFAP2…	negative regulation of macromolecule biosynthetic process	196	27.828	GO
All	pos	50kb	GO Biological Process	GO Biological Process	GO:0060579	ventral spinal cord interneuron fate commitment	2.92838e-28	3.05723e-24	1.55189e-26	9.15502	4.58765	42	172	0.042	0.244186	6	8	11	chr11:20180463-20180465,chr11:20180587-20180589,chr11:20182132-20182134,chr11:31821063-31821065,chr11:31821076-31821078,chr11:31821185-31821187,chr11:31822378-31822380,chr11:31823228-31823230,chr11:31823251-31823253,chr11:31824340-31824342,chr11:31825750-31825752,chr11:31825755-31825757,chr11:31825796-31825798,chr11:31843387-31843389,chr11:31843420-31843422,chr11:31843912-31843914,chr13:112758452…	DBX1,EVX1,NKX2-2,NKX6-1,PAX6,SOX1	ventral spinal cord interneuron fate commitment	197	27.5334	GO
All	pos	50kb	GO Biological Process	GO Biological Process	GO:0021675	nerve development	8.75132e-28	9.13638e-24	4.61433e-26	5.06444	13.2295	67	496	0.067	0.135081	16	50	69	chr10:102475671-102475673,chr10:102475792-102475794,chr10:102483855-102483857,chr10:102483869-102483871,chr10:102483881-102483883,chr10:50604203-50604205,chr10:50604215-50604217,chr10:50604257-50604259,chr10:50604568-50604570,chr11:27740041-27740043,chr11:27742029-27742031,chr11:27743974-27743976,chr13:79169110-79169112,chr13:79176650-79176652,chr13:79183170-79183172,chr13:79183260-79183262,chr13…	BDNF,DRGX,FOXD3,HOXA3,HOXB1,HOXB2,HOXD3,ISL1,MNX1,PAX2,PHOX2B,POU4F1,POU4F3,SALL1,SIX1,TFAP2A	nerve development	198	27.0579	GO
All	pos	50kb	GO Biological Process	GO Biological Process	GO:0021903	rostrocaudal neural tube patterning	1.21074e-27	1.26401e-23	6.3518e-26	8.5753	5.0144	43	188	0.043	0.228723	5	9	11	chr10:103530194-103530196,chr11:31821063-31821065,chr11:31821076-31821078,chr11:31821185-31821187,chr11:31822378-31822380,chr11:31823228-31823230,chr11:31823251-31823253,chr11:31824340-31824342,chr11:31825750-31825752,chr11:31825755-31825757,chr11:31825796-31825798,chr11:31843387-31843389,chr11:31843420-31843422,chr11:31843912-31843914,chr12:49375329-49375331,chr12:49375339-49375341,chr2:11959974…	EN1,FGF8,GBX2,PAX6,WNT1	rostrocaudal neural tube patterning	199	26.917	GO
All	pos	50kb	GO Biological Process	GO Biological Process	GO:0042221	response to chemical stimulus	1.29548e-27	1.35248e-23	6.76239e-26	1.92989	138.35	267	5187	0.267	0.0514748	83	1254	3303	chr10:102475671-102475673,chr10:102475792-102475794,chr10:102483855-102483857,chr10:102483869-102483871,chr10:102483881-102483883,chr10:103082679-103082681,chr10:103530194-103530196,chr10:118898999-118899001,chr10:50604203-50604205,chr10:50604215-50604217,chr10:50604257-50604259,chr10:50604568-50604570,chr11:114116502-114116504,chr11:27740041-27740043,chr11:27742029-27742031,chr11:27743974-277439…	AGAP3,ALDH1A2,ANK1,ARHGEF1,ASCL1,ASIC2,ATP5G2,BDNF,BTRC,CEBPA,CRIPAK,CTGF,DCC,DRGX,EEF1A2,ESRRG,ETV1,FEZF2,FGF5,FGF8,FOXA1,FOXA2,FOXD3,FOXG1,GATA4,GBX2,GRIN3A,HAAO,HAS2,HOXA2,HSPA2,HTR1B,ISL1,KCNQ2,LEF1,LHX2,LHX9,LIN28B,MEF2C,MNX1,NEUROD1,NEUROD2,NEUROG2,NFIA,NKX2-1,NKX6-1,NNMT,NOG,NR2E1,NR2F1,NR2F2,NR4A2,NR5A1,NRXN1,NTN1,OTX2,OVCA2,PAX2,PAX6,PDE2A,PHOX2B,PITX2,POU3F2,POU4F2,POU4F3,PPP1R1B,PRKCE,…	response to chemical stimulus	200	26.8876	GO
All	pos	50kb	GO Biological Process	GO Biological Process	GO:0002066	columnar/cuboidal epithelial cell development	1.39467e-27	1.45603e-23	7.24393e-26	7.80377	5.89459	46	221	0.046	0.208145	4	15	22	chr11:31821063-31821065,chr11:31821076-31821078,chr11:31821185-31821187,chr11:31822378-31822380,chr11:31823228-31823230,chr11:31823251-31823253,chr11:31824340-31824342,chr11:31825750-31825752,chr11:31825755-31825757,chr11:31825796-31825798,chr11:31843387-31843389,chr11:31843420-31843422,chr11:31843912-31843914,chr20:21489159-21489161,chr20:21494678-21494680,chr20:21494688-21494690,chr20:21496638-…	HOXA5,NKX2-2,NKX6-1,PAX6	columnar/cuboidal epithelial cell development	201	26.8555	GO
All	pos	50kb	GO Biological Process	GO Biological Process	GO:0060485	mesenchyme development	1.68025e-27	1.75418e-23	8.68408e-26	3.99351	21.2845	85	798	0.085	0.106516	20	92	140	chr10:102475671-102475673,chr10:102475792-102475794,chr10:102483855-102483857,chr10:102483869-102483871,chr10:102483881-102483883,chr10:103530194-103530196,chr14:61104847-61104849,chr14:61115368-61115370,chr14:61119884-61119886,chr15:58357972-58357974,chr17:54672223-54672225,chr1:63783848-63783850,chr1:63785592-63785594,chr1:63785678-63785680,chr1:63785688-63785690,chr1:63785700-63785702,chr1:637…	ALDH1A2,FGF8,FOXD3,GATA4,GBX2,HAND2,HAS2,HOXA5,ISL1,LEF1,MEF2C,NOG,PAX2,PAX3,PHOX2B,PITX2,SFRP1,SIX1,TFAP2A,TWIST1	mesenchyme development	202	26.7746	GO
All	pos	50kb	GO Biological Process	GO Biological Process	GO:0021545	cranial nerve development	5.007e-27	5.22731e-23	2.57503e-25	5.33143	11.6291	62	436	0.062	0.142202	14	36	45	chr10:102475671-102475673,chr10:102475792-102475794,chr10:102483855-102483857,chr10:102483869-102483871,chr10:102483881-102483883,chr10:50604203-50604205,chr10:50604215-50604217,chr10:50604257-50604259,chr10:50604568-50604570,chr13:79169110-79169112,chr13:79176650-79176652,chr13:79183170-79183172,chr13:79183260-79183262,chr13:79183325-79183327,chr14:61104847-61104849,chr14:61115368-61115370,chr14…	DRGX,FOXD3,HOXA3,HOXB1,HOXB2,HOXD3,ISL1,PAX2,PHOX2B,POU4F1,POU4F3,SALL1,SIX1,TFAP2A	cranial nerve development	203	26.3004	GO
All	pos	50kb	GO Biological Process	GO Biological Process	GO:0008284	positive regulation of cell proliferation	5.27526e-27	5.50737e-23	2.69969e-25	2.71993	51.1042	139	1916	0.139	0.072547	46	346	700	chr10:102475671-102475673,chr10:102475792-102475794,chr10:102483855-102483857,chr10:102483869-102483871,chr10:102483881-102483883,chr10:102893924-102893926,chr10:103411601-103411603,chr10:103530194-103530196,chr10:124903433-124903435,chr11:31821063-31821065,chr11:31821076-31821078,chr11:31821185-31821187,chr11:31822378-31822380,chr11:31823228-31823230,chr11:31823251-31823253,chr11:31824340-318243…	ALDH1A2,ASCL1,CTGF,DLX6,FBXW4,FGF5,FGF8,FOXG1,GATA4,GREM1,HAS2,HES5,HMX2,HOXA3,ISL1,LEF1,MAB21L1,MAB21L2,MEF2C,NOG,NR2E1,NTN1,OSR2,OTP,PAX2,PAX3,PAX6,PAX7,PITX2,POU3F2,POU3F3,PROX1,PRRX1,RARA,SFRP1,SHOX2,SIX1,SMARCD3,SOX2,TBX18,TBX3,TFAP2B,TLX1,TWIST2,VEGFA,WNT1	positive regulation of cell proliferation	204	26.2778	GO
All	pos	50kb	GO Biological Process	GO Biological Process	GO:0021513	spinal cord dorsal/ventral patterning	6.8257e-27	7.12604e-23	3.47611e-25	8.5117	4.93439	42	185	0.042	0.227027	6	13	19	chr11:20180463-20180465,chr11:20180587-20180589,chr11:20182132-20182134,chr11:31821063-31821065,chr11:31821076-31821078,chr11:31821185-31821187,chr11:31822378-31822380,chr11:31823228-31823230,chr11:31823251-31823253,chr11:31824340-31824342,chr11:31825750-31825752,chr11:31825755-31825757,chr11:31825796-31825798,chr11:31843387-31843389,chr11:31843420-31843422,chr11:31843912-31843914,chr13:112758452…	DBX1,EVX1,NKX2-2,NKX6-1,PAX6,SOX1	spinal cord dorsal/ventral patterning	205	26.1659	GO
All	pos	50kb	GO Biological Process	GO Biological Process	GO:0000122	negative regulation of transcription from RNA polymerase II promoter	3.78196e-26	3.94836e-22	1.91668e-24	2.2991	77.8566	179	2919	0.179	0.0613224	59	336	572	chr10:102475671-102475673,chr10:102475792-102475794,chr10:102483855-102483857,chr10:102483869-102483871,chr10:102483881-102483883,chr10:118898999-118899001,chr10:124903433-124903435,chr11:2890449-2890451,chr11:47400100-47400102,chr11:72353342-72353344,chr12:115122019-115122021,chr12:115122059-115122061,chr13:28540933-28540935,chr13:28543506-28543508,chr13:28543509-28543511,chr13:28543514-28543516…	CDKN1C,CDX2,CEBPA,DLX1,DLX2,DMBX1,FEZF2,FOXA1,FOXA2,FOXB1,FOXD3,HELT,HES5,HIC1,HMX2,HOXA2,HOXD8,ISL1,LEF1,MEF2C,MSX1,NKX2-1,NKX6-1,NOG,NR2E1,NR2F1,NR2F2,OSR2,PAX2,PAX3,PAX5,PDE2A,PHF12,PITX2,POU4F1,POU4F2,PRDM16,PROX1,PRRX1,RARA,SALL1,SATB2,SCRT2,SHOX2,SIX1,SKOR1,SKOR2,SOX14,SOX2,SPI1,TBX15,TBX18,TBX3,TFAP2A,TFAP2B,TWIST1,TWIST2,VAX1,VEGFA	negative regulation of transcription from RNA polymerase II promoter	206	25.4223	GO
All	pos	50kb	GO Biological Process	GO Biological Process	GO:0021511	spinal cord patterning	4.13804e-26	4.32012e-22	2.08701e-24	8.15888	5.14776	42	193	0.042	0.217617	6	15	21	chr11:20180463-20180465,chr11:20180587-20180589,chr11:20182132-20182134,chr11:31821063-31821065,chr11:31821076-31821078,chr11:31821185-31821187,chr11:31822378-31822380,chr11:31823228-31823230,chr11:31823251-31823253,chr11:31824340-31824342,chr11:31825750-31825752,chr11:31825755-31825757,chr11:31825796-31825798,chr11:31843387-31843389,chr11:31843420-31843422,chr11:31843912-31843914,chr13:112758452…	DBX1,EVX1,NKX2-2,NKX6-1,PAX6,SOX1	spinal cord patterning	207	25.3832	GO
All	pos	50kb	GO Biological Process	GO Biological Process	GO:0021532	neural tube patterning	4.35071e-26	4.54215e-22	2.18372e-24	6.2287	8.34845	52	313	0.052	0.166134	8	24	33	chr10:103530194-103530196,chr11:31821063-31821065,chr11:31821076-31821078,chr11:31821185-31821187,chr11:31822378-31822380,chr11:31823228-31823230,chr11:31823251-31823253,chr11:31824340-31824342,chr11:31825750-31825752,chr11:31825755-31825757,chr11:31825796-31825798,chr11:31843387-31843389,chr11:31843420-31843422,chr11:31843912-31843914,chr12:49375329-49375331,chr12:49375339-49375341,chr1:18966787…	EN1,FGF8,FOXA2,GBX2,MNX1,PAX6,PAX7,WNT1	neural tube patterning	208	25.3614	GO
All	pos	50kb	GO Biological Process	GO Biological Process	GO:0035136	forelimb morphogenesis	5.33706e-26	5.57189e-22	2.66597e-24	5.1088	12.1359	62	455	0.062	0.136264	13	34	39	chr12:115122019-115122021,chr12:115122059-115122061,chr15:58357972-58357974,chr16:51185144-51185146,chr16:51185345-51185347,chr16:51185456-51185458,chr16:51187535-51187537,chr2:119599743-119599745,chr2:119599818-119599820,chr2:119599829-119599831,chr2:119600593-119600595,chr2:119605252-119605254,chr2:119605278-119605280,chr2:119605280-119605282,chr2:119605436-119605438,chr2:119605440-119605442,ch…	ALDH1A2,EN1,HOXD10,HOXD11,HOXD9,KIAA1715,OSR2,SALL1,SHOX2,TBX3,TFAP2A,TFAP2B,TWIST1	forelimb morphogenesis	209	25.2727	GO
All	pos	50kb	GO Biological Process	GO Biological Process	GO:0035115	embryonic forelimb morphogenesis	1.32994e-25	1.38846e-21	6.6117e-24	5.71208	9.62872	55	361	0.055	0.152355	10	28	32	chr12:115122019-115122021,chr12:115122059-115122061,chr15:58357972-58357974,chr2:119599743-119599745,chr2:119599818-119599820,chr2:119599829-119599831,chr2:119600593-119600595,chr2:119605252-119605254,chr2:119605278-119605280,chr2:119605280-119605282,chr2:119605436-119605438,chr2:119605440-119605442,chr2:119607378-119607380,chr2:119607391-119607393,chr2:119607396-119607398,chr2:119607429-11960743…	ALDH1A2,EN1,HOXD11,HOXD9,KIAA1715,OSR2,SHOX2,TBX3,TFAP2A,TWIST1	embryonic forelimb morphogenesis	210	24.8762	GO
All	pos	50kb	GO Biological Process	GO Biological Process	GO:0002064	epithelial cell development	1.38587e-25	1.44685e-21	6.85712e-24	4.22928	17.4971	74	656	0.074	0.112805	14	98	211	chr10:102475671-102475673,chr10:102475792-102475794,chr10:102483855-102483857,chr10:102483869-102483871,chr10:102483881-102483883,chr11:31821063-31821065,chr11:31821076-31821078,chr11:31821185-31821187,chr11:31822378-31822380,chr11:31823228-31823230,chr11:31823251-31823253,chr11:31824340-31824342,chr11:31825750-31825752,chr11:31825755-31825757,chr11:31825796-31825798,chr11:31843387-31843389,chr11…	FOXA1,GREM1,HOXA5,HSPA2,NKX2-2,NKX6-1,ONECUT1,ONECUT2,PAX2,PAX6,PDE2A,SALL1,SIX2,TFAP2A	epithelial cell development	211	24.8583	GO
All	pos	50kb	GO Biological Process	GO Biological Process	GO:0010001	glial cell differentiation	1.83889e-25	1.9198e-21	9.05565e-24	4.21003	17.5771	74	659	0.074	0.112291	15	71	121	chr10:102475671-102475673,chr10:102475792-102475794,chr10:102483855-102483857,chr10:102483869-102483871,chr10:102483881-102483883,chr11:31821063-31821065,chr11:31821076-31821078,chr11:31821185-31821187,chr11:31822378-31822380,chr11:31823228-31823230,chr11:31823251-31823253,chr11:31824340-31824342,chr11:31825750-31825752,chr11:31825755-31825757,chr11:31825796-31825798,chr11:31843387-31843389,chr11…	ASCL1,FGF5,FOXD3,HES5,LEF1,NKX2-1,NKX2-2,NKX6-1,PAX2,PAX6,PHOX2B,POU3F1,POU3F2,SOX2,SOX5	glial cell differentiation	212	24.7354	GO
All	pos	50kb	GO Biological Process	GO Biological Process	GO:0048880	sensory system development	3.96168e-25	4.13599e-21	1.94178e-23	12.6378	2.37384	30	89	0.03	0.337079	4	6	12	chr13:79169110-79169112,chr13:79176650-79176652,chr13:79183170-79183172,chr13:79183260-79183262,chr13:79183325-79183327,chr1:63783848-63783850,chr1:63785592-63785594,chr1:63785678-63785680,chr1:63785688-63785690,chr1:63785700-63785702,chr1:63789169-63789171,chr1:63789171-63789173,chr1:63789232-63789234,chr1:63792576-63792578,chr1:63792578-63792580,chr1:63792594-63792596,chr4:41747877-41747879,chr…	FOXD3,ISL1,PHOX2B,POU4F1	sensory system development	213	24.4021	GO
All	pos	50kb	GO Biological Process	GO Biological Process	GO:0042063	gliogenesis	6.28689e-25	6.56352e-21	3.06706e-23	4.03026	18.8574	76	707	0.076	0.107496	16	79	138	chr10:102475671-102475673,chr10:102475792-102475794,chr10:102483855-102483857,chr10:102483869-102483871,chr10:102483881-102483883,chr11:31821063-31821065,chr11:31821076-31821078,chr11:31821185-31821187,chr11:31822378-31822380,chr11:31823228-31823230,chr11:31823251-31823253,chr11:31824340-31824342,chr11:31825750-31825752,chr11:31825755-31825757,chr11:31825796-31825798,chr11:31843387-31843389,chr11…	ASCL1,FGF5,FOXD3,HES5,LEF1,NKX2-1,NKX2-2,NKX6-1,NR2E1,PAX2,PAX6,PHOX2B,POU3F1,POU3F2,SOX2,SOX5	gliogenesis	214	24.2016	GO
All	pos	50kb	GO Biological Process	GO Biological Process	GO:0055123	digestive system development	1.31352e-24	1.37132e-20	6.37823e-23	4.532	14.5631	66	546	0.066	0.120879	13	80	126	chr10:101297115-101297117,chr10:23486791-23486793,chr10:23487402-23487404,chr12:103355320-103355322,chr12:103355954-103355956,chr15:58357972-58357974,chr16:51185144-51185146,chr16:51185345-51185347,chr16:51185456-51185458,chr16:51187535-51187537,chr20:21489159-21489161,chr20:21494678-21494680,chr20:21494688-21494690,chr20:21496638-21496640,chr20:21496652-21496654,chr20:21496663-21496665,chr20:214…	ALDH1A2,ASCL1,GATA4,HOXA5,HOXD13,NKX2-2,NKX2-3,PITX2,PTF1A,SALL1,SFRP1,SHOX2,ZIC3	digestive system development	215	23.8816	GO
All	pos	50kb	GO Biological Process	GO Biological Process	GO:0048565	digestive tract development	1.3258e-24	1.38414e-20	6.40804e-23	4.66826	13.7096	64	514	0.064	0.124514	12	74	116	chr10:101297115-101297117,chr12:103355320-103355322,chr12:103355954-103355956,chr15:58357972-58357974,chr16:51185144-51185146,chr16:51185345-51185347,chr16:51185456-51185458,chr16:51187535-51187537,chr20:21489159-21489161,chr20:21494678-21494680,chr20:21494688-21494690,chr20:21496638-21496640,chr20:21496652-21496654,chr20:21496663-21496665,chr20:21496689-21496691,chr20:21496895-21496897,chr20:215…	ALDH1A2,ASCL1,GATA4,HOXA5,HOXD13,NKX2-2,NKX2-3,PITX2,SALL1,SFRP1,SHOX2,ZIC3	digestive tract development	216	23.8775	GO
All	pos	50kb	GO Biological Process	GO Biological Process	GO:0031324	negative regulation of cellular metabolic process	2.51976e-24	2.63063e-20	1.20671e-22	1.92742	124	239	4649	0.239	0.0514089	81	763	1474	chr10:102475671-102475673,chr10:102475792-102475794,chr10:102483855-102483857,chr10:102483869-102483871,chr10:102483881-102483883,chr10:103082679-103082681,chr10:118898999-118899001,chr10:124903433-124903435,chr11:2890449-2890451,chr11:47400100-47400102,chr11:72353342-72353344,chr12:103355320-103355322,chr12:103355954-103355956,chr12:115122019-115122021,chr12:115122059-115122061,chr12:24103331-24…	ASCL1,BHLHE22,BTRC,CDKN1C,CDX2,CEBPA,CRIPAK,DLX1,DLX2,DMBX1,FEZF2,FOXA1,FOXA2,FOXB1,FOXD1,FOXD3,FOXG1,GATA4,GREM1,GRM7,HELT,HES5,HIC1,HMX2,HOXA2,HOXD8,HTR1B,IGF2BP1,ISL1,LEF1,LHX9,MEF2C,MSX1,MYF6,NKX2-1,NKX6-1,NOG,NR2E1,NR2F1,NR2F2,OSR2,PAX2,PAX3,PAX5,PDE2A,PHF12,PITX2,POU3F3,POU4F1,POU4F2,PPP1R1B,PRDM16,PRDM8,PROX1,PRRX1,RARA,SALL1,SATB2,SCRT2,SFRP1,SHOX2,SIX1,SIX3,SKOR1,SKOR2,SOX14,SOX2,SOX5,SP…	negative regulation of cellular metabolic process	217	23.5986	GO
All	pos	50kb	GO Biological Process	GO Biological Process	GO:0007422	peripheral nervous system development	3.49902e-24	3.65298e-20	1.66044e-22	5.45706	9.89544	54	371	0.054	0.145553	12	40	78	chr13:79169110-79169112,chr13:79176650-79176652,chr13:79183170-79183172,chr13:79183260-79183262,chr13:79183325-79183327,chr17:31620377-31620379,chr18:55104077-55104079,chr18:55104151-55104153,chr1:38511454-38511456,chr1:63783848-63783850,chr1:63785592-63785594,chr1:63785678-63785680,chr1:63785688-63785690,chr1:63785700-63785702,chr1:63789169-63789171,chr1:63789171-63789173,chr1:63789232-63789234,…	ASIC2,BAI1,ETV1,FOXD3,HAND2,HOXD10,HOXD9,ISL1,ONECUT2,POU3F1,POU3F2,POU4F1	peripheral nervous system development	218	23.4561	GO
All	pos	50kb	GO Biological Process	GO Biological Process	GO:0043473	pigmentation	4.16443e-24	4.34766e-20	1.96727e-22	7.53516	5.44116	41	204	0.041	0.20098	6	37	89	chr13:100635160-100635162,chr13:100635175-100635177,chr13:100648728-100648730,chr1:63783848-63783850,chr1:63785592-63785594,chr1:63785678-63785680,chr1:63785688-63785690,chr1:63785700-63785702,chr1:63789169-63789171,chr1:63789171-63789173,chr1:63789232-63789234,chr1:63792576-63792578,chr1:63792578-63792580,chr1:63792594-63792596,chr2:119599743-119599745,chr2:119599818-119599820,chr2:119599829-119…	EN1,FOXD3,LEF1,MEF2C,PAX3,ZIC2	pigmentation	219	23.3804	GO
All	pos	50kb	GO Biological Process	GO Biological Process	GO:0051090	regulation of sequence-specific DNA binding transcription factor activity	7.16896e-24	7.4844e-20	3.37135e-22	3.71208	21.5513	80	808	0.08	0.0990099	19	149	328	chr10:103082679-103082681,chr12:49375329-49375331,chr12:49375339-49375341,chr13:100635160-100635162,chr13:100635175-100635177,chr13:100648728-100648730,chr14:38053307-38053309,chr14:38054448-38054450,chr15:33009931-33009933,chr15:33009990-33009992,chr15:60286943-60286945,chr15:60286958-60286960,chr15:60287994-60287996,chr15:60296424-60296426,chr15:60296498-60296500,chr15:60297327-60297329,chr17:3…	BTRC,FOXA1,FOXA2,FOXB1,FOXD3,FZD2,GREM1,HAND2,NEUROD1,NEUROD2,NEUROG2,NHLH2,NKX2-2,NKX6-1,PROX1,TWIST1,VEGFA,WNT1,ZIC2	regulation of sequence-specific DNA binding transcription factor activity	220	23.1445	GO
All	pos	50kb	GO Biological Process	GO Biological Process	GO:0060487	lung epithelial cell differentiation	7.57348e-24	7.90671e-20	3.54561e-22	8.51045	4.34759	37	163	0.037	0.226994	5	11	18	chr12:103355320-103355322,chr12:103355954-103355956,chr14:36974105-36974107,chr14:36974177-36974179,chr14:36978388-36978390,chr14:36988451-36988453,chr14:36988809-36988811,chr14:36988815-36988817,chr14:38053307-38053309,chr14:38054448-38054450,chr20:22559263-22559265,chr20:22559338-22559340,chr20:22559345-22559347,chr20:22563363-22563365,chr20:22564578-22564580,chr20:22564584-22564586,chr7:271830…	ASCL1,FOXA1,FOXA2,HOXA5,NKX2-1	lung epithelial cell differentiation	221	23.1207	GO
All	pos	50kb	GO Biological Process	GO Biological Process	GO:0060441	epithelial tube branching involved in lung morphogenesis	1.1062e-23	1.15487e-19	5.15568e-22	7.35489	5.57452	41	209	0.041	0.196172	5	15	22	chr14:36974105-36974107,chr14:36974177-36974179,chr14:36978388-36978390,chr14:36988451-36988453,chr14:36988809-36988811,chr14:36988815-36988817,chr14:38053307-38053309,chr14:38054448-38054450,chr20:22559263-22559265,chr20:22559338-22559340,chr20:22559345-22559347,chr20:22563363-22563365,chr20:22564578-22564580,chr20:22564584-22564586,chr3:181430801-181430803,chr3:181441679-181441681,chr3:18144224…	FOXA1,FOXA2,HOXA5,NKX2-1,SOX2	epithelial tube branching involved in lung morphogenesis	222	22.9562	GO
All	pos	50kb	GO Biological Process	GO Biological Process	GO:0021514	ventral spinal cord interneuron differentiation	1.96544e-23	2.05192e-19	9.11965e-22	6.83117	6.29468	43	236	0.043	0.182203	7	10	13	chr11:20180463-20180465,chr11:20180587-20180589,chr11:20182132-20182134,chr11:31821063-31821065,chr11:31821076-31821078,chr11:31821185-31821187,chr11:31822378-31822380,chr11:31823228-31823230,chr11:31823251-31823253,chr11:31824340-31824342,chr11:31825750-31825752,chr11:31825755-31825757,chr11:31825796-31825798,chr11:31843387-31843389,chr11:31843420-31843422,chr11:31843912-31843914,chr13:112758452…	DBX1,EVX1,LMO4,NKX2-2,NKX6-1,PAX6,SOX1	ventral spinal cord interneuron differentiation	223	22.7065	GO
All	pos	50kb	GO Biological Process	GO Biological Process	GO:0060425	lung morphogenesis	2.05499e-23	2.14541e-19	9.49295e-22	5.85066	8.37512	49	314	0.049	0.156051	9	23	37	chr10:103530194-103530196,chr14:36974105-36974107,chr14:36974177-36974179,chr14:36978388-36978390,chr14:36988451-36988453,chr14:36988809-36988811,chr14:36988815-36988817,chr14:38053307-38053309,chr14:38054448-38054450,chr17:54672223-54672225,chr20:22559263-22559265,chr20:22559338-22559340,chr20:22559345-22559347,chr20:22563363-22563365,chr20:22564578-22564580,chr20:22564584-22564586,chr3:18143080…	FGF8,FOXA1,FOXA2,GATA4,HOXA5,NKX2-1,NOG,PITX2,SOX2	lung morphogenesis	224	22.6872	GO
All	pos	50kb	GO Biological Process	GO Biological Process	GO:0009892	negative regulation of metabolic process	2.55971e-23	2.67234e-19	1.17724e-21	1.8746	130.695	245	4900	0.245	0.05	84	823	1591	chr10:102475671-102475673,chr10:102475792-102475794,chr10:102483855-102483857,chr10:102483869-102483871,chr10:102483881-102483883,chr10:103082679-103082681,chr10:118898999-118899001,chr10:124903433-124903435,chr11:2890449-2890451,chr11:47400100-47400102,chr11:72353342-72353344,chr12:103355320-103355322,chr12:103355954-103355956,chr12:115122019-115122021,chr12:115122059-115122061,chr12:24103331-24…	ASCL1,BHLHE22,BTRC,CDKN1C,CDX2,CEBPA,CRIPAK,CTGF,DLX1,DLX2,DMBX1,FEZF2,FOXA1,FOXA2,FOXB1,FOXD1,FOXD3,FOXG1,GATA4,GREM1,GRM7,HELT,HES5,HIC1,HMX2,HOXA2,HOXD8,HTR1B,IGF2BP1,ISL1,LEF1,LHX9,LIN28B,MEF2C,MSX1,MYF6,NKX2-1,NKX6-1,NOG,NR2E1,NR2F1,NR2F2,OSR2,PAX2,PAX3,PAX5,PDE2A,PHF12,PITX2,POU3F3,POU4F1,POU4F2,PPP1R1B,PPP2R5A,PRDM16,PRDM8,PROX1,PRRX1,RARA,SALL1,SATB2,SCRT2,SFRP1,SHOX2,SIX1,SIX3,SKOR1,SKOR…	negative regulation of metabolic process	225	22.5918	GO
All	pos	50kb	GO Biological Process	GO Biological Process	GO:0060479	lung cell differentiation	8.69058e-23	9.07297e-19	3.97937e-21	7.97244	4.64099	37	174	0.037	0.212644	5	12	19	chr12:103355320-103355322,chr12:103355954-103355956,chr14:36974105-36974107,chr14:36974177-36974179,chr14:36978388-36978390,chr14:36988451-36988453,chr14:36988809-36988811,chr14:36988815-36988817,chr14:38053307-38053309,chr14:38054448-38054450,chr20:22559263-22559265,chr20:22559338-22559340,chr20:22559345-22559347,chr20:22563363-22563365,chr20:22564578-22564580,chr20:22564584-22564586,chr7:271830…	ASCL1,FOXA1,FOXA2,HOXA5,NKX2-1	lung cell differentiation	226	22.061	GO
All	pos	50kb	GO Biological Process	GO Biological Process	GO:0048705	skeletal system morphogenesis	1.31283e-22	1.37059e-18	5.98512e-21	2.96448	34.4073	102	1290	0.102	0.0790698	31	131	191	chr12:54367062-54367064,chr12:54367067-54367069,chr12:54367090-54367092,chr12:54367821-54367823,chr12:81102323-81102325,chr14:61104847-61104849,chr14:61115368-61115370,chr14:61119884-61119886,chr17:38507322-38507324,chr17:38507333-38507335,chr17:46622153-46622155,chr17:54672223-54672225,chr17:59533880-59533882,chr1:119535499-119535501,chr1:170630930-170630932,chr2:172958352-172958354,chr2:1729583…	CTGF,DLX2,HAS2,HOXA2,HOXA3,HOXA5,HOXB1,HOXB2,HOXC11,HOXD10,HOXD11,HOXD3,HOXD8,HOXD9,MEF2C,MYF5,NOG,OSR2,PRRX1,RARA,SATB2,SFRP1,SHOX2,SIX1,SIX2,TBX15,TBX4,TFAP2A,TWIST1,TWIST2,UNCX	skeletal system morphogenesis	227	21.8818	GO
All	pos	50kb	GO Biological Process	GO Biological Process	GO:0010605	negative regulation of macromolecule metabolic process	1.39646e-22	1.45791e-18	6.33874e-21	1.87108	127.734	239	4789	0.239	0.049906	80	768	1480	chr10:102475671-102475673,chr10:102475792-102475794,chr10:102483855-102483857,chr10:102483869-102483871,chr10:102483881-102483883,chr10:103082679-103082681,chr10:118898999-118899001,chr10:124903433-124903435,chr11:2890449-2890451,chr11:47400100-47400102,chr11:72353342-72353344,chr12:103355320-103355322,chr12:103355954-103355956,chr12:115122019-115122021,chr12:115122059-115122061,chr12:24103331-24…	ASCL1,BHLHE22,BTRC,CDKN1C,CDX2,CEBPA,CRIPAK,CTGF,DLX1,DLX2,DMBX1,FEZF2,FOXA1,FOXA2,FOXB1,FOXD1,FOXD3,FOXG1,GREM1,HELT,HES5,HIC1,HMX2,HOXA2,HOXD8,IGF2BP1,ISL1,LEF1,LHX9,LIN28B,MEF2C,MSX1,MYF6,NKX2-1,NKX6-1,NOG,NR2E1,NR2F1,NR2F2,OSR2,PAX2,PAX3,PAX5,PDE2A,PHF12,PITX2,POU3F3,POU4F1,POU4F2,PPP1R1B,PRDM16,PRDM8,PROX1,PRRX1,RARA,SALL1,SATB2,SCRT2,SFRP1,SHOX2,SIX1,SIX3,SKOR1,SKOR2,SOX14,SOX2,SOX5,SPI1,TB…	negative regulation of macromolecule metabolic process	228	21.855	GO
All	pos	50kb	GO Biological Process	GO Biological Process	GO:0031016	pancreas development	3.22541e-22	3.36732e-18	1.45772e-20	4.34487	14.2697	62	535	0.062	0.115888	14	49	78	chr10:102475671-102475673,chr10:102475792-102475794,chr10:102483855-102483857,chr10:102483869-102483871,chr10:102483881-102483883,chr10:23486791-23486793,chr10:23487402-23487404,chr11:31821063-31821065,chr11:31821076-31821078,chr11:31821185-31821187,chr11:31822378-31822380,chr11:31823228-31823230,chr11:31823251-31823253,chr11:31824340-31824342,chr11:31825750-31825752,chr11:31825755-31825757,chr11…	ALDH1A2,FOXA2,ISL1,MNX1,NEUROD1,NKX2-2,NKX6-1,ONECUT1,ONECUT2,PAX2,PAX6,PROX1,PTF1A,ZIC3	pancreas development	229	21.4914	GO
All	pos	50kb	GO Biological Process	GO Biological Process	GO:0008038	neuron recognition	4.16037e-22	4.34343e-18	1.87217e-20	7.38185	5.14776	38	193	0.038	0.196891	4	23	30	chr11:27740041-27740043,chr11:27742029-27742031,chr11:27743974-27743976,chr14:29227034-29227036,chr14:29231452-29231454,chr14:29233523-29233525,chr14:29233535-29233537,chr14:29235927-29235929,chr14:29235983-29235985,chr14:29236007-29236009,chr14:29236012-29236014,chr14:29237214-29237216,chr14:29237348-29237350,chr14:29237353-29237355,chr14:29237355-29237357,chr14:29237369-29237371,chr14:29237442-…	BDNF,DSCAM,FEZF2,FOXG1	neuron recognition	230	21.3809	GO
All	pos	50kb	GO Biological Process	GO Biological Process	GO:0031018	endocrine pancreas development	4.99771e-22	5.21761e-18	2.23932e-20	5.57157	8.61517	48	323	0.048	0.148607	9	27	49	chr10:23486791-23486793,chr10:23487402-23487404,chr11:31821063-31821065,chr11:31821076-31821078,chr11:31821185-31821187,chr11:31822378-31822380,chr11:31823228-31823230,chr11:31823251-31823253,chr11:31824340-31824342,chr11:31825750-31825752,chr11:31825755-31825757,chr11:31825796-31825798,chr11:31843387-31843389,chr11:31843420-31843422,chr11:31843912-31843914,chr15:53075376-53075378,chr15:53081171-…	FOXA2,MNX1,NEUROD1,NKX2-2,NKX6-1,ONECUT1,ONECUT2,PAX6,PTF1A	endocrine pancreas development	231	21.3012	GO
All	pos	50kb	GO Biological Process	GO Biological Process	GO:0022603	regulation of anatomical structure morphogenesis	5.17037e-22	5.39787e-18	2.30678e-20	2.49059	52.5979	131	1972	0.131	0.06643	39	336	637	chr10:102475671-102475673,chr10:102475792-102475794,chr10:102483855-102483857,chr10:102483869-102483871,chr10:102483881-102483883,chr10:103530194-103530196,chr11:118781263-118781265,chr11:27740041-27740043,chr11:27742029-27742031,chr11:27743974-27743976,chr12:54367062-54367064,chr12:54367067-54367069,chr12:54367090-54367092,chr12:54367821-54367823,chr14:36974105-36974107,chr14:36974177-36974179,c…	ARHGEF1,BAI1,BAI3,BARHL2,BCL9L,BDNF,DCC,DSCAM,FGF8,FOXA1,FOXA2,FZD2,GATA4,GREM1,HAND2,HOXA5,HOXC11,HOXD11,HOXD13,ISL1,LEF1,MEF2C,NKX2-1,NOG,NR2E1,NTN1,OSR2,OTX2,PAX2,POU3F2,PROX1,SFRP1,SHOX2,SIX1,SKOR2,TBX18,TFAP2A,TWIST1,VEGFA	regulation of anatomical structure morphogenesis	232	21.2865	GO
All	pos	50kb	GO Biological Process	GO Biological Process	GO:0030917	midbrain-hindbrain boundary development	5.79184e-22	6.04668e-18	2.57306e-20	10.133	2.96063	30	111	0.03	0.27027	4	8	9	chr10:103530194-103530196,chr12:49375329-49375331,chr12:49375339-49375341,chr2:119599743-119599745,chr2:119599818-119599820,chr2:119599829-119599831,chr2:119600593-119600595,chr2:119605252-119605254,chr2:119605278-119605280,chr2:119605280-119605282,chr2:119605436-119605438,chr2:119605440-119605442,chr2:119607378-119607380,chr2:119607391-119607393,chr2:119607396-119607398,chr2:119607429-119607431,…	EN1,FGF8,GBX2,WNT1	midbrain-hindbrain boundary development	233	21.2372	GO
All	pos	50kb	GO Biological Process	GO Biological Process	GO:0003310	pancreatic A cell differentiation	6.89556e-22	7.19896e-18	3.05041e-20	9.60539	3.22736	31	121	0.031	0.256198	3	3	5	chr11:31821063-31821065,chr11:31821076-31821078,chr11:31821185-31821187,chr11:31822378-31822380,chr11:31823228-31823230,chr11:31823251-31823253,chr11:31824340-31824342,chr11:31825750-31825752,chr11:31825755-31825757,chr11:31825796-31825798,chr11:31843387-31843389,chr11:31843420-31843422,chr11:31843912-31843914,chr20:21489159-21489161,chr20:21494678-21494680,chr20:21494688-21494690,chr20:21496638-…	NEUROD1,NKX2-2,PAX6	pancreatic A cell differentiation	234	21.1614	GO
All	pos	50kb	GO Biological Process	GO Biological Process	GO:0048646	anatomical structure formation involved in morphogenesis	1.23012e-21	1.28425e-17	5.41876e-20	2.32237	62.8667	146	2357	0.146	0.0619432	54	405	772	chr10:102475671-102475673,chr10:102475792-102475794,chr10:102483855-102483857,chr10:102483869-102483871,chr10:102483881-102483883,chr10:102893924-102893926,chr10:103530194-103530196,chr10:83635299-83635301,chr10:83635374-83635376,chr12:115122019-115122021,chr12:115122059-115122061,chr12:49375329-49375331,chr12:49375339-49375341,chr12:81102323-81102325,chr13:100609038-100609040,chr13:100609047-100…	CDK5R2,CDX2,CTGF,DLX6,FGF8,FOXA2,FOXB1,FOXD1,FOXD3,GATA4,GBX2,GREM1,HAND2,HES5,HOXA3,HOXB1,ISL1,LEF1,LHX2,LMO4,MEF2C,MYF5,MYF6,NKX2-1,NOG,NR2E1,NRG3,NRXN1,ONECUT1,ONECUT2,OTX2,PAX2,PAX3,PITX2,PROX1,SALL1,SFRP1,SIX1,SIX2,SKOR2,SMARCD3,SOX2,TBR1,TBX18,TBX3,TBX4,TFAP2A,TFAP2B,TLX1,TWIST1,VEGFA,WNT1,ZIC2,ZIC5	anatomical structure formation involved in morphogenesis	235	20.9101	GO
All	pos	50kb	GO Biological Process	GO Biological Process	GO:0060428	lung epithelium development	2.17965e-21	2.27555e-17	9.56114e-20	7.30107	5.06775	37	190	0.037	0.194737	5	18	27	chr12:103355320-103355322,chr12:103355954-103355956,chr14:36974105-36974107,chr14:36974177-36974179,chr14:36978388-36978390,chr14:36988451-36988453,chr14:36988809-36988811,chr14:36988815-36988817,chr14:38053307-38053309,chr14:38054448-38054450,chr20:22559263-22559265,chr20:22559338-22559340,chr20:22559345-22559347,chr20:22563363-22563365,chr20:22564578-22564580,chr20:22564584-22564586,chr7:271830…	ASCL1,FOXA1,FOXA2,HOXA5,NKX2-1	lung epithelium development	236	20.6616	GO
All	pos	50kb	GO Biological Process	GO Biological Process	GO:0021522	spinal cord motor neuron differentiation	6.06276e-21	6.32953e-17	2.64834e-19	4.94081	10.3222	51	387	0.051	0.131783	8	19	32	chr11:31821063-31821065,chr11:31821076-31821078,chr11:31821185-31821187,chr11:31822378-31822380,chr11:31823228-31823230,chr11:31823251-31823253,chr11:31824340-31824342,chr11:31825750-31825752,chr11:31825755-31825757,chr11:31825796-31825798,chr11:31843387-31843389,chr11:31843420-31843422,chr11:31843912-31843914,chr14:48143719-48143721,chr1:87804748-87804750,chr20:21489159-21489161,chr20:21494678-2…	HOXD10,ISL1,LMO4,MDGA2,MNX1,NKX2-2,NKX6-1,PAX6	spinal cord motor neuron differentiation	237	20.2173	GO
All	pos	50kb	GO Biological Process	GO Biological Process	GO:0021543	pallium development	1.24213e-20	1.29678e-16	5.40325e-19	3.42475	22.1914	76	832	0.076	0.0913462	16	64	107	chr10:103530194-103530196,chr11:31821063-31821065,chr11:31821076-31821078,chr11:31821185-31821187,chr11:31822378-31822380,chr11:31823228-31823230,chr11:31823251-31823253,chr11:31824340-31824342,chr11:31825750-31825752,chr11:31825755-31825757,chr11:31825796-31825798,chr11:31843387-31843389,chr11:31843420-31843422,chr11:31843912-31843914,chr12:103355320-103355322,chr12:103355954-103355956,chr14:369…	ASCL1,CDK5R2,DLX1,DLX2,FEZF2,FGF8,LEF1,MEF2C,NEUROD1,NKX2-1,NR2E1,PAX6,POU3F2,POU3F3,PROX1,SOX2	pallium development	238	19.9058	GO
All	pos	50kb	GO Biological Process	GO Biological Process	GO:0001755	neural crest cell migration	1.97594e-20	2.06289e-16	8.55969e-19	5.7577	7.46826	43	280	0.043	0.153571	9	27	41	chr1:63783848-63783850,chr1:63785592-63785594,chr1:63785678-63785680,chr1:63785688-63785690,chr1:63785700-63785702,chr1:63789169-63789171,chr1:63789171-63789173,chr1:63789232-63789234,chr1:63792576-63792578,chr1:63792578-63792580,chr1:63792594-63792596,chr2:223134065-223134067,chr2:237077810-237077812,chr2:237087882-237087884,chr2:237087898-237087900,chr2:237088054-237088056,chr4:109094628-109094…	FOXD3,GBX2,HAND2,ISL1,LEF1,PAX3,PHOX2B,PITX2,TWIST1	neural crest cell migration	239	19.7042	GO
All	pos	50kb	GO Biological Process	GO Biological Process	GO:0022029	telencephalon cell migration	2.57088e-20	2.684e-16	1.10909e-18	5.44239	8.26843	45	310	0.045	0.145161	7	29	42	chr14:36974105-36974107,chr14:36974177-36974179,chr14:36978388-36978390,chr14:36988451-36988453,chr14:36988809-36988811,chr14:36988815-36988817,chr15:60286943-60286945,chr15:60286958-60286960,chr15:60287994-60287996,chr15:60296424-60296426,chr15:60296498-60296500,chr15:60297327-60297329,chr2:105468273-105468275,chr2:105468316-105468318,chr2:105470388-105470390,chr2:105470417-105470419,chr2:105472…	CDK5R2,FEZF2,FOXB1,NKX2-1,NR2E1,POU3F2,POU3F3	telencephalon cell migration	240	19.5899	GO
All	pos	50kb	GO Biological Process	GO Biological Process	GO:0044708	single-organism behavior	2.73344e-20	2.85371e-16	1.17437e-18	2.99138	30.0864	90	1128	0.09	0.0797872	29	188	370	chr10:115804577-115804579,chr10:115804967-115804969,chr11:27740041-27740043,chr11:27742029-27742031,chr11:27743974-27743976,chr13:103054845-103054847,chr13:84455390-84455392,chr13:84455650-84455652,chr14:36974105-36974107,chr14:36974177-36974179,chr14:36978388-36978390,chr14:36988451-36988453,chr14:36988809-36988811,chr14:36988815-36988817,chr15:60286943-60286945,chr15:60286958-60286960,chr15:602…	ADRB1,BDNF,CTNND2,DMBX1,DSCAM,ETV1,FEZF2,FGF14,FOXA2,FOXB1,GLRA1,GRIA1,GRM4,GRM7,HOXD10,HOXD9,LHX8,MEF2C,NEUROD2,NKX2-1,NR2E1,NR4A2,NRXN1,PPP1R1B,PRKCE,RASGRF1,SIX3,SLC12A5,SLITRK1	single-organism behavior	241	19.5633	GO
All	pos	50kb	GO Biological Process	GO Biological Process	GO:0048935	peripheral nervous system neuron development	4.87462e-20	5.08911e-16	2.0857e-18	7.1706	4.88104	35	183	0.035	0.191257	7	11	13	chr13:79169110-79169112,chr13:79176650-79176652,chr13:79183170-79183172,chr13:79183260-79183262,chr13:79183325-79183327,chr18:55104077-55104079,chr18:55104151-55104153,chr2:176938316-176938318,chr2:176940437-176940439,chr2:176940448-176940450,chr2:176940468-176940470,chr2:176940470-176940472,chr2:176943431-176943433,chr2:176943485-176943487,chr2:176943588-176943590,chr2:176948692-176948694,chr2:1…	ETV1,HAND2,HOXD10,HOXD9,ISL1,ONECUT2,POU4F1	peripheral nervous system neuron development	242	19.3121	GO
All	pos	50kb	GO Biological Process	GO Biological Process	GO:0016043	cellular component organization	5.41842e-20	5.65684e-16	2.30891e-18	1.65489	177.051	293	6638	0.293	0.0441398	94	1692	4026	chr10:102475671-102475673,chr10:102475792-102475794,chr10:102483855-102483857,chr10:102483869-102483871,chr10:102483881-102483883,chr10:102809986-102809988,chr10:103530194-103530196,chr10:118898999-118899001,chr10:50604203-50604205,chr10:50604215-50604217,chr10:50604257-50604259,chr10:50604568-50604570,chr10:83635299-83635301,chr10:83635374-83635376,chr11:27740041-27740043,chr11:27742029-27742031…	ANK1,ARF6,BAI1,BARHL2,BDNF,BHLHE22,CADM3,CDH8,CEBPA,CELF4,CTGF,DCC,DRGX,DSCAM,ETV1,EYA4,FBXL7,FEZF2,FGF8,FOXA1,FOXA2,FOXB1,FOXD3,FOXG1,FZD2,GBX2,GJD3,GLRA1,GREM1,GRIN3A,HAS2,HES5,HOXA2,HSPA2,ISL1,KAZALD1,KCNA1,KCNA3,KCNH7,KCNQ2,KCTD15,LEF1,LHX2,LHX9,LMX1B,LRRTM1,MEF2C,MNX1,MSL2,MSX1,MYF5,NEUROG2,NKX2-1,NKX2-8,NOG,NR2E1,NR4A2,NRG3,NRXN1,NTN1,ONECUT1,ONECUT2,OTX2,PAX2,PAX6,PAX7,PDE2A,PHOX2B,POLG,PO…	cellular component organization	243	19.2661	GO
All	pos	50kb	GO Biological Process	GO Biological Process	GO:0071840	cellular component organization or biogenesis	8.26979e-20	8.63366e-16	3.50962e-18	1.6461	179.212	295	6719	0.295	0.0439053	95	1728	4149	chr10:102475671-102475673,chr10:102475792-102475794,chr10:102483855-102483857,chr10:102483869-102483871,chr10:102483881-102483883,chr10:102809986-102809988,chr10:103530194-103530196,chr10:118898999-118899001,chr10:50604203-50604205,chr10:50604215-50604217,chr10:50604257-50604259,chr10:50604568-50604570,chr10:83635299-83635301,chr10:83635374-83635376,chr11:27740041-27740043,chr11:27742029-27742031…	ANK1,ARF6,BAI1,BARHL2,BDNF,BHLHE22,CADM3,CDH8,CEBPA,CELF4,CTGF,DCC,DRGX,DSCAM,ETV1,EXOSC2,EYA4,FBXL7,FEZF2,FGF8,FOXA1,FOXA2,FOXB1,FOXD3,FOXG1,FZD2,GBX2,GJD3,GLRA1,GREM1,GRIN3A,HAS2,HES5,HOXA2,HSPA2,ISL1,KAZALD1,KCNA1,KCNA3,KCNH7,KCNQ2,KCTD15,LEF1,LHX2,LHX9,LMX1B,LRRTM1,MEF2C,MNX1,MSL2,MSX1,MYF5,NEUROG2,NKX2-1,NKX2-8,NOG,NR2E1,NR4A2,NRG3,NRXN1,NTN1,ONECUT1,ONECUT2,OTX2,PAX2,PAX6,PAX7,PDE2A,PHOX2B,…	cellular component organization or biogenesis	244	19.0825	GO
All	pos	50kb	GO Biological Process	GO Biological Process	GO:0021521	ventral spinal cord interneuron specification	1.13575e-19	1.18573e-15	4.80051e-18	8.18487	3.78748	31	142	0.031	0.21831	5	7	10	chr11:20180463-20180465,chr11:20180587-20180589,chr11:20182132-20182134,chr11:31821063-31821065,chr11:31821076-31821078,chr11:31821185-31821187,chr11:31822378-31822380,chr11:31823228-31823230,chr11:31823251-31823253,chr11:31824340-31824342,chr11:31825750-31825752,chr11:31825755-31825757,chr11:31825796-31825798,chr11:31843387-31843389,chr11:31843420-31843422,chr11:31843912-31843914,chr13:112758452…	DBX1,EVX1,NKX6-1,PAX6,SOX1	ventral spinal cord interneuron specification	245	18.9447	GO
All	pos	50kb	GO Biological Process	GO Biological Process	GO:0060749	mammary gland alveolus development	2.28108e-19	2.38144e-15	9.56403e-18	9.20856	3.04065	28	114	0.028	0.245614	3	12	19	chr15:60286943-60286945,chr15:60286958-60286960,chr15:60287994-60287996,chr15:60296424-60296426,chr15:60296498-60296500,chr15:60297327-60297329,chr6:43749714-43749716,chr7:27183053-27183055,chr7:27183057-27183059,chr7:27183060-27183062,chr7:27183090-27183092,chr7:27183099-27183101,chr7:27183115-27183117,chr7:27183132-27183134,chr7:27183138-27183140,chr7:27183175-27183177,chr7:27183191-27183193,ch…	FOXB1,HOXA5,VEGFA	mammary gland alveolus development	246	18.6419	GO
All	pos	50kb	GO Biological Process	GO Biological Process	GO:0014033	neural crest cell differentiation	3.79544e-19	3.96244e-15	1.58498e-17	4.49904	11.3358	51	425	0.051	0.12	13	43	66	chr15:58357972-58357974,chr1:63783848-63783850,chr1:63785592-63785594,chr1:63785678-63785680,chr1:63785688-63785690,chr1:63785700-63785702,chr1:63789169-63789171,chr1:63789171-63789173,chr1:63789232-63789234,chr1:63792576-63792578,chr1:63792578-63792580,chr1:63792594-63792596,chr2:223134065-223134067,chr2:237077810-237077812,chr2:237087882-237087884,chr2:237087898-237087900,chr2:237088054-2370880…	ALDH1A2,FOXD3,GBX2,HAND2,ISL1,LEF1,MEF2C,PAX3,PHOX2B,PITX2,SFRP1,TFAP2A,TWIST1	neural crest cell differentiation	247	18.4207	GO
All	pos	50kb	GO Biological Process	GO Biological Process	GO:0021885	forebrain cell migration	5.1655e-19	5.39279e-15	2.13999e-17	5.05132	8.90857	45	334	0.045	0.134731	7	30	45	chr14:36974105-36974107,chr14:36974177-36974179,chr14:36978388-36978390,chr14:36988451-36988453,chr14:36988809-36988811,chr14:36988815-36988817,chr15:60286943-60286945,chr15:60286958-60286960,chr15:60287994-60287996,chr15:60296424-60296426,chr15:60296498-60296500,chr15:60297327-60297329,chr2:105468273-105468275,chr2:105468316-105468318,chr2:105470388-105470390,chr2:105470417-105470419,chr2:105472…	CDK5R2,FEZF2,FOXB1,NKX2-1,NR2E1,POU3F2,POU3F3	forebrain cell migration	248	18.2869	GO
All	pos	50kb	GO Biological Process	GO Biological Process	GO:0021520	spinal cord motor neuron cell fate specification	5.33236e-19	5.56699e-15	2.20039e-17	6.06254	6.268	38	235	0.038	0.161702	5	9	12	chr11:31821063-31821065,chr11:31821076-31821078,chr11:31821185-31821187,chr11:31822378-31822380,chr11:31823228-31823230,chr11:31823251-31823253,chr11:31824340-31824342,chr11:31825750-31825752,chr11:31825755-31825757,chr11:31825796-31825798,chr11:31843387-31843389,chr11:31843420-31843422,chr11:31843912-31843914,chr2:176938316-176938318,chr2:176940437-176940439,chr2:176940448-176940450,chr2:1769404…	HOXD10,ISL1,MNX1,NKX6-1,PAX6	spinal cord motor neuron cell fate specification	249	18.2731	GO
All	pos	50kb	GO Biological Process	GO Biological Process	GO:0060541	respiratory system development	5.37758e-19	5.61419e-15	2.21031e-17	3.30545	22.0847	73	828	0.073	0.0881642	21	114	180	chr10:103530194-103530196,chr12:103355320-103355322,chr12:103355954-103355956,chr14:36974105-36974107,chr14:36974177-36974179,chr14:36978388-36978390,chr14:36988451-36988453,chr14:36988809-36988811,chr14:36988815-36988817,chr14:37053325-37053327,chr14:37053381-37053383,chr14:38053307-38053309,chr14:38054448-38054450,chr15:58357972-58357974,chr17:54672223-54672225,chr17:59533880-59533882,chr19:337…	ALDH1A2,ASCL1,CEBPA,CTGF,FGF8,FOXA1,FOXA2,GATA4,HOXA5,LEF1,MNX1,NKX2-1,NKX2-8,NOG,PHOX2B,PITX2,PROX1,SOX2,TBX4,VEGFA,ZIC3	respiratory system development	250	18.2694	GO
All	pos	50kb	GO Biological Process	GO Biological Process	GO:0050905	neuromuscular process	1.09801e-18	1.14632e-14	4.47782e-17	4.55858	10.749	49	403	0.049	0.121588	10	49	93	chr13:103054845-103054847,chr13:79169110-79169112,chr13:79176650-79176652,chr13:79183170-79183172,chr13:79183260-79183262,chr13:79183325-79183327,chr16:7354492-7354494,chr2:176938316-176938318,chr2:176940437-176940439,chr2:176940448-176940450,chr2:176940468-176940470,chr2:176940470-176940472,chr2:176943431-176943433,chr2:176943485-176943487,chr2:176943588-176943590,chr2:176948692-176948694,chr2:1…	FGF14,GLRA1,GRIN3A,HOXD10,NRXN1,POU4F1,POU4F2,POU4F3,RBFOX1,SOX2	neuromuscular process	251	17.9594	GO
All	pos	50kb	GO Biological Process	GO Biological Process	GO:0035883	enteroendocrine cell differentiation	1.25281e-18	1.30793e-14	5.08923e-17	7.27118	4.40094	32	165	0.032	0.193939	4	10	16	chr11:31821063-31821065,chr11:31821076-31821078,chr11:31821185-31821187,chr11:31822378-31822380,chr11:31823228-31823230,chr11:31823251-31823253,chr11:31824340-31824342,chr11:31825750-31825752,chr11:31825755-31825757,chr11:31825796-31825798,chr11:31843387-31843389,chr11:31843420-31843422,chr11:31843912-31843914,chr20:21489159-21489161,chr20:21494678-21494680,chr20:21494688-21494690,chr20:21496638-…	NEUROD1,NKX2-2,NKX6-1,PAX6	enteroendocrine cell differentiation	252	17.9021	GO
All	pos	50kb	GO Biological Process	GO Biological Process	GO:0014032	neural crest cell development	1.35424e-18	1.41383e-14	5.47996e-17	4.62626	10.3756	48	389	0.048	0.123393	11	38	58	chr15:58357972-58357974,chr1:63783848-63783850,chr1:63785592-63785594,chr1:63785678-63785680,chr1:63785688-63785690,chr1:63785700-63785702,chr1:63789169-63789171,chr1:63789171-63789173,chr1:63789232-63789234,chr1:63792576-63792578,chr1:63792578-63792580,chr1:63792594-63792596,chr2:223134065-223134067,chr2:237077810-237077812,chr2:237087882-237087884,chr2:237087898-237087900,chr2:237088054-2370880…	ALDH1A2,FOXD3,GBX2,HAND2,ISL1,LEF1,PAX3,PHOX2B,PITX2,TFAP2A,TWIST1	neural crest cell development	253	17.8683	GO
All	pos	50kb	GO Biological Process	GO Biological Process	GO:0048704	embryonic skeletal system morphogenesis	2.12693e-18	2.22052e-14	8.54045e-17	3.19264	23.1783	74	869	0.074	0.0851554	24	69	88	chr12:54367062-54367064,chr12:54367067-54367069,chr12:54367090-54367092,chr12:54367821-54367823,chr12:81102323-81102325,chr14:61104847-61104849,chr14:61115368-61115370,chr14:61119884-61119886,chr17:46622153-46622155,chr17:54672223-54672225,chr1:119535499-119535501,chr1:170630930-170630932,chr2:172958352-172958354,chr2:172958357-172958359,chr2:172958576-172958578,chr2:176938316-176938318,chr2:1769…	DLX2,HOXA2,HOXA3,HOXA5,HOXB1,HOXB2,HOXC11,HOXD10,HOXD11,HOXD3,HOXD9,MEF2C,MYF5,NOG,OSR2,PRRX1,SATB2,SHOX2,SIX1,SIX2,TBX15,TFAP2A,TWIST1,TWIST2	embryonic skeletal system morphogenesis	254	17.6722	GO
All	pos	50kb	GO Biological Process	GO Biological Process	GO:0006366	transcription from RNA polymerase II promoter	5.64128e-18	5.8895e-14	2.2141e-16	2.32285	52.0911	121	1953	0.121	0.061956	36	274	506	chr10:102475671-102475673,chr10:102475792-102475794,chr10:102483855-102483857,chr10:102483869-102483871,chr10:102483881-102483883,chr11:31821063-31821065,chr11:31821076-31821078,chr11:31821185-31821187,chr11:31822378-31822380,chr11:31823228-31823230,chr11:31823251-31823253,chr11:31824340-31824342,chr11:31825750-31825752,chr11:31825755-31825757,chr11:31825796-31825798,chr11:31843387-31843389,chr11…	BHLHE22,CDX2,CEBPA,CTGF,ESRRG,ETV1,FEV,GATA4,HOXD13,LEF1,LHX2,LMO4,MEF2C,MNT,NKX2-8,NKX6-1,NR2E1,NR2F1,NR4A2,NR5A1,PAX2,PAX3,PAX5,PAX6,PITX2,PROX1,RARA,SOX5,SRSF3,TCEB2,TFAP2A,TFAP2B,TFAP2D,TWIST1,TWIST2,U2AF2	transcription from RNA polymerase II promoter	255	17.2486	GO
All	pos	50kb	GO Biological Process	GO Biological Process	GO:0060536	cartilage morphogenesis	5.85326e-18	6.11081e-14	2.28869e-16	9.11021	2.85394	26	107	0.026	0.242991	3	8	10	chr4:174450015-174450017,chr4:174451412-174451414,chr4:174452362-174452364,chr5:88178974-88178976,chr5:88178976-88178978,chr7:27183053-27183055,chr7:27183057-27183059,chr7:27183060-27183062,chr7:27183090-27183092,chr7:27183099-27183101,chr7:27183115-27183117,chr7:27183132-27183134,chr7:27183138-27183140,chr7:27183175-27183177,chr7:27183191-27183193,chr7:27183195-27183197,chr7:27183259-27183261,ch…	HAND2,HOXA5,MEF2C	cartilage morphogenesis	256	17.2326	GO
All	pos	50kb	GO Biological Process	GO Biological Process	GO:0002067	glandular epithelial cell differentiation	9.05666e-18	9.45515e-14	3.51493e-16	6.13187	5.70788	35	214	0.035	0.163551	6	19	27	chr10:103530194-103530196,chr11:31821063-31821065,chr11:31821076-31821078,chr11:31821185-31821187,chr11:31822378-31822380,chr11:31823228-31823230,chr11:31823251-31823253,chr11:31824340-31824342,chr11:31825750-31825752,chr11:31825755-31825757,chr11:31825796-31825798,chr11:31843387-31843389,chr11:31843420-31843422,chr11:31843912-31843914,chr14:38053307-38053309,chr14:38054448-38054450,chr20:2148915…	FGF8,FOXA1,NEUROD1,NKX2-2,NKX6-1,PAX6	glandular epithelial cell differentiation	257	17.043	GO
All	pos	50kb	GO Biological Process	GO Biological Process	GO:0048286	lung alveolus development	9.08612e-18	9.48591e-14	3.5133e-16	6.34193	5.36114	34	201	0.034	0.169154	4	23	40	chr14:36974105-36974107,chr14:36974177-36974179,chr14:36978388-36978390,chr14:36988451-36988453,chr14:36988809-36988811,chr14:36988815-36988817,chr3:181430801-181430803,chr3:181441679-181441681,chr3:181442243-181442245,chr3:181442247-181442249,chr3:181442347-181442349,chr3:181442377-181442379,chr6:43749714-43749716,chr7:27183053-27183055,chr7:27183057-27183059,chr7:27183060-27183062,chr7:27183090…	HOXA5,NKX2-1,SOX2,VEGFA	lung alveolus development	258	17.0416	GO
All	pos	50kb	GO Biological Process	GO Biological Process	GO:0060560	developmental growth involved in morphogenesis	1.22949e-17	1.28359e-13	4.7365e-16	4.56252	10.0822	46	378	0.046	0.121693	7	56	90	chr16:51185144-51185146,chr16:51185345-51185347,chr16:51185456-51185458,chr16:51187535-51187537,chr17:38507322-38507324,chr17:38507333-38507335,chr1:63783848-63783850,chr1:63785592-63785594,chr1:63785678-63785680,chr1:63785688-63785690,chr1:63785700-63785702,chr1:63789169-63789171,chr1:63789171-63789173,chr1:63789232-63789234,chr1:63792576-63792578,chr1:63792578-63792580,chr1:63792594-63792596,ch…	FOXD3,HOXD13,POU4F2,POU4F3,RARA,SALL1,SFRP1	developmental growth involved in morphogenesis	259	16.9103	GO
All	pos	50kb	GO Biological Process	GO Biological Process	GO:0040007	growth	1.30942e-17	1.36703e-13	5.02585e-16	2.83723	29.6063	84	1110	0.084	0.0756757	19	191	361	chr12:81102323-81102325,chr13:84455390-84455392,chr13:84455650-84455652,chr16:51185144-51185146,chr16:51185345-51185347,chr16:51185456-51185458,chr16:51187535-51187537,chr17:38507322-38507324,chr17:38507333-38507335,chr1:18966787-18966789,chr1:46958855-46958857,chr1:63783848-63783850,chr1:63785592-63785594,chr1:63785678-63785680,chr1:63785688-63785690,chr1:63785700-63785702,chr1:63789169-63789171…	DMBX1,FOXD3,GATA4,GDF6,HELT,HOXA5,HOXD11,HOXD13,LMX1B,MYF6,PAX7,POU4F2,POU4F3,RARA,SALL1,SFRP1,SLC12A5,SLITRK1,VEGFA	growth	260	16.8829	GO
All	pos	50kb	GO Biological Process	GO Biological Process	GO:0008037	cell recognition	1.39157e-17	1.4528e-13	5.32161e-16	5.52208	6.88147	38	258	0.038	0.147287	4	43	99	chr11:27740041-27740043,chr11:27742029-27742031,chr11:27743974-27743976,chr14:29227034-29227036,chr14:29231452-29231454,chr14:29233523-29233525,chr14:29233535-29233537,chr14:29235927-29235929,chr14:29235983-29235985,chr14:29236007-29236009,chr14:29236012-29236014,chr14:29237214-29237216,chr14:29237348-29237350,chr14:29237353-29237355,chr14:29237355-29237357,chr14:29237369-29237371,chr14:29237442-…	BDNF,DSCAM,FEZF2,FOXG1	cell recognition	261	16.8565	GO
All	pos	50kb	GO Biological Process	GO Biological Process	GO:0023019	signal transduction involved in regulation of gene expression	1.58676e-17	1.65658e-13	6.04591e-16	7.25652	4.13422	30	155	0.03	0.193548	6	13	17	chr10:103530194-103530196,chr11:31821063-31821065,chr11:31821076-31821078,chr11:31821185-31821187,chr11:31822378-31822380,chr11:31823228-31823230,chr11:31823251-31823253,chr11:31824340-31824342,chr11:31825750-31825752,chr11:31825755-31825757,chr11:31825796-31825798,chr11:31843387-31843389,chr11:31843420-31843422,chr11:31843912-31843914,chr20:22559263-22559265,chr20:22559338-22559340,chr20:2255934…	FGF5,FGF8,FOXA2,GATA4,NEUROD1,PAX6	signal transduction involved in regulation of gene expression	262	16.7995	GO
All	pos	50kb	GO Biological Process	GO Biological Process	GO:0031128	developmental induction	1.72841e-17	1.80446e-13	6.56167e-16	4.3469	11.0424	48	414	0.048	0.115942	10	26	34	chr10:103530194-103530196,chr12:49375329-49375331,chr12:49375339-49375341,chr12:54367062-54367064,chr12:54367067-54367069,chr12:54367090-54367092,chr12:54367821-54367823,chr14:36974105-36974107,chr14:36974177-36974179,chr14:36978388-36978390,chr14:36988451-36988453,chr14:36988809-36988811,chr14:36988815-36988817,chr14:61104847-61104849,chr14:61115368-61115370,chr14:61119884-61119886,chr16:5118514…	FGF8,HOXC11,HOXD11,NKX2-1,SALL1,SIX1,SIX3,SOX2,TFAP2A,WNT1	developmental induction	263	16.7624	GO
All	pos	50kb	GO Biological Process	GO Biological Process	GO:0021781	glial cell fate commitment	1.97003e-17	2.05671e-13	7.45184e-16	6.41055	5.14776	33	193	0.033	0.170985	5	11	15	chr11:31821063-31821065,chr11:31821076-31821078,chr11:31821185-31821187,chr11:31822378-31822380,chr11:31823228-31823230,chr11:31823251-31823253,chr11:31824340-31824342,chr11:31825750-31825752,chr11:31825755-31825757,chr11:31825796-31825798,chr11:31843387-31843389,chr11:31843420-31843422,chr11:31843912-31843914,chr12:103355320-103355322,chr12:103355954-103355956,chr1:2472335-2472337,chr20:21489159…	ASCL1,HES5,NKX2-2,PAX6,SOX2	glial cell fate commitment	264	16.7055	GO
All	pos	50kb	GO Biological Process	GO Biological Process	GO:0001655	urogenital system development	2.23607e-17	2.33446e-13	8.33735e-16	2.65737	34.6207	92	1298	0.092	0.0708783	29	162	279	chr10:102475671-102475673,chr10:102475792-102475794,chr10:102483855-102483857,chr10:102483869-102483871,chr10:102483881-102483883,chr10:103530194-103530196,chr11:27740041-27740043,chr11:27742029-27742031,chr11:27743974-27743976,chr12:49375329-49375331,chr12:49375339-49375341,chr12:54367062-54367064,chr12:54367067-54367069,chr12:54367090-54367092,chr12:54367821-54367823,chr14:38053307-38053309,chr…	ALDH1A2,BDNF,FGF8,FOXA1,FOXB1,FOXD1,FOXD3,GREM1,HAS2,HES5,HOXC11,HOXD11,HOXD13,MEF2C,NOG,OSR2,PAX2,POU3F3,PROX1,RARA,SALL1,SFRP1,SIM1,SIX1,SIX2,TFAP2A,TFAP2B,VEGFA,WNT1	urogenital system development	265	16.6505	GO
All	pos	50kb	GO Biological Process	GO Biological Process	GO:0001654	eye development	2.46355e-17	2.57195e-13	9.15284e-16	2.65328	34.6741	92	1300	0.092	0.0707692	29	172	289	chr10:102475671-102475673,chr10:102475792-102475794,chr10:102483855-102483857,chr10:102483869-102483871,chr10:102483881-102483883,chr10:118898999-118899001,chr10:23486791-23486793,chr10:23487402-23487404,chr11:31821063-31821065,chr11:31821076-31821078,chr11:31821185-31821187,chr11:31822378-31822380,chr11:31823228-31823230,chr11:31823251-31823253,chr11:31824340-31824342,chr11:31825750-31825752,chr…	ALDH1A2,BHLHE22,DSCAM,HCN1,HES5,LMX1B,MAB21L1,MAB21L2,MYF5,NEUROD1,NR2E1,OSR2,OTX2,PAX2,PAX6,PITX2,POU4F2,PROX1,PTF1A,SIX3,SMARCD3,SOX1,SOX2,TFAP2A,TFAP2B,TWIST1,TWIST2,VAX1,VEGFA	eye development	266	16.6084	GO
All	pos	50kb	GO Biological Process	GO Biological Process	GO:0043010	camera-type eye development	2.5996e-17	2.71398e-13	9.62405e-16	2.74332	31.7134	87	1189	0.087	0.0731707	28	149	250	chr10:102475671-102475673,chr10:102475792-102475794,chr10:102483855-102483857,chr10:102483869-102483871,chr10:102483881-102483883,chr10:118898999-118899001,chr10:23486791-23486793,chr10:23487402-23487404,chr11:31821063-31821065,chr11:31821076-31821078,chr11:31821185-31821187,chr11:31822378-31822380,chr11:31823228-31823230,chr11:31823251-31823253,chr11:31824340-31824342,chr11:31825750-31825752,chr…	ALDH1A2,BHLHE22,DSCAM,HCN1,HES5,LMX1B,MAB21L1,MAB21L2,MYF5,NEUROD1,NR2E1,OSR2,PAX2,PAX6,PITX2,POU4F2,PROX1,PTF1A,SIX3,SMARCD3,SOX1,SOX2,TFAP2A,TFAP2B,TWIST1,TWIST2,VAX1,VEGFA	camera-type eye development	267	16.5851	GO
All	pos	50kb	GO Biological Process	GO Biological Process	GO:0007585	respiratory gaseous exchange	2.71597e-17	2.83547e-13	1.00193e-15	6.3448	5.20111	33	195	0.033	0.169231	3	24	44	chr20:39316622-39316624,chr20:39316712-39316714,chr20:39316736-39316738,chr20:39316759-39316761,chr20:39316762-39316764,chr20:39316813-39316815,chr5:170736057-170736059,chr5:170736179-170736181,chr5:170736244-170736246,chr5:170736252-170736254,chr5:170736276-170736278,chr5:170737380-170737382,chr7:27183053-27183055,chr7:27183057-27183059,chr7:27183060-27183062,chr7:27183090-27183092,chr7:27183099…	HOXA5,MAFB,TLX3	respiratory gaseous exchange	268	16.5661	GO
All	pos	50kb	GO Biological Process	GO Biological Process	GO:0001709	cell fate determination	4.73125e-17	4.93943e-13	1.72707e-15	3.82716	14.1097	54	529	0.054	0.102079	12	29	40	chr10:102475671-102475673,chr10:102475792-102475794,chr10:102483855-102483857,chr10:102483869-102483871,chr10:102483881-102483883,chr10:102977160-102977162,chr10:102977195-102977197,chr10:102984592-102984594,chr11:31821063-31821065,chr11:31821076-31821078,chr11:31821185-31821187,chr11:31822378-31822380,chr11:31823228-31823230,chr11:31823251-31823253,chr11:31824340-31824342,chr11:31825750-31825752…	ASCL1,BARHL2,HES5,HOXA2,ISL1,LBX1,MEF2C,NKX2-2,PAX2,PAX6,PROX1,WNT1	cell fate determination	269	16.325	GO
All	pos	50kb	GO Biological Process	GO Biological Process	GO:0045168	cell-cell signaling involved in cell fate commitment	7.23175e-17	7.54995e-13	2.63064e-15	4.19491	11.4424	48	429	0.048	0.111888	10	27	35	chr10:103530194-103530196,chr12:49375329-49375331,chr12:49375339-49375341,chr12:54367062-54367064,chr12:54367067-54367069,chr12:54367090-54367092,chr12:54367821-54367823,chr14:36974105-36974107,chr14:36974177-36974179,chr14:36978388-36978390,chr14:36988451-36988453,chr14:36988809-36988811,chr14:36988815-36988817,chr14:61104847-61104849,chr14:61115368-61115370,chr14:61119884-61119886,chr16:5118514…	FGF8,HOXC11,HOXD11,NKX2-1,SALL1,SIX1,SIX3,SOX2,TFAP2A,WNT1	cell-cell signaling involved in cell fate commitment	270	16.1408	GO
All	pos	50kb	GO Biological Process	GO Biological Process	GO:0007600	sensory perception	8.00879e-17	8.36118e-13	2.90319e-15	2.93449	25.8989	76	971	0.076	0.0782698	23	190	834	chr10:102475671-102475673,chr10:102475792-102475794,chr10:102483855-102483857,chr10:102483869-102483871,chr10:102483881-102483883,chr10:115804577-115804579,chr10:115804967-115804969,chr10:50604203-50604205,chr10:50604215-50604217,chr10:50604257-50604259,chr10:50604568-50604570,chr11:31821063-31821065,chr11:31821076-31821078,chr11:31821185-31821187,chr11:31822378-31822380,chr11:31823228-31823230,c…	ADRB1,ASIC2,BARHL1,DRGX,EYA4,FZD2,GLRA1,GRM7,LEF1,NR2E1,PAX2,PAX3,PAX6,POU4F1,POU4F2,POU4F3,RIMS1,SIX1,SIX3,SOX2,TBX18,TFAP2A,ZIC2	sensory perception	271	16.0964	GO
All	pos	50kb	GO Biological Process	GO Biological Process	GO:0001658	branching involved in ureteric bud morphogenesis	1.43737e-16	1.50061e-12	5.15673e-15	4.37083	10.2955	45	386	0.045	0.11658	9	38	52	chr10:102475671-102475673,chr10:102475792-102475794,chr10:102483855-102483857,chr10:102483869-102483871,chr10:102483881-102483883,chr10:103530194-103530196,chr12:49375329-49375331,chr12:49375339-49375341,chr14:61104847-61104849,chr14:61115368-61115370,chr14:61119884-61119886,chr15:33009931-33009933,chr15:33009990-33009992,chr16:51185144-51185146,chr16:51185345-51185347,chr16:51185456-51185458,chr…	FGF8,FOXD1,FOXD3,GREM1,HOXD11,PAX2,SALL1,SIX1,WNT1	branching involved in ureteric bud morphogenesis	272	15.8424	GO
All	pos	50kb	GO Biological Process	GO Biological Process	GO:0021797	forebrain anterior/posterior pattern specification	2.81417e-16	2.93799e-12	1.00616e-14	6.09007	5.25445	32	197	0.032	0.162437	4	6	6	chr11:31821063-31821065,chr11:31821076-31821078,chr11:31821185-31821187,chr11:31822378-31822380,chr11:31823228-31823230,chr11:31823251-31823253,chr11:31824340-31824342,chr11:31825750-31825752,chr11:31825755-31825757,chr11:31825796-31825798,chr11:31843387-31843389,chr11:31843420-31843422,chr11:31843912-31843914,chr12:49375329-49375331,chr12:49375339-49375341,chr2:45169894-45169896,chr2:45169953-45…	FEZF2,PAX6,SIX3,WNT1	forebrain anterior/posterior pattern specification	273	15.5506	GO
All	pos	50kb	GO Biological Process	GO Biological Process	GO:0021778	oligodendrocyte cell fate specification	2.87387e-16	3.00032e-12	1.024e-14	7.86123	3.30737	26	124	0.026	0.209677	3	5	5	chr11:31821063-31821065,chr11:31821076-31821078,chr11:31821185-31821187,chr11:31822378-31822380,chr11:31823228-31823230,chr11:31823251-31823253,chr11:31824340-31824342,chr11:31825750-31825752,chr11:31825755-31825757,chr11:31825796-31825798,chr11:31843387-31843389,chr11:31843420-31843422,chr11:31843912-31843914,chr12:103355320-103355322,chr12:103355954-103355956,chr20:21489159-21489161,chr20:21494…	ASCL1,NKX2-2,PAX6	oligodendrocyte cell fate specification	274	15.5415	GO
All	pos	50kb	GO Biological Process	GO Biological Process	GO:0001822	kidney development	3.22509e-16	3.367e-12	1.14524e-14	2.93661	24.8586	73	932	0.073	0.0783262	20	111	196	chr10:102475671-102475673,chr10:102475792-102475794,chr10:102483855-102483857,chr10:102483869-102483871,chr10:102483881-102483883,chr10:103530194-103530196,chr12:54367062-54367064,chr12:54367067-54367069,chr12:54367090-54367092,chr12:54367821-54367823,chr14:61104847-61104849,chr14:61115368-61115370,chr14:61119884-61119886,chr15:33009931-33009933,chr15:33009990-33009992,chr15:58357972-58357974,chr…	ALDH1A2,FGF8,FOXD1,FOXD3,GREM1,HAS2,HES5,HOXC11,HOXD11,MEF2C,OSR2,PAX2,POU3F3,PROX1,SALL1,SIX1,SIX2,TFAP2A,TFAP2B,VEGFA	kidney development	275	15.4915	GO
All	pos	50kb	GO Biological Process	GO Biological Process	GO:0048762	mesenchymal cell differentiation	3.81517e-16	3.98304e-12	1.35018e-14	3.40312	17.337	59	650	0.059	0.0907692	17	76	116	chr10:102475671-102475673,chr10:102475792-102475794,chr10:102483855-102483857,chr10:102483869-102483871,chr10:102483881-102483883,chr10:103530194-103530196,chr15:58357972-58357974,chr17:54672223-54672225,chr1:63783848-63783850,chr1:63785592-63785594,chr1:63785678-63785680,chr1:63785688-63785690,chr1:63785700-63785702,chr1:63789169-63789171,chr1:63789171-63789173,chr1:63789232-63789234,chr1:637925…	ALDH1A2,FGF8,FOXD3,GBX2,HAND2,HAS2,ISL1,LEF1,MEF2C,NOG,PAX2,PAX3,PHOX2B,PITX2,SFRP1,TFAP2A,TWIST1	mesenchymal cell differentiation	276	15.4185	GO
All	pos	50kb	GO Biological Process	GO Biological Process	GO:0051091	positive regulation of sequence-specific DNA binding transcription factor activity	4.19533e-16	4.37993e-12	1.46978e-14	4.16578	11.0424	46	414	0.046	0.111111	12	88	188	chr12:49375329-49375331,chr12:49375339-49375341,chr13:100635160-100635162,chr13:100635175-100635177,chr13:100648728-100648730,chr14:38053307-38053309,chr14:38054448-38054450,chr15:33009931-33009933,chr15:33009990-33009992,chr17:37719901-37719903,chr17:37751722-37751724,chr17:37760101-37760103,chr17:37764127-37764129,chr17:37764152-37764154,chr17:37764157-37764159,chr17:37774866-37774868,chr17:426…	FOXA1,FZD2,GREM1,NEUROD1,NEUROD2,NEUROG2,NHLH2,NKX2-2,NKX6-1,VEGFA,WNT1,ZIC2	positive regulation of sequence-specific DNA binding transcription factor activity	277	15.3772	GO
All	pos	50kb	GO Biological Process	GO Biological Process	GO:0042733	embryonic digit morphogenesis	5.24661e-16	5.47746e-12	1.82582e-14	4.71598	8.48181	40	318	0.04	0.125786	13	36	48	chr10:103411601-103411603,chr12:115122019-115122021,chr12:115122059-115122061,chr12:54367062-54367064,chr12:54367067-54367069,chr12:54367090-54367092,chr12:54367821-54367823,chr16:51185144-51185146,chr16:51185345-51185347,chr16:51185456-51185458,chr16:51187535-51187537,chr17:54672223-54672225,chr2:176938316-176938318,chr2:176940437-176940439,chr2:176940448-176940450,chr2:176940468-176940470,chr2:…	FBXW4,HAND2,HOXC11,HOXD11,HOXD12,HOXD13,KIAA1715,MSX1,NOG,OSR2,SALL1,TBX3,TWIST1	embryonic digit morphogenesis	278	15.2801	GO
All	pos	50kb	GO Biological Process	GO Biological Process	GO:0048864	stem cell development	5.73726e-16	5.9897e-12	1.98993e-14	2.93097	24.5652	72	921	0.072	0.0781759	24	124	195	chr10:103530194-103530196,chr11:118781263-118781265,chr11:47400100-47400102,chr12:115122019-115122021,chr12:115122059-115122061,chr13:28540933-28540935,chr13:28543506-28543508,chr13:28543509-28543511,chr13:28543514-28543516,chr15:58357972-58357974,chr17:54672223-54672225,chr1:214161305-214161307,chr1:214161326-214161328,chr1:2472335-2472337,chr1:2986288-2986290,chr1:63783848-63783850,chr1:6378559…	ALDH1A2,BCL9L,CDX2,FGF8,FOXD3,GBX2,HAND2,HAS2,HES5,ISL1,LEF1,NOG,NR2E1,PAX3,PHOX2B,PITX2,PRDM16,PROX1,SFRP1,SOX2,SPI1,TBX3,TFAP2A,TWIST1	stem cell development	279	15.2413	GO
All	pos	50kb	GO Biological Process	GO Biological Process	GO:0021871	forebrain regionalization	5.88177e-16	6.14056e-12	2.0333e-14	4.48622	9.362	42	351	0.042	0.119658	8	19	20	chr10:103530194-103530196,chr11:31821063-31821065,chr11:31821076-31821078,chr11:31821185-31821187,chr11:31822378-31822380,chr11:31823228-31823230,chr11:31823251-31823253,chr11:31824340-31824342,chr11:31825750-31825752,chr11:31825755-31825757,chr11:31825796-31825798,chr11:31843387-31843389,chr11:31843420-31843422,chr11:31843912-31843914,chr12:49375329-49375331,chr12:49375339-49375341,chr14:3697410…	FEZF2,FGF8,GSX2,LHX2,NKX2-1,PAX6,SIX3,WNT1	forebrain regionalization	280	15.2305	GO
All	pos	50kb	GO Biological Process	GO Biological Process	GO:0072001	renal system development	5.97626e-16	6.23921e-12	2.05915e-14	2.65766	31.6067	84	1185	0.084	0.0708861	26	143	244	chr10:102475671-102475673,chr10:102475792-102475794,chr10:102483855-102483857,chr10:102483869-102483871,chr10:102483881-102483883,chr10:103530194-103530196,chr11:27740041-27740043,chr11:27742029-27742031,chr11:27743974-27743976,chr12:49375329-49375331,chr12:49375339-49375341,chr12:54367062-54367064,chr12:54367067-54367069,chr12:54367090-54367092,chr12:54367821-54367823,chr14:61104847-61104849,chr…	ALDH1A2,BDNF,FGF8,FOXD1,FOXD3,GREM1,HAS2,HES5,HOXC11,HOXD11,MEF2C,NOG,OSR2,PAX2,POU3F3,PROX1,RARA,SALL1,SFRP1,SIM1,SIX1,SIX2,TFAP2A,TFAP2B,VEGFA,WNT1	renal system development	281	15.2236	GO
All	pos	50kb	GO Biological Process	GO Biological Process	GO:0030324	lung development	8.46359e-16	8.83599e-12	2.90657e-14	3.2625	18.6973	61	701	0.061	0.0870185	18	95	157	chr10:103530194-103530196,chr12:103355320-103355322,chr12:103355954-103355956,chr14:36974105-36974107,chr14:36974177-36974179,chr14:36978388-36978390,chr14:36988451-36988453,chr14:36988809-36988811,chr14:36988815-36988817,chr14:37053325-37053327,chr14:37053381-37053383,chr14:38053307-38053309,chr14:38054448-38054450,chr15:58357972-58357974,chr17:54672223-54672225,chr17:59533880-59533882,chr19:337…	ALDH1A2,ASCL1,CEBPA,CTGF,FGF8,FOXA1,FOXA2,GATA4,HOXA5,NKX2-1,NKX2-8,NOG,PITX2,PROX1,SOX2,TBX4,VEGFA,ZIC3	lung development	282	15.0724	GO
All	pos	50kb	GO Biological Process	GO Biological Process	GO:0048592	eye morphogenesis	1.00527e-15	1.0495e-11	3.44098e-14	3.07388	21.4713	66	805	0.066	0.0819876	16	84	131	chr10:102475671-102475673,chr10:102475792-102475794,chr10:102483855-102483857,chr10:102483869-102483871,chr10:102483881-102483883,chr10:23486791-23486793,chr10:23487402-23487404,chr11:31821063-31821065,chr11:31821076-31821078,chr11:31821185-31821187,chr11:31822378-31822380,chr11:31823228-31823230,chr11:31823251-31823253,chr11:31824340-31824342,chr11:31825750-31825752,chr11:31825755-31825757,chr11…	BHLHE22,DSCAM,HCN1,OTX2,PAX2,PAX6,PITX2,PROX1,PTF1A,SIX3,SOX1,SOX2,TFAP2A,TFAP2B,TWIST1,VEGFA	eye morphogenesis	283	14.9977	GO
All	pos	50kb	GO Biological Process	GO Biological Process	GO:0045646	regulation of erythrocyte differentiation	1.72255e-15	1.79834e-11	5.87693e-14	6.68647	4.18756	28	157	0.028	0.178344	3	22	35	chr11:47400100-47400102,chr20:39316622-39316624,chr20:39316712-39316714,chr20:39316736-39316738,chr20:39316759-39316761,chr20:39316762-39316764,chr20:39316813-39316815,chr7:27183053-27183055,chr7:27183057-27183059,chr7:27183060-27183062,chr7:27183090-27183092,chr7:27183099-27183101,chr7:27183115-27183117,chr7:27183132-27183134,chr7:27183138-27183140,chr7:27183175-27183177,chr7:27183191-27183193,c…	HOXA5,MAFB,SPI1	regulation of erythrocyte differentiation	284	14.7638	GO
All	pos	50kb	GO Biological Process	GO Biological Process	GO:0031290	retinal ganglion cell axon guidance	1.80165e-15	1.88093e-11	6.10691e-14	9.16471	2.40051	22	90	0.022	0.244444	4	12	18	chr13:100635160-100635162,chr13:100635175-100635177,chr13:100648728-100648730,chr4:147560285-147560287,chr4:147560578-147560580,chr4:147561059-147561061,chr4:147561897-147561899,chr4:147561899-147561901,chr4:147575957-147575959,chr5:145718868-145718870,chr5:145718884-145718886,chr5:145719084-145719086,chr5:145719093-145719095,chr5:145719157-145719159,chr5:145719160-145719162,chr5:145719171-145719…	ISL1,POU4F2,POU4F3,ZIC2	retinal ganglion cell axon guidance	285	14.7443	GO
All	pos	50kb	GO Biological Process	GO Biological Process	GO:0014706	striated muscle tissue development	2.74024e-15	2.86081e-11	9.25829e-14	2.79397	26.4856	74	993	0.074	0.0745216	23	133	241	chr10:118898999-118899001,chr11:118781263-118781265,chr12:115122019-115122021,chr12:115122059-115122061,chr12:81102323-81102325,chr13:79169110-79169112,chr13:79176650-79176652,chr13:79183170-79183172,chr13:79183260-79183262,chr13:79183325-79183327,chr14:61104847-61104849,chr14:61115368-61115370,chr14:61119884-61119886,chr15:33009931-33009933,chr15:33009990-33009992,chr15:58357972-58357974,chr15:9…	ALDH1A2,BCL9L,GATA4,GREM1,HOXD10,HOXD9,IGSF8,ISL1,MEF2C,MYF5,MYF6,NR2F2,PAX5,PAX7,PHOX2B,PITX2,POU4F1,PROX1,RARA,SIX1,TBX3,VAX1,VEGFA	striated muscle tissue development	286	14.5622	GO
All	pos	50kb	GO Biological Process	GO Biological Process	GO:0014031	mesenchymal cell development	2.96469e-15	3.09513e-11	9.9843e-14	3.57722	14.5364	52	545	0.052	0.0954128	15	68	103	chr10:103530194-103530196,chr15:58357972-58357974,chr17:54672223-54672225,chr1:63783848-63783850,chr1:63785592-63785594,chr1:63785678-63785680,chr1:63785688-63785690,chr1:63785700-63785702,chr1:63789169-63789171,chr1:63789171-63789173,chr1:63789232-63789234,chr1:63792576-63792578,chr1:63792578-63792580,chr1:63792594-63792596,chr2:223134065-223134067,chr2:237077810-237077812,chr2:237087882-2370878…	ALDH1A2,FGF8,FOXD3,GBX2,HAND2,HAS2,ISL1,LEF1,NOG,PAX3,PHOX2B,PITX2,SFRP1,TFAP2A,TWIST1	mesenchymal cell development	287	14.528	GO
All	pos	50kb	GO Biological Process	GO Biological Process	GO:0030323	respiratory tube development	3.26555e-15	3.40923e-11	1.09621e-13	3.16761	19.2574	61	722	0.061	0.0844875	18	97	160	chr10:103530194-103530196,chr12:103355320-103355322,chr12:103355954-103355956,chr14:36974105-36974107,chr14:36974177-36974179,chr14:36978388-36978390,chr14:36988451-36988453,chr14:36988809-36988811,chr14:36988815-36988817,chr14:37053325-37053327,chr14:37053381-37053383,chr14:38053307-38053309,chr14:38054448-38054450,chr15:58357972-58357974,chr17:54672223-54672225,chr17:59533880-59533882,chr19:337…	ALDH1A2,ASCL1,CEBPA,CTGF,FGF8,FOXA1,FOXA2,GATA4,HOXA5,NKX2-1,NKX2-8,NOG,PITX2,PROX1,SOX2,TBX4,VEGFA,ZIC3	respiratory tube development	288	14.486	GO
All	pos	50kb	GO Biological Process	GO Biological Process	GO:0045765	regulation of angiogenesis	4.0617e-15	4.24041e-11	1.35911e-13	4.34229	9.44201	41	354	0.041	0.115819	10	72	164	chr15:33009931-33009933,chr15:33009990-33009992,chr5:50679199-50679201,chr5:50680303-50680305,chr5:50680379-50680381,chr5:50680420-50680422,chr5:50685697-50685699,chr6:108491049-108491051,chr6:108496082-108496084,chr6:43749714-43749716,chr6:69345835-69345837,chr7:19151657-19151659,chr7:19152408-19152410,chr7:19152484-19152486,chr7:19156388-19156390,chr7:19156403-19156405,chr7:27183053-27183055,ch…	BAI1,BAI3,GATA4,GREM1,HOXA5,ISL1,NR2E1,SFRP1,TWIST1,VEGFA	regulation of angiogenesis	289	14.3913	GO
All	pos	50kb	GO Biological Process	GO Biological Process	GO:0048708	astrocyte differentiation	4.55351e-15	4.75386e-11	1.51397e-13	5.95111	5.04108	30	189	0.03	0.15873	4	13	23	chr11:31821063-31821065,chr11:31821076-31821078,chr11:31821185-31821187,chr11:31822378-31822380,chr11:31823228-31823230,chr11:31823251-31823253,chr11:31824340-31824342,chr11:31825750-31825752,chr11:31825755-31825757,chr11:31825796-31825798,chr11:31843387-31843389,chr11:31843420-31843422,chr11:31843912-31843914,chr1:2472335-2472337,chr20:21489159-21489161,chr20:21494678-21494680,chr20:21494688-214…	HES5,NKX2-2,PAX6,POU3F2	astrocyte differentiation	290	14.3417	GO
All	pos	50kb	GO Biological Process	GO Biological Process	GO:0007626	locomotory behavior	4.62914e-15	4.83283e-11	1.53423e-13	3.53826	14.6965	52	551	0.052	0.0943739	11	81	160	chr13:103054845-103054847,chr14:36974105-36974107,chr14:36974177-36974179,chr14:36978388-36978390,chr14:36988451-36988453,chr14:36988809-36988811,chr14:36988815-36988817,chr1:46958855-46958857,chr20:22559263-22559265,chr20:22559338-22559340,chr20:22559345-22559347,chr20:22563363-22563365,chr20:22564578-22564580,chr20:22564584-22564586,chr21:42218548-42218550,chr21:42218550-42218552,chr2:157184400…	DMBX1,DSCAM,FEZF2,FGF14,FOXA2,GLRA1,HOXD10,HOXD9,NKX2-1,NR4A2,PRKCE	locomotory behavior	291	14.3345	GO
All	pos	50kb	GO Biological Process	GO Biological Process	GO:0030878	thyroid gland development	4.92645e-15	5.14321e-11	1.6276e-13	5.18182	6.5614	34	246	0.034	0.138211	6	16	19	chr10:103530194-103530196,chr14:36974105-36974107,chr14:36974177-36974179,chr14:36978388-36978390,chr14:36988451-36988453,chr14:36988809-36988811,chr14:36988815-36988817,chr14:61104847-61104849,chr14:61115368-61115370,chr14:61119884-61119886,chr2:176995504-176995506,chr2:177001117-177001119,chr7:27153158-27153160,chr7:27183053-27183055,chr7:27183057-27183059,chr7:27183060-27183062,chr7:27183090-2…	FGF8,HOXA3,HOXA5,HOXD3,NKX2-1,SIX1	thyroid gland development	292	14.3075	GO
All	pos	50kb	GO Biological Process	GO Biological Process	GO:0048593	camera-type eye morphogenesis	5.05708e-15	5.27959e-11	1.66549e-13	3.13719	19.4442	61	729	0.061	0.0836763	15	64	96	chr10:102475671-102475673,chr10:102475792-102475794,chr10:102483855-102483857,chr10:102483869-102483871,chr10:102483881-102483883,chr10:23486791-23486793,chr10:23487402-23487404,chr11:31821063-31821065,chr11:31821076-31821078,chr11:31821185-31821187,chr11:31822378-31822380,chr11:31823228-31823230,chr11:31823251-31823253,chr11:31824340-31824342,chr11:31825750-31825752,chr11:31825755-31825757,chr11…	BHLHE22,DSCAM,HCN1,PAX2,PAX6,PITX2,PROX1,PTF1A,SIX3,SOX1,SOX2,TFAP2A,TFAP2B,TWIST1,VEGFA	camera-type eye morphogenesis	293	14.2961	GO
All	pos	50kb	GO Biological Process	GO Biological Process	GO:0048863	stem cell differentiation	5.4218e-15	5.66036e-11	1.77999e-13	2.55627	32.8603	84	1232	0.084	0.0681818	29	158	247	chr10:102475671-102475673,chr10:102475792-102475794,chr10:102483855-102483857,chr10:102483869-102483871,chr10:102483881-102483883,chr10:103530194-103530196,chr11:118781263-118781265,chr11:47400100-47400102,chr12:103355320-103355322,chr12:103355954-103355956,chr12:115122019-115122021,chr12:115122059-115122061,chr13:28540933-28540935,chr13:28543506-28543508,chr13:28543509-28543511,chr13:28543514-28…	ALDH1A2,ASCL1,BCL9L,CDX2,FGF8,FOXD3,GBX2,GREM1,HAND2,HAS2,HES5,ISL1,LEF1,MEF2C,NOG,NR2E1,PAX2,PAX3,PAX7,PHOX2B,PITX2,PRDM16,PROX1,SFRP1,SOX2,SPI1,TBX3,TFAP2A,TWIST1	stem cell differentiation	294	14.2659	GO
All	pos	50kb	GO Biological Process	GO Biological Process	GO:0007517	muscle organ development	1.41403e-14	1.47625e-10	4.61328e-13	2.6027	30.3531	79	1138	0.079	0.06942	23	145	264	chr10:102977160-102977162,chr10:102977195-102977197,chr10:102984592-102984594,chr10:118898999-118899001,chr11:118781263-118781265,chr12:81102323-81102325,chr13:79169110-79169112,chr13:79176650-79176652,chr13:79183170-79183172,chr13:79183260-79183262,chr13:79183325-79183327,chr14:61104847-61104849,chr14:61115368-61115370,chr14:61119884-61119886,chr15:96874701-96874703,chr15:96875651-96875653,chr1:…	BCL9L,ETV1,HOXD10,HOXD9,IGSF8,ISL1,LBX1,MEF2C,MNX1,MYF5,MYF6,NR2F2,PAX3,PAX5,PAX7,PHOX2B,PITX2,POU4F1,PROX1,SHOX2,SIX1,TWIST1,VAX1	muscle organ development	295	13.8495	GO
All	pos	50kb	GO Biological Process	GO Biological Process	GO:0001656	metanephros development	1.43263e-14	1.49567e-10	4.6594e-13	3.2993	16.6702	55	625	0.055	0.088	14	60	81	chr10:102475671-102475673,chr10:102475792-102475794,chr10:102483855-102483857,chr10:102483869-102483871,chr10:102483881-102483883,chr10:103530194-103530196,chr12:54367062-54367064,chr12:54367067-54367069,chr12:54367090-54367092,chr12:54367821-54367823,chr14:61104847-61104849,chr14:61115368-61115370,chr14:61119884-61119886,chr15:33009931-33009933,chr15:33009990-33009992,chr16:51185144-51185146,chr…	FGF8,FOXD1,GREM1,HES5,HOXC11,HOXD11,OSR2,PAX2,POU3F3,SALL1,SIX1,SIX2,TFAP2A,TFAP2B	metanephros development	296	13.8439	GO
All	pos	50kb	GO Biological Process	GO Biological Process	GO:0007568	aging	1.66749e-14	1.74086e-10	5.40639e-13	4.07944	10.2955	42	386	0.042	0.108808	10	83	187	chr10:102475671-102475673,chr10:102475792-102475794,chr10:102483855-102483857,chr10:102483869-102483871,chr10:102483881-102483883,chr10:115804577-115804579,chr10:115804967-115804969,chr12:115122019-115122021,chr12:115122059-115122061,chr14:29227034-29227036,chr14:29231452-29231454,chr14:29233523-29233525,chr14:29233535-29233537,chr14:29235927-29235929,chr14:29235983-29235985,chr14:29236007-292360…	ADRB1,CTGF,FOXG1,HELT,MNT,NR5A1,PAX2,POLG,SLC32A1,TBX3	aging	297	13.7779	GO
All	pos	50kb	GO Biological Process	GO Biological Process	GO:0001667	ameboidal cell migration	1.82033e-14	1.90042e-10	5.88366e-13	3.70194	12.696	47	476	0.047	0.0987395	12	72	126	chr10:103530194-103530196,chr15:33009931-33009933,chr15:33009990-33009992,chr1:63783848-63783850,chr1:63785592-63785594,chr1:63785678-63785680,chr1:63785688-63785690,chr1:63785700-63785702,chr1:63789169-63789171,chr1:63789171-63789173,chr1:63789232-63789234,chr1:63792576-63792578,chr1:63792578-63792580,chr1:63792594-63792596,chr2:223134065-223134067,chr2:237077810-237077812,chr2:237087882-2370878…	FGF8,FOXD3,GBX2,GREM1,HAND2,ISL1,LEF1,PAX3,PHOX2B,PITX2,TWIST1,VEGFA	ameboidal cell migration	298	13.7399	GO
All	pos	50kb	GO Biological Process	GO Biological Process	GO:0060537	muscle tissue development	2.07679e-14	2.16817e-10	6.69189e-13	2.68578	27.5525	74	1033	0.074	0.071636	23	142	253	chr10:118898999-118899001,chr11:118781263-118781265,chr12:115122019-115122021,chr12:115122059-115122061,chr12:81102323-81102325,chr13:79169110-79169112,chr13:79176650-79176652,chr13:79183170-79183172,chr13:79183260-79183262,chr13:79183325-79183327,chr14:61104847-61104849,chr14:61115368-61115370,chr14:61119884-61119886,chr15:33009931-33009933,chr15:33009990-33009992,chr15:58357972-58357974,chr15:9…	ALDH1A2,BCL9L,GATA4,GREM1,HOXD10,HOXD9,IGSF8,ISL1,MEF2C,MYF5,MYF6,NR2F2,PAX5,PAX7,PHOX2B,PITX2,POU4F1,PROX1,RARA,SIX1,TBX3,VAX1,VEGFA	muscle tissue development	299	13.6826	GO
All	pos	50kb	GO Biological Process	GO Biological Process	GO:0048709	oligodendrocyte differentiation	2.21416e-14	2.31159e-10	7.11258e-13	4.78912	7.30823	35	274	0.035	0.127737	7	35	50	chr11:31821063-31821065,chr11:31821076-31821078,chr11:31821185-31821187,chr11:31822378-31822380,chr11:31823228-31823230,chr11:31823251-31823253,chr11:31824340-31824342,chr11:31825750-31825752,chr11:31825755-31825757,chr11:31825796-31825798,chr11:31843387-31843389,chr11:31843420-31843422,chr11:31843912-31843914,chr12:103355320-103355322,chr12:103355954-103355956,chr12:24103331-24103333,chr14:36974…	ASCL1,HES5,NKX2-1,NKX2-2,NKX6-1,PAX6,SOX5	oligodendrocyte differentiation	300	13.6548	GO
All	pos	50kb	GO Biological Process	GO Biological Process	GO:0061061	muscle structure development	2.38417e-14	2.48907e-10	7.63518e-13	2.35592	39.4751	93	1480	0.093	0.0628378	32	227	420	chr10:102977160-102977162,chr10:102977195-102977197,chr10:102984592-102984594,chr10:118898999-118899001,chr11:118781263-118781265,chr12:115122019-115122021,chr12:115122059-115122061,chr12:49375329-49375331,chr12:49375339-49375341,chr12:81102323-81102325,chr13:79169110-79169112,chr13:79176650-79176652,chr13:79183170-79183172,chr13:79183260-79183262,chr13:79183325-79183327,chr14:61104847-61104849,c…	BCL9L,ETV1,GATA4,GREM1,HOXD10,HOXD9,IGSF8,ISL1,LBX1,LEF1,MEF2C,MNX1,MYF5,MYF6,NR2F2,PAX3,PAX5,PAX7,PHOX2B,PITX2,POU4F1,PROX1,RARA,SHOX2,SIX1,SMARCD3,TBX18,TBX3,TWIST1,VAX1,VEGFA,WNT1	muscle structure development	301	13.6227	GO
All	pos	50kb	GO Biological Process	GO Biological Process	GO:0048588	developmental cell growth	2.64687e-14	2.76333e-10	8.45055e-13	6.28748	4.29425	27	161	0.027	0.167702	4	21	45	chr1:63783848-63783850,chr1:63785592-63785594,chr1:63785678-63785680,chr1:63785688-63785690,chr1:63785700-63785702,chr1:63789169-63789171,chr1:63789171-63789173,chr1:63789232-63789234,chr1:63792576-63792578,chr1:63792578-63792580,chr1:63792594-63792596,chr4:147560285-147560287,chr4:147560578-147560580,chr4:147561059-147561061,chr4:147561897-147561899,chr4:147561899-147561901,chr4:147575957-147575…	FOXD3,GATA4,POU4F2,POU4F3	developmental cell growth	302	13.5773	GO
All	pos	50kb	GO Biological Process	GO Biological Process	GO:0048483	autonomic nervous system development	3.16335e-14	3.30254e-10	1.00687e-12	4.2754	9.12195	39	342	0.039	0.114035	10	34	49	chr12:103355320-103355322,chr12:103355954-103355956,chr14:61104847-61104849,chr14:61115368-61115370,chr14:61119884-61119886,chr17:46622153-46622155,chr1:63783848-63783850,chr1:63785592-63785594,chr1:63785678-63785680,chr1:63785688-63785690,chr1:63785700-63785702,chr1:63789169-63789171,chr1:63789171-63789173,chr1:63789232-63789234,chr1:63792576-63792578,chr1:63792578-63792580,chr1:63792594-6379259…	ASCL1,FOXD3,GBX2,HAND2,HOXB1,HOXB2,PHOX2B,SIX1,TFAP2A,TFAP2B	autonomic nervous system development	303	13.4999	GO
All	pos	50kb	GO Biological Process	GO Biological Process	GO:0021987	cerebral cortex development	4.18115e-14	4.36513e-10	1.32679e-12	3.7492	12.0026	45	450	0.045	0.1	8	43	71	chr11:31821063-31821065,chr11:31821076-31821078,chr11:31821185-31821187,chr11:31822378-31822380,chr11:31823228-31823230,chr11:31823251-31823253,chr11:31824340-31824342,chr11:31825750-31825752,chr11:31825755-31825757,chr11:31825796-31825798,chr11:31843387-31843389,chr11:31843420-31843422,chr11:31843912-31843914,chr12:103355320-103355322,chr12:103355954-103355956,chr14:36974105-36974107,chr14:36974…	ASCL1,CDK5R2,NKX2-1,NR2E1,PAX6,POU3F2,POU3F3,SOX2	cerebral cortex development	304	13.3787	GO
All	pos	50kb	GO Biological Process	GO Biological Process	GO:0043388	positive regulation of DNA binding	4.64053e-14	4.84471e-10	1.46366e-12	7.0851	3.38739	24	127	0.024	0.188976	5	13	28	chr2:182545554-182545556,chr2:182545556-182545558,chr2:182545561-182545563,chr2:182545571-182545573,chr2:182545624-182545626,chr2:182545626-182545628,chr2:182549258-182549260,chr4:111536492-111536494,chr4:111539345-111539347,chr4:111549766-111549768,chr4:111549815-111549817,chr4:174450015-174450017,chr4:174451412-174451414,chr4:174452362-174452364,chr5:50679199-50679201,chr5:50680303-50680305,chr…	HAND2,ISL1,NEUROD1,PITX2,TWIST1	positive regulation of DNA binding	305	13.3334	GO
All	pos	50kb	GO Biological Process	GO Biological Process	GO:0007154	cell communication	4.9054e-14	5.12124e-10	1.54254e-12	1.51251	187.107	283	7015	0.283	0.0403421	112	1910	4878	chr10:102475671-102475673,chr10:102475792-102475794,chr10:102483855-102483857,chr10:102483869-102483871,chr10:102483881-102483883,chr10:103082679-103082681,chr10:103411601-103411603,chr10:103530194-103530196,chr10:108923843-108923845,chr10:108923850-108923852,chr10:115804577-115804579,chr10:115804967-115804969,chr10:116853813-116853815,chr10:16562467-16562469,chr10:16562469-16562471,chr10:1656389…	ADRB1,AGAP3,ALDH1A2,AMER2,ANK1,ARF6,ARHGEF1,ASCL1,ASIC2,ATRNL1,BAI1,BAI3,BCL9L,BDNF,BTRC,C1QL3,CBLN1,CDH8,CDK18,CEBPA,CELF4,CTGF,CTNND2,DCC,DLGAP3,EPN1,ESRRG,FBXW4,FGF14,FGF5,FGF8,FOXA1,FOXA2,FOXB1,FZD2,GABRA1,GATA4,GDF6,GJD3,GLRA1,GPC6,GREM1,GRIA1,GRIN3A,GRM4,GRM7,HCN1,HES5,HIC1,HOXA5,HOXC11,HOXD11,HOXD3,HTR1B,IL17RA,KCNA1,KCNA3,KCNH4,KCNH5,KCNH7,KCNJ3,KCNJ9,KCNN2,KCNQ2,LEF1,MEF2C,NEUROD1,NEUROD…	cell communication	306	13.3093	GO
All	pos	50kb	GO Biological Process	GO Biological Process	GO:0060675	ureteric bud morphogenesis	5.57807e-14	5.82351e-10	1.74356e-12	3.65388	12.5893	46	472	0.046	0.0974576	10	44	59	chr10:102475671-102475673,chr10:102475792-102475794,chr10:102483855-102483857,chr10:102483869-102483871,chr10:102483881-102483883,chr10:103530194-103530196,chr12:49375329-49375331,chr12:49375339-49375341,chr14:61104847-61104849,chr14:61115368-61115370,chr14:61119884-61119886,chr15:33009931-33009933,chr15:33009990-33009992,chr16:51185144-51185146,chr16:51185345-51185347,chr16:51185456-51185458,chr…	FGF8,FOXD1,FOXD3,GREM1,HOXD11,NOG,PAX2,SALL1,SIX1,WNT1	ureteric bud morphogenesis	307	13.2535	GO
All	pos	50kb	GO Biological Process	GO Biological Process	GO:0048706	embryonic skeletal system development	5.61384e-14	5.86085e-10	1.74951e-12	2.55404	30.5399	78	1145	0.078	0.0681223	27	91	117	chr12:54367062-54367064,chr12:54367067-54367069,chr12:54367090-54367092,chr12:54367821-54367823,chr12:81102323-81102325,chr14:61104847-61104849,chr14:61115368-61115370,chr14:61119884-61119886,chr17:46622153-46622155,chr17:54672223-54672225,chr1:119535499-119535501,chr1:170630930-170630932,chr1:18966787-18966789,chr2:172958352-172958354,chr2:172958357-172958359,chr2:172958576-172958578,chr2:176938…	DLX1,DLX2,HOXA2,HOXA3,HOXA5,HOXB1,HOXB2,HOXC11,HOXD1,HOXD10,HOXD11,HOXD3,HOXD9,MEF2C,MYF5,NOG,OSR2,PAX7,PRRX1,SATB2,SHOX2,SIX1,SIX2,TBX15,TFAP2A,TWIST1,TWIST2	embryonic skeletal system development	308	13.2507	GO
All	pos	50kb	GO Biological Process	GO Biological Process	GO:0021516	dorsal spinal cord development	6.30634e-14	6.58382e-10	1.95947e-12	3.84763	11.1757	43	419	0.043	0.102625	11	19	22	chr10:102977160-102977162,chr10:102977195-102977197,chr10:102984592-102984594,chr10:50604203-50604205,chr10:50604215-50604217,chr10:50604257-50604259,chr10:50604568-50604570,chr12:103355320-103355322,chr12:103355954-103355956,chr12:49375329-49375331,chr12:49375339-49375341,chr13:28364346-28364348,chr13:28364417-28364419,chr13:28366423-28366425,chr1:18966787-18966789,chr1:214161305-214161307,chr1:…	ASCL1,DRGX,GSX1,GSX2,LBX1,LMO4,PAX3,PAX7,PROX1,UNCX,WNT1	dorsal spinal cord development	309	13.2002	GO
All	pos	50kb	GO Biological Process	GO Biological Process	GO:1901342	regulation of vasculature development	6.47638e-14	6.76134e-10	2.00633e-12	4.00305	10.2422	41	384	0.041	0.106771	10	81	180	chr15:33009931-33009933,chr15:33009990-33009992,chr5:50679199-50679201,chr5:50680303-50680305,chr5:50680379-50680381,chr5:50680420-50680422,chr5:50685697-50685699,chr6:108491049-108491051,chr6:108496082-108496084,chr6:43749714-43749716,chr6:69345835-69345837,chr7:19151657-19151659,chr7:19152408-19152410,chr7:19152484-19152486,chr7:19156388-19156390,chr7:19156403-19156405,chr7:27183053-27183055,ch…	BAI1,BAI3,GATA4,GREM1,HOXA5,ISL1,NR2E1,SFRP1,TWIST1,VEGFA	regulation of vasculature development	310	13.1887	GO
All	pos	50kb	GO Biological Process	GO Biological Process	GO:0021889	olfactory bulb interneuron differentiation	7.20763e-14	7.52476e-10	2.22626e-12	5.79987	4.8277	28	181	0.028	0.154696	3	10	13	chr16:51185144-51185146,chr16:51185345-51185347,chr16:51185456-51185458,chr16:51187535-51187537,chr4:54962580-54962582,chr4:54962644-54962646,chr7:1268423-1268425,chr7:1269687-1269689,chr7:1269698-1269700,chr7:1269744-1269746,chr7:1270425-1270427,chr7:1271984-1271986,chr7:1277391-1277393,chr7:1277572-1277574,chr7:1277584-1277586,chr7:1277650-1277652,chr7:1277675-1277677,chr7:1277693-1277695,chr7:…	GSX2,SALL1,UNCX	olfactory bulb interneuron differentiation	311	13.1422	GO
All	pos	50kb	GO Biological Process	GO Biological Process	GO:0048675	axon extension	7.55757e-14	7.8901e-10	2.32746e-12	6.6007	3.78748	25	142	0.025	0.176056	3	16	32	chr1:63783848-63783850,chr1:63785592-63785594,chr1:63785678-63785680,chr1:63785688-63785690,chr1:63785700-63785702,chr1:63789169-63789171,chr1:63789171-63789173,chr1:63789232-63789234,chr1:63792576-63792578,chr1:63792578-63792580,chr1:63792594-63792596,chr4:147560285-147560287,chr4:147560578-147560580,chr4:147561059-147561061,chr4:147561897-147561899,chr4:147561899-147561901,chr4:147575957-147575…	FOXD3,POU4F2,POU4F3	axon extension	312	13.1216	GO
All	pos	50kb	GO Biological Process	GO Biological Process	GO:0001657	ureteric bud development	8.28814e-14	8.65282e-10	2.54495e-12	3.20343	16.8569	54	632	0.054	0.085443	14	69	93	chr10:102475671-102475673,chr10:102475792-102475794,chr10:102483855-102483857,chr10:102483869-102483871,chr10:102483881-102483883,chr10:103530194-103530196,chr11:27740041-27740043,chr11:27742029-27742031,chr11:27743974-27743976,chr12:49375329-49375331,chr12:49375339-49375341,chr14:61104847-61104849,chr14:61115368-61115370,chr14:61119884-61119886,chr15:33009931-33009933,chr15:33009990-33009992,chr…	BDNF,FGF8,FOXD1,FOXD3,GREM1,HOXD11,NOG,PAX2,RARA,SALL1,SFRP1,SIM1,SIX1,WNT1	ureteric bud development	313	13.0815	GO
All	pos	50kb	GO Biological Process	GO Biological Process	GO:0021782	glial cell development	8.57177e-14	8.94893e-10	2.62432e-12	5.16556	6.00128	31	225	0.031	0.137778	6	36	71	chr12:103355320-103355322,chr12:103355954-103355956,chr1:2472335-2472337,chr1:38511454-38511456,chr1:63783848-63783850,chr1:63785592-63785594,chr1:63785678-63785680,chr1:63785688-63785690,chr1:63785700-63785702,chr1:63789169-63789171,chr1:63789171-63789173,chr1:63789232-63789234,chr1:63792576-63792578,chr1:63792578-63792580,chr1:63792594-63792596,chr20:21489159-21489161,chr20:21494678-21494680,ch…	ASCL1,FOXD3,HES5,NKX2-2,POU3F1,POU3F2	glial cell development	314	13.0669	GO
All	pos	50kb	GO Biological Process	GO Biological Process	GO:0044700	single organism signaling	1.04697e-13	1.09304e-09	3.19602e-12	1.51257	183.132	277	6866	0.277	0.0403437	110	1866	4755	chr10:102475671-102475673,chr10:102475792-102475794,chr10:102483855-102483857,chr10:102483869-102483871,chr10:102483881-102483883,chr10:103082679-103082681,chr10:103411601-103411603,chr10:103530194-103530196,chr10:108923843-108923845,chr10:108923850-108923852,chr10:115804577-115804579,chr10:115804967-115804969,chr10:116853813-116853815,chr10:16562467-16562469,chr10:16562469-16562471,chr10:1656389…	ADRB1,AGAP3,ALDH1A2,AMER2,ANK1,ARF6,ARHGEF1,ASCL1,ASIC2,ATRNL1,BAI1,BAI3,BCL9L,BDNF,BTRC,C1QL3,CBLN1,CDH8,CDK18,CEBPA,CELF4,CTGF,CTNND2,DCC,DLGAP3,EPN1,ESRRG,FBXW4,FGF14,FGF5,FGF8,FOXA1,FOXA2,FZD2,GABRA1,GATA4,GDF6,GLRA1,GPC6,GREM1,GRIA1,GRIN3A,GRM4,GRM7,HCN1,HES5,HIC1,HOXA5,HOXC11,HOXD11,HOXD3,HTR1B,IL17RA,KCNA1,KCNA3,KCNH4,KCNH5,KCNH7,KCNJ3,KCNJ9,KCNN2,KCNQ2,LEF1,MEF2C,NEUROD1,NEUROD2,NKX2-1,NK…	single organism signaling	315	12.9801	GO
All	pos	50kb	GO Biological Process	GO Biological Process	GO:0060538	skeletal muscle organ development	1.55884e-13	1.62743e-09	4.73091e-12	3.15353	17.1237	54	642	0.054	0.0841121	15	73	126	chr10:118898999-118899001,chr11:118781263-118781265,chr12:81102323-81102325,chr14:61104847-61104849,chr14:61115368-61115370,chr14:61119884-61119886,chr15:96874701-96874703,chr15:96875651-96875653,chr1:160054218-160054220,chr1:160054227-160054229,chr1:160054293-160054295,chr1:160054318-160054320,chr1:18966787-18966789,chr2:176938316-176938318,chr2:176940437-176940439,chr2:176940448-176940450,chr2:…	BCL9L,HOXD10,HOXD9,IGSF8,MEF2C,MNX1,MYF5,MYF6,NR2F2,PAX5,PAX7,PHOX2B,PITX2,SIX1,VAX1	skeletal muscle organ development	316	12.8072	GO
All	pos	50kb	GO Biological Process	GO Biological Process	GO:0001502	cartilage condensation	2.25174e-13	2.35082e-09	6.79427e-12	6.61623	3.62744	24	136	0.024	0.176471	3	12	21	chr12:81102323-81102325,chr6:132272559-132272561,chr7:1268423-1268425,chr7:1269687-1269689,chr7:1269698-1269700,chr7:1269744-1269746,chr7:1270425-1270427,chr7:1271984-1271986,chr7:1277391-1277393,chr7:1277572-1277574,chr7:1277584-1277586,chr7:1277650-1277652,chr7:1277675-1277677,chr7:1277693-1277695,chr7:1277696-1277698,chr7:1277702-1277704,chr7:1278143-1278145,chr7:1278235-1278237,chr7:1279026-1…	CTGF,MYF5,UNCX	cartilage condensation	317	12.6475	GO
All	pos	50kb	GO Biological Process	GO Biological Process	GO:0007519	skeletal muscle tissue development	2.47247e-13	2.58126e-09	7.43879e-12	3.20129	16.2435	52	609	0.052	0.0853859	14	68	119	chr10:118898999-118899001,chr11:118781263-118781265,chr12:81102323-81102325,chr14:61104847-61104849,chr14:61115368-61115370,chr14:61119884-61119886,chr15:96874701-96874703,chr15:96875651-96875653,chr1:160054218-160054220,chr1:160054227-160054229,chr1:160054293-160054295,chr1:160054318-160054320,chr1:18966787-18966789,chr2:176938316-176938318,chr2:176940437-176940439,chr2:176940448-176940450,chr2:…	BCL9L,HOXD10,HOXD9,IGSF8,MEF2C,MYF5,MYF6,NR2F2,PAX5,PAX7,PHOX2B,PITX2,SIX1,VAX1	skeletal muscle tissue development	318	12.6069	GO
All	pos	50kb	GO Biological Process	GO Biological Process	GO:0042981	regulation of apoptotic process	2.87682e-13	3.0034e-09	8.63046e-12	1.97243	63.3735	125	2376	0.125	0.0526094	38	529	1159	chr10:102475671-102475673,chr10:102475792-102475794,chr10:102483855-102483857,chr10:102483869-102483871,chr10:102483881-102483883,chr10:103530194-103530196,chr11:27740041-27740043,chr11:27742029-27742031,chr11:27743974-27743976,chr12:103355320-103355322,chr12:103355954-103355956,chr12:115122019-115122021,chr12:115122059-115122061,chr12:49375329-49375331,chr12:49375339-49375341,chr13:79169110-7916…	ALDH1A2,ASCL1,ASIC2,BARHL1,BDNF,CTGF,DCC,DLX1,EEF1A2,FGF8,FOXB1,GRM4,HAND2,HOXA5,ISL1,LEF1,MEF2C,MNT,MSX1,NEUROD1,NOG,NR2E1,NR4A2,PAX2,PAX7,POU3F3,POU4F1,SCRT2,SFRP1,SIX1,SOX2,TBX3,TFAP2A,TFAP2B,TFAP2D,TWIST2,VEGFA,WNT1	regulation of apoptotic process	319	12.5411	GO
All	pos	50kb	GO Biological Process	GO Biological Process	GO:0048485	sympathetic nervous system development	3.55097e-13	3.70722e-09	1.06224e-11	4.90402	6.32135	31	237	0.031	0.130802	6	18	27	chr12:103355320-103355322,chr12:103355954-103355956,chr1:63783848-63783850,chr1:63785592-63785594,chr1:63785678-63785680,chr1:63785688-63785690,chr1:63785700-63785702,chr1:63789169-63789171,chr1:63789171-63789173,chr1:63789232-63789234,chr1:63792576-63792578,chr1:63792578-63792580,chr1:63792594-63792596,chr4:174450015-174450017,chr4:174451412-174451414,chr4:174452362-174452364,chr4:41747877-41747…	ASCL1,FOXD3,HAND2,PHOX2B,TFAP2A,TFAP2B	sympathetic nervous system development	320	12.4497	GO
All	pos	50kb	GO Biological Process	GO Biological Process	GO:0002068	glandular epithelial cell development	4.38524e-13	4.57819e-09	1.30805e-11	6.12614	4.08087	25	153	0.025	0.163399	3	10	13	chr11:31821063-31821065,chr11:31821076-31821078,chr11:31821185-31821187,chr11:31822378-31822380,chr11:31823228-31823230,chr11:31823251-31823253,chr11:31824340-31824342,chr11:31825750-31825752,chr11:31825755-31825757,chr11:31825796-31825798,chr11:31843387-31843389,chr11:31843420-31843422,chr11:31843912-31843914,chr20:21489159-21489161,chr20:21494678-21494680,chr20:21494688-21494690,chr20:21496638-…	NKX2-2,NKX6-1,PAX6	glandular epithelial cell development	321	12.358	GO
All	pos	50kb	GO Biological Process	GO Biological Process	GO:0021913	regulation of transcription from RNA polymerase II promoter involved in ventral spinal cord interneuron specification	4.5397e-13	4.73944e-09	1.35027e-11	7.5705	2.77393	21	104	0.021	0.201923	3	3	4	chr11:31821063-31821065,chr11:31821076-31821078,chr11:31821185-31821187,chr11:31822378-31822380,chr11:31823228-31823230,chr11:31823251-31823253,chr11:31824340-31824342,chr11:31825750-31825752,chr11:31825755-31825757,chr11:31825796-31825798,chr11:31843387-31843389,chr11:31843420-31843422,chr11:31843912-31843914,chr4:85420408-85420410,chr7:27282327-27282329,chr7:27282341-27282343,chr7:27282350-2728…	EVX1,NKX6-1,PAX6	regulation of transcription from RNA polymerase II promoter involved in ventral spinal cord interneuron specification	322	12.343	GO
All	pos	50kb	GO Biological Process	GO Biological Process	GO:0043067	regulation of programmed cell death	6.09521e-13	6.3634e-09	1.80266e-11	1.95108	64.067	125	2402	0.125	0.05204	38	533	1171	chr10:102475671-102475673,chr10:102475792-102475794,chr10:102483855-102483857,chr10:102483869-102483871,chr10:102483881-102483883,chr10:103530194-103530196,chr11:27740041-27740043,chr11:27742029-27742031,chr11:27743974-27743976,chr12:103355320-103355322,chr12:103355954-103355956,chr12:115122019-115122021,chr12:115122059-115122061,chr12:49375329-49375331,chr12:49375339-49375341,chr13:79169110-7916…	ALDH1A2,ASCL1,ASIC2,BARHL1,BDNF,CTGF,DCC,DLX1,EEF1A2,FGF8,FOXB1,GRM4,HAND2,HOXA5,ISL1,LEF1,MEF2C,MNT,MSX1,NEUROD1,NOG,NR2E1,NR4A2,PAX2,PAX7,POU3F3,POU4F1,SCRT2,SFRP1,SIX1,SOX2,TBX3,TFAP2A,TFAP2B,TFAP2D,TWIST2,VEGFA,WNT1	regulation of programmed cell death	323	12.215	GO
All	pos	50kb	GO Biological Process	GO Biological Process	GO:0061180	mammary gland epithelium development	9.77119e-13	1.02011e-08	2.88167e-11	4.45049	7.41491	33	278	0.033	0.118705	5	40	61	chr10:103082679-103082681,chr12:115122019-115122021,chr12:115122059-115122061,chr15:60286943-60286945,chr15:60286958-60286960,chr15:60287994-60287996,chr15:60296424-60296426,chr15:60296498-60296500,chr15:60297327-60297329,chr17:8907073-8907075,chr17:8907102-8907104,chr17:8926030-8926032,chr7:27183053-27183055,chr7:27183057-27183059,chr7:27183060-27183062,chr7:27183090-27183092,chr7:27183099-27183…	BTRC,FOXB1,HOXA5,NTN1,TBX3	mammary gland epithelium development	324	12.0101	GO
All	pos	50kb	GO Biological Process	GO Biological Process	GO:0032844	regulation of homeostatic process	1.40647e-12	1.46835e-08	4.1362e-11	3.45115	12.7494	44	478	0.044	0.0920502	8	116	277	chr11:47400100-47400102,chr1:71512972-71512974,chr20:22559263-22559265,chr20:22559338-22559340,chr20:22559345-22559347,chr20:22563363-22563365,chr20:22564578-22564580,chr20:22564584-22564586,chr20:39316622-39316624,chr20:39316712-39316714,chr20:39316736-39316738,chr20:39316759-39316761,chr20:39316762-39316764,chr20:39316813-39316815,chr2:182545554-182545556,chr2:182545556-182545558,chr2:182545561…	FOXA2,HOXA5,MAFB,NEUROD1,PRKCE,PTGER3,SPI1,VEGFA	regulation of homeostatic process	325	11.8519	GO
All	pos	50kb	GO Biological Process	GO Biological Process	GO:0010941	regulation of cell death	1.87619e-12	1.95874e-08	5.50209e-11	1.91912	65.1339	125	2442	0.125	0.0511875	38	547	1210	chr10:102475671-102475673,chr10:102475792-102475794,chr10:102483855-102483857,chr10:102483869-102483871,chr10:102483881-102483883,chr10:103530194-103530196,chr11:27740041-27740043,chr11:27742029-27742031,chr11:27743974-27743976,chr12:103355320-103355322,chr12:103355954-103355956,chr12:115122019-115122021,chr12:115122059-115122061,chr12:49375329-49375331,chr12:49375339-49375341,chr13:79169110-7916…	ALDH1A2,ASCL1,ASIC2,BARHL1,BDNF,CTGF,DCC,DLX1,EEF1A2,FGF8,FOXB1,GRM4,HAND2,HOXA5,ISL1,LEF1,MEF2C,MNT,MSX1,NEUROD1,NOG,NR2E1,NR4A2,PAX2,PAX7,POU3F3,POU4F1,SCRT2,SFRP1,SIX1,SOX2,TBX3,TFAP2A,TFAP2B,TFAP2D,TWIST2,VEGFA,WNT1	regulation of cell death	326	11.7267	GO
All	pos	50kb	GO Biological Process	GO Biological Process	GO:0050954	sensory perception of mechanical stimulus	2.78566e-12	2.90823e-08	8.14629e-11	3.64	10.989	40	412	0.04	0.0970874	12	63	138	chr10:50604203-50604205,chr10:50604215-50604217,chr10:50604257-50604259,chr10:50604568-50604570,chr14:61104847-61104849,chr14:61115368-61115370,chr14:61119884-61119886,chr17:31620377-31620379,chr2:223134065-223134067,chr3:181430801-181430803,chr3:181441679-181441681,chr3:181442243-181442245,chr3:181442247-181442249,chr3:181442347-181442349,chr3:181442377-181442379,chr3:6903101-6903103,chr3:690315…	ASIC2,BARHL1,DRGX,EYA4,GRM7,PAX3,POU4F2,POU4F3,SIX1,SOX2,TBX18,TFAP2A	sensory perception of mechanical stimulus	327	11.5551	GO
All	pos	50kb	GO Biological Process	GO Biological Process	GO:0021542	dentate gyrus development	3.31339e-12	3.45918e-08	9.66253e-11	4.81092	6.02795	29	226	0.029	0.128319	6	11	16	chr1:214161305-214161307,chr1:214161326-214161328,chr2:182545554-182545556,chr2:182545556-182545558,chr2:182545561-182545563,chr2:182545571-182545573,chr2:182545624-182545626,chr2:182545626-182545628,chr2:182549258-182549260,chr3:62353709-62353711,chr3:62353749-62353751,chr3:62353769-62353771,chr3:62354541-62354543,chr3:62354640-62354642,chr3:62354659-62354661,chr3:62355984-62355986,chr3:62359039…	FEZF2,LEF1,MEF2C,NEUROD1,NR2E1,PROX1	dentate gyrus development	328	11.4797	GO
All	pos	50kb	GO Biological Process	GO Biological Process	GO:0003156	regulation of organ formation	4.4919e-12	4.68955e-08	1.30265e-10	4.33121	7.38824	32	277	0.032	0.115524	6	26	33	chr10:103530194-103530196,chr12:54367062-54367064,chr12:54367067-54367069,chr12:54367090-54367092,chr12:54367821-54367823,chr14:61104847-61104849,chr14:61115368-61115370,chr14:61119884-61119886,chr2:176938316-176938318,chr2:176940437-176940439,chr2:176940448-176940450,chr2:176940468-176940470,chr2:176940470-176940472,chr2:176943431-176943433,chr2:176943485-176943487,chr2:176943588-176943590,chr2:…	FGF8,HAND2,HOXC11,HOXD11,ISL1,SIX1	regulation of organ formation	329	11.3476	GO
All	pos	50kb	GO Biological Process	GO Biological Process	GO:0008589	regulation of smoothened signaling pathway	4.73098e-12	4.93914e-08	1.36818e-10	4.59086	6.53473	30	245	0.03	0.122449	8	33	52	chr10:103082679-103082681,chr14:57274963-57274965,chr14:57277171-57277173,chr14:57277332-57277334,chr14:57278709-57278711,chr14:57279668-57279670,chr16:51185144-51185146,chr16:51185345-51185347,chr16:51185456-51185458,chr16:51187535-51187537,chr18:44788734-44788736,chr1:170630930-170630932,chr3:147125757-147125759,chr3:147125764-147125766,chr3:147125769-147125771,chr3:147125781-147125783,chr3:147…	BTRC,OTX2,PRRX1,SALL1,SFRP1,SHOX2,SKOR2,ZIC1	regulation of smoothened signaling pathway	330	11.325	GO
All	pos	50kb	GO Biological Process	GO Biological Process	GO:0043066	negative regulation of apoptotic process	8.10741e-12	8.46414e-08	2.32531e-10	2.16956	41.0221	89	1538	0.089	0.0578674	29	295	657	chr10:102475671-102475673,chr10:102475792-102475794,chr10:102483855-102483857,chr10:102483869-102483871,chr10:102483881-102483883,chr10:103530194-103530196,chr11:27740041-27740043,chr11:27742029-27742031,chr11:27743974-27743976,chr12:103355320-103355322,chr12:103355954-103355956,chr12:115122019-115122021,chr12:115122059-115122061,chr12:49375329-49375331,chr12:49375339-49375341,chr13:79169110-7916…	ASCL1,ASIC2,BARHL1,BDNF,DLX1,EEF1A2,FGF8,FOXB1,HAND2,ISL1,LEF1,MEF2C,NEUROD1,NOG,NR2E1,NR4A2,PAX2,PAX7,POU3F3,POU4F1,SFRP1,SIX1,TBX3,TFAP2A,TFAP2B,TFAP2D,TWIST2,VEGFA,WNT1	negative regulation of apoptotic process	331	11.0911	GO
All	pos	50kb	GO Biological Process	GO Biological Process	GO:0060525	prostate glandular acinus development	8.43305e-12	8.80411e-08	2.39894e-10	8.61303	1.97375	17	74	0.017	0.22973	3	8	12	chr14:38053307-38053309,chr14:38054448-38054450,chr2:176938316-176938318,chr2:176940437-176940439,chr2:176940448-176940450,chr2:176940468-176940470,chr2:176940470-176940472,chr2:176943431-176943433,chr2:176943485-176943487,chr2:176943588-176943590,chr2:176948692-176948694,chr2:176948751-176948753,chr2:176948974-176948976,chr2:176949016-176949018,chr2:176949060-176949062,chr2:176959363-176959365,c…	FOXA1,HOXD13,SFRP1	prostate glandular acinus development	332	11.074	GO
All	pos	50kb	GO Biological Process	GO Biological Process	GO:2000679	positive regulation of transcription regulatory region DNA binding	9.75236e-12	1.01815e-07	2.7667e-10	10.2251	1.46698	15	55	0.015	0.272727	3	6	7	chr2:182545554-182545556,chr2:182545556-182545558,chr2:182545561-182545563,chr2:182545571-182545573,chr2:182545624-182545626,chr2:182545626-182545628,chr2:182549258-182549260,chr4:174450015-174450017,chr4:174451412-174451414,chr4:174452362-174452364,chr7:19151657-19151659,chr7:19152408-19152410,chr7:19152484-19152486,chr7:19156388-19156390,chr7:19156403-19156405	HAND2,NEUROD1,TWIST1	positive regulation of transcription regulatory region DNA binding	333	11.0109	GO
All	pos	50kb	GO Biological Process	GO Biological Process	GO:0021798	forebrain dorsal/ventral pattern formation	1.16582e-11	1.21712e-07	3.29842e-10	6.10981	3.60077	22	135	0.022	0.162963	4	5	5	chr10:103530194-103530196,chr11:31821063-31821065,chr11:31821076-31821078,chr11:31821185-31821187,chr11:31822378-31822380,chr11:31823228-31823230,chr11:31823251-31823253,chr11:31824340-31824342,chr11:31825750-31825752,chr11:31825755-31825757,chr11:31825796-31825798,chr11:31843387-31843389,chr11:31843420-31843422,chr11:31843912-31843914,chr14:36974105-36974107,chr14:36974177-36974179,chr14:3697838…	FGF8,GSX2,NKX2-1,PAX6	forebrain dorsal/ventral pattern formation	334	10.9334	GO
All	pos	50kb	GO Biological Process	GO Biological Process	GO:0007605	sensory perception of sound	1.35882e-11	1.4186e-07	3.83406e-10	3.75964	9.57538	36	359	0.036	0.100279	11	58	128	chr14:61104847-61104849,chr14:61115368-61115370,chr14:61119884-61119886,chr17:31620377-31620379,chr2:223134065-223134067,chr3:181430801-181430803,chr3:181441679-181441681,chr3:181442243-181442245,chr3:181442247-181442249,chr3:181442347-181442349,chr3:181442377-181442379,chr3:6903101-6903103,chr3:6903152-6903154,chr4:147560285-147560287,chr4:147560578-147560580,chr4:147561059-147561061,chr4:147561…	ASIC2,BARHL1,EYA4,GRM7,PAX3,POU4F2,POU4F3,SIX1,SOX2,TBX18,TFAP2A	sensory perception of sound	335	10.8668	GO
All	pos	50kb	GO Biological Process	GO Biological Process	GO:0072148	epithelial cell fate commitment	1.40226e-11	1.46396e-07	3.94598e-10	4.86675	5.54785	27	208	0.027	0.129808	7	13	15	chr15:96874701-96874703,chr15:96875651-96875653,chr17:38507322-38507324,chr17:38507333-38507335,chr1:214161305-214161307,chr1:214161326-214161328,chr1:2472335-2472337,chr20:21489159-21489161,chr20:21494678-21494680,chr20:21494688-21494690,chr20:21496638-21496640,chr20:21496652-21496654,chr20:21496663-21496665,chr20:21496689-21496691,chr20:21496895-21496897,chr20:21503484-21503486,chr20:21503535-2…	GATA4,HES5,NEUROD1,NKX2-2,NR2F2,PROX1,RARA	epithelial cell fate commitment	336	10.8532	GO
All	pos	50kb	GO Biological Process	GO Biological Process	GO:0021772	olfactory bulb development	1.50249e-11	1.5686e-07	4.21666e-10	4.03008	8.18841	33	307	0.033	0.107492	5	23	30	chr16:51185144-51185146,chr16:51185345-51185347,chr16:51185456-51185458,chr16:51187535-51187537,chr2:172958352-172958354,chr2:172958357-172958359,chr2:172958576-172958578,chr4:54962580-54962582,chr4:54962644-54962646,chr6:108491049-108491051,chr6:108496082-108496084,chr7:1268423-1268425,chr7:1269687-1269689,chr7:1269698-1269700,chr7:1269744-1269746,chr7:1270425-1270427,chr7:1271984-1271986,chr7:1…	DLX2,GSX2,NR2E1,SALL1,UNCX	olfactory bulb development	337	10.8232	GO
All	pos	50kb	GO Biological Process	GO Biological Process	GO:0048589	developmental growth	1.56365e-11	1.63245e-07	4.37655e-10	2.83463	18.6973	53	701	0.053	0.0756063	12	113	200	chr12:81102323-81102325,chr16:51185144-51185146,chr16:51185345-51185347,chr16:51185456-51185458,chr16:51187535-51187537,chr17:38507322-38507324,chr17:38507333-38507335,chr1:18966787-18966789,chr1:46958855-46958857,chr1:63783848-63783850,chr1:63785592-63785594,chr1:63785678-63785680,chr1:63785688-63785690,chr1:63785700-63785702,chr1:63789169-63789171,chr1:63789171-63789173,chr1:63789232-63789234,c…	DMBX1,FOXD3,GATA4,HOXD11,HOXD13,MYF6,PAX7,POU4F2,POU4F3,RARA,SALL1,SFRP1	developmental growth	338	10.8059	GO
All	pos	50kb	GO Biological Process	GO Biological Process	GO:0021988	olfactory lobe development	1.64064e-11	1.71283e-07	4.57977e-10	4.017	8.21509	33	308	0.033	0.107143	5	24	31	chr16:51185144-51185146,chr16:51185345-51185347,chr16:51185456-51185458,chr16:51187535-51187537,chr2:172958352-172958354,chr2:172958357-172958359,chr2:172958576-172958578,chr4:54962580-54962582,chr4:54962644-54962646,chr6:108491049-108491051,chr6:108496082-108496084,chr7:1268423-1268425,chr7:1269687-1269689,chr7:1269698-1269700,chr7:1269744-1269746,chr7:1270425-1270427,chr7:1271984-1271986,chr7:1…	DLX2,GSX2,NR2E1,SALL1,UNCX	olfactory lobe development	339	10.785	GO
All	pos	50kb	GO Biological Process	GO Biological Process	GO:0043069	negative regulation of programmed cell death	1.89346e-11	1.97677e-07	5.27138e-10	2.13486	41.6889	89	1563	0.089	0.0569418	29	298	664	chr10:102475671-102475673,chr10:102475792-102475794,chr10:102483855-102483857,chr10:102483869-102483871,chr10:102483881-102483883,chr10:103530194-103530196,chr11:27740041-27740043,chr11:27742029-27742031,chr11:27743974-27743976,chr12:103355320-103355322,chr12:103355954-103355956,chr12:115122019-115122021,chr12:115122059-115122061,chr12:49375329-49375331,chr12:49375339-49375341,chr13:79169110-7916…	ASCL1,ASIC2,BARHL1,BDNF,DLX1,EEF1A2,FGF8,FOXB1,HAND2,ISL1,LEF1,MEF2C,NEUROD1,NOG,NR2E1,NR4A2,PAX2,PAX7,POU3F3,POU4F1,SFRP1,SIX1,TBX3,TFAP2A,TFAP2B,TFAP2D,TWIST2,VEGFA,WNT1	negative regulation of programmed cell death	340	10.7227	GO
All	pos	50kb	GO Biological Process	GO Biological Process	GO:0050678	regulation of epithelial cell proliferation	1.95857e-11	2.04475e-07	5.43817e-10	2.54251	24.7786	63	929	0.063	0.0678148	17	116	219	chr10:102475671-102475673,chr10:102475792-102475794,chr10:102483855-102483857,chr10:102483869-102483871,chr10:102483881-102483883,chr11:2890449-2890451,chr11:31821063-31821065,chr11:31821076-31821078,chr11:31821185-31821187,chr11:31822378-31822380,chr11:31823228-31823230,chr11:31823251-31823253,chr11:31824340-31824342,chr11:31825750-31825752,chr11:31825755-31825757,chr11:31825796-31825798,chr11:3…	ALDH1A2,CDKN1C,DLX6,HOXA5,MEF2C,NKX2-8,NOG,NR2F2,OSR2,PAX2,PAX6,PROX1,SFRP1,SOX2,TBX18,TWIST2,VEGFA	regulation of epithelial cell proliferation	341	10.7081	GO
All	pos	50kb	GO Biological Process	GO Biological Process	GO:0016525	negative regulation of angiogenesis	2.20943e-11	2.30665e-07	6.11843e-10	5.63605	4.08087	23	153	0.023	0.150327	3	25	59	chr6:69345835-69345837,chr7:27183053-27183055,chr7:27183057-27183059,chr7:27183060-27183062,chr7:27183090-27183092,chr7:27183099-27183101,chr7:27183115-27183117,chr7:27183132-27183134,chr7:27183138-27183140,chr7:27183175-27183177,chr7:27183191-27183193,chr7:27183195-27183197,chr7:27183259-27183261,chr7:27183261-27183263,chr7:27183265-27183267,chr7:27183273-27183275,chr7:27183374-27183376,chr7:271…	BAI1,BAI3,HOXA5	negative regulation of angiogenesis	342	10.6557	GO
All	pos	50kb	GO Biological Process	GO Biological Process	GO:0042593	glucose homeostasis	2.90081e-11	3.02844e-07	8.01175e-10	3.44044	11.3358	39	425	0.039	0.0917647	8	63	121	chr10:102475671-102475673,chr10:102475792-102475794,chr10:102483855-102483857,chr10:102483869-102483871,chr10:102483881-102483883,chr11:31821063-31821065,chr11:31821076-31821078,chr11:31821185-31821187,chr11:31822378-31822380,chr11:31823228-31823230,chr11:31823251-31823253,chr11:31824340-31824342,chr11:31825750-31825752,chr11:31825755-31825757,chr11:31825796-31825798,chr11:31843387-31843389,chr11…	FOXA1,FOXA2,GATA4,MEF2C,NEUROD1,PAX2,PAX6,TFAP2B	glucose homeostasis	343	10.5375	GO
All	pos	50kb	GO Biological Process	GO Biological Process	GO:0010769	regulation of cell morphogenesis involved in differentiation	5.96365e-11	6.22606e-07	1.63413e-09	2.70303	19.9776	54	749	0.054	0.0720961	19	120	201	chr10:102475671-102475673,chr10:102475792-102475794,chr10:102483855-102483857,chr10:102483869-102483871,chr10:102483881-102483883,chr11:118781263-118781265,chr14:36974105-36974107,chr14:36974177-36974179,chr14:36978388-36978390,chr14:36988451-36988453,chr14:36988809-36988811,chr14:36988815-36988817,chr14:38053307-38053309,chr14:38054448-38054450,chr15:33009931-33009933,chr15:33009990-33009992,chr…	ARHGEF1,BARHL2,BCL9L,DCC,DSCAM,FOXA1,FOXA2,GREM1,LEF1,NKX2-1,NR2E1,NTN1,PAX2,POU3F2,SFRP1,SHOX2,SKOR2,TWIST1,VEGFA	regulation of cell morphogenesis involved in differentiation	344	10.2245	GO
All	pos	50kb	GO Biological Process	GO Biological Process	GO:0050885	neuromuscular process controlling balance	7.11718e-11	7.43034e-07	1.94511e-09	4.53939	5.94794	27	223	0.027	0.121076	6	28	53	chr13:79169110-79169112,chr13:79176650-79176652,chr13:79183170-79183172,chr13:79183260-79183262,chr13:79183325-79183327,chr16:7354492-7354494,chr2:51259256-51259258,chr3:181430801-181430803,chr3:181441679-181441681,chr3:181442243-181442245,chr3:181442247-181442249,chr3:181442347-181442349,chr3:181442377-181442379,chr4:147560285-147560287,chr4:147560578-147560580,chr4:147561059-147561061,chr4:1475…	NRXN1,POU4F1,POU4F2,POU4F3,RBFOX1,SOX2	neuromuscular process controlling balance	345	10.1477	GO
All	pos	50kb	GO Biological Process	GO Biological Process	GO:0021892	cerebral cortex GABAergic interneuron differentiation	7.82538e-11	8.1697e-07	2.13308e-09	4.6865	5.54785	26	208	0.026	0.125	5	9	10	chr12:103355320-103355322,chr12:103355954-103355956,chr14:36974105-36974107,chr14:36974177-36974179,chr14:36978388-36978390,chr14:36988451-36988453,chr14:36988809-36988811,chr14:36988815-36988817,chr2:172958352-172958354,chr2:172958357-172958359,chr2:172958576-172958578,chr3:62353709-62353711,chr3:62353749-62353751,chr3:62353769-62353771,chr3:62354541-62354543,chr3:62354640-62354642,chr3:62354659…	ASCL1,DLX1,DLX2,FEZF2,NKX2-1	cerebral cortex GABAergic interneuron differentiation	346	10.1065	GO
All	pos	50kb	GO Biological Process	GO Biological Process	GO:0021535	cell migration in hindbrain	8.20403e-11	8.565e-07	2.23047e-09	8.92667	1.68036	15	63	0.015	0.238095	3	5	12	chr13:79169110-79169112,chr13:79176650-79176652,chr13:79183170-79183172,chr13:79183260-79183262,chr13:79183325-79183327,chr4:109094628-109094630,chr4:41747877-41747879,chr4:41750117-41750119,chr4:41750125-41750127,chr4:41750461-41750463,chr4:41750489-41750491,chr4:41750584-41750586,chr4:41750721-41750723,chr4:41752096-41752098,chr4:41752099-41752101	LEF1,PHOX2B,POU4F1	cell migration in hindbrain	347	10.086	GO
All	pos	50kb	GO Biological Process	GO Biological Process	GO:0060548	negative regulation of cell death	8.46459e-11	8.83703e-07	2.29533e-09	2.07383	42.9158	89	1609	0.089	0.0553139	29	310	693	chr10:102475671-102475673,chr10:102475792-102475794,chr10:102483855-102483857,chr10:102483869-102483871,chr10:102483881-102483883,chr10:103530194-103530196,chr11:27740041-27740043,chr11:27742029-27742031,chr11:27743974-27743976,chr12:103355320-103355322,chr12:103355954-103355956,chr12:115122019-115122021,chr12:115122059-115122061,chr12:49375329-49375331,chr12:49375339-49375341,chr13:79169110-7916…	ASCL1,ASIC2,BARHL1,BDNF,DLX1,EEF1A2,FGF8,FOXB1,HAND2,ISL1,LEF1,MEF2C,NEUROD1,NOG,NR2E1,NR4A2,PAX2,PAX7,POU3F3,POU4F1,SFRP1,SIX1,TBX3,TFAP2A,TFAP2B,TFAP2D,TWIST2,VEGFA,WNT1	negative regulation of cell death	348	10.0724	GO
All	pos	50kb	GO Biological Process	GO Biological Process	GO:0030539	male genitalia development	9.34548e-11	9.75668e-07	2.52764e-09	5.25802	4.37427	23	164	0.023	0.140244	4	14	23	chr10:103530194-103530196,chr12:115122019-115122021,chr12:115122059-115122061,chr2:176938316-176938318,chr2:176940437-176940439,chr2:176940448-176940450,chr2:176940468-176940470,chr2:176940470-176940472,chr2:176943431-176943433,chr2:176943485-176943487,chr2:176943588-176943590,chr2:176948692-176948694,chr2:176948751-176948753,chr2:176948974-176948976,chr2:176949016-176949018,chr2:176949060-176949…	FGF8,HOXD13,SOX2,TBX3	male genitalia development	349	10.0294	GO
All	pos	50kb	GO Biological Process	GO Biological Process	GO:0046546	development of primary male sexual characteristics	1.08287e-10	1.13052e-06	2.92124e-09	3.23207	12.376	40	464	0.04	0.0862069	11	61	127	chr10:103530194-103530196,chr12:115122019-115122021,chr12:115122059-115122061,chr14:36974105-36974107,chr14:36974177-36974179,chr14:36978388-36978390,chr14:36988451-36988453,chr14:36988809-36988811,chr14:36988815-36988817,chr17:38507322-38507324,chr17:38507333-38507335,chr1:197889247-197889249,chr2:176938316-176938318,chr2:176940437-176940439,chr2:176940448-176940450,chr2:176940468-176940470,chr2…	FGF8,GATA4,HOXD13,LHX9,NKX2-1,NR5A1,PITX2,RARA,SFRP1,SOX2,TBX3	development of primary male sexual characteristics	350	9.96542	GO
All	pos	50kb	GO Biological Process	GO Biological Process	GO:0022612	gland morphogenesis	1.13642e-10	1.18642e-06	3.05779e-09	3.11815	13.4695	42	505	0.042	0.0831683	12	68	104	chr10:101297115-101297117,chr10:103082679-103082681,chr10:103530194-103530196,chr10:83635299-83635301,chr10:83635374-83635376,chr11:31821063-31821065,chr11:31821076-31821078,chr11:31821185-31821187,chr11:31822378-31822380,chr11:31823228-31823230,chr11:31823251-31823253,chr11:31824340-31824342,chr11:31825750-31825752,chr11:31825755-31825757,chr11:31825796-31825798,chr11:31843387-31843389,chr11:318…	BTRC,FGF8,FOXA1,HOXD13,NKX2-3,NOG,NRG3,NTN1,PAX3,PAX6,SFRP1,TBX3	gland morphogenesis	351	9.94446	GO
All	pos	50kb	GO Biological Process	GO Biological Process	GO:0060041	retina development in camera-type eye	1.35569e-10	1.41534e-06	3.63842e-09	2.95989	15.2032	45	570	0.045	0.0789474	13	60	108	chr10:102475671-102475673,chr10:102475792-102475794,chr10:102483855-102483857,chr10:102483869-102483871,chr10:102483881-102483883,chr10:23486791-23486793,chr10:23487402-23487404,chr1:214161305-214161307,chr1:214161326-214161328,chr21:42218548-42218550,chr21:42218550-42218552,chr2:182545554-182545556,chr2:182545556-182545558,chr2:182545561-182545563,chr2:182545571-182545573,chr2:182545624-18254562…	BHLHE22,DSCAM,HCN1,NEUROD1,NR2E1,PAX2,POU4F2,PROX1,PTF1A,SMARCD3,SOX2,TFAP2A,TFAP2B	retina development in camera-type eye	352	9.86784	GO
All	pos	50kb	GO Biological Process	GO Biological Process	GO:0001754	eye photoreceptor cell differentiation	1.88272e-10	1.96556e-06	5.01419e-09	5.90425	3.38739	20	127	0.02	0.15748	4	19	41	chr11:31821063-31821065,chr11:31821076-31821078,chr11:31821185-31821187,chr11:31822378-31822380,chr11:31823228-31823230,chr11:31823251-31823253,chr11:31824340-31824342,chr11:31825750-31825752,chr11:31825755-31825757,chr11:31825796-31825798,chr11:31843387-31843389,chr11:31843420-31843422,chr11:31843912-31843914,chr14:57274963-57274965,chr14:57277171-57277173,chr14:57277332-57277334,chr14:57278709-…	HCN1,OTX2,PAX6,VEGFA	eye photoreceptor cell differentiation	353	9.72521	GO
All	pos	50kb	GO Biological Process	GO Biological Process	GO:0046661	male sex differentiation	2.17898e-10	2.27485e-06	5.78843e-09	3.15722	12.6694	40	475	0.04	0.0842105	11	65	135	chr10:103530194-103530196,chr12:115122019-115122021,chr12:115122059-115122061,chr14:36974105-36974107,chr14:36974177-36974179,chr14:36978388-36978390,chr14:36988451-36988453,chr14:36988809-36988811,chr14:36988815-36988817,chr17:38507322-38507324,chr17:38507333-38507335,chr1:197889247-197889249,chr2:176938316-176938318,chr2:176940437-176940439,chr2:176940448-176940450,chr2:176940468-176940470,chr2…	FGF8,GATA4,HOXD13,LHX9,NKX2-1,NR5A1,PITX2,RARA,SFRP1,SOX2,TBX3	male sex differentiation	354	9.66175	GO
All	pos	50kb	GO Biological Process	GO Biological Process	GO:0022037	metencephalon development	2.18841e-10	2.2847e-06	5.79872e-09	3.2136	12.1359	39	455	0.039	0.0857143	12	49	85	chr12:103355320-103355322,chr12:103355954-103355956,chr12:49375329-49375331,chr12:49375339-49375341,chr14:57274963-57274965,chr14:57277171-57277173,chr14:57277332-57277334,chr14:57278709-57278711,chr14:57279668-57279670,chr17:37719901-37719903,chr17:37751722-37751724,chr17:37760101-37760103,chr17:37764127-37764129,chr17:37764152-37764154,chr17:37764157-37764159,chr17:37774866-37774868,chr17:46622…	ASCL1,CDK5R2,GBX2,HOXB1,LMX1B,NEUROD1,NEUROD2,OTX1,OTX2,PROX1,SKOR2,WNT1	metencephalon development	355	9.65987	GO
All	pos	50kb	GO Biological Process	GO Biological Process	GO:0030879	mammary gland development	2.3331e-10	2.43576e-06	6.16647e-09	3.20655	12.1626	39	456	0.039	0.0855263	10	74	127	chr10:103082679-103082681,chr10:83635299-83635301,chr10:83635374-83635376,chr12:115122019-115122021,chr12:115122059-115122061,chr15:60286943-60286945,chr15:60286958-60286960,chr15:60287994-60287996,chr15:60296424-60296426,chr15:60296498-60296500,chr15:60297327-60297329,chr17:8907073-8907075,chr17:8907102-8907104,chr17:8926030-8926032,chr2:176983853-176983855,chr2:223134065-223134067,chr4:10909462…	BTRC,FOXB1,HOXA5,HOXD9,LEF1,NRG3,NTN1,PAX3,TBX3,VEGFA	mammary gland development	356	9.63207	GO
All	pos	50kb	GO Biological Process	GO Biological Process	GO:0051099	positive regulation of binding	2.40746e-10	2.51338e-06	6.34693e-09	4.16578	6.72143	28	252	0.028	0.111111	7	38	80	chr17:38507322-38507324,chr17:38507333-38507335,chr2:182545554-182545556,chr2:182545556-182545558,chr2:182545561-182545563,chr2:182545571-182545573,chr2:182545624-182545626,chr2:182545626-182545628,chr2:182549258-182549260,chr4:111536492-111536494,chr4:111539345-111539347,chr4:111549766-111549768,chr4:111549815-111549817,chr4:174450015-174450017,chr4:174451412-174451414,chr4:174452362-174452364,c…	HAND2,ISL1,MEF2C,NEUROD1,PITX2,RARA,TWIST1	positive regulation of binding	357	9.61844	GO
All	pos	50kb	GO Biological Process	GO Biological Process	GO:0003151	outflow tract morphogenesis	2.74856e-10	2.8695e-06	7.22795e-09	3.79821	8.16174	31	306	0.031	0.101307	11	34	51	chr10:103530194-103530196,chr12:115122019-115122021,chr12:115122059-115122061,chr14:61104847-61104849,chr14:61115368-61115370,chr14:61119884-61119886,chr17:42636569-42636571,chr4:111536492-111536494,chr4:111539345-111539347,chr4:111549766-111549768,chr4:111549815-111549817,chr4:174450015-174450017,chr4:174451412-174451414,chr4:174452362-174452364,chr5:50679199-50679201,chr5:50680303-50680305,chr5…	FGF8,FZD2,HAND2,ISL1,MEF2C,PITX2,SIX1,TBX3,TFAP2A,TWIST1,VEGFA	outflow tract morphogenesis	358	9.56089	GO
All	pos	50kb	GO Biological Process	GO Biological Process	GO:0016049	cell growth	3.14494e-10	3.28331e-06	8.24953e-09	4.25329	6.34802	27	238	0.027	0.113445	4	45	101	chr1:63783848-63783850,chr1:63785592-63785594,chr1:63785678-63785680,chr1:63785688-63785690,chr1:63785700-63785702,chr1:63789169-63789171,chr1:63789171-63789173,chr1:63789232-63789234,chr1:63792576-63792578,chr1:63792578-63792580,chr1:63792594-63792596,chr4:147560285-147560287,chr4:147560578-147560580,chr4:147561059-147561061,chr4:147561897-147561899,chr4:147561899-147561901,chr4:147575957-147575…	FOXD3,GATA4,POU4F2,POU4F3	cell growth	359	9.50239	GO
All	pos	50kb	GO Biological Process	GO Biological Process	GO:0045787	positive regulation of cell cycle	3.34349e-10	3.49061e-06	8.72652e-09	3.42616	10.2155	35	383	0.035	0.0913838	10	67	113	chr10:103530194-103530196,chr12:103355320-103355322,chr12:103355954-103355956,chr12:115122019-115122021,chr12:115122059-115122061,chr14:29227034-29227036,chr14:29231452-29231454,chr14:29233523-29233525,chr14:29233535-29233537,chr14:29235927-29235929,chr14:29235983-29235985,chr14:29236007-29236009,chr14:29236012-29236014,chr14:29237214-29237216,chr14:29237348-29237350,chr14:29237353-29237355,chr14…	ASCL1,CTGF,FGF8,FOXA1,FOXG1,HSPA2,NR2E1,PROX1,RARA,TBX3	positive regulation of cell cycle	360	9.4758	GO
All	pos	50kb	GO Biological Process	GO Biological Process	GO:0046530	photoreceptor cell differentiation	3.82881e-10	3.99728e-06	9.96828e-09	5.68061	3.52075	20	132	0.02	0.151515	4	22	47	chr11:31821063-31821065,chr11:31821076-31821078,chr11:31821185-31821187,chr11:31822378-31822380,chr11:31823228-31823230,chr11:31823251-31823253,chr11:31824340-31824342,chr11:31825750-31825752,chr11:31825755-31825757,chr11:31825796-31825798,chr11:31843387-31843389,chr11:31843420-31843422,chr11:31843912-31843914,chr14:57274963-57274965,chr14:57277171-57277173,chr14:57277332-57277334,chr14:57278709-…	HCN1,OTX2,PAX6,VEGFA	photoreceptor cell differentiation	361	9.41694	GO
All	pos	50kb	GO Biological Process	GO Biological Process	GO:0031076	embryonic camera-type eye development	3.8784e-10	4.04904e-06	1.00722e-08	3.48286	9.76208	34	366	0.034	0.0928962	7	25	37	chr10:102475671-102475673,chr10:102475792-102475794,chr10:102483855-102483857,chr10:102483869-102483871,chr10:102483881-102483883,chr11:31821063-31821065,chr11:31821076-31821078,chr11:31821185-31821187,chr11:31822378-31822380,chr11:31823228-31823230,chr11:31823251-31823253,chr11:31824340-31824342,chr11:31825750-31825752,chr11:31825755-31825757,chr11:31825796-31825798,chr11:31843387-31843389,chr11…	ALDH1A2,PAX2,PAX6,PITX2,PROX1,TFAP2A,TWIST1	embryonic camera-type eye development	362	9.41135	GO
All	pos	50kb	GO Biological Process	GO Biological Process	GO:0045137	development of primary sexual characteristics	6.10375e-10	6.37232e-06	1.58122e-08	2.74902	17.097	47	641	0.047	0.0733229	15	110	227	chr10:103530194-103530196,chr12:115122019-115122021,chr12:115122059-115122061,chr14:36974105-36974107,chr14:36974177-36974179,chr14:36978388-36978390,chr14:36988451-36988453,chr14:36988809-36988811,chr14:36988815-36988817,chr16:51185144-51185146,chr16:51185345-51185347,chr16:51185456-51185458,chr16:51187535-51187537,chr17:38507322-38507324,chr17:38507333-38507335,chr17:42636569-42636571,chr1:1978…	FGF8,FZD2,GATA4,HOXD13,LHX8,LHX9,NKX2-1,NR5A1,PITX2,RARA,SALL1,SFRP1,SOX2,TBX3,VEGFA	development of primary sexual characteristics	363	9.2144	GO
All	pos	50kb	GO Biological Process	GO Biological Process	GO:0008283	cell proliferation	6.20178e-10	6.47466e-06	1.60264e-08	2.06332	39.7418	82	1490	0.082	0.0550336	27	303	603	chr10:103082679-103082681,chr10:103530194-103530196,chr12:103355320-103355322,chr12:103355954-103355956,chr12:49375329-49375331,chr12:49375339-49375341,chr15:79382766-79382768,chr15:79383923-79383925,chr19:42430909-42430911,chr1:160054218-160054220,chr1:160054227-160054229,chr1:160054293-160054295,chr1:160054318-160054320,chr1:197889247-197889249,chr1:214161305-214161307,chr1:214161326-214161328,…	ARHGEF1,ASCL1,BTRC,CTGF,FBXL7,FGF5,FGF8,GBX2,HAND2,IGSF8,LEF1,LHX9,LMX1B,MEF2C,NKX6-1,OSR2,PAX3,PITX2,POU3F2,POU3F3,PROX1,RASGRF1,SIX2,TWIST1,UNCX,VEGFA,WNT1	cell proliferation	364	9.20748	GO
All	pos	50kb	GO Biological Process	GO Biological Process	GO:0001759	organ induction	6.35835e-10	6.63812e-06	1.63904e-08	4.59086	5.22778	24	196	0.024	0.122449	4	14	20	chr10:103530194-103530196,chr12:54367062-54367064,chr12:54367067-54367069,chr12:54367090-54367092,chr12:54367821-54367823,chr14:61104847-61104849,chr14:61115368-61115370,chr14:61119884-61119886,chr2:176938316-176938318,chr2:176940437-176940439,chr2:176940448-176940450,chr2:176940468-176940470,chr2:176940470-176940472,chr2:176943431-176943433,chr2:176943485-176943487,chr2:176943588-176943590,chr2:…	FGF8,HOXC11,HOXD11,SIX1	organ induction	365	9.19666	GO
All	pos	50kb	GO Biological Process	GO Biological Process	GO:0003253	cardiac neural crest cell migration involved in outflow tract morphogenesis	6.42779e-10	6.71061e-06	1.65286e-08	10.712	1.12024	12	42	0.012	0.285714	3	3	3	chr4:111536492-111536494,chr4:111539345-111539347,chr4:111549766-111549768,chr4:111549815-111549817,chr4:174450015-174450017,chr4:174451412-174451414,chr4:174452362-174452364,chr7:19151657-19151659,chr7:19152408-19152410,chr7:19152484-19152486,chr7:19156388-19156390,chr7:19156403-19156405	HAND2,PITX2,TWIST1	cardiac neural crest cell migration involved in outflow tract morphogenesis	366	9.19194	GO
All	pos	50kb	GO Biological Process	GO Biological Process	GO:0021795	cerebral cortex cell migration	7.0601e-10	7.37075e-06	1.81099e-08	4.56755	5.25445	24	197	0.024	0.121827	5	22	32	chr14:36974105-36974107,chr14:36974177-36974179,chr14:36978388-36978390,chr14:36988451-36988453,chr14:36988809-36988811,chr14:36988815-36988817,chr2:105468273-105468275,chr2:105468316-105468318,chr2:105470388-105470390,chr2:105470417-105470419,chr2:105472192-105472194,chr2:105472216-105472218,chr2:105472225-105472227,chr2:105474875-105474877,chr2:105478604-105478606,chr2:105479345-105479347,chr2:…	CDK5R2,NKX2-1,NR2E1,POU3F2,POU3F3	cerebral cortex cell migration	367	9.15119	GO
All	pos	50kb	GO Biological Process	GO Biological Process	GO:0021895	cerebral cortex neuron differentiation	7.67048e-10	8.00798e-06	1.96274e-08	3.96142	7.06818	28	265	0.028	0.10566	6	15	18	chr12:103355320-103355322,chr12:103355954-103355956,chr14:36974105-36974107,chr14:36974177-36974179,chr14:36978388-36978390,chr14:36988451-36988453,chr14:36988809-36988811,chr14:36988815-36988817,chr2:172958352-172958354,chr2:172958357-172958359,chr2:172958576-172958578,chr3:62353709-62353711,chr3:62353749-62353751,chr3:62353769-62353771,chr3:62354541-62354543,chr3:62354640-62354642,chr3:62354659…	ASCL1,DLX1,DLX2,FEZF2,NKX2-1,NR2E1	cerebral cortex neuron differentiation	368	9.11518	GO
[truncated: 2,257 more rows]

## Sheet: Blood
ewas	class	extend	Database	Ontology	ID	Desc	HyperP	HyperBonfP	HyperFdrQ	RegionFoldEnrich	ExpFgRegions	FgRegionsHit	BgRegionsHit	FgSetTermCov	TermCov	NumFgGenesHit	NumBgGenesHit	TotalGenes	FgRegionNames	FgGeneNames	Desc.plot	Rank	log10P	MegaDatabase
[truncated: 2,935 more rows]

[truncated: 1 more sheets: Skin]
