# Supplementary material for: Enhancing epigenetic aging clocks in cetaceans: accurate age estimations in small endangered delphinids, killer whales, pilot whales, belugas, humpbacks, and bowhead whales
Source: Sci Rep. 2025 Feb 3;15:4048. doi: 10.1038/s41598-025-86705-5 (PMC11791194; doi:10.1038/s41598-025-86705-5)
Supplement: Supplementary file 5 — Supplementary Information 5. [file 41598_2025_86705_MOESM5_ESM.xlsx]

## Sheet: TF All
OriginalOrder	tissue	group	TF_name	index	matrixID	batch	buff	userSet	dbSet	collection	log10P	OddsRatio	a	b	c	d	anno_size	background	anno_size_background.ratio	counts_TF_name	FDR	sign.log10P	support	rnkPV	rnkOR	rnkSup	maxRnk	meanRnk	description	cellType	antibody	treatment	dataSource	filename	size	class	family	medline	exp_type	overlap
1	All	pos	KLF4	1	MA0039.4	1	200	1	24	MA0039.4	45.672	3.2173	864	24224	136	12268	25088	37492	0.669156	1	1.29587e-44	45.672	864	1	1	5	5	2.33	KLF4				jaspar	MA0039.4.bed	9245693	C2H2 zinc finger factors	Three-zinc finger Kruppel-related	28473536	ChIP-seq	cg09227056;cg13400013;cg17668518;cg18304538;cg27201382;cg08938156;cg11728741;cg18010822;cg14562454;cg09497746;cg23076498;cg22400231;cg19981759;cg19722977;cg20397004;cg02317025;cg00200899;cg00310215;cg00493831;cg20421508;cg17030233;cg12234807;cg10763467;cg07279255;cg16804284;cg19711579;cg18141557;cg00595237;cg15932297;cg15440561;cg04541229;cg04124389;cg11848212;cg09363187;cg17997082;cg14387043;cg0…
2	All	pos	TFAP2A	1	MA0003.4	1	200	1	2	MA0003.4	12.6836	1.59623	547	15716	453	20776	16263	37492	0.433773	1	4.73141e-12	12.6836	547	2	4	21	21	9	TFAP2A				jaspar	MA0003.4.bed	4395077	Basic helix-span-helix factors (bHSH)	AP-2	23332764	ChIP-seq	cg13776863;cg17668518;cg27201382;cg08938156;cg11728741;cg09497746;cg12231969;cg23076498;cg19981759;cg26691477;cg19722977;cg00200899;cg00310215;cg00493831;cg08609675;cg04209192;cg07279255;cg16804284;cg18141557;cg00595237;cg15932297;cg09363187;cg22102944;cg20376497;cg14387043;cg03665271;cg00059486;cg21665058;cg15416058;cg07991288;cg27496468;cg00633857;cg19555331;cg15385409;cg05575054;cg12879445;cg2…
3	All	pos	PAX5	1	MA0014.3	1	200	1	7	MA0014.3	11.8817	1.57304	493	13940	507	22552	14433	37492	0.384962	1	2.66536e-11	11.8817	493	3	7	24	24	11.3	PAX5				jaspar	MA0014.3.bed	3024883	Paired box factors	Paired domain only	8406007	ChIP-seq	cg09227056;cg17668518;cg27201382;cg08938156;cg11728741;cg18010822;cg12231969;cg23076498;cg22400231;cg19981759;cg26691477;cg19722977;cg23449696;cg00200899;cg00493831;cg20421508;cg12234807;cg10763467;cg07279255;cg16804284;cg18141557;cg00595237;cg15932297;cg15440561;cg09363187;cg22102944;cg20376497;cg14387043;cg03665271;cg00059486;cg21665058;cg26679061;cg07991288;cg07339555;cg24145886;cg15385409;cg0…
4	All	pos	E2F1	1	MA0024.3	1	200	1	11	MA0024.3	11.0962	1.70055	244	5821	756	30671	6065	37492	0.161768	1	1.46366e-10	11.0962	244	4	2	39	39	15	E2F1				jaspar	MA0024.3.bed	1120012	Fork head/winged helix factors	E2F	9372931	HT-SELEX	cg13776863;cg18304538;cg08938156;cg11728741;cg19981759;cg20397004;cg00200899;cg08609675;cg04209192;cg18141557;cg15932297;cg15440561;cg09363187;cg21665058;cg15416058;cg00633857;cg19555331;cg05575054;cg25420088;cg05087350;cg22548438;cg25354602;cg22040516;cg17980056;cg05506365;cg08188894;cg02097817;cg01486146;cg07254032;cg12597232;cg13486820;cg23146717;cg12593479;cg27005345;cg17349389;cg00662491;cg0…
5	All	pos	MAX::MYC	1	MA0059.1	1	200	1	37	MA0059.1	9.92731	1.58402	302	7829	698	28663	8131	37492	0.216873	1	2.0245e-09	9.92731	302	5	5	34	34	14.7	MAX::MYC				jaspar	MA0059.1.bed	2053612	Basic helix-loop-helix factors (bHLH)	bHLH-ZIP	8265351	SELEX	cg13776863;cg08938156;cg12231969;cg19981759;cg26691477;cg02317025;cg00200899;cg00493831;cg08609675;cg04209192;cg07279255;cg16804284;cg19711579;cg00595237;cg15932297;cg09363187;cg20376497;cg14387043;cg03665271;cg21665058;cg18295954;cg00633857;cg08486684;cg19555331;cg05575054;cg15682828;cg01444045;cg17537062;cg12841266;cg22548438;cg11084334;cg04446004;cg27699373;cg18299578;cg01831882;cg21420547;cg1…
6	All	pos	RREB1	1	MA0073.1	1	200	1	49	MA0073.1	8.87627	1.6132	229	5674	771	30818	5903	37492	0.157447	1	2.14306e-08	8.87627	229	6	3	40	40	16.3	RREB1				jaspar	MA0073.1.bed	1550519	C2H2 zinc finger factors	Factors with multiple dispersed zinc fingers	8816445	SELEX	cg18010822;cg19722977;cg20397004;cg00493831;cg07279255;cg16804284;cg11848212;cg27496468;cg00633857;cg12879445;cg15682828;cg09851167;cg13058338;cg18299578;cg01831882;cg24707416;cg06330691;cg02097817;cg21762820;cg07254032;cg22057720;cg13486820;cg09075088;cg12737399;cg26834803;cg13739934;cg17432380;cg08120263;cg07419021;cg14737427;cg18821963;cg15776582;cg21508838;cg04016956;cg09628017;cg12373771;cg2…
8	All	pos	ELK1	1	MA0028.2	1	200	1	14	MA0028.2	6.53306	1.38062	531	16442	469	20050	16973	37492	0.45271	1	3.64977e-06	6.53306	531	8	9	22	22	13	ELK1				jaspar	MA0028.2.bed	2800809	Tryptophan cluster factors	Ets-related	1425594	HT-SELEX	cg09227056;cg18304538;cg27201382;cg11728741;cg12231969;cg22400231;cg26691477;cg19722977;cg02317025;cg00200899;cg00310215;cg12234807;cg10763467;cg07279255;cg16804284;cg19711579;cg00595237;cg22102944;cg20376497;cg14387043;cg03665271;cg21665058;cg18295954;cg26679061;cg15416058;cg05575054;cg12879445;cg23683971;cg14022646;cg26931581;cg24275772;cg15682828;cg01444045;cg05087350;cg17537062;cg09851167;cg2…
13	All	pos	RXRA::VDR	1	MA0074.1	1	200	1	50	MA0074.1	0.534897	1.09698	47	1570	953	34922	1617	37492	0.0431292	1	0.674738	0.534897	47	13	13	48	48	24.7	RXRA::VDR				jaspar	MA0074.1.bed	302261	Nuclear receptors with C4 zinc fingers	RXR-related receptors (NR2)	8674817	SELEX	cg02317025;cg19711579;cg26931581;cg22040516;cg07254032;cg17349389;cg19529849;cg13739934;cg02967973;cg03767531;cg18253120;cg08327269;cg25339883;cg11560032;cg09942248;cg22106350;cg26718996;cg08687401;cg24240262;cg12451099;cg02690638;cg07892422;cg04529370;cg05229784;cg14666740;cg11105656;cg04860548;cg09879356;cg18753125;cg27379399;cg07517669;cg21197193;cg16118889;cg11908885;cg25845698;cg21691694;cg1…
16	All	pos	Ar	1	MA0007.3	1	200	1	5	MA0007.3	0.263321	0.991389	66	2428	934	34064	2494	37492	0.0665209	1	1	-0.263321	66	16	16	47	47	26.3	Ar				jaspar	MA0007.3.bed	684408	Nuclear receptors with C4 zinc fingers	Steroid hormone receptors (NR3)	20943813	HT-SELEX	cg12231969;cg26691477;cg20397004;cg00493831;cg07279255;cg22102944;cg03665271;cg25420088;cg27699373;cg25273233;cg06330691;cg07254032;cg26834803;cg25636884;cg16744551;cg20330710;cg22527167;cg15834661;cg12302541;cg06219793;cg04560456;cg03957108;cg24240262;cg26957053;cg26507427;cg05759873;cg02784437;cg08996087;cg08071998;cg10278760;cg17037818;cg20477718;cg18501647;cg25400234;cg17942350;cg03905867;cg1…
17	All	pos	IRF2	1	MA0051.1	1	200	1	33	MA0051.1	0.185416	0.960632	84	3180	916	33312	3264	37492	0.0870586	1	1	-0.185416	84	17	17	46	46	26.7	IRF2				jaspar	MA0051.1.bed	651923	Tryptophan cluster factors	Interferon-regulatory factors	7687740	SELEX	cg11728741;cg12231969;cg26691477;cg03665271;cg18299578;cg02783173;cg08120263;cg14712515;cg18991169;cg04091966;cg02139507;cg21816480;cg03295083;cg16965558;cg12315391;cg13651513;cg04250847;cg14085358;cg14914422;cg05151568;cg08071998;cg03938432;cg21849844;cg15147429;cg13402193;cg04243635;cg13433256;cg05407325;cg19812625;cg24392191;cg18397523;cg13433278;cg10389748;cg11904056;cg01027323;cg22470076;cg1…
18	All	pos	PPARG	1	MA0066.1	1	200	1	42	MA0066.1	0.152371	0.859097	7	297	993	36195	304	37492	0.0081084	1	1	-0.152371	7	18	19	50	50	29	PPARG				jaspar	MA0066.1.bed	65090	Nuclear receptors with C4 zinc fingers	Thyroid hormone receptor-related factors (NR1)	11139380	SELEX	cg13342658;cg02107949;cg07676309;cg14801866;cg13695149;cg04674625;cg16023422
20	All	pos	PAX6	1	MA0069.1	1	200	1	45	MA0069.1	0.00595266	0.804424	108	4774	892	31718	4882	37492	0.130214	1	1	-0.00595266	108	20	22	44	44	28.7	PAX6				jaspar	MA0069.1.bed	1022174	Paired box factors	Paired plus homeo domain	8132558	SELEX	cg18304538;cg00595237;cg21906352;cg05575054;cg24275772;cg01831882;cg26014931;cg12593479;cg27005345;cg05664454;cg12063651;cg27031992;cg13518541;cg10289720;cg25636884;cg16636772;cg09817427;cg08587172;cg04091966;cg19702779;cg23496355;cg16435898;cg16550733;cg08622677;cg16717122;cg02508649;cg06219793;cg03295083;cg24023187;cg20138700;cg17257156;cg14085358;cg22300498;cg00741609;cg21214122;cg08996087;cg0…
22	All	pos	GABPA	1	MA0062.3	1	200	1	39	MA0062.3	0.000243163	0.811554	416	17058	584	19434	17474	37492	0.466073	1	1	-0.000243163	416	22	21	28	28	23.7	GABPA				jaspar	MA0062.3.bed	4499005	Tryptophan cluster factors	Ets-related	9461436	ChIP-seq	cg09227056;cg13776863;cg17668518;cg08938156;cg11728741;cg12231969;cg23076498;cg22400231;cg19981759;cg26691477;cg02317025;cg00200899;cg08609675;cg04209192;cg12234807;cg10763467;cg15075184;cg07279255;cg16804284;cg19711579;cg11848212;cg20376497;cg03665271;cg00059486;cg21665058;cg18295954;cg26679061;cg15385409;cg05575054;cg03679521;cg23683971;cg24275772;cg01444045;cg05087350;cg24226527;cg12841266;cg0…
25	All	pos	Ddit3::Cebpa	1	MA0019.1	1	200	1	10	MA0019.1	1.17256e-05	0.772244	424	17809	576	18683	18233	37492	0.486317	1	1	-1.17256e-05	424	25	24	27	27	25.3	Ddit3::Cebpa				jaspar	MA0019.1.bed	7425278	Basic leucine zipper factors (bZIP)	CEBP-related	8657121	SELEX	cg13400013;cg13776863;cg17668518;cg18010822;cg20397004;cg20421508;cg08609675;cg17030233;cg04209192;cg12234807;cg15075184;cg15440561;cg09363187;cg14387043;cg00059486;cg21665058;cg18295954;cg26679061;cg27496468;cg07339555;cg24145886;cg08486684;cg19555331;cg15385409;cg16181889;cg12879445;cg25420088;cg24275772;cg15682828;cg01444045;cg05087350;cg13058338;cg22548438;cg05797975;cg04446004;cg09058243;cg1…
26	All	pos	TBXT	1	MA0009.2	1	200	1	6	MA0009.2	1.00131e-05	0.396706	14	1261	986	35231	1275	37492	0.0340073	1	1	-1.00131e-05	14	26	50	49	50	41.7	TBXT				jaspar	MA0009.2.bed	619638	T-Box factors	Brachyury-related factors	7588606	HT-SELEX	cg22562422;cg08587172;cg22777952;cg21816480;cg08159005;cg03905867;cg26161880;cg22950745;cg02455094;cg08918292;cg24780501;cg14877464;cg06764333;cg20644522
27	All	pos	PBX1	1	MA0070.1	1	200	1	46	MA0070.1	5.18959e-06	0.727611	214	9937	786	26555	10151	37492	0.270751	1	1	-5.18959e-06	214	27	25	41	41	31	PBX1				jaspar	MA0070.1.bed	2918683	Homeo domain factors	TALE-type homeo domain factors	7910944	SELEX	cg09227056;cg13776863;cg08938156;cg18010822;cg22400231;cg19981759;cg00310215;cg00493831;cg08609675;cg04209192;cg10763467;cg15075184;cg15932297;cg11848212;cg14387043;cg07668688;cg16181889;cg25420088;cg14022646;cg24275772;cg05817477;cg26014931;cg23001199;cg26726683;cg17980056;cg11235379;cg24707416;cg01486146;cg19584582;cg11939159;cg13342658;cg00662491;cg03934905;cg05108018;cg02783173;cg07419021;cg2…
28	All	pos	RORA	1	MA0072.1	1	200	1	48	MA0072.1	1.91455e-07	0.637814	123	6578	877	29914	6701	37492	0.178731	1	1	-1.91455e-07	123	28	28	43	43	33	RORA				jaspar	MA0072.1.bed	2150953	Nuclear receptors with C4 zinc fingers	Thyroid hormone receptor-related factors (NR1)	7926749	SELEX	cg13776863;cg18304538;cg27201382;cg02317025;cg00200899;cg08609675;cg04209192;cg15075184;cg19711579;cg14387043;cg21665058;cg15416058;cg25420088;cg24275772;cg09058243;cg25273233;cg11235379;cg11563156;cg06333141;cg12593479;cg09075088;cg03934905;cg05108018;cg03726556;cg09312171;cg06677854;cg07419021;cg03767531;cg12063651;cg09559229;cg27031992;cg04060219;cg13518541;cg08327269;cg08587172;cg08294816;cg2…
30	All	pos	Mecom	1	MA0029.1	1	200	1	15	MA0029.1	4.8595e-09	0.567556	93	5584	907	30908	5677	37492	0.151419	1	1	-4.8595e-09	93	30	36	45	45	37	Mecom				jaspar	MA0029.1.bed	2053639	C2H2 zinc finger factors	Factors with multiple dispersed zinc fingers	8321231	SELEX	cg09227056;cg22400231;cg19722977;cg23449696;cg10763467;cg15932297;cg07668688;cg19584582;cg09075088;cg20842326;cg24181917;cg20237793;cg09127786;cg08070771;cg14850368;cg15834661;cg03295083;cg14632140;cg12315391;cg17941015;cg01961426;cg06113157;cg22300498;cg11142389;cg25033393;cg13854663;cg17177168;cg14666740;cg24686610;cg19973689;cg14435444;cg24392191;cg05262711;cg11904056;cg26998224;cg05650111;cg0…
40	All	pos	FOXF2	1	MA0030.1	1	200	1	16	MA0030.1	2.70012e-15	0.561769	206	11529	794	24963	11735	37492	0.313	1	1	-2.70012e-15	206	40	37	42	42	39.7	FOXF2				jaspar	MA0030.1.bed	3682191	Fork head/winged helix factors	FOX	7957066	SELEX	cg27201382;cg14562454;cg00200899;cg08609675;cg04209192;cg15075184;cg07279255;cg04541229;cg04124389;cg20376497;cg14387043;cg21665058;cg21906352;cg07991288;cg09058243;cg26726683;cg06330691;cg01486146;cg11563156;cg06333141;cg13342658;cg18352564;cg00662491;cg26834803;cg13739934;cg03726556;cg09312171;cg20842326;cg13043904;cg04060219;cg09354848;cg09817427;cg04091966;cg03196097;cg08294816;cg09127786;cg0…
46	All	pos	HNF1A	1	MA0046.2	1	200	1	29	MA0046.2	0	0.553984	316	16594	684	19898	16910	37492	0.45103	1	1	0	316	43	38	33	43	38	HNF1A				jaspar	MA0046.2.bed	10958444	Homeo domain factors	POU domain factors	9047360	HT-SELEX	cg17668518;cg18304538;cg18010822;cg23076498;cg19722977;cg00310215;cg08609675;cg04209192;cg12234807;cg15075184;cg00595237;cg15932297;cg15440561;cg04541229;cg22102944;cg17997082;cg20376497;cg00059486;cg21906352;cg07991288;cg07339555;cg15385409;cg03679521;cg23683971;cg25420088;cg14022646;cg24275772;cg24226527;cg05797975;cg05817477;cg25354602;cg26014931;cg23001199;cg26726683;cg25273233;cg17980056;cg1…
50	All	pos	CREB1	1	MA0018.4	1	200	1	9	MA0018.4	0	0.4339	256	16140	744	20352	16396	37492	0.43732	1	1	0	256	43	49	38	49	43.3	CREB1				jaspar	MA0018.4.bed	5544020	Basic leucine zipper factors (bZIP)	CREB-related factors	17916232	ChIP-seq	cg09497746;cg23076498;cg20397004;cg08609675;cg04209192;cg15075184;cg15932297;cg20376497;cg21906352;cg15416058;cg14022646;cg26931581;cg24275772;cg05087350;cg05817477;cg26014931;cg17980056;cg01486146;cg07254032;cg22057720;cg13486820;cg06333141;cg12593479;cg27005345;cg19529849;cg05664454;cg17432380;cg26451479;cg23146472;cg07311313;cg20842326;cg09559229;cg05528361;cg27031992;cg13518541;cg21508838;cg1…
59	All	neg	FOXF2	1	MA0030.1	1	200	1	16	MA0030.1	5.24837	1.34501	378	11357	622	25135	11735	37492	0.313	1	6.0651e-05	5.24837	378	9	13	36	36	19.3	FOXF2				jaspar	MA0030.1.bed	3682191	Fork head/winged helix factors	FOX	7957066	SELEX	cg25201652;cg01893274;cg08013479;cg10620475;cg25049678;cg01675333;cg17037716;cg21898068;cg01099625;cg05222837;cg08796632;cg03423769;cg06397491;cg02582875;cg02593513;cg11260459;cg22416332;cg17611288;cg02334175;cg12053353;cg10830920;cg27594957;cg09733019;cg21392555;cg22993731;cg14788180;cg07404009;cg05928030;cg12469785;cg24087602;cg04184175;cg11772199;cg09699229;cg13060540;cg01689298;cg10156179;cg2…
62	All	neg	PBX1	1	MA0070.1	1	200	1	46	MA0070.1	4.6657	1.33135	329	9822	671	26670	10151	37492	0.270751	1	0.000204011	4.6657	329	12	14	38	38	21.3	PBX1				jaspar	MA0070.1.bed	2918683	Homeo domain factors	TALE-type homeo domain factors	7910944	SELEX	cg25201652;cg01893274;cg08013479;cg10620475;cg04010581;cg17172158;cg01099625;cg15469181;cg05222837;cg08796632;cg16509659;cg12600648;cg06946028;cg02582875;cg17983750;cg22669570;cg11260459;cg26109480;cg01676370;cg22069272;cg22416332;cg26313355;cg08253452;cg14788180;cg12501356;cg10561550;cg07404009;cg05928030;cg26226211;cg20195746;cg12469785;cg21871906;cg00386499;cg24087602;cg20149366;cg09699229;cg2…
65	All	neg	HNF1A	1	MA0046.2	1	200	1	29	MA0046.2	3.73983	1.25948	507	16403	493	20089	16910	37492	0.45103	1	0.00138553	3.73983	507	15	18	30	30	21	HNF1A				jaspar	MA0046.2.bed	10958444	Homeo domain factors	POU domain factors	9047360	HT-SELEX	cg10501210;cg25201652;cg01893274;cg08013479;cg10620475;cg01393477;cg25049678;cg27605823;cg14142471;cg21898068;cg17172158;cg05222837;cg17541971;cg26879535;cg27088374;cg03423769;cg01814115;cg02913140;cg20582188;cg02582875;cg02593513;cg17983750;cg22669570;cg11260459;cg01676370;cg22069272;cg04348533;cg22416332;cg17611288;cg26313355;cg12053353;cg10830920;cg09182475;cg09733019;cg21392555;cg18814344;cg1…
70	All	neg	IRF2	1	MA0051.1	1	200	1	33	MA0051.1	2.73113	1.3619	114	3150	886	33342	3264	37492	0.0870586	1	0.0109437	2.73113	114	20	11	46	46	25.7	IRF2				jaspar	MA0051.1.bed	651923	Tryptophan cluster factors	Interferon-regulatory factors	7687740	SELEX	cg10620475;cg17541971;cg27088374;cg02913140;cg02582875;cg26109480;cg10830920;cg12880090;cg09182475;cg22993731;cg14788180;cg01445252;cg23778391;cg18271715;cg12204071;cg17206772;cg04905851;cg25375926;cg19044063;cg15521201;cg03225697;cg09026530;cg19898504;cg20416421;cg27181123;cg23596786;cg25502186;cg02830912;cg03738429;cg14435862;cg05108472;cg14735542;cg19643847;cg07537139;cg08515252;cg14033937;cg2…
74	All	neg	Mecom	1	MA0029.1	1	200	1	15	MA0029.1	2.37456	1.25507	182	5495	818	30997	5677	37492	0.151419	1	0.023366	2.37456	182	24	19	41	41	28	Mecom				jaspar	MA0029.1.bed	2053639	C2H2 zinc finger factors	Factors with multiple dispersed zinc fingers	8321231	SELEX	cg01393477;cg27605823;cg14142471;cg15469181;cg05222837;cg06946028;cg02582875;cg22669570;cg02334175;cg19223789;cg27594957;cg07404009;cg26226211;cg24087602;cg20149366;cg11772199;cg09699229;cg09622321;cg16886381;cg08315393;cg14227010;cg19355776;cg01915021;cg13023398;cg25743059;cg23746998;cg01687105;cg19169532;cg25831669;cg13452214;cg03225697;cg17829420;cg09026530;cg27556492;cg07383477;cg15093444;cg1…
79	All	neg	Ddit3::Cebpa	1	MA0019.1	1	200	1	10	MA0019.1	1.27423	1.11134	512	17721	488	18771	18233	37492	0.486317	1	0.175818	1.27423	512	29	31	28	31	29.3	Ddit3::Cebpa				jaspar	MA0019.1.bed	7425278	Basic leucine zipper factors (bZIP)	CEBP-related	8657121	SELEX	cg26931400;cg25201652;cg01893274;cg08013479;cg01675333;cg14142471;cg04010581;cg17172158;cg01099625;cg15469181;cg05222837;cg26879535;cg08796632;cg16509659;cg03423769;cg02913140;cg06946028;cg20582188;cg02582875;cg02593513;cg17983750;cg11260459;cg26109480;cg04348533;cg22416332;cg26313355;cg12053353;cg08253452;cg09182475;cg27594957;cg09733019;cg12501356;cg00907438;cg07404009;cg25840352;cg20195746;cg0…
80	All	neg	CREB1	1	MA0018.4	1	200	1	9	MA0018.4	1.11875	1.09881	460	15936	540	20556	16396	37492	0.43732	1	0.232905	1.11875	460	30	33	31	33	31.3	CREB1				jaspar	MA0018.4.bed	5544020	Basic leucine zipper factors (bZIP)	CREB-related factors	17916232	ChIP-seq	cg17856858;cg10501210;cg08013479;cg10620475;cg01393477;cg27605823;cg00438946;cg17037716;cg21898068;cg17172158;cg01099625;cg21977797;cg17541971;cg26879535;cg08796632;cg03423769;cg19426872;cg06946028;cg02582875;cg17983750;cg22669570;cg11260459;cg01676370;cg22069272;cg22416332;cg02334175;cg12053353;cg10830920;cg08253452;cg09182475;cg09733019;cg22993731;cg14788180;cg10561550;cg07404009;cg01187271;cg0…
81	All	neg	RORA	1	MA0072.1	1	200	1	48	MA0072.1	0.736654	1.08012	190	6511	810	29981	6701	37492	0.178731	1	0.474013	0.736654	190	31	34	40	40	35	RORA				jaspar	MA0072.1.bed	2150953	Nuclear receptors with C4 zinc fingers	Thyroid hormone receptor-related factors (NR1)	7926749	SELEX	cg01893274;cg01393477;cg25049678;cg14142471;cg17172158;cg21977797;cg26879535;cg08796632;cg03423769;cg20582188;cg17611288;cg01187271;cg05928030;cg26226211;cg20195746;cg00386499;cg06778417;cg12584622;cg13941670;cg08315393;cg08981690;cg18271715;cg03121178;cg24261834;cg19067187;cg27389123;cg14182735;cg20322159;cg19169532;cg04965129;cg13589316;cg26284526;cg03466638;cg06812724;cg03972287;cg23826041;cg2…
82	All	neg	Ar	1	MA0007.3	1	200	1	5	MA0007.3	0.660029	1.10822	73	2421	927	34071	2494	37492	0.0665209	1	0.537584	0.660029	73	32	32	47	47	37	Ar				jaspar	MA0007.3.bed	684408	Nuclear receptors with C4 zinc fingers	Steroid hormone receptors (NR3)	20943813	HT-SELEX	cg26931400;cg01099625;cg21977797;cg05222837;cg06778417;cg24087602;cg18271715;cg12173512;cg13023398;cg01687105;cg13349948;cg03094159;cg15521201;cg06063489;cg14735542;cg11015411;cg08515252;cg07230616;cg11926564;cg05688640;cg17876669;cg09618893;cg25102549;cg17673691;cg15013603;cg18968947;cg22316499;cg05130731;cg16274762;cg16574861;cg09692427;cg18907778;cg06550953;cg25670404;cg22249391;cg08933909;cg1…
83	All	neg	RXRA::VDR	1	MA0074.1	1	200	1	50	MA0074.1	0.617168	1.12225	48	1569	952	34923	1617	37492	0.0431292	1	0.58289	0.617168	48	33	29	48	48	36.7	RXRA::VDR				jaspar	MA0074.1.bed	302261	Nuclear receptors with C4 zinc fingers	RXR-related receptors (NR2)	8674817	SELEX	cg08796632;cg02593513;cg22069272;cg22993731;cg11772199;cg03653137;cg19169532;cg04965129;cg11451100;cg09484587;cg01029325;cg11025714;cg23400900;cg01241934;cg27311945;cg12811630;cg25609270;cg27490948;cg06227889;cg13837730;cg25594894;cg02034167;cg02699578;cg09252678;cg03851519;cg02352577;cg02370248;cg20432233;cg06336711;cg10983579;cg08611749;cg05717498;cg05064186;cg24518458;cg25756252;cg01169686;cg1…
84	All	neg	TBXT	1	MA0009.2	1	200	1	6	MA0009.2	0.579856	1.12579	38	1237	962	35255	1275	37492	0.0340073	1	0.618826	0.579856	38	34	28	49	49	37	TBXT				jaspar	MA0009.2.bed	619638	T-Box factors	Brachyury-related factors	7588606	HT-SELEX	cg00438946;cg21898068;cg12053353;cg27389123;cg06412376;cg13452214;cg09484587;cg04863645;cg24805210;cg05280471;cg05688640;cg08001104;cg25048905;cg14444723;cg27490948;cg22877608;cg10230808;cg18678822;cg06227889;cg27291552;cg06550953;cg18987102;cg10118204;cg00738648;cg19834279;cg27594013;cg19187110;cg22699121;cg10835286;cg27228973;cg10327870;cg10233638;cg23871202;cg02584868;cg25602934;cg15046169;cg2…
86	All	neg	PAX6	1	MA0069.1	1	200	1	45	MA0069.1	0.281739	0.998055	130	4752	870	31740	4882	37492	0.130214	1	1	-0.281739	130	36	36	44	44	38.7	PAX6				jaspar	MA0069.1.bed	1022174	Paired box factors	Paired plus homeo domain	8132558	SELEX	cg25201652;cg01893274;cg01393477;cg26879535;cg16509659;cg20582188;cg17983750;cg14788180;cg07404009;cg12469785;cg11772199;cg01689298;cg25402449;cg01915021;cg04965129;cg03466638;cg15675612;cg17829420;cg05960378;cg05485821;cg01208948;cg15992086;cg25502186;cg04336027;cg16482260;cg17876669;cg15073168;cg14443903;cg14867145;cg00306239;cg21841649;cg07645671;cg03674256;cg02800396;cg03360294;cg24840164;cg0…
88	All	neg	GABPA	1	MA0062.3	1	200	1	39	MA0062.3	0.136319	0.963181	457	17017	543	19475	17474	37492	0.466073	1	1	-0.136319	457	38	38	32	38	36	GABPA				jaspar	MA0062.3.bed	4499005	Tryptophan cluster factors	Ets-related	9461436	ChIP-seq	cg01393477;cg27605823;cg00438946;cg17037716;cg04010581;cg05222837;cg26879535;cg27088374;cg03423769;cg02913140;cg06397491;cg11260459;cg26109480;cg01676370;cg22069272;cg26313355;cg10830920;cg19223789;cg09182475;cg14788180;cg12501356;cg00907438;cg01187271;cg25840352;cg26226211;cg06778417;cg24087602;cg04184175;cg14043264;cg10235290;cg13829084;cg07792339;cg07707172;cg10156179;cg09890286;cg24934277;cg1…
90	All	neg	ELK1	1	MA0028.2	1	200	1	14	MA0028.2	0.0623963	0.932812	436	16537	564	19955	16973	37492	0.45271	1	1	-0.0623963	436	40	40	33	40	37.7	ELK1				jaspar	MA0028.2.bed	2800809	Tryptophan cluster factors	Ets-related	1425594	HT-SELEX	cg17856858;cg10501210;cg10620475;cg27605823;cg01675333;cg17037716;cg19426872;cg20582188;cg06397491;cg02582875;cg02593513;cg11260459;cg01676370;cg22416332;cg17611288;cg19223789;cg12880090;cg09182475;cg27594957;cg22993731;cg14788180;cg00907438;cg25840352;cg20195746;cg00386499;cg04184175;cg12584622;cg10235290;cg09699229;cg24482288;cg13060540;cg07792339;cg10156179;cg09890286;cg24934277;cg14903956;cg1…
91	All	neg	MAX::MYC	1	MA0059.1	1	200	1	37	MA0059.1	0.0532013	0.911875	202	7929	798	28563	8131	37492	0.216873	1	1	-0.0532013	202	41	41	39	41	40.3	MAX::MYC				jaspar	MA0059.1.bed	2053612	Basic helix-loop-helix factors (bHLH)	bHLH-ZIP	8265351	SELEX	cg10620475;cg21898068;cg03423769;cg26313355;cg09733019;cg25840352;cg14043264;cg24934277;cg14227010;cg19355776;cg23367919;cg18271715;cg13023398;cg25743059;cg17206772;cg01687105;cg03653137;cg04051518;cg26284526;cg15675612;cg19345073;cg14411456;cg08825623;cg03909395;cg17795302;cg17696987;cg23826041;cg26026687;cg02714609;cg12215343;cg26690989;cg27556492;cg27181123;cg23693668;cg01846532;cg24720651;cg2…
92	All	neg	PAX5	1	MA0014.3	1	200	1	7	MA0014.3	0.0082041	0.872343	354	14079	646	22413	14433	37492	0.384962	1	1	-0.0082041	354	42	42	37	42	40.3	PAX5				jaspar	MA0014.3.bed	3024883	Paired box factors	Paired domain only	8406007	ChIP-seq	cg17856858;cg10501210;cg27605823;cg14142471;cg04010581;cg21898068;cg01099625;cg21977797;cg08796632;cg27088374;cg16509659;cg19426872;cg06397491;cg11260459;cg26109480;cg01676370;cg02334175;cg26313355;cg19223789;cg27594957;cg21392555;cg12501356;cg10561550;cg07404009;cg12469785;cg11772199;cg13829084;cg07792339;cg01445252;cg09890286;cg25402449;cg14903956;cg14227010;cg08981690;cg19355776;cg12173512;cg0…
94	All	neg	E2F1	1	MA0024.3	1	200	1	11	MA0024.3	0.00152877	0.783289	132	5933	868	30559	6065	37492	0.161768	1	1	-0.00152877	132	44	46	43	46	44.3	E2F1				jaspar	MA0024.3.bed	1120012	Fork head/winged helix factors	E2F	9372931	HT-SELEX	cg25201652;cg01814115;cg20582188;cg09733019;cg21392555;cg18814344;cg04184175;cg13060540;cg07707172;cg08315393;cg14227010;cg25743059;cg06812724;cg17795302;cg06412376;cg24615697;cg03225697;cg09026530;cg27556492;cg25061778;cg07972666;cg20823439;cg25502186;cg02105343;cg14735542;cg05280471;cg09058643;cg05688640;cg25817964;cg23102356;cg14867145;cg25280906;cg02800396;cg17673691;cg23170538;cg09189224;cg2…
96	All	neg	RREB1	1	MA0073.1	1	200	1	49	MA0073.1	0.00114222	0.773625	127	5776	873	30716	5903	37492	0.157447	1	1	-0.00114222	127	46	47	45	47	46	RREB1				jaspar	MA0073.1.bed	1550519	C2H2 zinc finger factors	Factors with multiple dispersed zinc fingers	8816445	SELEX	cg10501210;cg00438946;cg21977797;cg15469181;cg06397491;cg01676370;cg16678811;cg18814344;cg11772199;cg24482288;cg13060540;cg09890286;cg24261834;cg03653137;cg25375926;cg26284526;cg06412376;cg22929401;cg19044063;cg15521201;cg23899560;cg17905888;cg09612170;cg18889628;cg22411776;cg24805210;cg25502186;cg17644722;cg02917874;cg23424255;cg16237236;cg24903784;cg05280471;cg06472065;cg07537139;cg19024342;cg0…
97	All	neg	PPARG	1	MA0066.1	1	200	1	42	MA0066.1	0.0010654	0.240149	2	302	998	36190	304	37492	0.0081084	1	1	-0.0010654	2	47	50	50	50	49	PPARG				jaspar	MA0066.1.bed	65090	Nuclear receptors with C4 zinc fingers	Thyroid hormone receptor-related factors (NR1)	11139380	SELEX	cg02273345;cg27311945
98	All	neg	TFAP2A	1	MA0003.4	1	200	1	2	MA0003.4	0.00018694	0.805723	383	15880	617	20612	16263	37492	0.433773	1	1	-0.00018694	383	48	45	35	48	42.7	TFAP2A				jaspar	MA0003.4.bed	4395077	Basic helix-span-helix factors (bHSH)	AP-2	23332764	ChIP-seq	cg17856858;cg10501210;cg25201652;cg01893274;cg10620475;cg00438946;cg14142471;cg21898068;cg17172158;cg21977797;cg17541971;cg19426872;cg12600648;cg06946028;cg20582188;cg06397491;cg11260459;cg01676370;cg19223789;cg27594957;cg09733019;cg18814344;cg00907438;cg07404009;cg25840352;cg20149366;cg11772199;cg24482288;cg01689298;cg07792339;cg01445252;cg07707172;cg16886381;cg14903956;cg15711227;cg00141625;cg1…
100	All	neg	KLF4	1	MA0039.4	1	200	1	24	MA0039.4	3.27653e-07	0.729001	598	24490	402	12002	25088	37492	0.669156	1	1	-3.27653e-07	598	50	49	19	50	39.3	KLF4				jaspar	MA0039.4.bed	9245693	C2H2 zinc finger factors	Three-zinc finger Kruppel-related	28473536	ChIP-seq	cg10501210;cg26931400;cg01393477;cg25049678;cg00438946;cg01675333;cg17037716;cg04010581;cg21977797;cg19426872;cg06946028;cg20582188;cg06397491;cg02593513;cg17983750;cg22069272;cg26313355;cg16678811;cg19223789;cg12880090;cg27594957;cg18814344;cg10561550;cg07404009;cg05928030;cg26226211;cg20195746;cg12469785;cg21871906;cg00386499;cg06778417;cg04184175;cg12584622;cg11772199;cg10235290;cg24482288;cg1…
101	All	pos	HINFP	1	MA0131.2	2	200	1	41	MA0131.2	89.4236	3.73586	669	12812	331	23680	13481	37492	0.35957	1	6.88794e-88	89.4236	669	1	2	16	16	6.33	HINFP				jaspar	MA0131.2.bed	1320566	C2H2 zinc finger factors	Factors with multiple dispersed zinc fingers	14752047	HT-SELEX	cg18304538;cg08938156;cg11728741;cg18010822;cg23076498;cg19981759;cg20397004;cg23449696;cg02317025;cg00200899;cg00493831;cg20421508;cg07279255;cg16804284;cg19711579;cg18141557;cg15932297;cg15440561;cg04541229;cg11848212;cg09363187;cg17997082;cg20376497;cg14387043;cg21665058;cg15416058;cg07991288;cg27496468;cg07339555;cg00633857;cg19555331;cg07668688;cg05575054;cg12879445;cg03679521;cg23683971;cg2…
103	All	pos	MYCN	1	MA0104.4	2	200	1	24	MA0104.4	12.3465	1.60253	432	11745	568	24747	12177	37492	0.324789	1	9.49015e-12	12.3465	432	3	4	24	24	10.3	MYCN				jaspar	MA0104.4.bed	4707982	Basic helix-loop-helix factors (bHLH)	bHLH-ZIP	18555785	ChIP-seq	cg13400013;cg08938156;cg14562454;cg12231969;cg19981759;cg26691477;cg19722977;cg02317025;cg00493831;cg20421508;cg17030233;cg07279255;cg16804284;cg19711579;cg18141557;cg04124389;cg11848212;cg09363187;cg14387043;cg03665271;cg21665058;cg18295954;cg15416058;cg07339555;cg00633857;cg08486684;cg05575054;cg03679521;cg25420088;cg26931581;cg15682828;cg01444045;cg05087350;cg17537062;cg09851167;cg12841266;cg1…
106	All	pos	REST	1	MA0138.2	2	200	1	46	MA0138.2	4.64295	2.70207	25	343	975	36149	368	37492	0.00981543	1	0.00021134	4.64295	25	6	3	47	47	18.7	REST				jaspar	MA0138.2.bed	37809	C2H2 zinc finger factors	Factors with multiple dispersed zinc fingers	17540862	ChIP-seq	cg27201382;cg00200899;cg14387043;cg21665058;cg12841266;cg11084334;cg09312171;cg18821963;cg09841958;cg12373771;cg21286076;cg25630450;cg23087015;cg02532525;cg24866418;cg24466113;cg01352789;cg18394148;cg04209727;cg09624466;cg25982943;cg11019214;cg21801378;cg11905658;cg03068653
107	All	pos	Znf423	1	MA0116.1	2	200	1	34	MA0116.1	2.37697	1.1896	427	14055	573	22437	14482	37492	0.386269	1	0.023366	2.37697	427	7	10	25	25	14	Znf423				jaspar	MA0116.1.bed	4505851	C2H2 zinc finger factors	Factors with multiple dispersed zinc fingers	9774661	SELEX	cg13776863;cg18304538;cg27201382;cg08938156;cg11728741;cg14562454;cg09497746;cg19981759;cg23449696;cg02317025;cg20421508;cg08609675;cg04209192;cg16804284;cg19711579;cg15932297;cg15440561;cg04124389;cg22102944;cg17997082;cg15416058;cg27496468;cg07339555;cg25420088;cg26931581;cg05087350;cg17537062;cg12841266;cg11084334;cg18299578;cg01831882;cg25354602;cg22562422;cg25273233;cg11235379;cg24707416;cg0…
109	All	pos	SRF	1	MA0083.3	2	200	1	8	MA0083.3	1.94606	1.54877	35	835	965	35657	870	37492	0.023205	1	0.0517052	1.94606	35	9	5	46	46	20	SRF				jaspar	MA0083.3.bed	337586	MADS box factors	Responders to external signals (SRF/RLM1)	2243767	HT-SELEX	cg05087350;cg16524928;cg09421985;cg05151568;cg17037818;cg19812625;cg11904056;cg17722489;cg12128839;cg00054169;cg20730877;cg19638409;cg26409285;cg24124633;cg23242411;cg09207400;cg04863892;cg07875786;cg05945291;cg06624291;cg25866143;cg07024948;cg02658193;cg02248486;cg03086663;cg09549073;cg20162381;cg27508620;cg10859648;cg06670018;cg13035237;cg08701183;cg13087184;cg11967831;cg12205654
110	All	pos	RELA	1	MA0107.1	2	200	1	27	MA0107.1	1.55194	1.13728	383	12885	617	23607	13268	37492	0.353889	1	0.109048	1.55194	383	10	11	29	29	16.7	RELA				jaspar	MA0107.1.bed	3717964	Rel homology region (RHR) factors	NF-kappaB-related factors	1406630	SELEX	cg09227056;cg13400013;cg18304538;cg14562454;cg09497746;cg22400231;cg20397004;cg23449696;cg00493831;cg17030233;cg10763467;cg07279255;cg16804284;cg00595237;cg04541229;cg04124389;cg11848212;cg20376497;cg21906352;cg26679061;cg15416058;cg24145886;cg08486684;cg07668688;cg16181889;cg12879445;cg14022646;cg26931581;cg17537062;cg12841266;cg13058338;cg22548438;cg04446004;cg05817477;cg09058243;cg18093372;cg2…
111	All	pos	NFKB1	1	MA0105.4	2	200	1	25	MA0105.4	1.15657	1.19166	89	2765	911	33727	2854	37492	0.0761229	1	0.218358	1.15657	89	11	9	42	42	20.7	NFKB1				jaspar	MA0105.4.bed	1279839	Rel homology region (RHR) factors	NF-kappaB-related factors	20066093	HT-SELEX	cg09497746;cg11848212;cg26679061;cg07991288;cg16181889;cg26726683;cg22040516;cg09075088;cg07311313;cg18991169;cg21709655;cg09354848;cg21777070;cg12774174;cg03196097;cg20330710;cg15809618;cg20455118;cg21286076;cg09646359;cg12302541;cg12036377;cg09317554;cg00741609;cg04365202;cg06303875;cg12385547;cg13884903;cg01153166;cg23019001;cg17183991;cg05407325;cg00499875;cg10389748;cg25400234;cg21526720;cg0…
114	All	pos	ESR1	1	MA0112.3	2	200	1	30	MA0112.3	0.114712	0.873654	24	999	976	35493	1023	37492	0.0272858	1	1	-0.114712	24	14	17	49	49	26.7	ESR1				jaspar	MA0112.3.bed	339278	Nuclear receptors with C4 zinc fingers	Steroid hormone receptors (NR3)	19339991	HT-SELEX	cg09227056;cg22400231;cg10763467;cg25273233;cg19584582;cg08587172;cg22527167;cg02221888;cg01961426;cg26507427;cg00370791;cg09775837;cg07676309;cg03557129;cg13695149;cg26127669;cg01749491;cg16154416;cg08918292;cg20076842;cg14467787;cg27137389;cg09300249;cg13251691
119	All	pos	ZNF143	1	MA0088.2	2	200	1	11	MA0088.2	0.0196344	0.834721	91	3908	909	32584	3999	37492	0.106663	1	1	-0.0196344	91	19	19	41	41	26.3	ZNF143				jaspar	MA0088.2.bed	842939	C2H2 zinc finger factors	More than 3 adjacent zinc fingers	9009278	HT-SELEX	cg13776863;cg23076498;cg00310215;cg00493831;cg08609675;cg04209192;cg12234807;cg15075184;cg24145886;cg26014931;cg26726683;cg06330691;cg19529849;cg18821963;cg21767196;cg25339883;cg26219540;cg13909487;cg23496355;cg23087015;cg09646359;cg21816480;cg08928882;cg15608939;cg25960893;cg02508649;cg11797904;cg16965558;cg12315391;cg20138700;cg05759873;cg18550773;cg05849927;cg17177168;cg21852513;cg18760617;cg1…
120	All	pos	NR1H2::RXRA	1	MA0115.1	2	200	1	33	MA0115.1	0.00958575	0.346241	2	210	998	36282	212	37492	0.00565454	1	1	-0.00958575	2	20	50	50	50	40	NR1H2::RXRA				jaspar	MA0115.1.bed	42105	Nuclear receptors with C4 zinc fingers	Thyroid hormone receptor-related factors (NR1)	10187832	SELEX	cg08159005;cg02512015
121	All	pos	SPIB	1	MA0081.2	2	200	1	7	MA0081.2	0.00929078	0.869829	293	11776	707	24716	12069	37492	0.321909	1	1	-0.00929078	293	21	18	34	34	24.3	SPIB				jaspar	MA0081.2.bed	2768444	Tryptophan cluster factors	Ets-related	7624145	ChIP-seq	cg08938156;cg11728741;cg23076498;cg19981759;cg20397004;cg02317025;cg15075184;cg16804284;cg19711579;cg11848212;cg22102944;cg26679061;cg23683971;cg26931581;cg24275772;cg05087350;cg24226527;cg27699373;cg01831882;cg26014931;cg23001199;cg26726683;cg22562422;cg25273233;cg01767626;cg06330691;cg16356803;cg13486820;cg12593479;cg05664454;cg05108018;cg02783173;cg24517026;cg14712515;cg03767531;cg20842326;cg2…
122	All	pos	NR3C1	1	MA0113.3	2	200	1	31	MA0113.3	0.00141297	0.722777	68	3346	932	33146	3414	37492	0.0910594	1	1	-0.00141297	68	22	23	44	44	29.7	NR3C1				jaspar	MA0113.3.bed	1168029	Nuclear receptors with C4 zinc fingers	Steroid hormone receptors (NR3)	15563547	HT-SELEX	cg18304538;cg20397004;cg22102944;cg27699373;cg25273233;cg06330691;cg08188894;cg26834803;cg12063651;cg16071226;cg25636884;cg20330710;cg22527167;cg21286076;cg23415880;cg06219793;cg04560456;cg03957108;cg24240262;cg26507427;cg05759873;cg26472617;cg05151568;cg08071998;cg17037818;cg20477718;cg17183991;cg19812625;cg13433278;cg18501647;cg25400234;cg17942350;cg03905867;cg17722489;cg13278722;cg17064434;cg0…
123	All	pos	USF1	1	MA0093.3	2	200	1	16	MA0093.3	0.00116308	0.817091	244	10333	756	26159	10577	37492	0.282114	1	1	-0.00116308	244	23	20	36	36	26.3	USF1				jaspar	MA0093.3.bed	3538525	Basic helix-loop-helix factors (bHLH)	bHLH-ZIP	23332764	ChIP-seq	cg13400013;cg17668518;cg08938156;cg12231969;cg23076498;cg19981759;cg26691477;cg02317025;cg00310215;cg00493831;cg17030233;cg07279255;cg19711579;cg00595237;cg09363187;cg03665271;cg00059486;cg18295954;cg07991288;cg08486684;cg15385409;cg12879445;cg03679521;cg01444045;cg22548438;cg05797975;cg09058243;cg18093372;cg22562422;cg22040516;cg25273233;cg21420547;cg17980056;cg24707416;cg02097817;cg01486146;cg1…
124	All	pos	TP53	1	MA0106.3	2	200	1	26	MA0106.3	0.000885976	0.590343	25	1519	975	34973	1544	37492	0.0411821	1	1	-0.000885976	25	24	39	47	47	36.7	TP53				jaspar	MA0106.3.bed	616460	p53 domain factors	p53-related factors	1588974	HT-SELEX	cg11939159;cg21709655;cg07550331;cg05151568;cg10710448;cg08159005;cg17722489;cg10347306;cg23893806;cg26409285;cg18209076;cg14403768;cg02102645;cg00055619;cg07024948;cg27255867;cg02658193;cg19346212;cg25061576;cg01049455;cg26430668;cg13087184;cg12205654;cg00748157;cg09897697
125	All	pos	NFIC::TLX1	1	MA0119.1	2	200	1	36	MA0119.1	0.000130093	0.590914	37	2228	963	34264	2265	37492	0.0604129	1	1	-0.000130093	37	25	38	45	45	36	NFIC::TLX1				jaspar	MA0119.1.bed	546436	SMAD/NF-1 DNA-binding domain factors::Homeo domain factors	Nuclear factor 1::NK	10327073	SELEX	cg20397004;cg00310215;cg12597232;cg12774174;cg16747460;cg13909487;cg20455118;cg20233387.1;cg22106350;cg24023187;cg08687401;cg25742767;cg13732394;cg13260846;cg11904056;cg22269110;cg25053457;cg07517669;cg25857570;cg07875786;cg27145074;cg05945291;cg21897172;cg00951719;cg18480384;cg03086663;cg22942127;cg14919009;cg06115225;cg25966893;cg27508620;cg12905991;cg08069628;cg25745712;cg08701183;cg23630163;c…
126	All	pos	Lhx3	1	MA0135.1	2	200	1	43	MA0135.1	0.000129518	0.799762	374	15604	626	20888	15978	37492	0.426171	1	1	-0.000129518	374	26	21	30	30	25.7	Lhx3				jaspar	MA0135.1.bed	9968166	Homeo domain factors	HD-LIM	11602361	SELEX	cg09227056;cg13400013;cg17668518;cg18304538;cg08938156;cg18010822;cg23076498;cg22400231;cg19981759;cg23449696;cg00310215;cg20421508;cg17030233;cg10763467;cg15075184;cg07279255;cg15932297;cg15440561;cg04541229;cg17997082;cg20376497;cg00059486;cg18295954;cg21906352;cg26679061;cg07339555;cg24145886;cg08486684;cg19555331;cg15385409;cg07668688;cg03679521;cg25420088;cg14022646;cg24275772;cg01444045;cg0…
127	All	pos	TAL1::TCF3	1	MA0091.1	2	200	1	14	MA0091.1	7.07037e-07	0.740132	390	16913	610	19579	17303	37492	0.461512	1	1	-7.07037e-07	390	27	22	27	27	25.3	TAL1::TCF3				jaspar	MA0091.1.bed	5875015	Basic helix-loop-helix factors (bHLH)	Tal-related	8289805	SELEX	cg09227056;cg13776863;cg17668518;cg11728741;cg14562454;cg22400231;cg02317025;cg00310215;cg00493831;cg08609675;cg04209192;cg12234807;cg10763467;cg16804284;cg19711579;cg18141557;cg15932297;cg04541229;cg04124389;cg22102944;cg17997082;cg00059486;cg18295954;cg00633857;cg24145886;cg15385409;cg03679521;cg25420088;cg14022646;cg15682828;cg01444045;cg05087350;cg12841266;cg05797975;cg11084334;cg04446004;cg2…
128	All	pos	ESRRB	1	MA0141.3	2	200	1	49	MA0141.3	3.78721e-07	0.705452	234	11027	766	25465	11261	37492	0.300357	1	1	-3.78721e-07	234	28	26	39	39	31	ESRRB				jaspar	MA0141.3.bed	2738994	Nuclear receptors with C4 zinc fingers	Steroid hormone receptors (NR3)	18555785	HT-SELEX	cg09227056;cg18010822;cg22400231;cg23449696;cg12234807;cg10763467;cg18141557;cg00595237;cg09363187;cg22102944;cg27496468;cg12879445;cg15682828;cg05087350;cg09851167;cg05551621;cg27699373;cg01831882;cg23001199;cg25273233;cg05506365;cg08188894;cg19584582;cg22057720;cg27005345;cg11939159;cg00662491;cg12737399;cg13739934;cg03045876;cg13477804;cg26451479;cg14737427;cg12063651;cg24181917;cg21508838;cg0…
129	All	pos	GATA1::TAL1	1	MA0140.2	2	200	1	48	MA0140.2	9.94114e-08	0.708317	294	13511	706	22981	13805	37492	0.368212	1	1	-9.94114e-08	294	29	25	33	33	29	GATA1::TAL1				jaspar	MA0140.2.bed	3856077	Other C4 zinc finger-type factors::Basic helix-loop-helix factors (bHLH)	C4-GATA-related::Tal-related	20566737	ChIP-seq	cg09227056;cg13400013;cg13776863;cg18304538;cg27201382;cg08938156;cg14562454;cg12231969;cg22400231;cg19981759;cg26691477;cg00493831;cg08609675;cg04209192;cg10763467;cg15075184;cg07279255;cg00595237;cg15932297;cg04541229;cg04124389;cg11848212;cg20376497;cg03665271;cg15416058;cg24145886;cg08486684;cg26931581;cg24275772;cg17537062;cg22548438;cg18093372;cg22562422;cg19584582;cg22057720;cg23146717;cg2…
130	All	pos	CEBPA	1	MA0102.4	2	200	1	22	MA0102.4	9.21263e-08	0.721164	391	17187	609	19305	17578	37492	0.468847	1	1	-9.21263e-08	391	30	24	26	30	26.7	CEBPA				jaspar	MA0102.4.bed	7313999	Basic leucine zipper factors (bZIP)	CEBP-related	8632009	ChIP-seq	cg09227056;cg13776863;cg18304538;cg08938156;cg14562454;cg12231969;cg22400231;cg19981759;cg26691477;cg23449696;cg00493831;cg20421508;cg08609675;cg04209192;cg12234807;cg10763467;cg15075184;cg07279255;cg18141557;cg00595237;cg15932297;cg04541229;cg04124389;cg22102944;cg17997082;cg03665271;cg18295954;cg21906352;cg15416058;cg07339555;cg24145886;cg19555331;cg07668688;cg16181889;cg12879445;cg14022646;cg1…
134	All	pos	MAFG::NFE2L1	1	MA0089.2	2	200	1	12	MA0089.2	4.44203e-10	0.52671	80	5171	920	31321	5251	37492	0.140057	1	1	-4.44203e-10	80	34	46	43	46	41	MAFG::NFE2L1				jaspar	MA0089.2.bed	1294309	Basic leucine zipper factors (bZIP)	AP1_Maf-related	9421508	ChIP-seq	cg09497746;cg23449696;cg18141557;cg22102944;cg07668688;cg26931581;cg05087350;cg05506365;cg23146717;cg18352564;cg07311313;cg12063651;cg05528361;cg04016956;cg15043841;cg21767196;cg08070771;cg21097283;cg10624665;cg09646359;cg15608939;cg06219793;cg09421985;cg22300498;cg06303875;cg11142389;cg02864264;cg05849927;cg22805522;cg24686610;cg15219830;cg13433256;cg01608986;cg13260846;cg18397523;cg21607628;cg0…
141	All	pos	Pou5f1::Sox2	1	MA0142.1	2	200	1	50	MA0142.1	4.4711e-13	0.600293	230	12125	770	24367	12355	37492	0.329537	1	1	-4.4711e-13	230	41	36	40	41	39	Pou5f1::Sox2				jaspar	MA0142.1.bed	3849619	Homeo domain factors::High-mobility group (HMG) domain factors	POU domain factors::SOX-related factors	18555785	ChIP-seq	cg18304538;cg08938156;cg09497746;cg12231969;cg23076498;cg19981759;cg26691477;cg20397004;cg15075184;cg07279255;cg15440561;cg22102944;cg17997082;cg03665271;cg18295954;cg15416058;cg24145886;cg07668688;cg16181889;cg25420088;cg24275772;cg05087350;cg13058338;cg25354602;cg26014931;cg26726683;cg21420547;cg22057720;cg12597232;cg23146717;cg17349389;cg24104506;cg00662491;cg05664454;cg02783173;cg02967973;cg0…
150	All	pos	TEAD1	1	MA0090.3	2	200	1	13	MA0090.3	0	0.54464	349	18102	651	18390	18451	37492	0.492132	1	1	0	349	47	44	32	47	41	TEAD1				jaspar	MA0090.3.bed	6695482	TEA domain factors	TEF-1-related factors	23332764	ChIP-seq	cg09227056;cg13400013;cg18304538;cg08938156;cg18010822;cg23076498;cg22400231;cg19981759;cg23449696;cg02317025;cg20421508;cg08609675;cg17030233;cg12234807;cg10763467;cg15075184;cg19711579;cg00595237;cg11848212;cg22102944;cg20376497;cg18295954;cg21906352;cg07991288;cg00633857;cg24145886;cg08486684;cg19555331;cg05575054;cg12879445;cg23683971;cg26931581;cg01444045;cg24226527;cg22548438;cg09058243;cg1…
155	All	neg	USF1	1	MA0093.3	2	200	1	16	MA0093.3	4.40801	1.31517	339	10238	661	26254	10577	37492	0.282114	1	0.000356961	4.40801	339	5	11	35	35	17	USF1				jaspar	MA0093.3.bed	3538525	Basic helix-loop-helix factors (bHLH)	bHLH-ZIP	23332764	ChIP-seq	cg08013479;cg00438946;cg14142471;cg17172158;cg15469181;cg08796632;cg27088374;cg03423769;cg19426872;cg12600648;cg01814115;cg02913140;cg20582188;cg06397491;cg02582875;cg02593513;cg22669570;cg26109480;cg22069272;cg04348533;cg22416332;cg17611288;cg02334175;cg10830920;cg09182475;cg22993731;cg10561550;cg07404009;cg25840352;cg20195746;cg00386499;cg04184175;cg12584622;cg10235290;cg13060540;cg10156179;cg1…
160	All	neg	TAL1::TCF3	1	MA0091.1	2	200	1	14	MA0091.1	3.5777	1.25142	516	16787	484	19705	17303	37492	0.461512	1	0.00193205	3.5777	516	10	16	25	25	17	TAL1::TCF3				jaspar	MA0091.1.bed	5875015	Basic helix-loop-helix factors (bHLH)	Tal-related	8289805	SELEX	cg17856858;cg08013479;cg25049678;cg27605823;cg01675333;cg17037716;cg14142471;cg21898068;cg01099625;cg26879535;cg08796632;cg27088374;cg16509659;cg03423769;cg01814115;cg02913140;cg06946028;cg20582188;cg02593513;cg22669570;cg11260459;cg26109480;cg01676370;cg22069272;cg04348533;cg22416332;cg02334175;cg08253452;cg19223789;cg12880090;cg27594957;cg09733019;cg18814344;cg14788180;cg12501356;cg00907438;cg0…
166	All	neg	CEBPA	1	MA0102.4	2	200	1	22	MA0102.4	2.95245	1.21908	517	17061	483	19431	17578	37492	0.468847	1	0.0068697	2.95245	517	16	20	24	24	20	CEBPA				jaspar	MA0102.4.bed	7313999	Basic leucine zipper factors (bZIP)	CEBP-related	8632009	ChIP-seq	cg17856858;cg26931400;cg01893274;cg08013479;cg25049678;cg27605823;cg01675333;cg17037716;cg14142471;cg04010581;cg21898068;cg17172158;cg01099625;cg21977797;cg15469181;cg05222837;cg17541971;cg26879535;cg08796632;cg27088374;cg03423769;cg12600648;cg02913140;cg06946028;cg20582188;cg02582875;cg17983750;cg11260459;cg26109480;cg04348533;cg22416332;cg17611288;cg02334175;cg16678811;cg12053353;cg08253452;cg1…
167	All	neg	GATA1::TAL1	1	MA0140.2	2	200	1	48	MA0140.2	2.32686	1.18807	408	13397	592	23095	13805	37492	0.368212	1	0.0258176	2.32686	408	17	24	29	29	23.3	GATA1::TAL1				jaspar	MA0140.2.bed	3856077	Other C4 zinc finger-type factors::Basic helix-loop-helix factors (bHLH)	C4-GATA-related::Tal-related	20566737	ChIP-seq	cg26931400;cg25201652;cg01893274;cg10620475;cg01393477;cg00438946;cg14142471;cg01099625;cg15469181;cg05222837;cg26879535;cg08796632;cg01814115;cg02913140;cg06946028;cg20582188;cg06397491;cg17983750;cg22669570;cg26109480;cg22416332;cg17611288;cg02334175;cg12053353;cg19223789;cg21392555;cg22993731;cg14788180;cg12501356;cg00907438;cg07404009;cg01187271;cg26226211;cg20195746;cg21871906;cg00386499;cg2…
169	All	neg	SPIB	1	MA0081.2	2	200	1	7	MA0081.2	1.88088	1.16419	355	11714	645	24778	12069	37492	0.321909	1	0.0576753	1.88088	355	19	26	32	32	25.7	SPIB				jaspar	MA0081.2.bed	2768444	Tryptophan cluster factors	Ets-related	7624145	ChIP-seq	cg26931400;cg01393477;cg27605823;cg00438946;cg01675333;cg17037716;cg17172158;cg21977797;cg05222837;cg26879535;cg02913140;cg20582188;cg06397491;cg26109480;cg22069272;cg16678811;cg19223789;cg12880090;cg27594957;cg14788180;cg00907438;cg25840352;cg21871906;cg24087602;cg04184175;cg10235290;cg24482288;cg09890286;cg16886381;cg23778391;cg11011976;cg23367919;cg18271715;cg12204071;cg07483210;cg17206772;cg1…
171	All	neg	SRF	1	MA0083.3	2	200	1	8	MA0083.3	1.73852	1.50112	34	836	966	35656	870	37492	0.023205	1	0.0770421	1.73852	34	21	5	47	47	24.3	SRF				jaspar	MA0083.3.bed	337586	MADS box factors	Responders to external signals (SRF/RLM1)	2243767	HT-SELEX	cg26931400;cg15469181;cg08253452;cg04184175;cg25402449;cg19355776;cg15675612;cg23826041;cg16482260;cg15727529;cg10886038;cg12509499;cg05366673;cg02430333;cg20412711;cg06227889;cg17365410;cg19908097;cg11005341;cg13366102;cg19959922;cg03836368;cg27159708;cg05951553;cg12046720;cg24826280;cg21542675;cg26717740;cg19789891;cg09102690;cg16744571;cg20315976;cg21336337;cg02040389
172	All	neg	NFIC::TLX1	1	MA0119.1	2	200	1	36	MA0119.1	1.49468	1.26996	75	2190	925	34302	2265	37492	0.0604129	1	0.119339	1.49468	75	22	14	45	45	27	NFIC::TLX1				jaspar	MA0119.1.bed	546436	SMAD/NF-1 DNA-binding domain factors::Homeo domain factors	Nuclear factor 1::NK	10327073	SELEX	cg10620475;cg01393477;cg16509659;cg20582188;cg01676370;cg12584622;cg24482288;cg14903956;cg04051518;cg00146253;cg03909395;cg17795302;cg24287791;cg09026530;cg23693668;cg05391884;cg09827655;cg02830912;cg07366921;cg14435862;cg22047262;cg14735542;cg05280471;cg04398268;cg08001104;cg09606167;cg09025625;cg18511670;cg22316499;cg09298759;cg19591642;cg26842682;cg05130731;cg01241934;cg03927473;cg09360996;cg1…
173	All	neg	Lhx3	1	MA0135.1	2	200	1	43	MA0135.1	1.47622	1.12776	455	15523	545	20969	15978	37492	0.426171	1	0.123679	1.47622	455	23	27	28	28	26	Lhx3				jaspar	MA0135.1.bed	9968166	Homeo domain factors	HD-LIM	11602361	SELEX	cg17856858;cg25201652;cg01893274;cg08013479;cg01393477;cg25049678;cg27605823;cg17037716;cg14142471;cg04010581;cg21898068;cg01099625;cg21977797;cg15469181;cg05222837;cg26879535;cg27088374;cg16509659;cg01814115;cg02913140;cg20582188;cg02582875;cg02593513;cg22669570;cg11260459;cg01676370;cg22069272;cg04348533;cg17611288;cg02334175;cg16678811;cg12053353;cg09182475;cg21392555;cg22993731;cg14788180;cg0…
174	All	neg	ZNF143	1	MA0088.2	2	200	1	11	MA0088.2	1.37304	1.19148	124	3875	876	32617	3999	37492	0.106663	1	0.145085	1.37304	124	24	23	42	42	29.7	ZNF143				jaspar	MA0088.2.bed	842939	C2H2 zinc finger factors	More than 3 adjacent zinc fingers	9009278	HT-SELEX	cg26931400;cg17037716;cg16509659;cg19426872;cg12600648;cg02593513;cg16678811;cg05928030;cg11772199;cg10235290;cg07707172;cg15711227;cg08315393;cg08981690;cg12173512;cg25743059;cg27389123;cg01687105;cg19169532;cg20699548;cg15521201;cg12215343;cg17829420;cg19595637;cg11451100;cg15093444;cg23693668;cg00114412;cg02161890;cg23270774;cg23596786;cg20823439;cg06931807;cg25502186;cg22600157;cg02105343;cg1…
176	All	neg	Pou5f1::Sox2	1	MA0142.1	2	200	1	50	MA0142.1	1.22709	1.11327	353	12002	647	24490	12355	37492	0.329537	1	0.192223	1.22709	353	26	29	34	34	29.7	Pou5f1::Sox2				jaspar	MA0142.1.bed	3849619	Homeo domain factors::High-mobility group (HMG) domain factors	POU domain factors::SOX-related factors	18555785	ChIP-seq	cg26931400;cg01893274;cg08013479;cg25049678;cg27605823;cg17037716;cg14142471;cg17172158;cg05222837;cg17541971;cg26879535;cg08796632;cg19426872;cg12600648;cg02913140;cg02582875;cg17983750;cg22669570;cg26109480;cg17611288;cg16678811;cg10830920;cg08253452;cg12880090;cg14788180;cg12501356;cg05928030;cg25840352;cg12469785;cg21871906;cg06778417;cg24087602;cg04184175;cg11772199;cg13060540;cg01689298;cg0…
177	All	neg	ESRRB	1	MA0141.3	2	200	1	49	MA0141.3	1.09628	1.10418	321	10940	679	25552	11261	37492	0.300357	1	0.242374	1.09628	321	27	30	36	36	31	ESRRB				jaspar	MA0141.3.bed	2738994	Nuclear receptors with C4 zinc fingers	Steroid hormone receptors (NR3)	18555785	HT-SELEX	cg17856858;cg10620475;cg01393477;cg27605823;cg04010581;cg17172158;cg01099625;cg17541971;cg16509659;cg01814115;cg06946028;cg06397491;cg02582875;cg17983750;cg04348533;cg17611288;cg12053353;cg19223789;cg09182475;cg27594957;cg09733019;cg21392555;cg14788180;cg25840352;cg20195746;cg12469785;cg00386499;cg06778417;cg04184175;cg20149366;cg10235290;cg24482288;cg13060540;cg07792339;cg01445252;cg14227010;cg2…
179	All	neg	ESR1	1	MA0112.3	2	200	1	30	MA0112.3	0.946991	1.26348	34	989	966	35503	1023	37492	0.0272858	1	0.320798	0.946991	34	29	15	47	47	30.3	ESR1				jaspar	MA0112.3.bed	339278	Nuclear receptors with C4 zinc fingers	Steroid hormone receptors (NR3)	19339991	HT-SELEX	cg01675333;cg19426872;cg00907438;cg06778417;cg24482288;cg20322159;cg05156134;cg13349948;cg19345073;cg08825623;cg15521201;cg02161890;cg08515252;cg23102356;cg02273345;cg20167424;cg27311945;cg08934402;cg06429021;cg13366102;cg20688459;cg09839785;cg10183248;cg13313667;cg16578808;cg08343834;cg03283286;cg17609877;cg12835645;cg23623436;cg02179615;cg27456893;cg16566466;cg12016197
180	All	neg	TP53	1	MA0106.3	2	200	1	26	MA0106.3	0.91922	1.20615	49	1495	951	34997	1544	37492	0.0411821	1	0.336748	0.91922	49	30	22	46	46	32.7	TP53				jaspar	MA0106.3.bed	616460	p53 domain factors	p53-related factors	1588974	HT-SELEX	cg18814344;cg07404009;cg24482288;cg12173512;cg24261834;cg25375926;cg05434345;cg19044063;cg23826041;cg14435862;cg22047262;cg19024342;cg09618893;cg21841649;cg09606167;cg02600653;cg25723577;cg04025518;cg10887796;cg05130731;cg04283340;cg06857898;cg20901186;cg21076455;cg05202498;cg18678822;cg03230916;cg25034090;cg05407740;cg02699578;cg05298340;cg11065917;cg13884282;cg23055110;cg14051635;cg16483121;cg1…
182	All	neg	NR3C1	1	MA0113.3	2	200	1	31	MA0113.3	0.569919	1.07438	97	3317	903	33175	3414	37492	0.0910594	1	0.630443	0.569919	97	32	32	43	43	35.7	NR3C1				jaspar	MA0113.3.bed	1168029	Nuclear receptors with C4 zinc fingers	Steroid hormone receptors (NR3)	15563547	HT-SELEX	cg26931400;cg01099625;cg21977797;cg05222837;cg16678811;cg27594957;cg12501356;cg00386499;cg06778417;cg24087602;cg18271715;cg12173512;cg13023398;cg23746998;cg01687105;cg13349948;cg03094159;cg19898504;cg01208948;cg14005972;cg24805210;cg06063489;cg24557791;cg14735542;cg13571461;cg04398268;cg07230616;cg11926564;cg05688640;cg17876669;cg15214658;cg23102356;cg09618893;cg25102549;cg17673691;cg15013603;cg0…
184	All	neg	NFKB1	1	MA0105.4	2	200	1	25	MA0105.4	0.472801	1.05698	80	2774	920	33718	2854	37492	0.0761229	1	0.756118	0.472801	80	34	34	44	44	37.3	NFKB1				jaspar	MA0105.4.bed	1279839	Rel homology region (RHR) factors	NF-kappaB-related factors	20066093	HT-SELEX	cg20582188;cg06397491;cg22069272;cg04184175;cg24482288;cg23746998;cg03653137;cg25375926;cg13349948;cg15809488;cg03972287;cg13452214;cg19044063;cg09026530;cg24805210;cg22047262;cg06472065;cg09618893;cg13194536;cg09753325;cg24216971;cg17115246;cg05487364;cg10427592;cg06725850;cg06840832;cg05708750;cg09946098;cg13046271;cg06429021;cg25150443;cg20009490;cg10996224;cg10466667;cg24888049;cg02044725;cg0…
185	All	neg	Znf423	1	MA0116.1	2	200	1	34	MA0116.1	0.438286	1.02509	392	14090	608	22402	14482	37492	0.386269	1	0.799014	0.438286	392	35	36	30	36	33.7	Znf423				jaspar	MA0116.1.bed	4505851	C2H2 zinc finger factors	Factors with multiple dispersed zinc fingers	9774661	SELEX	cg17856858;cg10501210;cg10620475;cg27605823;cg00438946;cg01099625;cg21977797;cg15469181;cg16509659;cg03423769;cg19426872;cg06397491;cg02593513;cg11260459;cg16678811;cg08253452;cg19223789;cg27594957;cg09733019;cg22993731;cg18814344;cg00907438;cg05928030;cg25840352;cg26226211;cg20195746;cg21871906;cg06778417;cg09699229;cg09622321;cg13829084;cg13060540;cg01445252;cg07707172;cg16886381;cg24934277;cg1…
186	All	neg	MAFG::NFE2L1	1	MA0089.2	2	200	1	12	MA0089.2	0.31922	1.00806	141	5110	859	31382	5251	37492	0.140057	1	0.984123	0.31922	141	36	37	41	41	38	MAFG::NFE2L1				jaspar	MA0089.2.bed	1294309	Basic leucine zipper factors (bZIP)	AP1_Maf-related	9421508	ChIP-seq	cg01393477;cg00438946;cg17172158;cg15469181;cg17541971;cg20582188;cg17983750;cg26109480;cg17611288;cg27594957;cg10561550;cg01187271;cg05928030;cg12469785;cg21871906;cg13829084;cg07792339;cg07707172;cg23367919;cg12348962;cg27389123;cg20322159;cg04965129;cg03466638;cg27325093;cg12215343;cg17905888;cg09612170;cg05485821;cg01208948;cg14244296;cg09827655;cg01901658;cg00422680;cg19965683;cg21396365;cg0…
187	All	neg	RELA	1	MA0107.1	2	200	1	27	MA0107.1	0.316564	1.005	355	12913	645	23579	13268	37492	0.353889	1	0.986465	0.316564	355	37	38	32	38	35.7	RELA				jaspar	MA0107.1.bed	3717964	Rel homology region (RHR) factors	NF-kappaB-related factors	1406630	SELEX	cg26931400;cg00438946;cg01675333;cg17172158;cg15469181;cg17541971;cg08796632;cg27088374;cg16509659;cg19426872;cg01814115;cg20582188;cg06397491;cg17983750;cg11260459;cg08253452;cg12880090;cg09733019;cg14788180;cg00907438;cg01187271;cg05928030;cg20195746;cg12469785;cg06778417;cg12584622;cg11772199;cg10235290;cg09622321;cg24482288;cg07792339;cg24934277;cg25402449;cg15711227;cg13941670;cg19355776;cg0…
188	All	neg	NR1H2::RXRA	1	MA0115.1	2	200	1	33	MA0115.1	0.301757	1.06322	6	206	994	36286	212	37492	0.00565454	1	1	0.301757	6	38	33	49	49	40	NR1H2::RXRA				jaspar	MA0115.1.bed	42105	Nuclear receptors with C4 zinc fingers	Thyroid hormone receptor-related factors (NR1)	10187832	SELEX	cg20909027;cg13194536;cg09041336;cg05407740;cg19109725;cg15046169
190	All	neg	TEAD1	1	MA0090.3	2	200	1	13	MA0090.3	0.287277	0.999459	492	17959	508	18533	18451	37492	0.492132	1	1	-0.287277	492	40	40	27	40	35.7	TEAD1				jaspar	MA0090.3.bed	6695482	TEA domain factors	TEF-1-related factors	23332764	ChIP-seq	cg26931400;cg01893274;cg08013479;cg01393477;cg25049678;cg27605823;cg01675333;cg14142471;cg17172158;cg01099625;cg15469181;cg26879535;cg08796632;cg27088374;cg16509659;cg19426872;cg02913140;cg20582188;cg02582875;cg02593513;cg01676370;cg04348533;cg26313355;cg12053353;cg10830920;cg08253452;cg12880090;cg09182475;cg09733019;cg21392555;cg14788180;cg00907438;cg01187271;cg26226211;cg20195746;cg21871906;cg0…
195	All	neg	MYCN	1	MA0104.4	2	200	1	24	MA0104.4	0.0423344	0.914497	306	11871	694	24621	12177	37492	0.324789	1	1	-0.0423344	306	45	45	37	45	42.3	MYCN				jaspar	MA0104.4.bed	4707982	Basic helix-loop-helix factors (bHLH)	bHLH-ZIP	18555785	ChIP-seq	cg08013479;cg10620475;cg14142471;cg04010581;cg15469181;cg03423769;cg19426872;cg01814115;cg06397491;cg02582875;cg02593513;cg11260459;cg26313355;cg10830920;cg27594957;cg21392555;cg18814344;cg25840352;cg20195746;cg00386499;cg04184175;cg14043264;cg10235290;cg09699229;cg16886381;cg24934277;cg25402449;cg14227010;cg08981690;cg23367919;cg18271715;cg12173512;cg01915021;cg25743059;cg17206772;cg20909027;cg0…
196	All	neg	REST	1	MA0138.2	2	200	1	46	MA0138.2	0.0135553	0.50015	5	363	995	36129	368	37492	0.00981543	1	1	-0.0135553	5	46	50	50	50	48.7	REST				jaspar	MA0138.2.bed	37809	C2H2 zinc finger factors	Factors with multiple dispersed zinc fingers	17540862	ChIP-seq	cg19345073;cg06186752;cg08228781;cg17599620;cg06358822
200	All	neg	HINFP	1	MA0131.2	2	200	1	41	MA0131.2	0	0.520887	229	13252	771	23240	13481	37492	0.35957	1	1	0	229	50	49	39	50	46	HINFP				jaspar	MA0131.2.bed	1320566	C2H2 zinc finger factors	Factors with multiple dispersed zinc fingers	14752047	HT-SELEX	cg17856858;cg01393477;cg21977797;cg01814115;cg06397491;cg11260459;cg26109480;cg26313355;cg18814344;cg00907438;cg12469785;cg24482288;cg08315393;cg14227010;cg07483210;cg24261834;cg15166827;cg20909027;cg03653137;cg04051518;cg03667077;cg03466638;cg08825623;cg22929401;cg24615697;cg26026687;cg12215343;cg15362498;cg00114412;cg09827655;cg08275784;cg15992086;cg22411776;cg21396365;cg07366921;cg14435862;cg2…
201	All	pos	EGR1	1	MA0162.4	3	200	1	20	MA0162.4	82.9705	3.55924	671	13293	329	23199	13964	37492	0.372453	1	1.46639e-81	82.9705	671	1	1	17	17	6.33	EGR1				jaspar	MA0162.4.bed	2790912	C2H2 zinc finger factors	Three-zinc finger Kruppel-related	16041365	ChIP-seq	cg08938156;cg11728741;cg18010822;cg14562454;cg12231969;cg19981759;cg26691477;cg19722977;cg20397004;cg02317025;cg00200899;cg00310215;cg00493831;cg20421508;cg07279255;cg16804284;cg19711579;cg18141557;cg00595237;cg15932297;cg15440561;cg04124389;cg11848212;cg09363187;cg20376497;cg14387043;cg03665271;cg21665058;cg18295954;cg15416058;cg07991288;cg27496468;cg07339555;cg00633857;cg05575054;cg12879445;cg0…
203	All	pos	EGR2	1	MA0472.2	3	200	1	37	MA0472.2	57.8891	2.85001	633	13758	367	22734	14391	37492	0.383842	1	1.01051e-56	57.8891	633	3	4	24	24	10.3	EGR2				jaspar	MA0472.2.bed	2826059	C2H2 zinc finger factors	Three-zinc finger Kruppel-related	7891721	HT-SELEX	cg13776863;cg08938156;cg11728741;cg18010822;cg14562454;cg09497746;cg12231969;cg19981759;cg26691477;cg20397004;cg23449696;cg02317025;cg00200899;cg00310215;cg00493831;cg20421508;cg07279255;cg16804284;cg18141557;cg00595237;cg15932297;cg15440561;cg04541229;cg04124389;cg09363187;cg20376497;cg14387043;cg03665271;cg21665058;cg15416058;cg27496468;cg07339555;cg24145886;cg07668688;cg05575054;cg12879445;cg0…
206	All	pos	E2F4	1	MA0470.2	3	200	1	35	MA0470.2	17.1055	1.9853	240	5008	760	31484	5248	37492	0.139977	1	2.14911e-16	17.1055	240	6	7	43	43	18.7	E2F4				jaspar	MA0470.2.bed	782476	Fork head/winged helix factors	E2F	18836037	HT-SELEX	cg09227056;cg13776863;cg18304538;cg27201382;cg08938156;cg11728741;cg22400231;cg19981759;cg19722977;cg20397004;cg10763467;cg19711579;cg15932297;cg15440561;cg09363187;cg26679061;cg19555331;cg25420088;cg26931581;cg15682828;cg05087350;cg22548438;cg01831882;cg25354602;cg22040516;cg25273233;cg17980056;cg08188894;cg02097817;cg01486146;cg19584582;cg23146717;cg11939159;cg09075088;cg00662491;cg03934905;cg1…
209	All	pos	MYC	1	MA0147.3	3	200	1	5	MA0147.3	10.6383	1.53081	498	14349	502	22143	14847	37492	0.396004	1	4.06529e-10	10.6383	498	9	10	34	34	17.7	MYC				jaspar	MA0147.3.bed	4231036	Basic helix-loop-helix factors (bHLH)	bHLH-ZIP	18555785	ChIP-seq	cg08938156;cg11728741;cg18010822;cg14562454;cg12231969;cg23076498;cg19981759;cg26691477;cg19722977;cg02317025;cg00200899;cg00310215;cg00493831;cg20421508;cg07279255;cg16804284;cg19711579;cg18141557;cg04124389;cg09363187;cg14387043;cg03665271;cg21665058;cg18295954;cg27496468;cg07339555;cg00633857;cg08486684;cg05575054;cg25420088;cg26931581;cg15682828;cg01444045;cg05087350;cg17537062;cg09851167;cg1…
210	All	pos	BHLHE40	1	MA0464.2	3	200	1	29	MA0464.2	7.60416	1.4218	539	16467	461	20025	17006	37492	0.45359	1	3.49585e-07	7.60416	539	10	12	29	29	17	BHLHE40				jaspar	MA0464.2.bed	6631856	Basic helix-loop-helix factors (bHLH)	Hairy-related factors	15186484	HT-SELEX	cg17668518;cg08938156;cg11728741;cg18010822;cg14562454;cg09497746;cg12231969;cg23076498;cg19981759;cg26691477;cg20397004;cg02317025;cg00200899;cg00310215;cg00493831;cg20421508;cg07279255;cg19711579;cg18141557;cg00595237;cg15932297;cg04124389;cg09363187;cg03665271;cg00059486;cg21665058;cg18295954;cg15416058;cg27496468;cg07339555;cg08486684;cg19555331;cg15385409;cg05575054;cg16181889;cg12879445;cg0…
212	All	pos	E2F3	1	MA0469.3	3	200	1	34	MA0469.3	2.86343	1.57567	56	1324	944	35168	1380	37492	0.0368079	1	0.00833894	2.86343	56	12	9	49	49	23.3	E2F3				jaspar	MA0469.3.bed	381583	Fork head/winged helix factors	E2F	18836037	HT-SELEX	cg13776863;cg20421508;cg15440561;cg17997082;cg07339555;cg19555331;cg25420088;cg25354602;cg02097817;cg01486146;cg07254032;cg23146717;cg02244090;cg15776582;cg05317739;cg26219540;cg26845017;cg16561874;cg21419180;cg14850368;cg21286076;cg24265558;cg26354128;cg24352905;cg14667871;cg22861867;cg17820491;cg05310717;cg02784437;cg16111936;cg00370791;cg15147429;cg13866150;cg04268179;cg22044564;cg21607628;cg0…
214	All	pos	EWSR1-FLI1	1	MA0149.1	3	200	1	7	MA0149.1	1.04563	1.35645	25	677	975	35815	702	37492	0.018724	1	0.265238	1.04563	25	14	13	50	50	25.7	EWSR1-FLI1				jaspar	MA0149.1.bed	412216	Tryptophan cluster factors	Ets-related	19305498	ChIP-seq	cg09497746;cg00200899;cg09312171;cg14712515;cg07311313;cg20842326;cg21767196;cg16524928;cg10040493;cg02486904;cg06303875;cg05879189;cg05847336;cg23346072;cg18473521.2;cg18473521.1;cg16427848;cg06624291;cg13895439;cg05059566;cg10196512;cg07071132;cg00325478;cg17726355;cg15897310
216	All	pos	EBF1	1	MA0154.4	3	200	1	12	MA0154.4	0.0840605	0.936396	256	9806	744	26686	10062	37492	0.268377	1	1	-0.0840605	256	16	16	42	42	24.7	EBF1				jaspar	MA0154.4.bed	2304792	Rel homology region (RHR) factors	Early B-Cell Factor-related factors	8497258	ChIP-seq	cg17668518;cg08938156;cg19981759;cg23449696;cg12234807;cg15440561;cg04541229;cg04124389;cg11848212;cg22102944;cg00059486;cg27496468;cg15385409;cg03679521;cg23683971;cg25420088;cg14022646;cg26931581;cg24275772;cg17537062;cg05797975;cg05817477;cg25354602;cg26014931;cg22562422;cg24707416;cg01486146;cg16356803;cg09075088;cg03571891;cg13739934;cg02783173;cg14880272;cg24517026;cg26451479;cg23146472;cg0…
218	All	pos	ELF1	1	MA0473.3	3	200	1	38	MA0473.3	0.022959	0.901558	418	16181	582	20311	16599	37492	0.442734	1	1	-0.022959	418	18	18	36	36	24	ELF1				jaspar	MA0473.3.bed	4046266	Tryptophan cluster factors	Ets-related	8756667	ChIP-seq	cg13776863;cg17668518;cg18304538;cg08938156;cg11728741;cg09497746;cg12231969;cg23076498;cg19981759;cg26691477;cg02317025;cg08609675;cg04209192;cg12234807;cg15075184;cg07279255;cg16804284;cg19711579;cg11848212;cg20376497;cg03665271;cg00059486;cg18295954;cg27496468;cg15385409;cg07668688;cg05575054;cg03679521;cg23683971;cg24275772;cg01444045;cg05087350;cg24226527;cg12841266;cg05551621;cg05797975;cg0…
220	All	pos	Nfe2l2	1	MA0150.2	3	200	1	8	MA0150.2	0.00220499	0.765033	94	4358	906	32134	4452	37492	0.118745	1	1	-0.00220499	94	20	21	47	47	29.3	Nfe2l2				jaspar	MA0150.2.bed	984758	Basic leucine zipper factors (bZIP)	AP1_Jun-related	17916232	ChIP-seq	cg09497746;cg23449696;cg20421508;cg18141557;cg22102944;cg21906352;cg07339555;cg07668688;cg05506365;cg18352564;cg07311313;cg04016956;cg15043841;cg21767196;cg05317739;cg21777070;cg08070771;cg21097283;cg10624665;cg09646359;cg21816480;cg15608939;cg06219793;cg24352905;cg14632140;cg26957053;cg25082847;cg25854701;cg06303875;cg11142389;cg16111936;cg02864264;cg05849927;cg13866150;cg22805522;cg24686610;cg1…
221	All	pos	BCL6	1	MA0463.2	3	200	1	28	MA0463.2	0.00104611	0.741994	90	4292	910	32200	4382	37492	0.116878	1	1	-0.00104611	90	21	24	48	48	31	BCL6				jaspar	MA0463.2.bed	1041595	C2H2 zinc finger factors	More than 3 adjacent zinc fingers	7945383	HT-SELEX	cg18304538;cg14562454;cg23076498;cg04124389;cg05575054;cg24275772;cg25273233;cg06330691;cg06677854;cg27031992;cg08587172;cg09127786;cg22527167;cg16524928;cg08928882;cg15726426;cg03295083;cg24023187;cg13151303;cg15675176;cg20138700;cg26957053;cg26108171;cg26507427;cg06113157;cg05759873;cg13854663;cg21849844;cg14666740;cg19973689;cg04243635;cg01608986;cg20099443;cg01871214;cg03265102;cg16124154;cg1…
229	All	pos	HNF4G	1	MA0484.2	3	200	1	49	MA0484.2	1.18387e-09	0.67421	306	14429	694	22063	14735	37492	0.393017	1	1	-1.18387e-09	306	29	27	40	40	32	HNF4G				jaspar	MA0484.2.bed	4836220	Nuclear receptors with C4 zinc fingers	RXR-related receptors (NR2)	22383578	ChIP-seq	cg13776863;cg18304538;cg27201382;cg09497746;cg12231969;cg23076498;cg26691477;cg19722977;cg08609675;cg04209192;cg15075184;cg07279255;cg16804284;cg15932297;cg11848212;cg09363187;cg20376497;cg03665271;cg07991288;cg07668688;cg16181889;cg15682828;cg17537062;cg05551621;cg01831882;cg23001199;cg26726683;cg25273233;cg17980056;cg21762820;cg01486146;cg22057720;cg06333141;cg00662491;cg19529849;cg05664454;cg0…
233	All	pos	FOSL1	1	MA0477.2	3	200	1	42	MA0477.2	1.00459e-12	0.636602	361	17158	639	19334	17519	37492	0.467273	1	1	-1.00459e-12	361	33	28	39	39	33.3	FOSL1				jaspar	MA0477.2.bed	8727906	Basic leucine zipper factors (bZIP)	AP1_Fos-related	17916232	ChIP-seq	cg09227056;cg13400013;cg17668518;cg09497746;cg12231969;cg22400231;cg26691477;cg20397004;cg23449696;cg00200899;cg00310215;cg17030233;cg10763467;cg15075184;cg07279255;cg16804284;cg00595237;cg15932297;cg15440561;cg04541229;cg09363187;cg22102944;cg17997082;cg20376497;cg03665271;cg00059486;cg21665058;cg26679061;cg24145886;cg08486684;cg15385409;cg07668688;cg25420088;cg14022646;cg26931581;cg24275772;cg1…
237	All	pos	SOX2	1	MA0143.4	3	200	1	1	MA0143.4	4.33947e-16	0.535227	756	31117	244	5375	31873	37492	0.850128	1	1	-4.33947e-16	756	37	42	12	42	30.3	SOX2				jaspar	MA0143.4.bed	22395819	High-mobility group (HMG) domain factors	SOX-related factors	15863505	ChIP-seq	cg09227056;cg13400013;cg13776863;cg17668518;cg18304538;cg08938156;cg14562454;cg09497746;cg12231969;cg23076498;cg22400231;cg19981759;cg26691477;cg19722977;cg20397004;cg23449696;cg02317025;cg00200899;cg00310215;cg00493831;cg08609675;cg17030233;cg04209192;cg12234807;cg10763467;cg15075184;cg16804284;cg19711579;cg18141557;cg15932297;cg15440561;cg04541229;cg04124389;cg09363187;cg17997082;cg20376497;cg1…
250	All	pos	HNF1B	1	MA0153.2	3	200	1	11	MA0153.2	0	0.531041	230	13137	770	23355	13367	37492	0.356529	1	1	0	230	39	43	44	44	42	HNF1B				jaspar	MA0153.2.bed	7064201	Homeo domain factors	POU domain factors	17916232	HT-SELEX	cg17668518;cg18010822;cg23076498;cg19722977;cg00310215;cg08609675;cg04209192;cg15932297;cg15440561;cg04541229;cg17997082;cg20376497;cg00059486;cg07991288;cg15385409;cg03679521;cg25420088;cg24275772;cg05797975;cg25354602;cg26014931;cg25273233;cg17980056;cg11235379;cg01486146;cg22057720;cg23146717;cg06333141;cg12593479;cg18352564;cg05664454;cg03934905;cg17432380;cg06677854;cg02244090;cg07419021;cg2…
256	All	neg	SOX2	1	MA0143.4	3	200	1	1	MA0143.4	7.62971	1.76161	908	30965	92	5527	31873	37492	0.850128	1	3.38291e-07	7.62971	908	6	4	6	6	5.33	SOX2				jaspar	MA0143.4.bed	22395819	High-mobility group (HMG) domain factors	SOX-related factors	15863505	ChIP-seq	cg17856858;cg26931400;cg25201652;cg01893274;cg08013479;cg10620475;cg01393477;cg25049678;cg27605823;cg00438946;cg01675333;cg17037716;cg14142471;cg04010581;cg21898068;cg17172158;cg01099625;cg21977797;cg15469181;cg05222837;cg17541971;cg26879535;cg08796632;cg27088374;cg16509659;cg03423769;cg19426872;cg12600648;cg01814115;cg02913140;cg06946028;cg20582188;cg02582875;cg02593513;cg17983750;cg22669570;cg1…
257	All	neg	FOSL1	1	MA0477.2	3	200	1	42	MA0477.2	6.87961	1.39454	548	16971	452	19521	17519	37492	0.467273	1	1.76355e-06	6.87961	548	7	13	31	31	17	FOSL1				jaspar	MA0477.2.bed	8727906	Basic leucine zipper factors (bZIP)	AP1_Fos-related	17916232	ChIP-seq	cg01393477;cg25049678;cg27605823;cg00438946;cg17037716;cg17172158;cg01099625;cg21977797;cg15469181;cg17541971;cg26879535;cg08796632;cg27088374;cg16509659;cg20582188;cg06397491;cg02582875;cg17983750;cg22669570;cg26109480;cg01676370;cg22069272;cg22416332;cg17611288;cg02334175;cg26313355;cg08253452;cg19223789;cg09182475;cg21392555;cg14788180;cg12501356;cg10561550;cg01187271;cg05928030;cg25840352;cg2…
268	All	neg	HNF1B	1	MA0153.2	3	200	1	11	MA0153.2	3.23998	1.24089	406	12961	594	23531	13367	37492	0.356529	1	0.00394191	3.23998	406	18	21	37	37	25.3	HNF1B				jaspar	MA0153.2.bed	7064201	Homeo domain factors	POU domain factors	17916232	HT-SELEX	cg25201652;cg01893274;cg08013479;cg10620475;cg01393477;cg25049678;cg14142471;cg21898068;cg17541971;cg26879535;cg27088374;cg03423769;cg01814115;cg02913140;cg20582188;cg02582875;cg02593513;cg17983750;cg22669570;cg11260459;cg01676370;cg22069272;cg04348533;cg17611288;cg26313355;cg10830920;cg09182475;cg21392555;cg18814344;cg10561550;cg07404009;cg05928030;cg25840352;cg26226211;cg21871906;cg09699229;cg1…
275	All	neg	HNF4G	1	MA0484.2	3	200	1	49	MA0484.2	2.2251	1.17989	432	14303	568	22189	14735	37492	0.393017	1	0.0316843	2.2251	432	25	26	36	36	29	HNF4G				jaspar	MA0484.2.bed	4836220	Nuclear receptors with C4 zinc fingers	RXR-related receptors (NR2)	22383578	ChIP-seq	cg17856858;cg08013479;cg10620475;cg01393477;cg27605823;cg00438946;cg01675333;cg17037716;cg14142471;cg17172158;cg15469181;cg08796632;cg16509659;cg03423769;cg01814115;cg02913140;cg02582875;cg11260459;cg01676370;cg17611288;cg02334175;cg12053353;cg10830920;cg08253452;cg19223789;cg12880090;cg27594957;cg22993731;cg00907438;cg20195746;cg00386499;cg06778417;cg12584622;cg10235290;cg24482288;cg13060540;cg0…
279	All	neg	ELF1	1	MA0473.3	3	200	1	38	MA0473.3	0.900048	1.07873	461	16138	539	20354	16599	37492	0.442734	1	0.34664	0.900048	461	29	29	34	34	30.7	ELF1				jaspar	MA0473.3.bed	4046266	Tryptophan cluster factors	Ets-related	8756667	ChIP-seq	cg10501210;cg01393477;cg27605823;cg00438946;cg17037716;cg04010581;cg05222837;cg26879535;cg27088374;cg16509659;cg03423769;cg02913140;cg06397491;cg11260459;cg26109480;cg01676370;cg22069272;cg26313355;cg10830920;cg19223789;cg12880090;cg09182475;cg22993731;cg14788180;cg00907438;cg25840352;cg26226211;cg21871906;cg06778417;cg24087602;cg04184175;cg14043264;cg12584622;cg10235290;cg07792339;cg01445252;cg1…
280	All	neg	EBF1	1	MA0154.4	3	200	1	12	MA0154.4	0.677787	1.06187	280	9782	720	26710	10062	37492	0.268377	1	0.527882	0.677787	280	30	30	40	40	33.3	EBF1				jaspar	MA0154.4.bed	2304792	Rel homology region (RHR) factors	Early B-Cell Factor-related factors	8497258	ChIP-seq	cg17856858;cg10501210;cg26931400;cg25201652;cg10620475;cg01393477;cg00438946;cg17172158;cg17541971;cg16509659;cg03423769;cg19426872;cg06946028;cg20582188;cg06397491;cg22416332;cg09733019;cg18814344;cg05928030;cg14043264;cg20149366;cg10235290;cg13060540;cg01445252;cg10156179;cg09890286;cg14903956;cg19355776;cg12204071;cg17206772;cg24261834;cg12348962;cg15166827;cg04905851;cg00146253;cg25581768;cg1…
283	All	neg	Nfe2l2	1	MA0150.2	3	200	1	8	MA0150.2	0.410913	1.0321	122	4330	878	32162	4452	37492	0.118745	1	0.844242	0.410913	122	33	32	46	46	37	Nfe2l2				jaspar	MA0150.2.bed	984758	Basic leucine zipper factors (bZIP)	AP1_Jun-related	17916232	ChIP-seq	cg10620475;cg01393477;cg00438946;cg04010581;cg17172158;cg20582188;cg26109480;cg22069272;cg27594957;cg25840352;cg12469785;cg04184175;cg27389123;cg20909027;cg03466638;cg12215343;cg11451100;cg09026530;cg17905888;cg05485821;cg02161890;cg25061778;cg01208948;cg14244296;cg09827655;cg00422680;cg19965683;cg21396365;cg02830912;cg02228056;cg22047262;cg27482461;cg17876669;cg14867145;cg05185512;cg02800396;cg1…
284	All	neg	BCL6	1	MA0463.2	3	200	1	28	MA0463.2	0.406141	1.03121	120	4262	880	32230	4382	37492	0.116878	1	0.850197	0.406141	120	34	33	47	47	38	BCL6				jaspar	MA0463.2.bed	1041595	C2H2 zinc finger factors	More than 3 adjacent zinc fingers	7945383	HT-SELEX	cg08013479;cg27605823;cg01675333;cg27088374;cg22669570;cg26109480;cg26313355;cg16678811;cg12053353;cg12880090;cg18814344;cg06778417;cg10235290;cg10156179;cg14903956;cg03121178;cg04965129;cg03466638;cg25831669;cg15809488;cg03909395;cg17696987;cg19619847;cg02161890;cg25061778;cg01208948;cg09484587;cg21396365;cg20823439;cg14435862;cg00110098;cg09058643;cg10287351;cg19643847;cg15214658;cg24252790;cg2…
288	All	neg	MYC	1	MA0147.3	3	200	1	5	MA0147.3	0.0730191	0.937169	381	14466	619	22026	14847	37492	0.396004	1	1	-0.0730191	381	38	38	38	38	38	MYC				jaspar	MA0147.3.bed	4231036	Basic helix-loop-helix factors (bHLH)	bHLH-ZIP	18555785	ChIP-seq	cg17856858;cg10620475;cg27605823;cg17037716;cg14142471;cg04010581;cg21898068;cg01099625;cg21977797;cg15469181;cg03423769;cg19426872;cg01814115;cg06946028;cg20582188;cg02593513;cg11260459;cg22416332;cg26313355;cg10830920;cg27594957;cg21392555;cg22993731;cg00907438;cg25840352;cg20195746;cg00386499;cg14043264;cg20149366;cg11772199;cg10235290;cg09699229;cg24482288;cg10156179;cg16886381;cg24934277;cg2…
289	All	neg	E2F3	1	MA0469.3	3	200	1	34	MA0469.3	0.0656572	0.833422	31	1349	969	35143	1380	37492	0.0368079	1	1	-0.0656572	31	39	41	49	49	43	E2F3				jaspar	MA0469.3.bed	381583	Fork head/winged helix factors	E2F	18836037	HT-SELEX	cg07707172;cg14227010;cg06812724;cg06412376;cg07972666;cg05280471;cg02800396;cg18215648;cg17673691;cg20345626;cg18689020;cg12322817;cg25249359;cg10775708;cg14671961;cg20688459;cg25731502;cg09145147;cg16534861;cg16578808;cg20502011;cg01602213;cg05064186;cg03040105;cg06500591;cg11898602;cg02179615;cg14742326;cg21811373;cg16728040;cg26174523
290	All	neg	BHLHE40	1	MA0464.2	3	200	1	29	MA0464.2	0.0503255	0.925536	435	16571	565	19921	17006	37492	0.45359	1	1	-0.0503255	435	40	39	35	40	38	BHLHE40				jaspar	MA0464.2.bed	6631856	Basic helix-loop-helix factors (bHLH)	Hairy-related factors	15186484	HT-SELEX	cg17856858;cg10501210;cg10620475;cg14142471;cg04010581;cg21898068;cg17172158;cg01099625;cg15469181;cg08796632;cg27088374;cg19426872;cg12600648;cg02913140;cg20582188;cg22669570;cg11260459;cg01676370;cg22069272;cg04348533;cg17611288;cg16678811;cg10830920;cg09182475;cg21392555;cg22993731;cg00907438;cg07404009;cg05928030;cg25840352;cg26226211;cg04184175;cg12584622;cg11772199;cg09622321;cg24482288;cg1…
291	All	neg	EWSR1-FLI1	1	MA0149.1	3	200	1	7	MA0149.1	0.0160511	0.630208	12	690	988	35802	702	37492	0.018724	1	1	-0.0160511	12	41	48	50	50	46.3	EWSR1-FLI1				jaspar	MA0149.1.bed	412216	Tryptophan cluster factors	Ets-related	19305498	ChIP-seq	cg03653137;cg18889628;cg09097835;cg09606167;cg02600653;cg11025714;cg23994606;cg21513672;cg04758190;cg13956569;cg17266697;cg25184464
295	All	neg	E2F4	1	MA0470.2	3	200	1	35	MA0470.2	0.00010333	0.707357	104	5144	896	31348	5248	37492	0.139977	1	1	-0.00010333	104	45	47	48	48	46.7	E2F4				jaspar	MA0470.2.bed	782476	Fork head/winged helix factors	E2F	18836037	HT-SELEX	cg00438946;cg09733019;cg04184175;cg13060540;cg07707172;cg08315393;cg14227010;cg25375926;cg06812724;cg19044063;cg24615697;cg03225697;cg11451100;cg25061778;cg09827655;cg20823439;cg25502186;cg02105343;cg24903784;cg05280471;cg05688640;cg25817964;cg23102356;cg14867145;cg25280906;cg21841649;cg02800396;cg17673691;cg23170538;cg04769815;cg09189224;cg21247898;cg02672155;cg17040202;cg21484638;cg20345626;cg1…
299	All	neg	EGR2	1	MA0472.2	3	200	1	37	MA0472.2	4.72279e-13	0.616812	280	14111	720	22381	14391	37492	0.383842	1	1	-4.72279e-13	280	49	49	40	49	46	EGR2				jaspar	MA0472.2.bed	2826059	C2H2 zinc finger factors	Three-zinc finger Kruppel-related	7891721	HT-SELEX	cg10501210;cg26931400;cg00438946;cg17037716;cg21977797;cg01814115;cg11260459;cg22416332;cg27594957;cg18814344;cg00907438;cg10561550;cg14043264;cg11772199;cg13829084;cg13060540;cg07707172;cg10156179;cg14903956;cg15711227;cg08315393;cg14227010;cg12173512;cg25743059;cg24261834;cg12348962;cg15166827;cg20909027;cg15741341;cg25375926;cg00146253;cg11875079;cg26284526;cg15809488;cg08825623;cg24287791;cg1…
300	All	neg	EGR1	1	MA0162.4	3	200	1	20	MA0162.4	1.92865e-15	0.58116	259	13705	741	22787	13964	37492	0.372453	1	1	-1.92865e-15	259	50	50	42	50	47.3	EGR1				jaspar	MA0162.4.bed	2790912	C2H2 zinc finger factors	Three-zinc finger Kruppel-related	16041365	ChIP-seq	cg10501210;cg26931400;cg00438946;cg17037716;cg21977797;cg15469181;cg01814115;cg20582188;cg06397491;cg16678811;cg27594957;cg18814344;cg10561550;cg12584622;cg10235290;cg24482288;cg13829084;cg13060540;cg14903956;cg15711227;cg14227010;cg12173512;cg25743059;cg24261834;cg20909027;cg03653137;cg25375926;cg03667077;cg26284526;cg15809488;cg08825623;cg13452214;cg24287791;cg22929401;cg19044063;cg24615697;cg1…
302	All	pos	ZBTB33	1	MA0527.1	4	200	1	39	MA0527.1	58.4492	3.35859	330	4667	670	31825	4997	37492	0.133282	1	3.24625e-57	58.4492	330	2	6	33	33	13.7	ZBTB33				jaspar	MA0527.1.bed	391842	C2H2 zinc finger factors	Other factors with up to three adjacent zinc fingers	23693142	ChIP-seq	cg13400013;cg17668518;cg08938156;cg11728741;cg09497746;cg19981759;cg00493831;cg17030233;cg07279255;cg00595237;cg15932297;cg15440561;cg11848212;cg09363187;cg17997082;cg20376497;cg00059486;cg08486684;cg19555331;cg15385409;cg03679521;cg23683971;cg25420088;cg15682828;cg09851167;cg24226527;cg13058338;cg22548438;cg05551621;cg05797975;cg11084334;cg04446004;cg09058243;cg18093372;cg25354602;cg26014931;cg2…
314	All	pos	NFYB	1	MA0502.2	4	200	1	16	MA0502.2	0.818235	1.07112	428	15008	572	21484	15436	37492	0.411714	1	0.406249	0.818235	428	14	15	28	28	19	NFYB				jaspar	MA0502.2.bed	3705406	Heteromeric CCAAT-binding factors	Heteromeric CCAAT-binding	9334236	ChIP-seq	cg17668518;cg18304538;cg27201382;cg08938156;cg11728741;cg12231969;cg19981759;cg26691477;cg20397004;cg23449696;cg02317025;cg00200899;cg00310215;cg07279255;cg16804284;cg19711579;cg15932297;cg22102944;cg20376497;cg14387043;cg03665271;cg00059486;cg21665058;cg21906352;cg26679061;cg15385409;cg05575054;cg03679521;cg05087350;cg05797975;cg27699373;cg18299578;cg01831882;cg22562422;cg25273233;cg17980056;cg1…
317	All	pos	RFX1	1	MA0509.3	4	200	1	22	MA0509.3	0.0275934	0.79721	43	1947	957	34545	1990	37492	0.053078	1	1	-0.0275934	43	17	19	48	48	28	RFX1				jaspar	MA0509.3.bed	379324	Fork head/winged helix factors	RFX-related factors	28473536, 28473536	ChIP-seq	cg04541229;cg13342658;cg05664454;cg16747460;cg07601141;cg20233387.1;cg14241460;cg20260177;cg24023187;cg27411156;cg11797904;cg02107949;cg04250847;cg10278760;cg23019001;cg14190856;cg08159005;cg22044564;cg10641044;cg11904056;cg21126148;cg20583171;cg05441248;cg25769211;cg04556126;cg09329884;cg14801866;cg18877412;cg07875786;cg05945291;cg04674625;cg14415958;cg07811208;cg26530991;cg03086663;cg04813883;c…
319	All	pos	RFX5	1	MA0510.2	4	200	1	23	MA0510.2	0.00446784	0.710083	42	2122	958	34370	2164	37492	0.057719	1	1	-0.00446784	42	19	27	49	49	31.7	RFX5				jaspar	MA0510.2.bed	445607	Fork head/winged helix factors	RFX-related factors	8754849	HT-SELEX	cg09227056;cg22400231;cg10763467;cg04541229;cg19584582;cg13342658;cg05664454;cg16747460;cg07601141;cg14241460;cg24023187;cg27411156;cg02107949;cg04250847;cg23019001;cg14190856;cg08159005;cg22044564;cg10641044;cg11904056;cg03905867;cg20583171;cg05441248;cg25769211;cg04556126;cg11636414;cg22950745;cg14801866;cg18877412;cg07875786;cg05945291;cg15503346;cg04674625;cg14415958;cg03086663;cg13107977;cg1…
320	All	pos	Rxra	1	MA0512.2	4	200	1	25	MA0512.2	0.00352036	0.758788	75	3523	925	32969	3598	37492	0.0959671	1	1	-0.00352036	75	20	23	45	45	29.3	Rxra				jaspar	MA0512.2.bed	676317	Nuclear receptors with C4 zinc fingers	RXR-related receptors (NR2)	1323763	HT-SELEX	cg17668518;cg08938156;cg11728741;cg09497746;cg19981759;cg00595237;cg11848212;cg09363187;cg00059486;cg15385409;cg05797975;cg03045876;cg07311313;cg24181917;cg21508838;cg09354848;cg16636772;cg06813117;cg08104970;cg18824846;cg04560456;cg15675176;cg12451099;cg13193455;cg04004289;cg03937711;cg06303875;cg25742767;cg03938432;cg21849844;cg23019001;cg22805522;cg19973689;cg14741939;cg13732394;cg06037672;cg0…
321	All	pos	RFX2	1	MA0600.2	4	200	1	50	MA0600.2	0.00219794	0.739544	71	3418	929	33074	3489	37492	0.0930599	1	1	-0.00219794	71	21	25	46	46	30.7	RFX2				jaspar	MA0600.2.bed	1095105	Fork head/winged helix factors	RFX-related factors	8754849	HT-SELEX	cg09227056;cg22400231;cg10763467;cg04541229;cg23001199;cg19584582;cg13342658;cg05664454;cg16747460;cg07601141;cg20233387.1;cg14241460;cg20260177;cg24023187;cg27411156;cg18287975;cg11797904;cg02107949;cg04250847;cg22300498;cg10278760;cg23019001;cg14190856;cg05037472;cg08159005;cg22044564;cg10641044;cg11904056;cg11827910;cg03905867;cg21126148;cg14465076;cg03144020;cg20583171;cg05441248;cg25769211;c…
322	All	pos	TP63	1	MA0525.2	4	200	1	37	MA0525.2	0.00103915	0.49209	12	879	988	35613	891	37492	0.0237651	1	1	-0.00103915	12	22	47	50	50	39.7	TP63				jaspar	MA0525.2.bed	285322	p53 domain factors	p53-related factors	17188034	HT-SELEX	cg26931581;cg16071226;cg10680513;cg06715092;cg27255867;cg19346212;cg00251344;cg27508620;cg14946072;cg12308848;cg00325478;cg08701183
323	All	pos	Bach1::Mafk	1	MA0591.1	4	200	1	41	MA0591.1	0.000722332	0.7265	84	4090	916	32402	4174	37492	0.11133	1	1	-0.000722332	84	23	26	43	43	30.7	Bach1::Mafk				jaspar	MA0591.1.bed	731314	Basic leucine zipper factors (bZIP)	AP1_Jun-related	11069897	ChIP-seq	cg20397004;cg23449696;cg16804284;cg18141557;cg22102944;cg07668688;cg03679521;cg05087350;cg27699373;cg01831882;cg22562422;cg22040516;cg05506365;cg18352564;cg14880272;cg26212988;cg04016956;cg15043841;cg21767196;cg10289720;cg08317235;cg16744551;cg22777952;cg20330710;cg08070771;cg21097283;cg10624665;cg15608939;cg06219793;cg00860225;cg09421985;cg21274598;cg11142389;cg05849927;cg17177168;cg22805522;cg2…
325	All	pos	MAFK	1	MA0496.3	4	200	1	10	MA0496.3	0.000242331	0.69579	79	4005	921	32487	4084	37492	0.10893	1	1	-0.000242331	79	25	28	44	44	32.3	MAFK				jaspar	MA0496.3.bed	1632234	Basic leucine zipper factors (bZIP)	AP1_Maf-related	8264639	ChIP-seq	cg09497746;cg23076498;cg23449696;cg16804284;cg18141557;cg22102944;cg07668688;cg26931581;cg05087350;cg01831882;cg05506365;cg06333141;cg03571891;cg07311313;cg12063651;cg05528361;cg04016956;cg15043841;cg10289720;cg08317235;cg22446589;cg20330710;cg08070771;cg21097283;cg08622677;cg08928882;cg06219793;cg09421985;cg01961426;cg21274598;cg17924340;cg06303875;cg11142389;cg05849927;cg15147429;cg24686610;cg1…
328	All	pos	ESRRA	1	MA0592.3	4	200	1	42	MA0592.3	1.32953e-05	0.752806	261	11653	739	24839	11914	37492	0.317774	1	1	-1.32953e-05	261	28	24	37	37	29.7	ESRRA				jaspar	MA0592.3.bed	2929587	Nuclear receptors with C4 zinc fingers	Steroid hormone receptors (NR3)	17488637	ChIP-seq	cg09227056;cg18010822;cg22400231;cg23449696;cg12234807;cg10763467;cg18141557;cg00595237;cg04124389;cg09363187;cg22102944;cg27496468;cg24145886;cg12879445;cg15682828;cg05087350;cg09851167;cg05551621;cg27699373;cg01831882;cg23001199;cg25273233;cg05506365;cg08188894;cg21762820;cg19584582;cg22057720;cg27005345;cg11939159;cg00662491;cg19529849;cg05664454;cg12737399;cg13739934;cg17432380;cg03045876;cg0…
329	All	pos	MAF::NFE2	1	MA0501.1	4	200	1	15	MA0501.1	5.70083e-06	0.661268	104	5449	896	31043	5553	37492	0.148112	1	1	-5.70083e-06	104	29	31	42	42	34	MAF::NFE2				jaspar	MA0501.1.bed	1390547	Basic leucine zipper factors (bZIP)	AP1_Maf-related	9166829	ChIP-seq	cg09497746;cg23449696;cg00200899;cg18141557;cg22102944;cg14387043;cg21665058;cg07668688;cg26931581;cg05087350;cg05506365;cg18352564;cg09312171;cg07311313;cg18253120;cg05528361;cg04016956;cg15043841;cg21767196;cg08070771;cg21097283;cg24265558;cg25630450;cg10624665;cg15608939;cg06219793;cg14632140;cg09421985;cg24240262;cg00953859;cg22300498;cg25854701;cg06303875;cg11142389;cg02864264;cg15147429;cg2…
331	All	pos	EHF	1	MA0598.3	4	200	1	48	MA0598.3	4.60381e-06	0.759992	395	16863	605	19629	17258	37492	0.460312	1	1	-4.60381e-06	395	31	22	30	31	27.7	EHF				jaspar	MA0598.3.bed	4643226	Tryptophan cluster factors	Ets-related	11259407	ChIP-seq	cg13776863;cg17668518;cg18304538;cg11728741;cg09497746;cg12231969;cg23076498;cg26691477;cg02317025;cg08609675;cg04209192;cg12234807;cg15075184;cg07279255;cg16804284;cg19711579;cg20376497;cg03665271;cg00059486;cg18295954;cg26679061;cg27496468;cg19555331;cg15385409;cg07668688;cg05575054;cg03679521;cg23683971;cg24275772;cg01444045;cg05087350;cg24226527;cg12841266;cg05797975;cg27699373;cg01831882;cg2…
334	All	pos	STAT1::STAT2	1	MA0517.1	4	200	1	29	MA0517.1	2.28131e-10	0.664955	320	15123	680	21369	15443	37492	0.411901	1	1	-2.28131e-10	320	34	30	34	34	32.7	STAT1::STAT2				jaspar	MA0517.1.bed	5504997	STAT domain factors	STAT factors	16319195	ChIP-seq	cg13400013;cg27201382;cg08938156;cg11728741;cg14562454;cg12231969;cg23076498;cg19981759;cg26691477;cg19722977;cg20421508;cg17030233;cg12234807;cg15075184;cg07279255;cg00595237;cg15932297;cg04124389;cg03665271;cg26679061;cg07339555;cg08486684;cg07668688;cg23683971;cg05087350;cg17537062;cg24226527;cg22548438;cg09058243;cg18093372;cg23001199;cg26726683;cg25273233;cg11235379;cg01767626;cg11563156;cg0…
335	All	pos	Nr1h3::Rxra	1	MA0494.1	4	200	1	8	MA0494.1	2.06633e-10	0.66916	351	16311	649	20181	16662	37492	0.444415	1	1	-2.06633e-10	351	35	29	32	35	32	Nr1h3::Rxra				jaspar	MA0494.1.bed	5104477	Nuclear receptors with C4 zinc fingers	Thyroid hormone receptor-related factors (NR1)	21349840	ChIP-seq	cg09227056;cg13776863;cg18304538;cg27201382;cg22400231;cg23449696;cg02317025;cg00310215;cg20421508;cg08609675;cg04209192;cg12234807;cg10763467;cg19711579;cg15440561;cg04541229;cg11848212;cg22102944;cg17997082;cg18295954;cg26679061;cg07991288;cg27496468;cg07339555;cg24145886;cg19555331;cg07668688;cg25420088;cg26931581;cg01444045;cg05551621;cg25354602;cg26014931;cg22040516;cg21420547;cg11235379;cg2…
338	All	pos	MAFF	1	MA0495.3	4	200	1	9	MA0495.3	3.73745e-11	0.607102	184	9883	816	26609	10067	37492	0.268511	1	1	-3.73745e-11	184	38	35	41	41	38	MAFF				jaspar	MA0495.3.bed	2652419	Basic leucine zipper factors (bZIP)	AP1_Maf-related	8264639	ChIP-seq	cg13776863;cg23076498;cg23449696;cg20421508;cg08609675;cg04209192;cg12234807;cg15075184;cg04541229;cg22102944;cg21906352;cg26679061;cg07991288;cg07339555;cg00633857;cg24145886;cg07668688;cg23683971;cg14022646;cg05087350;cg05551621;cg05817477;cg07254032;cg22057720;cg06333141;cg12593479;cg24104506;cg00662491;cg17432380;cg13477804;cg23146472;cg12063651;cg04016956;cg05317739;cg25636884;cg09817427;cg2…
340	All	pos	HSF1	1	MA0486.2	4	200	1	1	MA0486.2	4.45625e-12	0.464893	66	4815	934	31677	4881	37492	0.130188	1	1	-4.45625e-12	66	40	49	47	49	45.3	HSF1				jaspar	MA0486.2.bed	1685361	Heat shock factors	HSF factors	17500587	HT-SELEX	cg15416058;cg07991288;cg00633857;cg16181889;cg05087350;cg08188894;cg07254032;cg23146717;cg02783173;cg24181917;cg21508838;cg21767196;cg26495946;cg09421985;cg24240262;cg25763390;cg13884903;cg03365311;cg13402193;cg17183991;cg25322213;cg10389748;cg09277592;cg03905867;cg13944639;cg02129856;cg04407762;cg04627479;cg15301611;cg03291757;cg10347306;cg22950745;cg07995570;cg20909915;cg21229874;cg09616617;cg0…
342	All	pos	JUND	1	MA0491.2	4	200	1	5	MA0491.2	2.35296e-14	0.601993	287	14623	713	21869	14910	37492	0.397685	1	1	-2.35296e-14	287	42	38	35	42	38.3	JUND				jaspar	MA0491.2.bed	7247225	Basic leucine zipper factors (bZIP)	AP1_Jun-related	21526160	ChIP-seq	cg09227056;cg13400013;cg17668518;cg09497746;cg12231969;cg22400231;cg26691477;cg20397004;cg23449696;cg00310215;cg17030233;cg10763467;cg15075184;cg07279255;cg16804284;cg00595237;cg15932297;cg15440561;cg04541229;cg22102944;cg17997082;cg03665271;cg00059486;cg24145886;cg08486684;cg15385409;cg07668688;cg25420088;cg14022646;cg26931581;cg24275772;cg15682828;cg05087350;cg22548438;cg05797975;cg05817477;cg1…
349	All	pos	JUN	1	MA0488.1	4	200	1	2	MA0488.1	0	0.482044	495	24462	505	12030	24957	37492	0.665662	1	1	0	495	45	48	26	48	39.7	JUN				jaspar	MA0488.1.bed	11400366	Basic leucine zipper factors (bZIP)	AP1_Jun-related	21703547	ChIP-seq	cg09227056;cg17668518;cg18304538;cg27201382;cg14562454;cg23076498;cg22400231;cg19722977;cg20397004;cg08609675;cg04209192;cg12234807;cg10763467;cg00595237;cg15932297;cg04124389;cg09363187;cg17997082;cg20376497;cg00059486;cg18295954;cg21906352;cg26679061;cg15416058;cg07991288;cg15385409;cg05575054;cg16181889;cg12879445;cg03679521;cg14022646;cg26931581;cg24275772;cg15682828;cg01444045;cg05087350;cg1…
352	All	neg	JUNB	2	MA0490.2	4	200	1	4	MA0490.2	7.05374	1.40163	499	15159	501	21333	15658	37492	0.417636	2	1.21054e-06	7.05374	499	2	8	28	28	12.7	JUNB				jaspar	MA0490.2.bed	7491258	Basic leucine zipper factors (bZIP)	AP1_Jun-related	21526160	ChIP-seq	cg25201652;cg01393477;cg27605823;cg00438946;cg17037716;cg17172158;cg01099625;cg21977797;cg15469181;cg17541971;cg26879535;cg27088374;cg16509659;cg20582188;cg06397491;cg02582875;cg17983750;cg26109480;cg01676370;cg22416332;cg17611288;cg02334175;cg26313355;cg08253452;cg19223789;cg09182475;cg21392555;cg14788180;cg12501356;cg10561550;cg01187271;cg05928030;cg25840352;cg20195746;cg12469785;cg21871906;cg0…
353	All	neg	JUND	1	MA0491.2	4	200	1	5	MA0491.2	6.81343	1.3939	477	14433	523	22059	14910	37492	0.397685	1	1.95832e-06	6.81343	477	3	9	32	32	14.7	JUND				jaspar	MA0491.2.bed	7247225	Basic leucine zipper factors (bZIP)	AP1_Jun-related	21526160	ChIP-seq	cg01393477;cg27605823;cg00438946;cg17037716;cg17172158;cg01099625;cg15469181;cg17541971;cg26879535;cg27088374;cg16509659;cg20582188;cg06397491;cg02582875;cg17983750;cg26109480;cg01676370;cg22416332;cg17611288;cg02334175;cg26313355;cg08253452;cg09182475;cg21392555;cg14788180;cg12501356;cg10561550;cg01187271;cg05928030;cg25840352;cg20195746;cg12469785;cg21871906;cg00386499;cg06778417;cg04184175;cg1…
358	All	neg	STAT1::STAT2	1	MA0517.1	4	200	1	29	MA0517.1	4.02169	1.27446	470	14973	530	21519	15443	37492	0.411901	1	0.00078986	4.02169	470	8	13	33	33	18	STAT1::STAT2				jaspar	MA0517.1.bed	5504997	STAT domain factors	STAT factors	16319195	ChIP-seq	cg10501210;cg01893274;cg08013479;cg10620475;cg25049678;cg27605823;cg14142471;cg17172158;cg21977797;cg05222837;cg17541971;cg08796632;cg27088374;cg16509659;cg02913140;cg02582875;cg17983750;cg22669570;cg26109480;cg01676370;cg22069272;cg22416332;cg02334175;cg26313355;cg12053353;cg10830920;cg08253452;cg12880090;cg09182475;cg27594957;cg22993731;cg14788180;cg05928030;cg26226211;cg20195746;cg21871906;cg0…
360	All	neg	Nr1h3::Rxra	1	MA0494.1	4	200	1	8	MA0494.1	3.19709	1.23228	495	16167	505	20325	16662	37492	0.444415	1	0.00429736	3.19709	495	10	14	29	29	17.7	Nr1h3::Rxra				jaspar	MA0494.1.bed	5104477	Nuclear receptors with C4 zinc fingers	Thyroid hormone receptor-related factors (NR1)	21349840	ChIP-seq	cg26931400;cg25201652;cg01893274;cg08013479;cg27605823;cg00438946;cg14142471;cg01099625;cg15469181;cg17541971;cg26879535;cg19426872;cg01814115;cg06946028;cg06397491;cg02593513;cg17983750;cg22669570;cg01676370;cg17611288;cg16678811;cg10830920;cg27594957;cg21392555;cg12501356;cg00907438;cg07404009;cg01187271;cg05928030;cg26226211;cg21871906;cg06778417;cg14043264;cg20149366;cg12584622;cg11772199;cg1…
361	All	neg	ESRRA	1	MA0592.3	4	200	1	42	MA0592.3	2.47464	1.20325	358	11556	642	24936	11914	37492	0.317774	1	0.0191367	2.47464	358	11	15	35	35	20.3	ESRRA				jaspar	MA0592.3.bed	2929587	Nuclear receptors with C4 zinc fingers	Steroid hormone receptors (NR3)	17488637	ChIP-seq	cg17856858;cg25201652;cg01393477;cg27605823;cg14142471;cg17172158;cg21977797;cg17541971;cg16509659;cg12600648;cg01814115;cg06946028;cg06397491;cg02582875;cg11260459;cg17611288;cg19223789;cg12880090;cg09182475;cg27594957;cg09733019;cg21392555;cg14788180;cg12501356;cg01187271;cg26226211;cg20195746;cg12469785;cg21871906;cg00386499;cg06778417;cg04184175;cg20149366;cg10235290;cg24482288;cg13060540;cg0…
362	All	neg	Rxra	1	MA0512.2	4	200	1	25	MA0512.2	2.19674	1.29438	120	3478	880	33014	3598	37492	0.0959671	1	0.0328654	2.19674	120	12	11	42	42	21.7	Rxra				jaspar	MA0512.2.bed	676317	Nuclear receptors with C4 zinc fingers	RXR-related receptors (NR2)	1323763	HT-SELEX	cg14142471;cg01814115;cg06397491;cg22416332;cg10830920;cg19223789;cg12880090;cg00907438;cg26226211;cg01445252;cg10156179;cg25402449;cg20909027;cg03653137;cg20322159;cg11875079;cg03667077;cg19345073;cg03909395;cg17696987;cg07493173;cg11104864;cg25061778;cg05391884;cg14244296;cg24805210;cg06063489;cg24557791;cg02228056;cg19333286;cg10287351;cg13194536;cg10886038;cg05261870;cg09751652;cg08001104;cg0…
363	All	neg	NFYB	1	MA0502.2	4	200	1	16	MA0502.2	1.99676	1.16442	448	14988	552	21504	15436	37492	0.411714	1	0.0481467	1.99676	448	13	19	34	34	22	NFYB				jaspar	MA0502.2.bed	3705406	Heteromeric CCAAT-binding factors	Heteromeric CCAAT-binding	9334236	ChIP-seq	cg17856858;cg26931400;cg25201652;cg25049678;cg00438946;cg01675333;cg04010581;cg17541971;cg16509659;cg03423769;cg19426872;cg06397491;cg02593513;cg17983750;cg22416332;cg17611288;cg02334175;cg26313355;cg16678811;cg10830920;cg08253452;cg19223789;cg12880090;cg09733019;cg18814344;cg12501356;cg07404009;cg21871906;cg00386499;cg14043264;cg12584622;cg11772199;cg10235290;cg09622321;cg13060540;cg07792339;cg0…
366	All	neg	MAFF	1	MA0495.3	4	200	1	9	MA0495.3	1.65224	1.15549	297	9770	703	26722	10067	37492	0.268511	1	0.0904083	1.65224	297	16	20	38	38	24.7	MAFF				jaspar	MA0495.3.bed	2652419	Basic leucine zipper factors (bZIP)	AP1_Maf-related	8264639	ChIP-seq	cg25201652;cg01393477;cg14142471;cg01099625;cg05222837;cg17541971;cg26879535;cg08796632;cg27088374;cg03423769;cg02913140;cg06946028;cg20582188;cg02582875;cg17983750;cg22669570;cg22069272;cg04348533;cg02334175;cg12053353;cg10830920;cg08253452;cg19223789;cg12880090;cg09182475;cg07404009;cg05928030;cg25840352;cg21871906;cg24087602;cg20149366;cg10235290;cg07792339;cg13941670;cg19355776;cg12204071;cg2…
368	All	neg	JUN	1	MA0488.1	4	200	1	2	MA0488.1	1.61241	1.14863	695	24262	305	12230	24957	37492	0.665662	1	0.0969379	1.61241	695	18	21	19	21	19.3	JUN				jaspar	MA0488.1.bed	11400366	Basic leucine zipper factors (bZIP)	AP1_Jun-related	21703547	ChIP-seq	cg17856858;cg10501210;cg25201652;cg08013479;cg10620475;cg27605823;cg00438946;cg01675333;cg17037716;cg14142471;cg04010581;cg21898068;cg17172158;cg01099625;cg21977797;cg15469181;cg17541971;cg26879535;cg08796632;cg03423769;cg19426872;cg12600648;cg06946028;cg20582188;cg02582875;cg02593513;cg22669570;cg11260459;cg01676370;cg22069272;cg04348533;cg22416332;cg17611288;cg02334175;cg26313355;cg16678811;cg1…
375	All	neg	EHF	1	MA0598.3	4	200	1	48	MA0598.3	0.916797	1.08014	479	16779	521	19713	17258	37492	0.460312	1	0.336912	0.916797	479	25	30	31	31	28.7	EHF				jaspar	MA0598.3.bed	4643226	Tryptophan cluster factors	Ets-related	11259407	ChIP-seq	cg01393477;cg27605823;cg00438946;cg17037716;cg21898068;cg21977797;cg15469181;cg05222837;cg27088374;cg16509659;cg03423769;cg12600648;cg02913140;cg06397491;cg17983750;cg11260459;cg01676370;cg22069272;cg10830920;cg09182475;cg22993731;cg14788180;cg00907438;cg01187271;cg25840352;cg26226211;cg21871906;cg06778417;cg24087602;cg04184175;cg14043264;cg12584622;cg09622321;cg07792339;cg01445252;cg10156179;cg0…
376	All	neg	RFX2	1	MA0600.2	4	200	1	50	MA0600.2	0.689276	1.0977	101	3388	899	33104	3489	37492	0.0930599	1	0.51647	0.689276	101	26	28	45	45	33	RFX2				jaspar	MA0600.2.bed	1095105	Fork head/winged helix factors	RFX-related factors	8754849	HT-SELEX	cg01893274;cg10620475;cg12600648;cg06946028;cg09733019;cg05928030;cg20149366;cg01689298;cg07792339;cg09890286;cg13941670;cg00141625;cg23367919;cg25743059;cg22929401;cg26026687;cg17905888;cg07383477;cg18889628;cg22411776;cg23596786;cg06931807;cg02830912;cg02105343;cg14735542;cg05280471;cg06472065;cg09072617;cg11926564;cg03214411;cg25817964;cg06649236;cg25102549;cg21822721;cg03176465;cg15526159;cg0…
377	All	neg	RFX5	1	MA0510.2	4	200	1	23	MA0510.2	0.675025	1.11979	64	2100	936	34392	2164	37492	0.057719	1	0.528247	0.675025	64	27	23	48	48	32.7	RFX5				jaspar	MA0510.2.bed	445607	Fork head/winged helix factors	RFX-related factors	8754849	HT-SELEX	cg10620475;cg09733019;cg07792339;cg09890286;cg13941670;cg23367919;cg22929401;cg17905888;cg07383477;cg27447914;cg18889628;cg22411776;cg23596786;cg02830912;cg02105343;cg14735542;cg06472065;cg09072617;cg25817964;cg15073168;cg21822721;cg03176465;cg09189224;cg22529808;cg06725850;cg19314788;cg16084969;cg12509499;cg09946098;cg25249359;cg12811630;cg27410202;cg05366673;cg03411242;cg06857898;cg20009490;cg2…
378	All	neg	HSF1	1	MA0486.2	4	200	1	1	MA0486.2	0.671551	1.08094	139	4742	861	31750	4881	37492	0.130188	1	0.528247	0.671551	139	28	29	41	41	32.7	HSF1				jaspar	MA0486.2.bed	1685361	Heat shock factors	HSF factors	17500587	HT-SELEX	cg10501210;cg10620475;cg01675333;cg17172158;cg01099625;cg15469181;cg16509659;cg12600648;cg02334175;cg14788180;cg07404009;cg25840352;cg20195746;cg00386499;cg04184175;cg12584622;cg07707172;cg15711227;cg00141625;cg01915021;cg19067187;cg23746998;cg27389123;cg04905851;cg03094159;cg22929401;cg17696987;cg24615697;cg27325093;cg26026687;cg17829420;cg19595637;cg27556492;cg27447914;cg15362498;cg05960378;cg1…
379	All	neg	MAF::NFE2	1	MA0501.1	4	200	1	15	MA0501.1	0.507646	1.04834	154	5399	846	31093	5553	37492	0.148112	1	0.712421	0.507646	154	29	31	39	39	33	MAF::NFE2				jaspar	MA0501.1.bed	1390547	Basic leucine zipper factors (bZIP)	AP1_Maf-related	9166829	ChIP-seq	cg01393477;cg00438946;cg17172158;cg01099625;cg15469181;cg17541971;cg27088374;cg20582188;cg17983750;cg17611288;cg19223789;cg27594957;cg01187271;cg05928030;cg25840352;cg12469785;cg21871906;cg07792339;cg07707172;cg23367919;cg27389123;cg20909027;cg04965129;cg13589316;cg03466638;cg27325093;cg12215343;cg17829420;cg19595637;cg09026530;cg17905888;cg05485821;cg01208948;cg14244296;cg09827655;cg04863645;cg0…
381	All	neg	TP63	1	MA0525.2	4	200	1	37	MA0525.2	0.459177	1.09945	26	865	974	35627	891	37492	0.0237651	1	0.773871	0.459177	26	31	27	50	50	36	TP63				jaspar	MA0525.2.bed	285322	p53 domain factors	p53-related factors	17188034	HT-SELEX	cg07404009;cg07707172;cg25375926;cg19044063;cg23693668;cg25102549;cg21841649;cg27061549;cg19314788;cg23426002;cg05202498;cg13800968;cg02699578;cg14051635;cg13956569;cg02386994;cg23108693;cg21539542;cg06581691;cg11464067;cg06708132;cg10604668;cg09539966;cg24831051;cg25602934;cg04102944
383	All	neg	RFX1	1	MA0509.3	4	200	1	22	MA0509.3	0.38518	1.03942	55	1935	945	34557	1990	37492	0.053078	1	0.886187	0.38518	55	33	33	49	49	38.3	RFX1				jaspar	MA0509.3.bed	379324	Fork head/winged helix factors	RFX-related factors	28473536, 28473536	ChIP-seq	cg09733019;cg07792339;cg09890286;cg23367919;cg25743059;cg22929401;cg26026687;cg17905888;cg07383477;cg18889628;cg22411776;cg23596786;cg06931807;cg02105343;cg14735542;cg06472065;cg25817964;cg06649236;cg21822721;cg03176465;cg03536788;cg09189224;cg06725850;cg16084969;cg09946098;cg12942661;cg23527723;cg12811630;cg27410202;cg06857898;cg20009490;cg24260009;cg03437435;cg10234511;cg26500922;cg07714022;cg0…
385	All	neg	MAFK	1	MA0496.3	4	200	1	10	MA0496.3	0.365542	1.02198	111	3973	889	32519	4084	37492	0.10893	1	0.913941	0.365542	111	35	35	43	43	37.7	MAFK				jaspar	MA0496.3.bed	1632234	Basic leucine zipper factors (bZIP)	AP1_Maf-related	8264639	ChIP-seq	cg25201652;cg04010581;cg17541971;cg26313355;cg21392555;cg25840352;cg23367919;cg07483210;cg17206772;cg20909027;cg05434345;cg03466638;cg08825623;cg06812724;cg12215343;cg17905888;cg00114412;cg25061778;cg14244296;cg09827655;cg00422680;cg21396365;cg20823439;cg23424255;cg02228056;cg22047262;cg27482461;cg17876669;cg06649236;cg09097835;cg14443903;cg05185512;cg11580575;cg08662919;cg18968947;cg26631126;cg1…
386	All	neg	Bach1::Mafk	1	MA0591.1	4	200	1	41	MA0591.1	0.244715	0.986209	110	4064	890	32428	4174	37492	0.11133	1	1	-0.244715	110	36	37	44	44	39	Bach1::Mafk				jaspar	MA0591.1.bed	731314	Basic leucine zipper factors (bZIP)	AP1_Jun-related	11069897	ChIP-seq	cg00438946;cg21977797;cg17541971;cg21392555;cg18814344;cg25840352;cg12469785;cg23367919;cg20909027;cg13589316;cg03466638;cg14411456;cg08825623;cg24287791;cg12215343;cg09026530;cg17905888;cg15362498;cg09612170;cg05485821;cg01846532;cg14244296;cg09827655;cg00422680;cg21396365;cg02228056;cg22047262;cg16237236;cg27482461;cg07230616;cg17876669;cg14867145;cg18968947;cg26631126;cg17801058;cg10427592;cg2…
398	All	neg	ZBTB33	1	MA0527.1	4	200	1	39	MA0527.1	2.54528e-08	0.566137	81	4916	919	31576	4997	37492	0.133282	1	1	-2.54528e-08	81	48	49	47	49	48	ZBTB33				jaspar	MA0527.1.bed	391842	C2H2 zinc finger factors	Other factors with up to three adjacent zinc fingers	23693142	ChIP-seq	cg17037716;cg12600648;cg06397491;cg26313355;cg09733019;cg07404009;cg00141625;cg19355776;cg04051518;cg20322159;cg04905851;cg03094159;cg15675612;cg03909395;cg09026530;cg19898504;cg05485821;cg23693668;cg01846532;cg15992086;cg20823439;cg24903784;cg19333286;cg07537139;cg03214411;cg09618893;cg09751652;cg08001104;cg08662919;cg24216971;cg14882356;cg13046271;cg25609270;cg08705347;cg21068638;cg07684203;cg1…
401	All	pos	HES2	1	MA0616.2	5	200	1	16	MA0616.2	58.4824	2.87845	651	14349	349	22143	15000	37492	0.400085	1	3.24625e-57	58.4824	651	1	2	24	24	9	HES2				jaspar	MA0616.2.bed	3381133	Basic helix-loop-helix factors (bHLH)	Hairy-related factors	8354270	HT-SELEX	cg09227056;cg13400013;cg17668518;cg08938156;cg11728741;cg18010822;cg14562454;cg12231969;cg23076498;cg22400231;cg19981759;cg26691477;cg19722977;cg02317025;cg00200899;cg00310215;cg00493831;cg20421508;cg17030233;cg10763467;cg15075184;cg07279255;cg16804284;cg19711579;cg18141557;cg00595237;cg15932297;cg15440561;cg04124389;cg09363187;cg14387043;cg03665271;cg00059486;cg21665058;cg18295954;cg07991288;cg2…
404	All	pos	HEY2	1	MA0649.1	5	200	1	47	MA0649.1	20.7206	1.8492	620	17105	380	19387	17725	37492	0.472768	1	6.51783e-20	20.7206	620	4	4	26	26	11.3	HEY2				jaspar	MA0649.1.bed	4662176	Basic helix-loop-helix factors (bHLH)	Hairy-related factors	22615585	HT-SELEX	cg09227056;cg13776863;cg17668518;cg08938156;cg11728741;cg18010822;cg14562454;cg12231969;cg23076498;cg22400231;cg19981759;cg26691477;cg19722977;cg02317025;cg00200899;cg00310215;cg00493831;cg20421508;cg08609675;cg04209192;cg12234807;cg10763467;cg15075184;cg07279255;cg19711579;cg18141557;cg00595237;cg15440561;cg04124389;cg09363187;cg14387043;cg03665271;cg00059486;cg21665058;cg21906352;cg07991288;cg2…
406	All	pos	CREB3	1	MA0638.1	5	200	1	36	MA0638.1	7.75401	1.62869	181	4360	819	32132	4541	37492	0.121119	1	2.60956e-07	7.75401	181	6	5	42	42	17.7	CREB3				jaspar	MA0638.1.bed	572676	Basic leucine zipper factors (bZIP)	CREB-related factors	15845366	HT-SELEX	cg13400013;cg20421508;cg17030233;cg12234807;cg16804284;cg18295954;cg07991288;cg07339555;cg08486684;cg03679521;cg01444045;cg17537062;cg13058338;cg22548438;cg09058243;cg18093372;cg01831882;cg22562422;cg21420547;cg17980056;cg11563156;cg13486820;cg17349389;cg00662491;cg19529849;cg01819137;cg26834803;cg14880272;cg02967973;cg26451479;cg05528361;cg13043904;cg21709655;cg14212534;cg10289720;cg05317739;cg0…
409	All	pos	BHLHE41	1	MA0636.1	5	200	1	35	MA0636.1	3.9215	1.33463	233	6766	767	29726	6999	37492	0.18668	1	0.000965542	3.9215	233	9	10	41	41	20	BHLHE41				jaspar	MA0636.1.bed	3003510	Basic helix-loop-helix factors (bHLH)	Hairy-related factors	18345027	HT-SELEX	cg08938156;cg11728741;cg14562454;cg09497746;cg12231969;cg23076498;cg19981759;cg26691477;cg02317025;cg00200899;cg00493831;cg07279255;cg19711579;cg00595237;cg15932297;cg09363187;cg03665271;cg21665058;cg18295954;cg15416058;cg27496468;cg05575054;cg03679521;cg26931581;cg01444045;cg12841266;cg11084334;cg22562422;cg22040516;cg21420547;cg21762820;cg01486146;cg00860838;cg12597232;cg17349389;cg11939159;cg0…
414	All	pos	ELF4	1	MA0641.1	5	200	1	39	MA0641.1	0.544724	1.05349	166	5799	834	30693	5965	37492	0.159101	1	0.662437	0.544724	166	14	14	44	44	24	ELF4				jaspar	MA0641.1.bed	1191664	Tryptophan cluster factors	Ets-related	20517297	HT-SELEX	cg11728741;cg12231969;cg26691477;cg07279255;cg20376497;cg03665271;cg15416058;cg05575054;cg12879445;cg26931581;cg24275772;cg15682828;cg05087350;cg17537062;cg25273233;cg02097817;cg16356803;cg11939159;cg09075088;cg05664454;cg01819137;cg13739934;cg08120263;cg24517026;cg03767531;cg09559229;cg15776582;cg13518541;cg18991169;cg15043841;cg16636772;cg03196097;cg22777952;cg24642372;cg09942248;cg15809618;cg1…
416	All	pos	IRF8	1	MA0652.1	5	200	1	50	MA0652.1	0.0933766	0.897918	61	2462	939	34030	2523	37492	0.0672944	1	1	-0.0933766	61	16	16	48	48	26.7	IRF8				jaspar	MA0652.1.bed	542887	Tryptophan cluster factors	Interferon-regulatory factors	21731497	HT-SELEX	cg11939159;cg05664454;cg09559229;cg09628017;cg27220635;cg06245691;cg09646359;cg08395267;cg15592596;cg05500919;cg26843878;cg04250847;cg26108171;cg14914422;cg21214122;cg26472617;cg18550773;cg05151568;cg10710448;cg01883716;cg16882804;cg19812625;cg25322213;cg11904056;cg17722489;cg01235968;cg18691948;cg07517669;cg16118889;cg00465284;cg26409285;cg21323387;cg18877412;cg19848879;cg14403768;cg02284095;cg1…
418	All	pos	MITF	1	MA0620.3	5	200	1	19	MA0620.3	0.0330809	0.888873	176	7070	824	29422	7246	37492	0.193268	1	1	-0.0330809	176	18	17	43	43	26	MITF				jaspar	MA0620.3.bed	4500358	Basic helix-loop-helix factors (bHLH)	bHLH-ZIP	12086670	ChIP-seq	cg08938156;cg11728741;cg12231969;cg19981759;cg26691477;cg02317025;cg00493831;cg07279255;cg19711579;cg03665271;cg18295954;cg07991288;cg03679521;cg01444045;cg22562422;cg25273233;cg21420547;cg17980056;cg24707416;cg01486146;cg12597232;cg23146717;cg17349389;cg19529849;cg05664454;cg14880272;cg02967973;cg03767531;cg18253120;cg13043904;cg09628017;cg14212534;cg08327269;cg16071226;cg21777070;cg25339883;cg2…
419	All	pos	CREM	1	MA0609.2	5	200	1	9	MA0609.2	0.0237769	0.806885	54	2411	946	34081	2465	37492	0.0657474	1	1	-0.0237769	54	19	20	49	49	29.3	CREM				jaspar	MA0609.2.bed	705361	Basic leucine zipper factors (bZIP)	CREB-related factors	20920259	ChIP-seq	cg21906352;cg26931581;cg17432380;cg26451479;cg09559229;cg13518541;cg21508838;cg16636772;cg16744551;cg24642372;cg26844246;cg14241460;cg08395267;cg15592596;cg02532525;cg09530766;cg24023187;cg11797904;cg04004289;cg14914422;cg12763898;cg00370791;cg02864264;cg13433256;cg18397523;cg05331950;cg14465076;cg02676375;cg02885867;cg15713630;cg16118889;cg06368075;cg19090691;cg22397546;cg05589845;cg18284930;cg0…
430	All	pos	ATF3	1	MA0605.2	5	200	1	5	MA0605.2	2.58841e-08	0.604227	110	6197	890	30295	6307	37492	0.168223	1	1	-2.58841e-08	110	30	32	47	47	36.3	ATF3				jaspar	MA0605.2.bed	2637543	Basic leucine zipper factors (bZIP)	AP1_Fos-related	12815047	HT-SELEX	cg08609675;cg04209192;cg15932297;cg20376497;cg21906352;cg15416058;cg26931581;cg24275772;cg05087350;cg27005345;cg17432380;cg26451479;cg09559229;cg27031992;cg13518541;cg21508838;cg16071226;cg16636772;cg16744551;cg26844246;cg14241460;cg15592596;cg02532525;cg09530766;cg24023187;cg11797904;cg02221888;cg09421985;cg01961426;cg02486904;cg04004289;cg22300498;cg25763390;cg12763898;cg08996087;cg15810551;cg0…
436	All	pos	GRHL1	1	MA0647.1	5	200	1	45	MA0647.1	1.27805e-11	0.587637	164	9133	836	27359	9297	37492	0.247973	1	1	-1.27805e-11	164	36	35	45	45	38.7	GRHL1				jaspar	MA0647.1.bed	3866910	Grainyhead domain factors	Grainyhead-related factors	18288204	HT-SELEX	cg23449696;cg02317025;cg19711579;cg00595237;cg22102944;cg20376497;cg18295954;cg00633857;cg07668688;cg16181889;cg15682828;cg01444045;cg13058338;cg25273233;cg21420547;cg17980056;cg12597232;cg23146717;cg06333141;cg12593479;cg11939159;cg19529849;cg13739934;cg23146472;cg03767531;cg12063651;cg13043904;cg14212534;cg08327269;cg25339883;cg04091966;cg03196097;cg24642372;cg02286746;cg09942248;cg15809618;cg2…
473	All	neg	MITF	1	MA0620.3	5	200	1	19	MA0620.3	2.20188	1.21864	225	7021	775	29471	7246	37492	0.193268	1	0.0328654	2.20188	225	23	23	43	43	29.7	MITF				jaspar	MA0620.3.bed	4500358	Basic helix-loop-helix factors (bHLH)	bHLH-ZIP	12086670	ChIP-seq	cg14142471;cg17172158;cg15469181;cg08796632;cg27088374;cg03423769;cg20582188;cg02593513;cg22669570;cg22416332;cg17611288;cg02334175;cg09182475;cg25840352;cg20195746;cg00386499;cg04184175;cg12584622;cg10235290;cg10156179;cg24934277;cg14903956;cg15711227;cg08315393;cg14227010;cg18271715;cg12173512;cg13023398;cg15166827;cg20909027;cg01687105;cg14182735;cg04051518;cg19169532;cg25581768;cg03667077;cg2…
480	All	neg	GRHL1	1	MA0647.1	5	200	1	45	MA0647.1	0.802237	1.07888	262	9035	738	27457	9297	37492	0.247973	1	0.41742	0.802237	262	30	30	41	41	33.7	GRHL1				jaspar	MA0647.1.bed	3866910	Grainyhead domain factors	Grainyhead-related factors	18288204	HT-SELEX	cg26931400;cg25201652;cg10620475;cg01675333;cg17172158;cg01099625;cg15469181;cg05222837;cg17541971;cg08796632;cg27088374;cg16509659;cg03423769;cg06946028;cg02582875;cg02593513;cg11260459;cg16678811;cg08253452;cg07404009;cg01187271;cg24087602;cg04184175;cg14043264;cg20149366;cg12584622;cg09699229;cg07792339;cg07707172;cg24934277;cg25402449;cg23778391;cg15711227;cg23367919;cg12173512;cg07483210;cg2…
481	All	neg	ATF3	1	MA0605.2	5	200	1	5	MA0605.2	0.672948	1.07277	178	6129	822	30363	6307	37492	0.168223	1	0.528247	0.672948	178	31	32	44	44	35.7	ATF3				jaspar	MA0605.2.bed	2637543	Basic leucine zipper factors (bZIP)	AP1_Fos-related	12815047	HT-SELEX	cg10501210;cg10620475;cg00438946;cg21898068;cg21977797;cg08796632;cg02582875;cg22416332;cg12053353;cg10830920;cg09733019;cg07404009;cg25840352;cg10235290;cg09622321;cg07707172;cg10156179;cg25402449;cg11011976;cg13023398;cg27389123;cg03653137;cg00146253;cg03667077;cg14411456;cg20699548;cg03909395;cg17829420;cg19898504;cg20416421;cg05960378;cg09484587;cg08275784;cg00422680;cg17644722;cg04336027;cg0…
483	All	neg	IRF8	1	MA0652.1	5	200	1	50	MA0652.1	0.233365	0.978854	66	2457	934	34035	2523	37492	0.0672944	1	1	-0.233365	66	33	36	48	48	39	IRF8				jaspar	MA0652.1.bed	542887	Tryptophan cluster factors	Interferon-regulatory factors	21731497	HT-SELEX	cg10620475;cg04010581;cg16509659;cg22669570;cg26109480;cg12880090;cg09182475;cg18814344;cg14788180;cg11772199;cg18271715;cg12348962;cg04905851;cg25375926;cg13589316;cg19044063;cg14005972;cg02830912;cg05108472;cg07537139;cg07230616;cg08563010;cg24840164;cg23170538;cg26631126;cg22316499;cg21247898;cg16084969;cg18659931;cg25249359;cg06736685;cg13604683;cg04196926;cg26272345;cg15998452;cg15181287;cg0…
489	All	neg	ELF4	1	MA0641.1	5	200	1	39	MA0641.1	0.163893	0.961094	154	5811	846	30681	5965	37492	0.159101	1	1	-0.163893	154	39	39	45	45	41	ELF4				jaspar	MA0641.1.bed	1191664	Tryptophan cluster factors	Ets-related	20517297	HT-SELEX	cg27088374;cg06397491;cg02593513;cg12880090;cg00907438;cg14903956;cg15711227;cg23367919;cg12348962;cg15741341;cg04051518;cg00146253;cg03094159;cg08825623;cg03909395;cg27325093;cg15093444;cg14005972;cg24805210;cg14435862;cg23424255;cg16237236;cg07895731;cg11015411;cg11806837;cg08125125;cg27371466;cg05688640;cg23102356;cg14867145;cg25280906;cg21822721;cg08001104;cg18215648;cg15526159;cg08662919;cg0…
490	All	neg	CREM	1	MA0609.2	5	200	1	9	MA0609.2	0.152241	0.937668	62	2403	938	34089	2465	37492	0.0657474	1	1	-0.152241	62	40	42	50	50	44	CREM				jaspar	MA0609.2.bed	705361	Basic leucine zipper factors (bZIP)	CREB-related factors	20920259	ChIP-seq	cg08796632;cg09733019;cg07707172;cg25402449;cg11011976;cg13023398;cg20909027;cg03653137;cg00146253;cg03667077;cg20699548;cg03909395;cg09484587;cg00422680;cg06063489;cg22600157;cg24903784;cg09072617;cg06649236;cg15013603;cg04084590;cg26631126;cg20346209;cg20324735;cg20167424;cg23527723;cg15661483;cg27490948;cg23576695;cg18433728;cg07705206;cg21068638;cg18368305;cg14592546;cg09769045;cg27159708;cg0…
491	All	neg	CREB3	1	MA0638.1	5	200	1	36	MA0638.1	0.150757	0.95093	116	4425	884	32067	4541	37492	0.121119	1	1	-0.150757	116	41	40	47	47	42.7	CREB3				jaspar	MA0638.1.bed	572676	Basic leucine zipper factors (bZIP)	CREB-related factors	15845366	HT-SELEX	cg01393477;cg25049678;cg17541971;cg20582188;cg10561550;cg07404009;cg26226211;cg14043264;cg14227010;cg13023398;cg12348962;cg20909027;cg15741341;cg26284526;cg25831669;cg11451100;cg09026530;cg05485821;cg23693668;cg01846532;cg01208948;cg18889628;cg03738429;cg07366921;cg02917874;cg25974818;cg02105343;cg22047262;cg05280471;cg06472065;cg11806837;cg25817964;cg09097835;cg05185512;cg13194536;cg02600653;cg0…
496	All	neg	HEY2	1	MA0649.1	5	200	1	47	MA0649.1	0.00510556	0.865833	438	17287	562	19205	17725	37492	0.472768	1	1	-0.00510556	438	46	44	37	46	42.3	HEY2				jaspar	MA0649.1.bed	4662176	Basic helix-loop-helix factors (bHLH)	Hairy-related factors	22615585	HT-SELEX	cg17856858;cg10501210;cg10620475;cg00438946;cg04010581;cg21977797;cg08796632;cg02913140;cg20582188;cg06397491;cg02593513;cg22669570;cg01676370;cg26313355;cg10830920;cg09182475;cg27594957;cg21392555;cg22993731;cg12501356;cg00907438;cg07404009;cg25840352;cg12469785;cg04184175;cg12584622;cg11772199;cg10235290;cg24482288;cg16886381;cg24934277;cg15711227;cg00141625;cg14227010;cg08981690;cg12173512;cg1…
498	All	neg	BHLHE41	1	MA0636.1	5	200	1	35	MA0636.1	0.000374731	0.763786	150	6849	850	29643	6999	37492	0.18668	1	1	-0.000374731	150	48	48	46	48	47.3	BHLHE41				jaspar	MA0636.1.bed	3003510	Basic helix-loop-helix factors (bHLH)	Hairy-related factors	18345027	HT-SELEX	cg17856858;cg10501210;cg14142471;cg12600648;cg20582188;cg01676370;cg17611288;cg21392555;cg22993731;cg12584622;cg24482288;cg24934277;cg14903956;cg08315393;cg00141625;cg11011976;cg19355776;cg18271715;cg20909027;cg19169532;cg25831669;cg15675612;cg08825623;cg03909395;cg06812724;cg22929401;cg27181123;cg23693668;cg05391884;cg22411776;cg22600157;cg14735542;cg11806837;cg07230616;cg27371466;cg11926564;cg0…
499	All	neg	HES2	1	MA0616.2	5	200	1	16	MA0616.2	3.17849e-06	0.749788	335	14665	665	21827	15000	37492	0.400085	1	1	-3.17849e-06	335	49	49	38	49	45.3	HES2				jaspar	MA0616.2.bed	3381133	Basic helix-loop-helix factors (bHLH)	Hairy-related factors	8354270	HT-SELEX	cg17856858;cg10501210;cg10620475;cg04010581;cg01099625;cg15469181;cg08796632;cg20582188;cg02593513;cg22669570;cg10830920;cg21392555;cg00907438;cg07404009;cg25840352;cg04184175;cg10235290;cg24482288;cg09890286;cg16886381;cg24934277;cg14903956;cg15711227;cg14227010;cg08981690;cg19355776;cg12173512;cg23746998;cg20909027;cg19169532;cg25375926;cg13589316;cg25831669;cg15675612;cg19345073;cg15809488;cg2…
502	All	pos	ZBTB7B	1	MA0694.1	6	200	1	42	MA0694.1	13.7423	1.63585	480	13164	520	23328	13644	37492	0.363918	1	4.31293e-13	13.7423	480	2	4	26	26	10.7	ZBTB7B				jaspar	MA0694.1.bed	2221870	C2H2 zinc finger factors	More than 3 adjacent zinc fingers	19443739	HT-SELEX	cg09227056;cg13776863;cg08938156;cg11728741;cg18010822;cg14562454;cg23076498;cg22400231;cg19981759;cg19722977;cg20397004;cg23449696;cg02317025;cg00310215;cg00493831;cg20421508;cg10763467;cg15075184;cg16804284;cg19711579;cg18141557;cg15440561;cg11848212;cg09363187;cg20376497;cg14387043;cg18295954;cg27496468;cg07339555;cg00633857;cg24145886;cg05575054;cg12879445;cg25420088;cg26931581;cg15682828;cg0…
503	All	pos	ZIC1	1	MA0696.1	6	200	1	44	MA0696.1	12.5658	1.61242	425	11470	575	25022	11895	37492	0.317268	1	5.95714e-12	12.5658	425	3	5	31	31	13	ZIC1				jaspar	MA0696.1.bed	1306706	C2H2 zinc finger factors	More than 3 adjacent zinc fingers	19443739	HT-SELEX	cg13776863;cg11728741;cg18010822;cg09497746;cg20397004;cg00200899;cg00493831;cg18141557;cg00595237;cg15440561;cg11848212;cg14387043;cg21665058;cg18295954;cg21906352;cg07991288;cg27496468;cg26931581;cg24275772;cg01444045;cg17537062;cg09851167;cg12841266;cg13058338;cg05551621;cg11084334;cg18299578;cg25354602;cg26014931;cg22562422;cg22040516;cg25273233;cg21420547;cg05506365;cg06330691;cg08188894;cg2…
506	All	pos	MLXIPL	1	MA0664.1	6	200	1	12	MA0664.1	5.4449	1.34345	429	13088	571	23404	13517	37492	0.36053	1	4.09859e-05	5.4449	429	6	8	30	30	14.7	MLXIPL				jaspar	MA0664.1.bed	5647988	Basic helix-loop-helix factors (bHLH)	bHLH-ZIP	14742444	HT-SELEX	cg09227056;cg13400013;cg17668518;cg08938156;cg11728741;cg14562454;cg12231969;cg23076498;cg22400231;cg19981759;cg26691477;cg20397004;cg02317025;cg00200899;cg00493831;cg20421508;cg17030233;cg10763467;cg07279255;cg19711579;cg00595237;cg15932297;cg04124389;cg09363187;cg03665271;cg00059486;cg21665058;cg18295954;cg21906352;cg15416058;cg07991288;cg27496468;cg07339555;cg08486684;cg19555331;cg15385409;cg0…
507	All	pos	MLX	1	MA0663.1	6	200	1	11	MA0663.1	3.28718	1.29297	234	6974	766	29518	7208	37492	0.192254	1	0.00358077	3.28718	234	7	9	41	41	19	MLX				jaspar	MA0663.1.bed	2890909	Basic helix-loop-helix factors (bHLH)	bHLH-ZIP	14742444	HT-SELEX	cg13400013;cg08938156;cg11728741;cg14562454;cg12231969;cg19981759;cg26691477;cg02317025;cg20421508;cg17030233;cg07279255;cg19711579;cg15932297;cg03665271;cg18295954;cg07991288;cg07339555;cg08486684;cg05575054;cg03679521;cg26931581;cg01444045;cg17537062;cg12841266;cg22548438;cg27699373;cg09058243;cg18299578;cg18093372;cg22562422;cg22040516;cg21420547;cg24707416;cg21762820;cg01486146;cg12597232;cg2…
508	All	pos	KLF13	1	MA0657.1	6	200	1	5	MA0657.1	1.26644	1.27337	55	1595	945	34897	1650	37492	0.0440094	1	0.177674	1.26644	55	8	10	48	48	22	KLF13				jaspar	MA0657.1.bed	188222	C2H2 zinc finger factors	Three-zinc finger Kruppel-related	16266294	HT-SELEX	cg23449696;cg18141557;cg19555331;cg07668688;cg03679521;cg05506365;cg14880272;cg21419180;cg08070771;cg12302541;cg02456288;cg00953859;cg03937711;cg02690638;cg11142389;cg15810551;cg04529370;cg21849844;cg24686610;cg24466113;cg20477718;cg01580681;cg01608986;cg11827910;cg26998224;cg09879356;cg03233803;cg20291049;cg10632395;cg13125030;cg01562774;cg18454765;cg26161880;cg12242396;cg07869780;cg04209727;cg1…
509	All	pos	SPDEF	1	MA0686.1	6	200	1	34	MA0686.1	0.955016	1.08416	451	15731	549	20761	16182	37492	0.431612	1	0.316565	0.955016	451	9	11	29	29	16.3	SPDEF				jaspar	MA0686.1.bed	3203225	Tryptophan cluster factors	Ets-related	23449978	HT-SELEX	cg13400013;cg27201382;cg11728741;cg14562454;cg12231969;cg26691477;cg20397004;cg00200899;cg17030233;cg07279255;cg00595237;cg04124389;cg22102944;cg17997082;cg20376497;cg14387043;cg03665271;cg21665058;cg15416058;cg27496468;cg00633857;cg24145886;cg08486684;cg16181889;cg12879445;cg23683971;cg24275772;cg15682828;cg05087350;cg17537062;cg09851167;cg24226527;cg12841266;cg22548438;cg05551621;cg11084334;cg0…
510	All	pos	IRF9	1	MA0653.1	6	200	1	1	MA0653.1	0.19921	0.948746	27	1037	973	35455	1064	37492	0.0283794	1	1	-0.19921	27	10	12	50	50	24	IRF9				jaspar	MA0653.1.bed	270302	Tryptophan cluster factors	Interferon-regulatory factors	21731497	HT-SELEX	cg15075184;cg26726683;cg11939159;cg27220635;cg09646359;cg26843878;cg14914422;cg05151568;cg10710448;cg19812625;cg17722489;cg18691948;cg01466662;cg16118889;cg23247491;cg26409285;cg21323387;cg19848879;cg14403768;cg07024948;cg00951719;cg22942127;cg08187246;cg21199453;cg22862899;cg13087184;cg12205654
512	All	pos	POU4F2	1	MA0683.1	6	200	1	31	MA0683.1	0.112221	0.930685	110	4278	890	32214	4388	37492	0.117038	1	1	-0.112221	110	12	13	46	46	23.7	POU4F2				jaspar	MA0683.1.bed	993229	Homeo domain factors	POU domain factors	18077589	HT-SELEX	cg00310215;cg15932297;cg14387043;cg21665058;cg07991288;cg24145886;cg11235379;cg03934905;cg07419021;cg09628017;cg04291050;cg02286746;cg13909487;cg24265558;cg25630450;cg16175000;cg13730205;cg16965558;cg06210818;cg14914422;cg25854701;cg11199141;cg03010713;cg05151568;cg15810551;cg25033393;cg23541754;cg21849844;cg13884903;cg04243635;cg18760617;cg05757789;cg19812625;cg21607628;cg04317201;cg25322213;cg0…
518	All	pos	Nr2f6	1	MA0677.1	6	200	1	25	MA0677.1	6.89336e-06	0.5798	52	3154	948	33338	3206	37492	0.0855116	1	1	-6.89336e-06	52	18	38	49	49	35	Nr2f6				jaspar	MA0677.1.bed	619100	Nuclear receptors with C4 zinc fingers	RXR-related receptors (NR2)	12690040	HT-SELEX	cg17668518;cg11728741;cg09497746;cg11848212;cg09363187;cg00059486;cg15385409;cg05797975;cg03045876;cg07311313;cg24181917;cg21508838;cg09354848;cg18824846;cg06303875;cg21849844;cg21176478;cg06037672;cg08159005;cg05262711;cg11904056;cg25400234;cg05879189;cg19357353;cg01871214;cg21526720;cg20583171;cg08229223;cg21028063;cg07517669;cg04784672;cg10954251;cg23893806;cg05463929;cg07875786;cg04209727;cg0…
521	All	pos	JDP2	2	MA0656.1	6	200	1	4	MA0656.1	5.64191e-08	0.618288	116	6389	884	30103	6505	37492	0.173504	2	1	-5.64191e-08	116	21	28	45	45	31.3	JDP2				jaspar	MA0656.1.bed	2189917	Basic leucine zipper factors (bZIP)	AP1_Fos-related	9154808	HT-SELEX	cg15932297;cg21906352;cg15416058;cg26931581;cg24275772;cg05087350;cg27005345;cg17432380;cg26451479;cg09559229;cg27031992;cg13518541;cg21508838;cg16071226;cg25636884;cg16636772;cg16744551;cg26844246;cg19702779;cg14241460;cg15592596;cg08695595;cg02532525;cg09530766;cg24023187;cg11797904;cg02221888;cg09421985;cg01961426;cg02486904;cg04004289;cg22300498;cg25763390;cg12763898;cg08996087;cg14019317;cg1…
532	All	pos	SPIC	1	MA0687.1	6	200	1	35	MA0687.1	3.88247e-11	0.65292	320	15285	680	21207	15605	37492	0.416222	1	1	-3.88247e-11	320	32	24	36	36	30.7	SPIC				jaspar	MA0687.1.bed	4699647	Tryptophan cluster factors	Ets-related	16887979	HT-SELEX	cg18304538;cg08938156;cg11728741;cg14562454;cg09497746;cg12231969;cg19981759;cg26691477;cg19722977;cg00200899;cg12234807;cg15075184;cg07279255;cg04124389;cg22102944;cg20376497;cg03665271;cg21665058;cg18295954;cg21906352;cg24145886;cg19555331;cg16181889;cg03679521;cg23683971;cg26931581;cg24275772;cg01444045;cg24226527;cg27699373;cg26726683;cg25273233;cg21420547;cg11235379;cg01767626;cg21762820;cg0…
536	All	pos	TBX20	1	MA0689.1	6	200	1	37	MA0689.1	3.20253e-12	0.644563	370	17398	630	19094	17768	37492	0.473914	1	1	-3.20253e-12	370	36	26	33	36	31.7	TBX20				jaspar	MA0689.1.bed	5795157	T-Box factors	TBX1-related factors	23326246	HT-SELEX	cg09227056;cg13400013;cg17668518;cg08938156;cg18010822;cg14562454;cg09497746;cg23076498;cg22400231;cg19981759;cg23449696;cg02317025;cg00200899;cg00493831;cg20421508;cg17030233;cg10763467;cg19711579;cg00595237;cg04541229;cg04124389;cg22102944;cg17997082;cg14387043;cg00059486;cg21665058;cg18295954;cg15416058;cg07991288;cg07339555;cg00633857;cg24145886;cg08486684;cg15385409;cg23683971;cg26931581;cg0…
539	All	pos	ONECUT1	1	MA0679.2	6	200	1	27	MA0679.2	6.58684e-13	0.599358	222	11770	778	24722	11992	37492	0.319855	1	1	-6.58684e-13	222	39	32	43	43	38	ONECUT1				jaspar	MA0679.2.bed	5180930	Homeo domain factors	HD-CUT	8887657	ChIP-seq	cg09227056;cg17668518;cg18304538;cg18010822;cg22400231;cg19722977;cg00310215;cg00493831;cg10763467;cg15075184;cg15932297;cg04541229;cg22102944;cg17997082;cg20376497;cg14387043;cg00059486;cg21906352;cg07991288;cg15385409;cg07668688;cg03679521;cg14022646;cg05797975;cg05817477;cg09058243;cg26726683;cg24707416;cg06330691;cg01486146;cg19584582;cg11563156;cg22057720;cg06333141;cg12593479;cg24104506;cg0…
542	All	pos	PHOX2B	1	MA0681.2	6	200	1	29	MA0681.2	2.10223e-14	0.575428	212	11626	788	24866	11838	37492	0.315747	1	1	-2.10223e-14	212	42	39	44	44	41.7	PHOX2B				jaspar	MA0681.2.bed	6835069	Homeo domain factors	Paired-related HD factors	22323723	ChIP-seq	cg18304538;cg19722977;cg20397004;cg20421508;cg12234807;cg15932297;cg15440561;cg11848212;cg21906352;cg07339555;cg24145886;cg03679521;cg25420088;cg14022646;cg26931581;cg24275772;cg05087350;cg09851167;cg13058338;cg05817477;cg09058243;cg25354602;cg25273233;cg06330691;cg01486146;cg11563156;cg23146717;cg24104506;cg18352564;cg00662491;cg12737399;cg05108018;cg03726556;cg17432380;cg06677854;cg14712515;cg0…
543	All	pos	MEF2B	1	MA0660.1	6	200	1	8	MA0660.1	7.71462e-15	0.586875	255	13443	745	23049	13698	37492	0.365358	1	1	-7.71462e-15	255	43	37	39	43	39.7	MEF2B				jaspar	MA0660.1.bed	7219106	MADS box factors	Regulators of differentiation	9430690	HT-SELEX	cg17668518;cg18304538;cg27201382;cg12231969;cg26691477;cg00310215;cg08609675;cg04209192;cg12234807;cg15075184;cg15932297;cg15440561;cg22102944;cg20376497;cg03665271;cg00059486;cg21906352;cg15385409;cg23683971;cg25420088;cg24275772;cg24226527;cg05797975;cg09058243;cg25354602;cg26726683;cg25273233;cg17980056;cg11235379;cg01767626;cg24707416;cg01486146;cg16356803;cg11563156;cg06333141;cg09075088;cg0…
544	All	pos	MSC	1	MA0665.1	6	200	1	13	MA0665.1	6.65386e-15	0.591876	274	14209	726	22283	14483	37492	0.386296	1	1	-6.65386e-15	274	44	34	38	44	38.7	MSC				jaspar	MA0665.1.bed	3843607	Basic helix-loop-helix factors (bHLH)	Tal-related	24175993	HT-SELEX	cg09227056;cg13400013;cg11728741;cg18010822;cg14562454;cg22400231;cg20397004;cg00493831;cg20421508;cg17030233;cg10763467;cg07279255;cg00595237;cg15932297;cg15440561;cg04541229;cg04124389;cg22102944;cg17997082;cg20376497;cg18295954;cg07339555;cg00633857;cg08486684;cg03679521;cg25420088;cg15682828;cg01444045;cg22548438;cg09058243;cg18299578;cg18093372;cg25354602;cg25273233;cg21420547;cg11235379;cg1…
547	All	pos	MYF6	1	MA0667.1	6	200	1	15	MA0667.1	1.92865e-16	0.587811	331	16678	669	19814	17009	37492	0.45367	1	1	-1.92865e-16	331	47	35	35	47	39	MYF6				jaspar	MA0667.1.bed	6350396	Basic helix-loop-helix factors (bHLH)	MyoD/ASC-related factors	19443739	HT-SELEX	cg09227056;cg11728741;cg14562454;cg09497746;cg22400231;cg20397004;cg00200899;cg20421508;cg10763467;cg15932297;cg04541229;cg04124389;cg22102944;cg17997082;cg20376497;cg14387043;cg21665058;cg18295954;cg07991288;cg07339555;cg07668688;cg01444045;cg09851167;cg05551621;cg18299578;cg01831882;cg21420547;cg24707416;cg08188894;cg01486146;cg19584582;cg22057720;cg23146717;cg12593479;cg11939159;cg13342658;cg1…
550	All	pos	NEUROG2	1	MA0669.1	6	200	1	17	MA0669.1	0	0.529614	302	16408	698	20084	16710	37492	0.445695	1	1	0	302	48	46	37	48	43.7	NEUROG2				jaspar	MA0669.1.bed	8190780	Basic helix-loop-helix factors (bHLH)	Tal-related	19389376	HT-SELEX	cg09227056;cg13776863;cg23076498;cg22400231;cg19722977;cg20397004;cg02317025;cg00493831;cg08609675;cg04209192;cg10763467;cg15075184;cg19711579;cg18141557;cg15932297;cg04541229;cg04124389;cg11848212;cg17997082;cg20376497;cg18295954;cg03679521;cg15682828;cg01444045;cg05087350;cg12841266;cg11084334;cg04446004;cg22562422;cg21420547;cg24707416;cg05506365;cg00860838;cg16356803;cg19584582;cg22057720;cg2…
553	All	neg	JDP2	2	MA0655.1	6	200	1	3	MA0655.1	5.55182	1.35221	406	12252	594	24240	12658	37492	0.337619	2	3.27235e-05	5.55182	406	3	16	34	34	17.7	JDP2				jaspar	MA0655.1.bed	6145402	Basic leucine zipper factors (bZIP)	AP1_Fos-related	9154808	HT-SELEX	cg25201652;cg01393477;cg25049678;cg27605823;cg00438946;cg17172158;cg01099625;cg15469181;cg26879535;cg08796632;cg27088374;cg16509659;cg12600648;cg01814115;cg20582188;cg06397491;cg02582875;cg17983750;cg26109480;cg01676370;cg22416332;cg17611288;cg26313355;cg10830920;cg08253452;cg09182475;cg21392555;cg12501356;cg10561550;cg05928030;cg25840352;cg20195746;cg12469785;cg00386499;cg06778417;cg04184175;cg1…
556	All	neg	ONECUT1	1	MA0679.2	6	200	1	27	MA0679.2	5.09146	1.33636	384	11608	616	24884	11992	37492	0.319855	1	8.37615e-05	5.09146	384	6	18	38	38	20.7	ONECUT1				jaspar	MA0679.2.bed	5180930	Homeo domain factors	HD-CUT	8887657	ChIP-seq	cg17856858;cg10501210;cg25201652;cg01893274;cg08013479;cg10620475;cg25049678;cg17037716;cg04010581;cg21898068;cg05222837;cg26879535;cg08796632;cg27088374;cg02913140;cg20582188;cg02593513;cg17983750;cg22669570;cg11260459;cg01676370;cg22069272;cg17611288;cg02334175;cg26313355;cg12053353;cg09182475;cg21392555;cg14788180;cg12501356;cg07404009;cg05928030;cg25840352;cg06778417;cg24087602;cg12584622;cg0…
558	All	neg	PHOX2B	1	MA0681.2	6	200	1	29	MA0681.2	4.99997	1.33329	379	11459	621	25033	11838	37492	0.315747	1	9.9643e-05	4.99997	379	8	19	39	39	22	PHOX2B				jaspar	MA0681.2.bed	6835069	Homeo domain factors	Paired-related HD factors	22323723	ChIP-seq	cg25201652;cg01893274;cg08013479;cg01393477;cg25049678;cg01675333;cg17037716;cg14142471;cg04010581;cg21898068;cg01099625;cg05222837;cg26879535;cg08796632;cg27088374;cg02913140;cg06946028;cg02593513;cg22669570;cg01676370;cg04348533;cg17611288;cg02334175;cg12053353;cg08253452;cg09182475;cg22993731;cg14788180;cg12501356;cg07404009;cg05928030;cg12469785;cg24087602;cg20149366;cg12584622;cg09622321;cg0…
569	All	neg	NEUROG2	1	MA0669.1	6	200	1	17	MA0669.1	3.16888	1.23078	496	16214	504	20278	16710	37492	0.445695	1	0.00452991	3.16888	496	19	29	29	29	25.7	NEUROG2				jaspar	MA0669.1.bed	8190780	Basic helix-loop-helix factors (bHLH)	Tal-related	19389376	HT-SELEX	cg08013479;cg10620475;cg25049678;cg27605823;cg01675333;cg17037716;cg14142471;cg04010581;cg21898068;cg01099625;cg26879535;cg08796632;cg27088374;cg03423769;cg01814115;cg02913140;cg06946028;cg20582188;cg02593513;cg17983750;cg22669570;cg11260459;cg26109480;cg01676370;cg22069272;cg22416332;cg02334175;cg12053353;cg09733019;cg21392555;cg22993731;cg14788180;cg12501356;cg00907438;cg07404009;cg01187271;cg2…
575	All	neg	SPIC	1	MA0687.1	6	200	1	35	MA0687.1	2.02989	1.16636	453	15152	547	21340	15605	37492	0.416222	1	0.0452698	2.02989	453	25	30	33	33	29.3	SPIC				jaspar	MA0687.1.bed	4699647	Tryptophan cluster factors	Ets-related	16887979	HT-SELEX	cg26931400;cg01893274;cg00438946;cg17037716;cg14142471;cg04010581;cg17172158;cg21977797;cg15469181;cg05222837;cg26879535;cg03423769;cg01814115;cg02913140;cg17983750;cg11260459;cg26109480;cg01676370;cg22069272;cg12053353;cg10830920;cg12880090;cg09182475;cg27594957;cg09733019;cg18814344;cg14788180;cg12501356;cg10561550;cg07404009;cg01187271;cg05928030;cg26226211;cg21871906;cg24087602;cg14043264;cg0…
576	All	neg	Nr2f6	1	MA0677.1	6	200	1	25	MA0677.1	1.89455	1.27716	106	3100	894	33392	3206	37492	0.0855116	1	0.0563384	1.89455	106	26	27	47	47	33.3	Nr2f6				jaspar	MA0677.1.bed	619100	Nuclear receptors with C4 zinc fingers	RXR-related receptors (NR2)	12690040	HT-SELEX	cg27605823;cg14142471;cg08796632;cg19426872;cg01814115;cg06397491;cg10830920;cg19223789;cg00907438;cg26226211;cg01445252;cg25402449;cg20909027;cg03653137;cg20322159;cg11875079;cg03667077;cg19345073;cg17696987;cg11104864;cg25061778;cg05391884;cg14244296;cg24805210;cg24557791;cg02228056;cg27167692;cg19333286;cg10287351;cg14033937;cg13194536;cg10886038;cg09751652;cg08001104;cg09753325;cg18511670;cg2…
578	All	neg	MEF2B	1	MA0660.1	6	200	1	8	MA0660.1	1.78046	1.15284	398	13300	602	23192	13698	37492	0.365358	1	0.0715345	1.78046	398	28	32	36	36	32	MEF2B				jaspar	MA0660.1.bed	7219106	MADS box factors	Regulators of differentiation	9430690	HT-SELEX	cg10501210;cg25201652;cg01893274;cg08013479;cg01393477;cg27605823;cg01675333;cg14142471;cg04010581;cg21898068;cg01099625;cg15469181;cg26879535;cg08796632;cg16509659;cg01814115;cg02913140;cg06946028;cg02582875;cg02593513;cg22669570;cg01676370;cg04348533;cg17611288;cg02334175;cg16678811;cg10830920;cg08253452;cg09182475;cg21392555;cg14788180;cg00907438;cg10561550;cg07404009;cg01187271;cg05928030;cg2…
580	All	neg	KLF13	1	MA0657.1	6	200	1	5	MA0657.1	1.39886	1.29875	56	1594	944	34898	1650	37492	0.0440094	1	0.138442	1.39886	56	30	23	49	49	34	KLF13				jaspar	MA0657.1.bed	188222	C2H2 zinc finger factors	Three-zinc finger Kruppel-related	16266294	HT-SELEX	cg14903956;cg19355776;cg12173512;cg25375926;cg13349948;cg19044063;cg26690989;cg20199880;cg14244296;cg23270774;cg02228056;cg27482461;cg27371466;cg15073168;cg10886038;cg11580575;cg02800396;cg04084590;cg06725850;cg01241934;cg18689020;cg18866778;cg09946098;cg18577444;cg06315860;cg20009490;cg10234511;cg25731502;cg13901789;cg27037659;cg13360440;cg10850433;cg20861285;cg14051635;cg05400549;cg08508499;cg2…
581	All	neg	TBX20	1	MA0689.1	6	200	1	37	MA0689.1	1.35639	1.11785	501	17267	499	19225	17768	37492	0.473914	1	0.149818	1.35639	501	31	35	28	35	31.3	TBX20				jaspar	MA0689.1.bed	5795157	T-Box factors	TBX1-related factors	23326246	HT-SELEX	cg10501210;cg26931400;cg08013479;cg10620475;cg01393477;cg25049678;cg00438946;cg17037716;cg14142471;cg04010581;cg21898068;cg01099625;cg26879535;cg08796632;cg27088374;cg16509659;cg12600648;cg20582188;cg02593513;cg17983750;cg26109480;cg01676370;cg22069272;cg04348533;cg02334175;cg26313355;cg16678811;cg08253452;cg12880090;cg09182475;cg27594957;cg22993731;cg12501356;cg00907438;cg10561550;cg25840352;cg1…
584	All	neg	POU4F2	1	MA0683.1	6	200	1	31	MA0683.1	0.895383	1.12086	129	4259	871	32233	4388	37492	0.117038	1	0.348632	0.895383	129	34	34	46	46	38	POU4F2				jaspar	MA0683.1.bed	993229	Homeo domain factors	POU domain factors	18077589	HT-SELEX	cg25201652;cg01393477;cg14142471;cg26879535;cg08796632;cg02913140;cg20582188;cg22669570;cg11260459;cg01676370;cg02334175;cg09182475;cg21392555;cg20195746;cg00386499;cg04184175;cg08981690;cg19355776;cg23367919;cg03121178;cg13023398;cg17206772;cg12348962;cg27389123;cg03466638;cg19345073;cg06412376;cg17829420;cg15362498;cg05391884;cg14244296;cg19570901;cg23596786;cg19965683;cg01029325;cg03738429;cg0…
585	All	neg	MLXIPL	1	MA0664.1	6	200	1	12	MA0664.1	0.843817	1.07543	377	13140	623	23352	13517	37492	0.36053	1	0.386783	0.843817	377	35	37	40	40	37.3	MLXIPL				jaspar	MA0664.1.bed	5647988	Basic helix-loop-helix factors (bHLH)	bHLH-ZIP	14742444	HT-SELEX	cg17856858;cg14142471;cg04010581;cg21898068;cg17172158;cg01099625;cg08796632;cg27088374;cg12600648;cg02913140;cg06946028;cg20582188;cg22669570;cg01676370;cg04348533;cg17611288;cg10830920;cg09182475;cg22993731;cg05928030;cg20195746;cg12469785;cg00386499;cg04184175;cg14043264;cg20149366;cg12584622;cg09622321;cg24482288;cg24934277;cg14903956;cg15711227;cg08315393;cg00141625;cg11011976;cg14227010;cg0…
586	All	neg	MYF6	1	MA0667.1	6	200	1	15	MA0667.1	0.689701	1.05665	467	16542	533	19950	17009	37492	0.45367	1	0.51647	0.689701	467	36	39	31	39	35.3	MYF6				jaspar	MA0667.1.bed	6350396	Basic helix-loop-helix factors (bHLH)	MyoD/ASC-related factors	19443739	HT-SELEX	cg10501210;cg01893274;cg10620475;cg27605823;cg01675333;cg14142471;cg21898068;cg17172158;cg21977797;cg17541971;cg26879535;cg27088374;cg01814115;cg06946028;cg20582188;cg02593513;cg17983750;cg26109480;cg01676370;cg22069272;cg04348533;cg17611288;cg02334175;cg12053353;cg10830920;cg08253452;cg19223789;cg09733019;cg18814344;cg12501356;cg00907438;cg01187271;cg05928030;cg25840352;cg26226211;cg20195746;cg1…
588	All	neg	MSC	1	MA0665.1	6	200	1	13	MA0665.1	0.601252	1.04722	397	14086	603	22406	14483	37492	0.386296	1	0.596761	0.601252	397	38	40	37	40	38.3	MSC				jaspar	MA0665.1.bed	3843607	Basic helix-loop-helix factors (bHLH)	Tal-related	24175993	HT-SELEX	cg10501210;cg26931400;cg25201652;cg27605823;cg01675333;cg21898068;cg21977797;cg17541971;cg03423769;cg06946028;cg02593513;cg17983750;cg11260459;cg26109480;cg01676370;cg02334175;cg12053353;cg08253452;cg19223789;cg12880090;cg09733019;cg21392555;cg18814344;cg12501356;cg00907438;cg01187271;cg25840352;cg20195746;cg06778417;cg14043264;cg20149366;cg09622321;cg13060540;cg01689298;cg07792339;cg01445252;cg0…
591	All	neg	IRF9	1	MA0653.1	6	200	1	1	MA0653.1	0.152491	0.911765	26	1038	974	35454	1064	37492	0.0283794	1	1	-0.152491	26	41	45	50	50	45.3	IRF9				jaspar	MA0653.1.bed	270302	Tryptophan cluster factors	Interferon-regulatory factors	21731497	HT-SELEX	cg10620475;cg01675333;cg04010581;cg22669570;cg09890286;cg13589316;cg02830912;cg03536788;cg26631126;cg17329011;cg05148385;cg15181287;cg09252678;cg21513672;cg22699121;cg02905739;cg21167259;cg24518458;cg05486014;cg26312920;cg03529162;cg22206913;cg02040389;cg03328885;cg20490705;cg02818743
593	All	neg	MLX	1	MA0663.1	6	200	1	11	MA0663.1	0.0610609	0.913895	179	7029	821	29463	7208	37492	0.192254	1	1	-0.0610609	179	43	44	45	45	44	MLX				jaspar	MA0663.1.bed	2890909	Basic helix-loop-helix factors (bHLH)	bHLH-ZIP	14742444	HT-SELEX	cg17856858;cg14142471;cg21898068;cg17172158;cg12600648;cg06946028;cg20582188;cg09182475;cg05928030;cg14043264;cg20149366;cg12584622;cg24934277;cg14903956;cg08315393;cg00141625;cg11011976;cg14227010;cg08981690;cg20909027;cg26284526;cg25831669;cg15675612;cg19345073;cg08825623;cg17829420;cg27556492;cg27447914;cg15093444;cg23693668;cg01846532;cg05391884;cg01208948;cg17193033;cg04863645;cg19570901;cg1…
595	All	neg	ZBTB7B	1	MA0694.1	6	200	1	42	MA0694.1	0.0301968	0.906107	342	13302	658	23190	13644	37492	0.363918	1	1	-0.0301968	342	45	46	42	46	44.3	ZBTB7B				jaspar	MA0694.1.bed	2221870	C2H2 zinc finger factors	More than 3 adjacent zinc fingers	19443739	HT-SELEX	cg10501210;cg26931400;cg01893274;cg00438946;cg21977797;cg15469181;cg17541971;cg19426872;cg01814115;cg06946028;cg06397491;cg17983750;cg01676370;cg10830920;cg19223789;cg09733019;cg18814344;cg07404009;cg25840352;cg26226211;cg06778417;cg14043264;cg20149366;cg12584622;cg11772199;cg24482288;cg13060540;cg01689298;cg01445252;cg16886381;cg24934277;cg14903956;cg08315393;cg00141625;cg14227010;cg08981690;cg0…
597	All	neg	SPDEF	1	MA0686.1	6	200	1	34	MA0686.1	0.00956581	0.878607	401	15781	599	20711	16182	37492	0.431612	1	1	-0.00956581	401	47	47	35	47	43	SPDEF				jaspar	MA0686.1.bed	3203225	Tryptophan cluster factors	Ets-related	23449978	HT-SELEX	cg17856858;cg10501210;cg25201652;cg08013479;cg10620475;cg01675333;cg04010581;cg15469181;cg17541971;cg16509659;cg12600648;cg01814115;cg20582188;cg06397491;cg02582875;cg02593513;cg11260459;cg26109480;cg01676370;cg22069272;cg17611288;cg26313355;cg16678811;cg08253452;cg12880090;cg27594957;cg21392555;cg18814344;cg12501356;cg00907438;cg01187271;cg25840352;cg26226211;cg04184175;cg14043264;cg12584622;cg0…
600	All	neg	ZIC1	1	MA0696.1	6	200	1	44	MA0696.1	2.06845e-05	0.758623	262	11633	738	24859	11895	37492	0.317268	1	1	-2.06845e-05	262	50	50	43	50	47.7	ZIC1				jaspar	MA0696.1.bed	1306706	C2H2 zinc finger factors	More than 3 adjacent zinc fingers	19443739	HT-SELEX	cg10501210;cg00438946;cg01675333;cg21977797;cg17541971;cg01814115;cg06397491;cg02593513;cg11260459;cg01676370;cg04348533;cg26313355;cg18814344;cg00907438;cg26226211;cg12584622;cg10235290;cg09699229;cg24482288;cg13829084;cg07707172;cg09890286;cg16886381;cg24934277;cg14903956;cg14227010;cg01915021;cg24261834;cg12348962;cg15166827;cg20909027;cg15741341;cg14182735;cg00146253;cg13349948;cg26284526;cg2…
601	All	pos	ZNF740	1	MA0753.2	8	200	1	1	MA0753.2	44.0689	2.47221	590	13426	410	23066	14016	37492	0.37384	1	4.67611e-43	44.0689	590	1	1	11	11	4.33	ZNF740				jaspar	MA0753.2.bed	2629607	C2H2 zinc finger factors	Other factors with up to three adjacent zinc fingers	23354101	HT-SELEX	cg13776863;cg17668518;cg08938156;cg11728741;cg18010822;cg14562454;cg09497746;cg23076498;cg19981759;cg19722977;cg20397004;cg02317025;cg00200899;cg00310215;cg00493831;cg20421508;cg07279255;cg16804284;cg19711579;cg18141557;cg00595237;cg04124389;cg11848212;cg17997082;cg14387043;cg00059486;cg21665058;cg18295954;cg26679061;cg07991288;cg27496468;cg07339555;cg00633857;cg15385409;cg05575054;cg12879445;cg0…
605	All	pos	NFKB2	1	MA0778.1	8	200	1	26	MA0778.1	6.22083	1.4443	262	7200	738	29292	7462	37492	0.199029	1	7.3238e-06	6.22083	262	5	5	32	32	14	NFKB2				jaspar	MA0778.1.bed	3108085	Rel homology region (RHR) factors	NF-kappaB-related factors	20066093	HT-SELEX	cg18304538;cg09497746;cg20397004;cg00310215;cg00493831;cg20421508;cg16804284;cg00595237;cg15440561;cg11848212;cg26679061;cg07991288;cg07339555;cg16181889;cg25420088;cg26931581;cg24275772;cg13058338;cg27699373;cg25354602;cg26726683;cg22562422;cg22040516;cg05506365;cg06330691;cg07254032;cg16356803;cg12597232;cg13486820;cg24104506;cg09075088;cg00662491;cg19529849;cg03571891;cg02783173;cg26451479;cg0…
609	All	pos	PAX9	1	MA0781.1	8	200	1	29	MA0781.1	0.161412	0.931766	40	1562	960	34930	1602	37492	0.0427291	1	1	-0.161412	40	9	12	46	46	22.3	PAX9				jaspar	MA0781.1.bed	227498	Paired box factors	Paired domain only	19132093	HT-SELEX	cg16804284;cg04541229;cg22102944;cg21906352;cg07991288;cg23146472;cg21508838;cg08317235;cg08395267;cg02532525;cg27411156;cg22376688;cg14914422;cg22300498;cg21274598;cg13884903;cg21176478;cg05037472;cg17674006;cg02161478;cg17942350;cg20709200;cg10347306;cg16047215;cg11758048;cg08181354;cg11712315;cg25255728;cg24159897;cg01784688;cg05059566;cg11260565;cg13505793;cg11905658;cg26419744;cg21215767;cg1…
610	All	pos	PROX1	1	MA0794.1	8	200	1	42	MA0794.1	0.136433	0.954969	204	7721	796	28771	7925	37492	0.211378	1	1	-0.136433	204	10	9	35	35	18	PROX1				jaspar	MA0794.1.bed	2010707	Homeo domain factors	HD-PROS factors	21040746	HT-SELEX	cg13400013;cg13776863;cg27201382;cg09497746;cg08609675;cg17030233;cg04209192;cg12234807;cg15075184;cg16804284;cg15440561;cg22102944;cg21906352;cg08486684;cg03679521;cg25420088;cg05087350;cg22548438;cg05551621;cg27699373;cg09058243;cg18093372;cg01831882;cg25354602;cg26014931;cg23001199;cg26726683;cg08188894;cg21762820;cg07254032;cg11563156;cg22057720;cg11939159;cg24104506;cg05664454;cg09710440;cg0…
612	All	pos	SMAD3	1	MA0795.1	8	200	1	43	MA0795.1	0.111233	0.939137	157	6039	843	30453	6196	37492	0.165262	1	1	-0.111233	157	12	11	39	39	20.7	SMAD3				jaspar	MA0795.1.bed	2283228	SMAD/NF-1 DNA-binding domain factors	SMAD factors	12582250	HT-SELEX	cg13400013;cg18010822;cg12231969;cg26691477;cg00200899;cg17030233;cg17997082;cg20376497;cg03665271;cg21665058;cg00633857;cg08486684;cg19555331;cg26931581;cg13058338;cg22548438;cg09058243;cg18093372;cg25273233;cg16356803;cg11563156;cg13486820;cg17349389;cg03726556;cg02967973;cg09312171;cg20842326;cg18253120;cg12063651;cg24181917;cg04060219;cg08587172;cg11560032;cg24664689;cg08294816;cg08104970;cg2…
613	All	pos	MYBL2	1	MA0777.1	8	200	1	25	MA0777.1	0.0906342	0.874711	39	1618	961	34874	1657	37492	0.0441961	1	1	-0.0906342	39	13	14	47	47	24.7	MYBL2				jaspar	MA0777.1.bed	292637	Tryptophan cluster factors	Myb/SANT domain factors	21998171	HT-SELEX	cg13400013;cg11728741;cg02317025;cg17030233;cg19711579;cg00595237;cg26679061;cg08486684;cg22548438;cg18093372;cg05664454;cg13477804;cg03767531;cg08327269;cg09942248;cg16550733;cg22106350;cg08687401;cg17941015;cg04860548;cg08946665;cg14636956;cg26364230;cg21631452;cg02000659;cg11677981;cg24450217;cg12175065;cg27145074;cg09113585;cg18291097;cg10002564;cg23931487;cg13107977;cg06764333;cg26192895;cg1…
614	All	pos	ERF	1	MA0760.1	8	200	1	8	MA0760.1	0.0738013	0.939188	482	18161	518	18331	18643	37492	0.497253	1	1	-0.0738013	482	14	10	18	18	14	ERF				jaspar	MA0760.1.bed	4101141	Tryptophan cluster factors	Ets-related	20517297	HT-SELEX	cg09227056;cg18304538;cg11728741;cg14562454;cg12231969;cg23076498;cg22400231;cg26691477;cg19722977;cg00200899;cg10763467;cg15075184;cg07279255;cg16804284;cg00595237;cg04124389;cg22102944;cg20376497;cg14387043;cg03665271;cg21665058;cg18295954;cg26679061;cg15416058;cg03679521;cg23683971;cg14022646;cg26931581;cg24275772;cg01444045;cg05087350;cg17537062;cg09851167;cg24226527;cg12841266;cg13058338;cg0…
615	All	pos	E2F7	1	MA0758.1	8	200	1	6	MA0758.1	0.0556571	0.77703	18	841	982	35651	859	37492	0.0229116	1	1	-0.0556571	18	15	22	50	50	29	E2F7				jaspar	MA0758.1.bed	136294	Fork head/winged helix factors	E2F	18836037	HT-SELEX	cg15440561;cg17997082;cg25420088;cg25354602;cg02244090;cg15043841;cg09354848;cg03196097;cg15809618;cg21097283;cg02784437;cg03010713;cg12385547;cg01235968;cg07751902;cg10954251;cg15312458;cg15568214
616	All	pos	PAX1	1	MA0779.1	8	200	1	27	MA0779.1	0.0334666	0.870797	116	4779	884	31713	4895	37492	0.130561	1	1	-0.0334666	116	16	15	42	42	24.3	PAX1				jaspar	MA0779.1.bed	689773	Paired box factors	Paired domain only	19132093	HT-SELEX	cg16804284;cg00595237;cg04541229;cg04124389;cg22102944;cg21906352;cg07991288;cg24145886;cg05575054;cg06330691;cg12597232;cg27005345;cg13342658;cg26834803;cg13739934;cg23146472;cg21508838;cg15043841;cg08317235;cg27220635;cg08395267;cg11000391;cg15608939;cg06219793;cg03295083;cg02532525;cg27411156;cg22376688;cg02107949;cg05500919;cg26843878;cg24240262;cg11755405;cg04250847;cg02486904;cg05310717;cg1…
619	All	pos	POU4F3	1	MA0791.1	8	200	1	39	MA0791.1	0.00337676	0.829612	203	8572	797	27920	8775	37492	0.23405	1	1	-0.00337676	203	19	16	36	36	23.7	POU4F3				jaspar	MA0791.1.bed	3313685	Homeo domain factors	POU domain factors	18077589	HT-SELEX	cg09227056;cg17668518;cg14562454;cg09497746;cg22400231;cg19722977;cg00310215;cg20421508;cg10763467;cg15932297;cg04124389;cg17997082;cg14387043;cg00059486;cg21665058;cg26679061;cg07991288;cg07339555;cg24145886;cg15385409;cg05797975;cg11235379;cg19584582;cg23146717;cg06333141;cg24104506;cg00662491;cg05664454;cg03934905;cg05108018;cg17432380;cg07419021;cg07311313;cg09628017;cg05317739;cg25636884;cg0…
620	All	pos	MYBL1	1	MA0776.1	8	200	1	24	MA0776.1	0.000764803	0.7648	127	5832	873	30660	5959	37492	0.158941	1	1	-0.000764803	127	20	23	41	41	28	MYBL1				jaspar	MA0776.1.bed	1358003	Tryptophan cluster factors	Myb/SANT domain factors	21998171	HT-SELEX	cg17668518;cg27201382;cg20397004;cg00310215;cg15075184;cg07279255;cg16804284;cg00595237;cg00059486;cg15385409;cg12879445;cg24275772;cg05797975;cg01831882;cg26726683;cg24707416;cg06330691;cg01486146;cg12593479;cg05664454;cg03571891;cg05108018;cg20842326;cg27031992;cg21767196;cg20766695;cg08317235;cg25636884;cg06245691;cg22446589;cg04291050;cg13909487;cg26845017;cg16550733;cg02139507;cg15834661;cg1…
624	All	pos	ETV2	1	MA0762.1	8	200	1	10	MA0762.1	2.54533e-05	0.780092	398	16740	602	19752	17138	37492	0.457111	1	1	-2.54533e-05	398	24	21	25	25	23.3	ETV2				jaspar	MA0762.1.bed	4210799	Tryptophan cluster factors	Ets-related	20517297	HT-SELEX	cg09227056;cg11728741;cg14562454;cg12231969;cg23076498;cg22400231;cg26691477;cg02317025;cg12234807;cg10763467;cg07279255;cg16804284;cg19711579;cg00595237;cg15932297;cg04124389;cg20376497;cg03665271;cg21906352;cg15416058;cg07991288;cg24145886;cg03679521;cg23683971;cg14022646;cg24275772;cg15682828;cg05087350;cg24226527;cg05551621;cg04446004;cg27699373;cg05817477;cg01831882;cg26726683;cg25273233;cg1…
625	All	pos	HSF4	1	MA0771.1	8	200	1	19	MA0771.1	8.30544e-06	0.761727	344	14879	656	21613	15223	37492	0.406033	1	1	-8.30544e-06	344	25	24	28	28	25.7	HSF4				jaspar	MA0771.1.bed	4940421	Heat shock factors	HSF factors	25850300	HT-SELEX	cg09227056;cg13400013;cg13776863;cg17668518;cg18304538;cg22400231;cg08609675;cg17030233;cg04209192;cg12234807;cg10763467;cg15075184;cg22102944;cg00059486;cg18295954;cg15416058;cg07991288;cg00633857;cg24145886;cg08486684;cg19555331;cg15385409;cg07668688;cg16181889;cg03679521;cg01444045;cg05087350;cg12841266;cg22548438;cg05797975;cg11084334;cg27699373;cg09058243;cg18093372;cg01831882;cg22562422;cg2…
627	All	pos	PKNOX1	1	MA0782.2	8	200	1	30	MA0782.2	4.29236e-06	0.731874	234	10746	766	25746	10980	37492	0.292862	1	1	-4.29236e-06	234	27	27	33	33	29	PKNOX1				jaspar	MA0782.2.bed	2360395	Homeo domain factors	TALE-type homeo domain factors	23602564	ChIP-seq	cg09227056;cg14562454;cg22400231;cg20397004;cg00200899;cg00310215;cg12234807;cg10763467;cg16804284;cg21665058;cg27496468;cg24145886;cg07668688;cg03679521;cg17537062;cg09851167;cg05551621;cg01831882;cg25273233;cg21762820;cg16356803;cg19584582;cg23146717;cg12593479;cg13342658;cg00662491;cg19529849;cg05664454;cg03571891;cg12737399;cg26834803;cg14880272;cg09312171;cg06677854;cg23146472;cg18253120;cg1…
628	All	pos	PKNOX2	1	MA0783.1	8	200	1	31	MA0783.1	2.40877e-06	0.563527	52	3237	948	33255	3289	37492	0.0877254	1	1	-2.40877e-06	52	28	44	44	44	38.7	PKNOX2				jaspar	MA0783.1.bed	908885	Homeo domain factors	TALE-type homeo domain factors	25233378	HT-SELEX	cg20397004;cg15075184;cg03679521;cg15682828;cg01486146;cg14880272;cg26845017;cg08395267;cg06219793;cg21511816;cg00953859;cg14427009;cg08996087;cg05605102;cg07190012;cg04268179;cg11827910;cg03905867;cg09816507;cg18753125;cg27379399;cg00930873;cg03291757;cg25857570;cg04556126;cg22950745;cg07995570;cg23247491;cg13834844;cg19848879;cg27144703;cg11634198;cg03261383;cg09624466;cg21114772;cg24780501;cg1…
629	All	pos	TGIF1	1	MA0796.1	8	200	1	44	MA0796.1	2.23122e-06	0.545637	46	2963	954	33529	3009	37492	0.0802571	1	1	-2.23122e-06	46	29	47	45	47	40.3	TGIF1				jaspar	MA0796.1.bed	833808	Homeo domain factors	TALE-type homeo domain factors	8537382	HT-SELEX	cg03679521;cg01486146;cg14880272;cg26845017;cg08395267;cg21511816;cg17257156;cg00953859;cg14427009;cg21214122;cg08996087;cg05605102;cg07190012;cg04268179;cg11827910;cg09816507;cg18753125;cg27379399;cg00930873;cg03291757;cg25857570;cg07995570;cg13834844;cg19848879;cg11634198;cg15650356;cg03261383;cg09624466;cg21114772;cg24780501;cg19692957;cg05206371;cg19807816;cg13505793;cg12870762;cg04604747;cg1…
632	All	pos	POU4F1	1	MA0790.1	8	200	1	38	MA0790.1	3.00132e-07	0.717666	289	13195	711	23297	13484	37492	0.35965	1	1	-3.00132e-07	289	32	29	31	32	30.7	POU4F1				jaspar	MA0790.1.bed	7009148	Homeo domain factors	POU domain factors	18077589	HT-SELEX	cg09227056;cg13400013;cg17668518;cg18010822;cg14562454;cg09497746;cg22400231;cg19722977;cg00310215;cg20421508;cg10763467;cg15075184;cg15932297;cg04124389;cg17997082;cg20376497;cg14387043;cg00059486;cg21665058;cg26679061;cg07991288;cg07339555;cg24145886;cg08486684;cg19555331;cg15385409;cg07668688;cg03679521;cg24275772;cg22548438;cg05797975;cg09058243;cg18093372;cg26726683;cg25273233;cg11235379;cg0…
636	All	pos	ONECUT3	1	MA0757.1	8	200	1	5	MA0757.1	4.96128e-10	0.639886	213	10847	787	25645	11060	37492	0.294996	1	1	-4.96128e-10	213	36	35	34	36	35	ONECUT3				jaspar	MA0757.1.bed	4476663	Homeo domain factors	HD-CUT	8887657	HT-SELEX	cg09227056;cg17668518;cg11728741;cg18010822;cg23076498;cg22400231;cg20397004;cg00310215;cg10763467;cg15075184;cg15932297;cg00059486;cg21906352;cg07991288;cg15385409;cg07668688;cg03679521;cg23683971;cg14022646;cg24226527;cg05797975;cg05817477;cg09058243;cg23001199;cg26726683;cg01767626;cg24707416;cg06330691;cg01486146;cg19584582;cg11563156;cg06333141;cg12593479;cg24104506;cg05664454;cg03726556;cg1…
639	All	pos	TGIF2	1	MA0797.1	8	200	1	45	MA0797.1	1.36627e-10	0.517016	80	5254	920	31238	5334	37492	0.14227	1	1	-1.36627e-10	80	39	49	43	49	43.7	TGIF2				jaspar	MA0797.1.bed	1494967	Homeo domain factors	TALE-type homeo domain factors	8537382	HT-SELEX	cg09227056;cg22400231;cg20397004;cg10763467;cg15075184;cg24145886;cg03679521;cg15682828;cg01486146;cg19584582;cg09075088;cg14880272;cg20237793;cg13848598;cg26495946;cg26845017;cg08395267;cg20260177;cg06219793;cg21511816;cg17257156;cg00953859;cg14427009;cg21214122;cg08996087;cg05605102;cg21176478;cg07190012;cg04268179;cg11827910;cg09277592;cg09816507;cg18753125;cg27379399;cg00930873;cg03291757;cg2…
641	All	pos	IRF7	1	MA0772.1	8	200	1	20	MA0772.1	1.1283e-11	0.608721	203	10765	797	25727	10968	37492	0.292542	1	1	-1.1283e-11	203	41	38	36	41	38.3	IRF7				jaspar	MA0772.1.bed	3305432	Tryptophan cluster factors	Interferon-regulatory factors	10938111	HT-SELEX	cg11728741;cg14562454;cg12231969;cg23076498;cg26691477;cg23449696;cg15075184;cg15932297;cg04124389;cg22102944;cg17997082;cg03665271;cg00633857;cg19555331;cg07668688;cg05087350;cg12841266;cg26726683;cg11939159;cg24104506;cg05664454;cg01819137;cg13739934;cg03934905;cg02783173;cg06677854;cg05528361;cg09628017;cg25636884;cg09127786;cg01351663;cg21419180;cg08070771;cg21097283;cg19702779;cg09646359;cg0…
642	All	pos	EOMES	1	MA0800.1	8	200	1	48	MA0800.1	9.15639e-12	0.652828	388	17979	612	18513	18367	37492	0.489891	1	1	-9.15639e-12	388	42	33	26	42	33.7	EOMES				jaspar	MA0800.1.bed	5869686	T-Box factors	TBrain-related factors	12093383	HT-SELEX	cg09227056;cg17668518;cg18304538;cg08938156;cg14562454;cg09497746;cg23076498;cg22400231;cg19981759;cg23449696;cg00200899;cg10763467;cg00595237;cg04541229;cg04124389;cg22102944;cg14387043;cg00059486;cg21665058;cg18295954;cg15416058;cg07991288;cg24145886;cg15385409;cg05575054;cg14022646;cg26931581;cg15682828;cg01444045;cg05797975;cg05817477;cg26726683;cg22562422;cg22040516;cg21420547;cg17980056;cg1…
643	All	pos	HSF2	1	MA0770.1	8	200	1	18	MA0770.1	5.59512e-12	0.559142	134	7910	866	28582	8044	37492	0.214552	1	1	-5.59512e-12	134	43	45	40	45	42.7	HSF2				jaspar	MA0770.1.bed	2955822	Heat shock factors	HSF factors	12027891	HT-SELEX	cg09227056;cg22400231;cg00310215;cg10763467;cg15416058;cg07991288;cg00633857;cg16181889;cg05087350;cg08188894;cg01486146;cg07254032;cg19584582;cg06333141;cg00662491;cg02783173;cg24181917;cg21508838;cg21767196;cg04091966;cg04291050;cg26495946;cg26845017;cg21286076;cg16435898;cg16175000;cg15608939;cg13730205;cg24023187;cg09421985;cg24240262;cg26957053;cg06210818;cg25394590;cg14085358;cg25763390;cg0…
650	All	pos	MEF2D	1	MA0773.1	8	200	1	21	MA0773.1	0	0.536796	293	15899	707	20593	16192	37492	0.431879	1	1	0	293	49	48	30	49	42.3	MEF2D				jaspar	MA0773.1.bed	9596138	MADS box factors	Regulators of differentiation	25217591	HT-SELEX	cg13776863;cg17668518;cg18304538;cg27201382;cg09497746;cg12231969;cg26691477;cg00310215;cg08609675;cg04209192;cg12234807;cg15075184;cg00595237;cg15932297;cg15440561;cg22102944;cg20376497;cg03665271;cg00059486;cg21906352;cg15385409;cg07668688;cg23683971;cg25420088;cg24226527;cg05797975;cg09058243;cg25354602;cg26726683;cg25273233;cg17980056;cg11235379;cg01767626;cg24707416;cg01486146;cg16356803;cg1…
652	All	neg	ONECUT3	1	MA0757.1	8	200	1	5	MA0757.1	6.84577	1.41753	370	10690	630	25802	11060	37492	0.294996	1	1.86108e-06	6.84577	370	2	7	30	30	13	ONECUT3				jaspar	MA0757.1.bed	4476663	Homeo domain factors	HD-CUT	8887657	HT-SELEX	cg17856858;cg10501210;cg25201652;cg01893274;cg10620475;cg25049678;cg27605823;cg17037716;cg14142471;cg04010581;cg21898068;cg17172158;cg15469181;cg26879535;cg08796632;cg27088374;cg03423769;cg12600648;cg02913140;cg20582188;cg02593513;cg17983750;cg11260459;cg01676370;cg22069272;cg17611288;cg26313355;cg16678811;cg12053353;cg09182475;cg21392555;cg14788180;cg05928030;cg12584622;cg09699229;cg01689298;cg0…
661	All	neg	POU4F1	1	MA0790.1	8	200	1	38	MA0790.1	4.07484	1.28221	417	13067	583	23425	13484	37492	0.35965	1	0.000709621	4.07484	417	11	18	28	28	19	POU4F1				jaspar	MA0790.1.bed	7009148	Homeo domain factors	POU domain factors	18077589	HT-SELEX	cg25201652;cg01893274;cg08013479;cg01393477;cg25049678;cg27605823;cg17037716;cg14142471;cg21898068;cg17172158;cg26879535;cg08796632;cg27088374;cg16509659;cg03423769;cg01814115;cg02913140;cg20582188;cg02582875;cg02593513;cg17983750;cg22669570;cg11260459;cg01676370;cg04348533;cg17611288;cg02334175;cg16678811;cg12053353;cg09182475;cg21392555;cg14788180;cg12501356;cg07404009;cg05928030;cg25840352;cg2…
663	All	neg	POU4F3	1	MA0791.1	8	200	1	39	MA0791.1	3.79243	1.3014	283	8492	717	28000	8775	37492	0.23405	1	0.00124478	3.79243	283	13	15	35	35	21	POU4F3				jaspar	MA0791.1.bed	3313685	Homeo domain factors	POU domain factors	18077589	HT-SELEX	cg25201652;cg01893274;cg01393477;cg27605823;cg14142471;cg21898068;cg15469181;cg26879535;cg08796632;cg27088374;cg03423769;cg02913140;cg20582188;cg02593513;cg22669570;cg11260459;cg01676370;cg02334175;cg12053353;cg09182475;cg21392555;cg07404009;cg05928030;cg20195746;cg21871906;cg00386499;cg06778417;cg04184175;cg09622321;cg01689298;cg01445252;cg16886381;cg24934277;cg08981690;cg19355776;cg23367919;cg0…
664	All	neg	TGIF2	1	MA0797.1	8	200	1	45	MA0797.1	3.47812	1.34405	181	5153	819	31339	5334	37492	0.14227	1	0.002398	3.47812	181	14	14	40	40	22.7	TGIF2				jaspar	MA0797.1.bed	1494967	Homeo domain factors	TALE-type homeo domain factors	8537382	HT-SELEX	cg01675333;cg21898068;cg03423769;cg01814115;cg06946028;cg17983750;cg11260459;cg17611288;cg09182475;cg21392555;cg22993731;cg12501356;cg07404009;cg14043264;cg20149366;cg10235290;cg09699229;cg13060540;cg01445252;cg07707172;cg08981690;cg12173512;cg01915021;cg19169532;cg05156134;cg26284526;cg06812724;cg22929401;cg03225697;cg11451100;cg27447914;cg07493173;cg13364785;cg01846532;cg05391884;cg14244296;cg0…
668	All	neg	PKNOX2	1	MA0783.1	8	200	1	31	MA0783.1	2.76707	1.36402	115	3174	885	33318	3289	37492	0.0877254	1	0.010296	2.76707	115	18	11	44	44	24.3	PKNOX2				jaspar	MA0783.1.bed	908885	Homeo domain factors	TALE-type homeo domain factors	25233378	HT-SELEX	cg01675333;cg21898068;cg11260459;cg17611288;cg09182475;cg22993731;cg14043264;cg10235290;cg13060540;cg01445252;cg08981690;cg12173512;cg01915021;cg27389123;cg19169532;cg05156134;cg26284526;cg03225697;cg11451100;cg27447914;cg07493173;cg01846532;cg05391884;cg14244296;cg04863645;cg01901658;cg06063489;cg02228056;cg16237236;cg14735542;cg16482260;cg19024342;cg05185512;cg15526159;cg05934247;cg19631032;cg1…
669	All	neg	MEF2D	1	MA0773.1	8	200	1	21	MA0773.1	2.1983	1.17636	471	15721	529	20771	16192	37492	0.431879	1	0.0328654	2.1983	471	19	25	25	25	23	MEF2D				jaspar	MA0773.1.bed	9596138	MADS box factors	Regulators of differentiation	25217591	HT-SELEX	cg10501210;cg01893274;cg08013479;cg01393477;cg27605823;cg01675333;cg17037716;cg14142471;cg04010581;cg21898068;cg01099625;cg15469181;cg26879535;cg08796632;cg16509659;cg01814115;cg02913140;cg06946028;cg02582875;cg02593513;cg22669570;cg01676370;cg04348533;cg17611288;cg02334175;cg16678811;cg10830920;cg08253452;cg09182475;cg09733019;cg21392555;cg00907438;cg10561550;cg07404009;cg01187271;cg05928030;cg2…
670	All	neg	TGIF1	1	MA0796.1	8	200	1	44	MA0796.1	1.99552	1.29747	101	2908	899	33584	3009	37492	0.0802571	1	0.0481467	1.99552	101	20	16	45	45	27	TGIF1				jaspar	MA0796.1.bed	833808	Homeo domain factors	TALE-type homeo domain factors	8537382	HT-SELEX	cg01675333;cg17611288;cg09182475;cg21392555;cg22993731;cg14043264;cg10235290;cg13060540;cg01445252;cg08981690;cg01915021;cg19169532;cg05156134;cg26284526;cg03225697;cg11451100;cg07493173;cg01846532;cg05391884;cg14244296;cg04863645;cg01901658;cg06063489;cg02228056;cg16237236;cg24903784;cg16482260;cg19024342;cg05185512;cg18968947;cg19631032;cg18511670;cg22873312;cg05487364;cg05130731;cg23400900;cg0…
671	All	neg	SMAD3	1	MA0795.1	8	200	1	43	MA0795.1	1.98403	1.21463	193	6003	807	30489	6196	37492	0.165262	1	0.0485917	1.98403	193	21	22	39	39	27.3	SMAD3				jaspar	MA0795.1.bed	2283228	SMAD/NF-1 DNA-binding domain factors	SMAD factors	12582250	HT-SELEX	cg05222837;cg27088374;cg02582875;cg17611288;cg19223789;cg09733019;cg18814344;cg14788180;cg01187271;cg26226211;cg12469785;cg24087602;cg12584622;cg07792339;cg09890286;cg16886381;cg24934277;cg11011976;cg08981690;cg01915021;cg15166827;cg14182735;cg11875079;cg03667077;cg26284526;cg15675612;cg19345073;cg17795302;cg23826041;cg26690989;cg17905888;cg11104864;cg09612170;cg00114412;cg20199880;cg01208948;cg0…
672	All	neg	PAX3	2	MA0780.1	8	200	1	28	MA0780.1	1.97183	1.16344	435	14532	565	21960	14967	37492	0.399205	2	0.0491363	1.97183	435	22	26	27	27	25	PAX3				jaspar	MA0780.1.bed	9010505	Paired box factors	Paired plus homeo domain	19458195	HT-SELEX	cg25201652;cg01893274;cg08013479;cg10620475;cg01393477;cg25049678;cg27605823;cg17037716;cg14142471;cg04010581;cg21898068;cg26879535;cg27088374;cg03423769;cg12600648;cg01814115;cg02913140;cg20582188;cg02582875;cg11260459;cg01676370;cg04348533;cg17611288;cg02334175;cg16678811;cg12053353;cg09182475;cg09733019;cg21392555;cg12501356;cg10561550;cg07404009;cg01187271;cg05928030;cg25840352;cg12469785;cg0…
676	All	neg	EOMES	1	MA0800.1	8	200	1	48	MA0800.1	1.73811	1.14583	523	17844	477	18648	18367	37492	0.489891	1	0.0770421	1.73811	523	26	30	22	30	26	EOMES				jaspar	MA0800.1.bed	5869686	T-Box factors	TBrain-related factors	12093383	HT-SELEX	cg17856858;cg10501210;cg26931400;cg08013479;cg10620475;cg01393477;cg01675333;cg17037716;cg14142471;cg04010581;cg21898068;cg01099625;cg26879535;cg08796632;cg19426872;cg12600648;cg20582188;cg02593513;cg17983750;cg01676370;cg22069272;cg04348533;cg02334175;cg26313355;cg16678811;cg10830920;cg12880090;cg09182475;cg27594957;cg21392555;cg22993731;cg12501356;cg00907438;cg10561550;cg01187271;cg05928030;cg2…
677	All	neg	HSF4	1	MA0771.1	8	200	1	19	MA0771.1	1.6931	1.14423	438	14785	562	21707	15223	37492	0.406033	1	0.0841595	1.6931	438	27	31	26	31	28	HSF4				jaspar	MA0771.1.bed	4940421	Heat shock factors	HSF factors	25850300	HT-SELEX	cg10501210;cg08013479;cg10620475;cg01393477;cg25049678;cg01675333;cg17037716;cg14142471;cg21898068;cg17172158;cg01099625;cg15469181;cg05222837;cg26879535;cg27088374;cg16509659;cg19426872;cg12600648;cg01814115;cg06397491;cg02582875;cg02334175;cg12053353;cg10830920;cg27594957;cg09733019;cg14788180;cg12501356;cg10561550;cg07404009;cg01187271;cg05928030;cg25840352;cg26226211;cg20195746;cg12469785;cg0…
678	All	neg	IRF7	1	MA0772.1	8	200	1	20	MA0772.1	1.67054	1.15299	322	10646	678	25846	10968	37492	0.292542	1	0.0879814	1.67054	322	28	28	32	32	29.3	IRF7				jaspar	MA0772.1.bed	3305432	Tryptophan cluster factors	Interferon-regulatory factors	10938111	HT-SELEX	cg01893274;cg08013479;cg10620475;cg01393477;cg27605823;cg01675333;cg01099625;cg26879535;cg08796632;cg16509659;cg02913140;cg02582875;cg17983750;cg22669570;cg26109480;cg22416332;cg10830920;cg08253452;cg12880090;cg09182475;cg21392555;cg22993731;cg14788180;cg00907438;cg20195746;cg00386499;cg11772199;cg09622321;cg01689298;cg07792339;cg01445252;cg10156179;cg09890286;cg24934277;cg23778391;cg08315393;cg0…
679	All	neg	PROX1	1	MA0794.1	8	200	1	42	MA0794.1	1.51848	1.15717	236	7689	764	28803	7925	37492	0.211378	1	0.114534	1.51848	236	29	27	37	37	31	PROX1				jaspar	MA0794.1.bed	2010707	Homeo domain factors	HD-PROS factors	21040746	HT-SELEX	cg17856858;cg08013479;cg10620475;cg25049678;cg00438946;cg01099625;cg21977797;cg16509659;cg01814115;cg06946028;cg06397491;cg02593513;cg17983750;cg22416332;cg17611288;cg10830920;cg12880090;cg14788180;cg00907438;cg05928030;cg25840352;cg26226211;cg04184175;cg20149366;cg10235290;cg07707172;cg10156179;cg25402449;cg15711227;cg14227010;cg23367919;cg13023398;cg12348962;cg20909027;cg15741341;cg19169532;cg1…
680	All	neg	PKNOX1	1	MA0782.2	8	200	1	30	MA0782.2	1.44067	1.13496	319	10661	681	25831	10980	37492	0.292862	1	0.131195	1.44067	319	30	32	33	33	31.7	PKNOX1				jaspar	MA0782.2.bed	2360395	Homeo domain factors	TALE-type homeo domain factors	23602564	ChIP-seq	cg26931400;cg00438946;cg08796632;cg06946028;cg11260459;cg26109480;cg22069272;cg22416332;cg17611288;cg26313355;cg12053353;cg27594957;cg09733019;cg21392555;cg18814344;cg12501356;cg00907438;cg10561550;cg07404009;cg01187271;cg20149366;cg11772199;cg09699229;cg13829084;cg13060540;cg07707172;cg10156179;cg19355776;cg18271715;cg03121178;cg07483210;cg13023398;cg19067187;cg23746998;cg27389123;cg15166827;cg2…
681	All	neg	HSF2	1	MA0770.1	8	200	1	18	MA0770.1	1.42281	1.14782	238	7806	762	28686	8044	37492	0.214552	1	0.133164	1.42281	238	31	29	36	36	32	HSF2				jaspar	MA0770.1.bed	2955822	Heat shock factors	HSF factors	12027891	HT-SELEX	cg10501210;cg08013479;cg10620475;cg01393477;cg27605823;cg01675333;cg14142471;cg17172158;cg01099625;cg15469181;cg05222837;cg27088374;cg16509659;cg12600648;cg06397491;cg02582875;cg02334175;cg07404009;cg25840352;cg20195746;cg00386499;cg24087602;cg04184175;cg12584622;cg13060540;cg07792339;cg07707172;cg14903956;cg15711227;cg13941670;cg00141625;cg01915021;cg13023398;cg19067187;cg23746998;cg27389123;cg0…
682	All	neg	E2F7	1	MA0758.1	8	200	1	6	MA0758.1	1.42127	1.42561	32	827	968	35665	859	37492	0.0229116	1	0.133164	1.42127	32	32	6	49	49	29	E2F7				jaspar	MA0758.1.bed	136294	Fork head/winged helix factors	E2F	18836037	HT-SELEX	cg14182735;cg04905851;cg27556492;cg17193033;cg06063489;cg11926564;cg24252790;cg19631032;cg09298759;cg23235203;cg05708750;cg25249359;cg11171400;cg21076455;cg09041336;cg10276377;cg05407740;cg13360440;cg20026123;cg12108366;cg13258110;cg12358946;cg00008998;cg08343834;cg10991450;cg18387472;cg13487071;cg04706178;cg20168721;cg16728040;cg02895393;cg01338393
683	All	neg	ERF	1	MA0760.1	8	200	1	8	MA0760.1	1.39441	1.12088	525	18118	475	18374	18643	37492	0.497253	1	0.138985	1.39441	525	33	33	21	33	29	ERF				jaspar	MA0760.1.bed	4101141	Tryptophan cluster factors	Ets-related	20517297	HT-SELEX	cg17856858;cg10501210;cg26931400;cg25201652;cg08013479;cg10620475;cg27605823;cg01675333;cg17037716;cg04010581;cg01099625;cg15469181;cg05222837;cg08796632;cg19426872;cg12600648;cg01814115;cg02913140;cg06397491;cg02582875;cg11260459;cg01676370;cg22069272;cg22416332;cg10830920;cg19223789;cg12880090;cg22993731;cg18814344;cg14788180;cg12501356;cg00907438;cg01187271;cg25840352;cg26226211;cg20195746;cg1…
684	All	neg	ETV2	1	MA0762.1	8	200	1	10	MA0762.1	1.2899	1.11272	483	16655	517	19837	17138	37492	0.457111	1	0.171412	1.2899	483	34	35	24	35	31	ETV2				jaspar	MA0762.1.bed	4210799	Tryptophan cluster factors	Ets-related	20517297	HT-SELEX	cg17856858;cg26931400;cg25201652;cg01893274;cg08013479;cg10620475;cg01675333;cg17037716;cg01099625;cg21977797;cg05222837;cg17541971;cg26879535;cg03423769;cg02913140;cg06946028;cg06397491;cg02582875;cg17983750;cg11260459;cg01676370;cg10830920;cg08253452;cg19223789;cg22993731;cg14788180;cg00907438;cg10561550;cg01187271;cg25840352;cg26226211;cg20195746;cg21871906;cg00386499;cg06778417;cg24087602;cg0…
688	All	neg	MYBL2	1	MA0777.1	8	200	1	25	MA0777.1	0.607093	1.11777	49	1608	951	34884	1657	37492	0.0441961	1	0.591361	0.607093	49	38	34	46	46	39.3	MYBL2				jaspar	MA0777.1.bed	292637	Tryptophan cluster factors	Myb/SANT domain factors	21998171	HT-SELEX	cg03423769;cg01814115;cg02913140;cg02593513;cg01187271;cg05928030;cg13941670;cg14182735;cg13589316;cg06412376;cg02714609;cg19595637;cg19898504;cg15362498;cg11104864;cg25974818;cg10886038;cg05261870;cg18968947;cg20346209;cg00300211;cg25249359;cg03230916;cg05000269;cg15998452;cg08003800;cg09145147;cg18833170;cg02754349;cg02370248;cg18281859;cg16483121;cg06186752;cg08172555;cg16286672;cg03039118;cg1…
689	All	neg	MYBL1	1	MA0776.1	8	200	1	24	MA0776.1	0.552054	1.05479	166	5793	834	30699	5959	37492	0.158941	1	0.654123	0.552054	166	39	41	42	42	40.7	MYBL1				jaspar	MA0776.1.bed	1358003	Tryptophan cluster factors	Myb/SANT domain factors	21998171	HT-SELEX	cg03423769;cg01814115;cg02913140;cg02582875;cg02593513;cg17983750;cg01676370;cg22416332;cg17611288;cg26313355;cg08253452;cg19223789;cg14788180;cg12501356;cg10561550;cg14043264;cg11772199;cg13829084;cg07792339;cg10156179;cg24934277;cg25402449;cg12204071;cg01915021;cg13023398;cg25743059;cg03653137;cg14182735;cg04051518;cg11875079;cg05434345;cg03094159;cg25831669;cg17795302;cg02714609;cg07383477;cg2…
691	All	neg	PAX1	1	MA0779.1	8	200	1	27	MA0779.1	0.455421	1.04042	135	4760	865	31732	4895	37492	0.130561	1	0.777432	0.455421	135	41	42	43	43	42	PAX1				jaspar	MA0779.1.bed	689773	Paired box factors	Paired domain only	19132093	HT-SELEX	cg10501210;cg25201652;cg00438946;cg22669570;cg02334175;cg21392555;cg12501356;cg06778417;cg04184175;cg09890286;cg25402449;cg08981690;cg01915021;cg13023398;cg24261834;cg01687105;cg20322159;cg00146253;cg03667077;cg03909395;cg13452214;cg17696987;cg27325093;cg19619847;cg00114412;cg09827655;cg15992086;cg14005972;cg01029325;cg25502186;cg02917874;cg22047262;cg27482461;cg05280471;cg20265375;cg27371466;cg1…
692	All	neg	PAX9	1	MA0781.1	8	200	1	29	MA0781.1	0.418549	1.05728	45	1557	955	34935	1602	37492	0.0427291	1	0.832833	0.418549	45	42	40	47	47	43	PAX9				jaspar	MA0781.1.bed	227498	Paired box factors	Paired domain only	19132093	HT-SELEX	cg10501210;cg12501356;cg09890286;cg20322159;cg03667077;cg09827655;cg15992086;cg14005972;cg25502186;cg02917874;cg20265375;cg27371466;cg00306239;cg10427592;cg12797828;cg01241934;cg09360996;cg25609270;cg11202178;cg16733092;cg03230916;cg25421636;cg02389125;cg05167834;cg27197334;cg27037659;cg00577417;cg22116255;cg19109725;cg23055110;cg16483121;cg02278365;cg20432233;cg06336711;cg19187110;cg08611749;cg2…
696	All	neg	NFKB2	1	MA0778.1	8	200	1	26	MA0778.1	0.0301904	0.886649	181	7281	819	29211	7462	37492	0.199029	1	1	-0.0301904	181	46	46	40	46	44	NFKB2				jaspar	MA0778.1.bed	3108085	Rel homology region (RHR) factors	NF-kappaB-related factors	20066093	HT-SELEX	cg10501210;cg26931400;cg21977797;cg16509659;cg19426872;cg06397491;cg17983750;cg11260459;cg22069272;cg09733019;cg12584622;cg10235290;cg24482288;cg13829084;cg12348962;cg03653137;cg04905851;cg25375926;cg13349948;cg15809488;cg03972287;cg13452214;cg21608575;cg19044063;cg26690989;cg09026530;cg27181123;cg15093444;cg20199880;cg24805210;cg22047262;cg27482461;cg19333286;cg06472065;cg04398268;cg20265375;cg2…
700	All	neg	ZNF740	1	MA0753.2	8	200	1	1	MA0753.2	2.9179e-08	0.697863	296	13720	704	22772	14016	37492	0.37384	1	1	-2.9179e-08	296	50	50	34	50	44.7	ZNF740				jaspar	MA0753.2.bed	2629607	C2H2 zinc finger factors	Other factors with up to three adjacent zinc fingers	23354101	HT-SELEX	cg10501210;cg00438946;cg21977797;cg06397491;cg17983750;cg26313355;cg16678811;cg27594957;cg09733019;cg18814344;cg10561550;cg25840352;cg12469785;cg12584622;cg11772199;cg24482288;cg13829084;cg13060540;cg09890286;cg16886381;cg14903956;cg24261834;cg12348962;cg20909027;cg15741341;cg03653137;cg14182735;cg20322159;cg04905851;cg25581768;cg05434345;cg13349948;cg03667077;cg26284526;cg15809488;cg13452214;cg2…
702	All	pos	TFAP2C	2	MA0815.1	9	200	1	13	MA0815.1	41.4847	2.41083	616	14580	384	21912	15196	37492	0.405313	2	1.6319e-40	41.4847	616	2	4	24	24	10	TFAP2C				jaspar	MA0815.1.bed	3891182	Basic helix-span-helix factors (bHSH)	AP-2	16420676	HT-SELEX	cg17668518;cg11728741;cg14562454;cg09497746;cg23076498;cg19722977;cg20397004;cg23449696;cg02317025;cg00200899;cg00310215;cg00493831;cg20421508;cg07279255;cg16804284;cg19711579;cg18141557;cg15932297;cg15440561;cg04124389;cg11848212;cg20376497;cg14387043;cg00059486;cg21665058;cg26679061;cg15416058;cg27496468;cg07339555;cg00633857;cg15385409;cg07668688;cg05575054;cg16181889;cg12879445;cg23683971;cg2…
704	All	pos	TFAP2B	1	MA0813.1	9	200	1	11	MA0813.1	37.8401	2.31886	626	15298	374	21194	15924	37492	0.424731	1	6.59915e-37	37.8401	626	4	7	23	23	11.3	TFAP2B				jaspar	MA0813.1.bed	3775233	Basic helix-span-helix factors (bHSH)	AP-2	16420676	HT-SELEX	cg13400013;cg17668518;cg11728741;cg14562454;cg09497746;cg23076498;cg19722977;cg23449696;cg02317025;cg00200899;cg00310215;cg00493831;cg20421508;cg17030233;cg12234807;cg07279255;cg16804284;cg19711579;cg18141557;cg15932297;cg15440561;cg04541229;cg04124389;cg11848212;cg20376497;cg14387043;cg00059486;cg21665058;cg26679061;cg15416058;cg27496468;cg07339555;cg00633857;cg08486684;cg15385409;cg07668688;cg0…
707	All	pos	HEY1	1	MA0823.1	9	200	1	21	MA0823.1	36.7266	2.2768	563	13187	437	23305	13750	37492	0.366745	1	7.91072e-36	36.7266	563	7	8	25	25	13.3	HEY1				jaspar	MA0823.1.bed	3375912	Basic helix-loop-helix factors (bHLH)	Hairy-related factors	22615585	HT-SELEX	cg09227056;cg13400013;cg17668518;cg08938156;cg11728741;cg18010822;cg14562454;cg12231969;cg23076498;cg22400231;cg19981759;cg26691477;cg19722977;cg02317025;cg00200899;cg00310215;cg00493831;cg20421508;cg17030233;cg10763467;cg07279255;cg16804284;cg19711579;cg18141557;cg00595237;cg15932297;cg15440561;cg04124389;cg09363187;cg14387043;cg03665271;cg00059486;cg21665058;cg18295954;cg07991288;cg27496468;cg0…
710	All	pos	HES7	1	MA0822.1	9	200	1	20	MA0822.1	8.48012	1.95716	104	2043	896	34449	2147	37492	0.0572655	1	5.03921e-08	8.48012	104	10	9	46	46	21.7	HES7				jaspar	MA0822.1.bed	664769	Basic helix-loop-helix factors (bHLH)	Hairy-related factors	16342160	HT-SELEX	cg08938156;cg11728741;cg23076498;cg19981759;cg02317025;cg20421508;cg19711579;cg27496468;cg07339555;cg12879445;cg03679521;cg17537062;cg22562422;cg02097817;cg09075088;cg13739934;cg14880272;cg26451479;cg03767531;cg26212988;cg15776582;cg18991169;cg21709655;cg08327269;cg05317739;cg06813117;cg24642372;cg09942248;cg26495946;cg16561874;cg24896496;cg22527167;cg08395267;cg11000391;cg15608939;cg26354128;cg2…
711	All	pos	XBP1	1	MA0844.1	9	200	1	41	MA0844.1	5.19824	1.433	209	5681	791	30811	5890	37492	0.1571	1	6.67636e-05	5.19824	209	11	11	41	41	21	XBP1				jaspar	MA0844.1.bed	843889	Basic leucine zipper factors (bZIP)	XBP-1-related factors	15598891	HT-SELEX	cg13400013;cg20421508;cg17030233;cg16804284;cg09363187;cg18295954;cg07991288;cg07339555;cg08486684;cg03679521;cg01444045;cg05087350;cg22548438;cg27699373;cg09058243;cg18093372;cg01831882;cg21420547;cg17980056;cg11563156;cg22057720;cg13486820;cg17349389;cg11939159;cg13342658;cg09075088;cg00662491;cg19529849;cg26834803;cg14880272;cg02967973;cg03045876;cg26451479;cg13043904;cg14212534;cg16071226;cg1…
713	All	pos	CREB3L1	1	MA0839.1	9	200	1	36	MA0839.1	1.90097	1.32893	78	2184	922	34308	2262	37492	0.0603329	1	0.055963	1.90097	78	13	12	48	48	24.3	CREB3L1				jaspar	MA0839.1.bed	279028	Basic leucine zipper factors (bZIP)	CREB-related factors	21041443	HT-SELEX	cg07991288;cg03679521;cg17980056;cg13486820;cg17349389;cg19529849;cg14880272;cg02967973;cg26212988;cg14212534;cg27220635;cg11560032;cg02139507;cg15834661;cg08395267;cg20260177;cg22376688;cg26843878;cg07550331;cg04250847;cg05759873;cg02690638;cg11199141;cg04529370;cg21849844;cg05229784;cg22419039;cg23763736;cg13884903;cg11105656;cg01608986;cg17674006;cg05262711;cg24423513;cg21126148;cg12459916;cg1…
721	All	pos	TBX19	1	MA0804.1	9	200	1	2	MA0804.1	0.017194	0.689536	19	997	981	35495	1016	37492	0.0270991	1	1	-0.017194	19	21	29	50	50	33.3	TBX19				jaspar	MA0804.1.bed	450685	T-Box factors	Brachyury-related factors	12093383	HT-SELEX	cg08587172;cg01351663;cg04004289;cg14636956;cg14283980;cg18691948;cg26161880;cg11716762;cg18473521.2;cg18284930;cg18473521.1;cg08918292;cg13192313;cg05933419;cg18257298;cg01472737;cg24780501;cg14877464;cg14536909
723	All	pos	SREBF1	1	MA0829.2	9	200	1	26	MA0829.2	0.00761571	0.851706	212	8760	788	27732	8972	37492	0.239304	1	1	-0.00761571	212	23	22	40	40	28.3	SREBF1				jaspar	MA0829.2.bed	4375378	Basic helix-loop-helix factors (bHLH)	bHLH-ZIP	11591434	ChIP-seq	cg13400013;cg13776863;cg08938156;cg12231969;cg23076498;cg19981759;cg26691477;cg02317025;cg00310215;cg20421508;cg08609675;cg17030233;cg04209192;cg07279255;cg19711579;cg04541229;cg03665271;cg18295954;cg07339555;cg08486684;cg03679521;cg01444045;cg17537062;cg12841266;cg22548438;cg11084334;cg09058243;cg18093372;cg26014931;cg23001199;cg22040516;cg21420547;cg07254032;cg00860838;cg27005345;cg17349389;cg0…
724	All	pos	ATF7	1	MA0834.1	9	200	1	31	MA0834.1	0.00256827	0.770962	96	4418	904	32074	4514	37492	0.120399	1	1	-0.00256827	96	24	25	47	47	32	ATF7				jaspar	MA0834.1.bed	1440000	Basic leucine zipper factors (bZIP)	AP1_Jun-related	2516827	HT-SELEX	cg15932297;cg21906352;cg26931581;cg27005345;cg17432380;cg26451479;cg09559229;cg18821963;cg13518541;cg21508838;cg16636772;cg16744551;cg26844246;cg23087015;cg14241460;cg15592596;cg14523578;cg20260177;cg02532525;cg09530766;cg24023187;cg11797904;cg02221888;cg20138700;cg13651513;cg01961426;cg02486904;cg04004289;cg12763898;cg08996087;cg15810551;cg25033393;cg00370791;cg02864264;cg14666740;cg22419039;cg1…
725	All	pos	CEBPG	2	MA0838.1	9	200	1	35	MA0838.1	0.00133567	0.840303	454	18150	546	18342	18604	37492	0.496213	2	1	-0.00133567	454	25	23	29	29	25.7	CEBPG				jaspar	MA0838.1.bed	8153568	Basic leucine zipper factors (bZIP)	CEBP-related	8632009	HT-SELEX	cg09227056;cg17668518;cg18304538;cg08938156;cg11728741;cg14562454;cg12231969;cg22400231;cg19981759;cg26691477;cg23449696;cg00310215;cg00493831;cg20421508;cg12234807;cg10763467;cg07279255;cg18141557;cg00595237;cg15932297;cg15440561;cg04124389;cg22102944;cg17997082;cg20376497;cg14387043;cg03665271;cg00059486;cg18295954;cg21906352;cg26679061;cg15416058;cg07339555;cg24145886;cg19555331;cg15385409;cg0…
732	All	pos	Tcf21	1	MA0832.1	9	200	1	29	MA0832.1	7.8536e-09	0.522767	64	4221	936	32271	4285	37492	0.114291	1	1	-7.8536e-09	64	32	45	49	49	42	Tcf21				jaspar	MA0832.1.bed	992486	Basic helix-loop-helix factors (bHLH)	Tal-related	26020271	HT-SELEX	cg09227056;cg22400231;cg10763467;cg15932297;cg22102944;cg17997082;cg18295954;cg01444045;cg21420547;cg19584582;cg11939159;cg00662491;cg13043904;cg06245691;cg20330710;cg20382695;cg21097283;cg26718996;cg22376688;cg14427009;cg16588616;cg25033393;cg00370791;cg10710448;cg05605102;cg07190012;cg17674006;cg13433278;cg25322213;cg18501647;cg03905867;cg17064434;cg18753125;cg27379399;cg18454765;cg09258636;cg0…
734	All	pos	Creb5	1	MA0840.1	9	200	1	37	MA0840.1	2.62398e-10	0.607433	161	8761	839	27731	8922	37492	0.237971	1	1	-2.62398e-10	161	34	33	43	43	36.7	Creb5				jaspar	MA0840.1.bed	3206943	Basic leucine zipper factors (bZIP)	CREB-related factors	11134034	HT-SELEX	cg13400013;cg18304538;cg08938156;cg19981759;cg20397004;cg17030233;cg15932297;cg17997082;cg21906352;cg08486684;cg26931581;cg22548438;cg18093372;cg27005345;cg17432380;cg06677854;cg26451479;cg09559229;cg18821963;cg13518541;cg21508838;cg18991169;cg16071226;cg25636884;cg16636772;cg16744551;cg06813117;cg26844246;cg19702779;cg23087015;cg09646359;cg22106350;cg14241460;cg15592596;cg08695595;cg20260177;cg0…
737	All	pos	NFE2	1	MA0841.1	9	200	1	38	MA0841.1	2.77832e-12	0.54804	127	7655	873	28837	7782	37492	0.207564	1	1	-2.77832e-12	127	37	40	45	45	40.7	NFE2				jaspar	MA0841.1.bed	3888555	Basic leucine zipper factors (bZIP)	AP1_Jun-related	10498903	HT-SELEX	cg12231969;cg26691477;cg23449696;cg00200899;cg15075184;cg07279255;cg04541229;cg09363187;cg22102944;cg03665271;cg21665058;cg03679521;cg26931581;cg24275772;cg15682828;cg26014931;cg13486820;cg23146717;cg05664454;cg26834803;cg14880272;cg09312171;cg03045876;cg12063651;cg27031992;cg06245691;cg09127786;cg23496355;cg25630450;cg18824846;cg02508649;cg24023187;cg00860225;cg27411156;cg09317554;cg14667871;cg0…
738	All	pos	BHLHE23	1	MA0817.1	9	200	1	15	MA0817.1	1.17397e-12	0.617969	265	13446	735	23046	13711	37492	0.365705	1	1	-1.17397e-12	265	38	31	37	38	35.3	BHLHE23				jaspar	MA0817.1.bed	7816554	Basic helix-loop-helix factors (bHLH)	Tal-related	9144210	HT-SELEX	cg09227056;cg13776863;cg09497746;cg23076498;cg22400231;cg20397004;cg23449696;cg02317025;cg00493831;cg08609675;cg04209192;cg10763467;cg15075184;cg19711579;cg18141557;cg04541229;cg04124389;cg20376497;cg18295954;cg07668688;cg03679521;cg14022646;cg01444045;cg05087350;cg12841266;cg11084334;cg04446004;cg05817477;cg22562422;cg21420547;cg11235379;cg05506365;cg00860838;cg19584582;cg23146717;cg13342658;cg1…
750	All	pos	ATF4	1	MA0833.2	9	200	1	30	MA0833.2	0	0.525438	279	15477	721	21015	15756	37492	0.42025	1	1	0	279	44	44	36	44	41.3	ATF4				jaspar	MA0833.2.bed	5247941	Basic leucine zipper factors (bZIP)	ATF-4-related factors	22819556	ChIP-seq	cg09227056;cg13776863;cg18304538;cg27201382;cg08938156;cg22400231;cg19981759;cg19722977;cg20397004;cg08609675;cg04209192;cg10763467;cg15932297;cg04541229;cg20376497;cg18295954;cg21906352;cg24145886;cg12879445;cg14022646;cg24275772;cg01444045;cg12841266;cg13058338;cg05551621;cg05817477;cg26726683;cg21420547;cg11235379;cg02097817;cg19584582;cg12597232;cg06333141;cg05664454;cg05108018;cg24517026;cg0…
761	All	neg	ATF4	1	MA0833.2	9	200	1	30	MA0833.2	3.4389	1.24554	473	15283	527	21209	15756	37492	0.42025	1	0.00259051	3.4389	473	11	13	31	31	18.3	ATF4				jaspar	MA0833.2.bed	5247941	Basic leucine zipper factors (bZIP)	ATF-4-related factors	22819556	ChIP-seq	cg26931400;cg25201652;cg08013479;cg00438946;cg17037716;cg14142471;cg04010581;cg21898068;cg17172158;cg01099625;cg21977797;cg15469181;cg05222837;cg26879535;cg08796632;cg02913140;cg06946028;cg02582875;cg02593513;cg26109480;cg01676370;cg22069272;cg04348533;cg17611288;cg02334175;cg16678811;cg12053353;cg10830920;cg08253452;cg19223789;cg09733019;cg21392555;cg14788180;cg12501356;cg10561550;cg05928030;cg2…
762	All	neg	BHLHE23	1	MA0817.1	9	200	1	15	MA0817.1	3.29864	1.24284	416	13295	584	23197	13711	37492	0.365705	1	0.00353222	3.29864	416	12	14	33	33	19.7	BHLHE23				jaspar	MA0817.1.bed	7816554	Basic helix-loop-helix factors (bHLH)	Tal-related	9144210	HT-SELEX	cg01893274;cg08013479;cg27605823;cg17037716;cg14142471;cg04010581;cg21898068;cg01099625;cg05222837;cg26879535;cg27088374;cg03423769;cg01814115;cg02913140;cg20582188;cg02593513;cg11260459;cg22069272;cg22416332;cg02334175;cg09182475;cg21392555;cg14788180;cg12501356;cg00907438;cg07404009;cg01187271;cg05928030;cg25840352;cg20195746;cg00386499;cg06778417;cg24087602;cg04184175;cg12584622;cg11772199;cg1…
764	All	neg	NFE2	1	MA0841.1	9	200	1	38	MA0841.1	2.28632	1.21901	241	7541	759	28951	7782	37492	0.207564	1	0.0280632	2.28632	241	14	16	40	40	23.3	NFE2				jaspar	MA0841.1.bed	3888555	Basic leucine zipper factors (bZIP)	AP1_Jun-related	10498903	HT-SELEX	cg25049678;cg00438946;cg17172158;cg01099625;cg08796632;cg02582875;cg17983750;cg01676370;cg22069272;cg22416332;cg17611288;cg26313355;cg21392555;cg12501356;cg10561550;cg01187271;cg05928030;cg20195746;cg12469785;cg00386499;cg06778417;cg04184175;cg12584622;cg11772199;cg10235290;cg13829084;cg07707172;cg10156179;cg15711227;cg19355776;cg23367919;cg12348962;cg15166827;cg20909027;cg01687105;cg14182735;cg1…
774	All	neg	Tcf21	1	MA0832.1	9	200	1	29	MA0832.1	1.27361	1.17352	131	4154	869	32338	4285	37492	0.114291	1	0.175818	1.27361	131	24	21	45	45	30	Tcf21				jaspar	MA0832.1.bed	992486	Basic helix-loop-helix factors (bHLH)	Tal-related	26020271	HT-SELEX	cg01675333;cg21898068;cg06946028;cg02593513;cg01676370;cg08253452;cg19223789;cg09733019;cg12501356;cg00907438;cg25840352;cg20149366;cg13060540;cg24934277;cg08981690;cg18271715;cg12173512;cg17206772;cg24261834;cg03653137;cg04905851;cg25375926;cg11875079;cg13589316;cg20699548;cg17795302;cg06412376;cg22929401;cg19044063;cg23826041;cg02714609;cg19898504;cg13364785;cg19570901;cg01901658;cg22411776;cg0…
775	All	neg	Creb5	1	MA0840.1	9	200	1	37	MA0840.1	1.20663	1.12284	259	8663	741	27829	8922	37492	0.237971	1	0.199138	1.20663	259	25	27	38	38	30	Creb5				jaspar	MA0840.1.bed	3206943	Basic leucine zipper factors (bZIP)	CREB-related factors	11134034	HT-SELEX	cg10501210;cg25201652;cg08013479;cg10620475;cg01393477;cg00438946;cg17037716;cg21898068;cg21977797;cg08796632;cg20582188;cg02582875;cg01676370;cg22416332;cg17611288;cg12053353;cg10830920;cg09182475;cg09733019;cg12501356;cg07404009;cg25840352;cg20195746;cg12469785;cg00386499;cg10235290;cg09622321;cg01445252;cg07707172;cg10156179;cg25402449;cg23778391;cg11011976;cg23367919;cg12173512;cg13023398;cg2…
777	All	neg	SREBF1	1	MA0829.2	9	200	1	26	MA0829.2	1.12185	1.11439	259	8713	741	27779	8972	37492	0.239304	1	0.232546	1.12185	259	27	28	38	38	31	SREBF1				jaspar	MA0829.2.bed	4375378	Basic helix-loop-helix factors (bHLH)	bHLH-ZIP	11591434	ChIP-seq	cg10501210;cg01893274;cg14142471;cg05222837;cg17541971;cg08796632;cg06946028;cg17983750;cg26109480;cg17611288;cg10830920;cg08253452;cg19223789;cg09182475;cg09733019;cg18814344;cg00907438;cg01187271;cg24087602;cg04184175;cg14043264;cg20149366;cg12584622;cg09622321;cg01689298;cg25402449;cg14903956;cg08315393;cg08981690;cg18271715;cg12204071;cg20909027;cg03653137;cg14182735;cg20322159;cg19169532;cg2…
780	All	neg	CREB3L1	1	MA0839.1	9	200	1	36	MA0839.1	0.619212	1.10357	66	2196	934	34296	2262	37492	0.0603329	1	0.58272	0.619212	66	30	29	48	48	35.7	CREB3L1				jaspar	MA0839.1.bed	279028	Basic leucine zipper factors (bZIP)	CREB-related factors	21041443	HT-SELEX	cg01393477;cg10561550;cg07404009;cg14043264;cg14227010;cg12348962;cg15741341;cg13589316;cg26284526;cg11451100;cg05485821;cg23693668;cg01208948;cg18889628;cg03738429;cg07366921;cg22047262;cg24903784;cg05280471;cg07537139;cg09097835;cg03360294;cg11025714;cg01241934;cg25334798;cg08705347;cg18547321;cg21076455;cg15359095;cg08521601;cg01793100;cg25731502;cg18734357;cg02534193;cg03668418;cg12811802;cg2…
781	All	neg	ATF7	1	MA0834.1	9	200	1	31	MA0834.1	0.516261	1.05477	126	4388	874	32104	4514	37492	0.120399	1	0.701363	0.516261	126	31	31	46	46	36	ATF7				jaspar	MA0834.1.bed	1440000	Basic leucine zipper factors (bZIP)	AP1_Jun-related	2516827	HT-SELEX	cg10501210;cg10620475;cg00438946;cg21898068;cg21977797;cg08796632;cg02582875;cg22416332;cg10830920;cg09733019;cg10235290;cg01445252;cg07707172;cg10156179;cg25402449;cg08315393;cg11011976;cg27389123;cg03653137;cg00146253;cg25581768;cg20699548;cg03909395;cg17829420;cg19898504;cg05960378;cg09612170;cg04863645;cg00422680;cg19965683;cg01029325;cg17644722;cg22600157;cg03738429;cg02917874;cg16482260;cg1…
788	All	neg	XBP1	1	MA0844.1	9	200	1	41	MA0844.1	0.18417	0.968361	153	5737	847	30755	5890	37492	0.1571	1	1	-0.18417	153	38	38	44	44	40	XBP1				jaspar	MA0844.1.bed	843889	Basic leucine zipper factors (bZIP)	XBP-1-related factors	15598891	HT-SELEX	cg01393477;cg25049678;cg17541971;cg01814115;cg02913140;cg20582188;cg17983750;cg01676370;cg10561550;cg07404009;cg12469785;cg14043264;cg14227010;cg03121178;cg24261834;cg12348962;cg15741341;cg26284526;cg25831669;cg08825623;cg06812724;cg23826041;cg11451100;cg23899560;cg09026530;cg27556492;cg23693668;cg01846532;cg02161890;cg01208948;cg17193033;cg18889628;cg03738429;cg07366921;cg25974818;cg02105343;cg0…
790	All	neg	HES7	1	MA0822.1	9	200	1	20	MA0822.1	0.0840043	0.881901	51	2096	949	34396	2147	37492	0.0572655	1	1	-0.0840043	51	40	41	49	49	43.3	HES7				jaspar	MA0822.1.bed	664769	Basic helix-loop-helix factors (bHLH)	Hairy-related factors	16342160	HT-SELEX	cg17856858;cg10501210;cg20582188;cg21392555;cg24482288;cg12173512;cg19169532;cg00146253;cg08825623;cg17795302;cg24615697;cg11451100;cg23424255;cg07230616;cg14443903;cg02800396;cg24654067;cg15526159;cg26631126;cg11025714;cg19591642;cg20324735;cg18689020;cg25334798;cg08934402;cg14878057;cg17712210;cg18734357;cg13870753;cg09792441;cg02534193;cg02699578;cg19301717;cg14498322;cg15797720;cg02830039;cg0…
793	All	neg	TBX19	1	MA0804.1	9	200	1	2	MA0804.1	0.017194	0.689536	19	997	981	35495	1016	37492	0.0270991	1	1	-0.017194	19	43	50	50	50	47.7	TBX19				jaspar	MA0804.1.bed	450685	T-Box factors	Brachyury-related factors	12093383	HT-SELEX	cg00438946;cg04348533;cg06412376;cg04863645;cg24805210;cg10887796;cg25048905;cg14444723;cg06550953;cg14633938;cg18987102;cg12982463;cg22699121;cg10327870;cg10233638;cg17185827;cg14252486;cg15046169;cg25674839
796	All	neg	HEY1	1	MA0823.1	9	200	1	21	MA0823.1	4.42315e-06	0.748635	304	13446	696	23046	13750	37492	0.366745	1	1	-4.42315e-06	304	46	45	37	46	42.7	HEY1				jaspar	MA0823.1.bed	3375912	Basic helix-loop-helix factors (bHLH)	Hairy-related factors	22615585	HT-SELEX	cg17856858;cg10501210;cg10620475;cg04010581;cg20582188;cg02593513;cg01676370;cg26313355;cg16678811;cg10830920;cg21392555;cg07404009;cg25840352;cg12469785;cg10235290;cg24482288;cg16886381;cg24934277;cg14903956;cg14227010;cg08981690;cg12173512;cg12348962;cg23746998;cg27389123;cg15166827;cg20909027;cg15741341;cg19169532;cg25375926;cg13589316;cg25831669;cg15675612;cg19345073;cg15809488;cg20699548;cg0…
797	All	neg	TFAP2B	1	MA0813.1	9	200	1	11	MA0813.1	1.30225e-06	0.742985	356	15568	644	20924	15924	37492	0.424731	1	1	-1.30225e-06	356	47	46	35	47	42.7	TFAP2B				jaspar	MA0813.1.bed	3775233	Basic helix-span-helix factors (bHSH)	AP-2	16420676	HT-SELEX	cg17856858;cg25201652;cg10620475;cg01393477;cg00438946;cg21977797;cg03423769;cg19426872;cg06397491;cg02593513;cg19223789;cg27594957;cg18814344;cg00907438;cg20195746;cg00386499;cg06778417;cg14043264;cg10235290;cg09622321;cg24482288;cg01445252;cg07707172;cg09890286;cg16886381;cg15711227;cg13941670;cg08315393;cg24261834;cg23746998;cg15166827;cg04051518;cg20322159;cg00146253;cg13349948;cg03667077;cg2…
798	All	neg	TFAP2C	2	MA0814.2	9	200	1	12	MA0814.2	1.14844e-07	0.723596	397	17385	603	19107	17782	37492	0.474288	2	1	-1.14844e-07	397	48	47	34	48	43	TFAP2C				jaspar	MA0814.2.bed	4449935	Basic helix-span-helix factors (bHSH)	AP-2	23332764	ChIP-seq	cg17856858;cg10501210;cg25201652;cg01893274;cg10620475;cg00438946;cg14142471;cg21898068;cg17172158;cg21977797;cg16509659;cg19426872;cg12600648;cg01814115;cg06946028;cg06397491;cg11260459;cg01676370;cg22069272;cg12053353;cg19223789;cg27594957;cg18814344;cg00907438;cg25840352;cg20149366;cg11772199;cg24482288;cg01689298;cg07792339;cg01445252;cg07707172;cg15711227;cg00141625;cg14227010;cg07483210;cg2…
805	All	pos	KLF9	1	MA1107.2	11	200	1	20	MA1107.2	17.3927	1.76462	438	11179	562	25313	11617	37492	0.309853	1	1.16757e-16	17.3927	438	5	5	32	32	14	KLF9				jaspar	MA1107.2.bed	3189286	C2H2 zinc finger factors	Three-zinc finger Kruppel-related	12620113	ChIP-seq	cg17668518;cg08938156;cg11728741;cg18010822;cg14562454;cg19981759;cg19722977;cg20397004;cg00493831;cg20421508;cg07279255;cg16804284;cg18141557;cg04124389;cg11848212;cg09363187;cg17997082;cg00059486;cg18295954;cg15416058;cg27496468;cg07339555;cg00633857;cg15385409;cg12879445;cg03679521;cg24275772;cg01444045;cg09851167;cg12841266;cg13058338;cg05551621;cg05797975;cg04446004;cg27699373;cg09058243;cg1…
808	All	pos	PBX3	1	MA1114.1	11	200	1	27	MA1114.1	0.14324	0.953429	158	6001	842	30491	6159	37492	0.164275	1	1	-0.14324	158	8	8	44	44	20	PBX3				jaspar	MA1114.1.bed	1144441	Homeo domain factors	TALE-type homeo domain factors	10082572	ChIP-seq	cg14562454;cg20397004;cg23449696;cg00200899;cg00310215;cg12234807;cg21665058;cg27496468;cg24145886;cg07668688;cg03679521;cg05551621;cg27699373;cg01831882;cg21762820;cg19529849;cg05664454;cg26834803;cg14880272;cg09312171;cg23146472;cg18253120;cg09628017;cg10289720;cg25339883;cg09817427;cg06245691;cg24642372;cg13909487;cg08070771;cg16435898;cg25630450;cg21816480;cg14241460;cg15608939;cg20260177;cg2…
809	All	pos	ZNF24	1	MA1124.1	11	200	1	37	MA1124.1	0.0432262	0.872463	95	3919	905	32573	4014	37492	0.107063	1	1	-0.0432262	95	9	9	48	48	22	ZNF24				jaspar	MA1124.1.bed	1589797	C2H2 zinc finger factors	More than 3 adjacent zinc fingers	11532988	ChIP-seq	cg17668518;cg18304538;cg08938156;cg19981759;cg20397004;cg00493831;cg17997082;cg00059486;cg15416058;cg15385409;cg07668688;cg14022646;cg05797975;cg05817477;cg06330691;cg01819137;cg14712515;cg12774174;cg25636884;cg16636772;cg06813117;cg08587172;cg03196097;cg20330710;cg15809618;cg08070771;cg19702779;cg08395267;cg16717122;cg06219793;cg27411156;cg10040493;cg18141729;cg02107949;cg15675176;cg21511816;cg1…
814	All	pos	HOXC13	1	MA0907.1	11	200	1	4	MA0907.1	6.81249e-06	0.765592	415	17551	585	18941	17966	37492	0.479196	1	1	-6.81249e-06	415	14	10	35	35	19.7	HOXC13				jaspar	MA0907.1.bed	6130981	Homeo domain factors	HOX	18585359	HT-SELEX	cg09227056;cg13776863;cg17668518;cg27201382;cg18010822;cg09497746;cg22400231;cg19722977;cg02317025;cg00200899;cg00493831;cg20421508;cg08609675;cg04209192;cg12234807;cg10763467;cg15075184;cg19711579;cg00595237;cg15932297;cg11848212;cg09363187;cg22102944;cg14387043;cg00059486;cg21665058;cg18295954;cg26679061;cg07991288;cg07339555;cg15385409;cg01444045;cg17537062;cg24226527;cg13058338;cg05551621;cg0…
818	All	pos	SIX2	1	MA1119.1	11	200	1	32	MA1119.1	9.10858e-09	0.542063	73	4629	927	31863	4702	37492	0.125413	1	1	-9.10858e-09	73	18	43	49	49	36.7	SIX2				jaspar	MA1119.1.bed	1200249	Homeo domain factors	HD-SINE	15327782	ChIP-seq	cg09227056;cg22400231;cg10763467;cg22102944;cg27496468;cg19555331;cg16181889;cg22562422;cg06330691;cg19584582;cg01819137;cg12063651;cg16636772;cg16744551;cg22777952;cg04291050;cg21419180;cg15834661;cg16175000;cg13730205;cg26718996;cg10040493;cg01961426;cg06210818;cg08996087;cg15810551;cg10278760;cg15147429;cg14435444;cg20477718;cg05262711;cg20099443;cg02129856;cg01235968;cg06472439;cg11452997;cg0…
826	All	pos	POU5F1	1	MA1115.1	11	200	1	28	MA1115.1	1.24849e-11	0.630458	679	28113	321	8379	28792	37492	0.76795	1	1	-1.24849e-11	679	26	24	18	26	22.7	POU5F1				jaspar	MA1115.1.bed	21311121	Homeo domain factors	POU domain factors	23747866	ChIP-seq	cg09227056;cg13776863;cg17668518;cg18304538;cg27201382;cg08938156;cg18010822;cg14562454;cg09497746;cg12231969;cg23076498;cg22400231;cg19981759;cg26691477;cg20397004;cg23449696;cg02317025;cg00200899;cg00310215;cg08609675;cg04209192;cg12234807;cg10763467;cg15075184;cg07279255;cg19711579;cg18141557;cg15932297;cg15440561;cg04541229;cg04124389;cg11848212;cg22102944;cg17997082;cg20376497;cg14387043;cg0…
829	All	pos	SIX1	1	MA1118.1	11	200	1	31	MA1118.1	2.2802e-12	0.636523	328	15838	672	20654	16166	37492	0.431185	1	1	-2.2802e-12	328	29	21	39	39	29.7	SIX1				jaspar	MA1118.1.bed	5038221	Homeo domain factors	HD-SINE	9826681	ChIP-seq	cg09227056;cg18304538;cg14562454;cg09497746;cg22400231;cg19722977;cg20397004;cg12234807;cg10763467;cg04124389;cg11848212;cg22102944;cg20376497;cg18295954;cg24145886;cg16181889;cg24275772;cg01444045;cg05087350;cg09851167;cg23001199;cg26726683;cg22562422;cg21420547;cg24707416;cg06330691;cg19584582;cg12597232;cg23146717;cg06333141;cg00662491;cg05664454;cg01819137;cg12737399;cg05108018;cg24517026;cg0…
844	All	pos	GRHL2	1	MA1105.2	11	200	1	18	MA1105.2	9.64327e-17	0.580992	324	16496	676	19996	16820	37492	0.448629	1	1	-9.64327e-17	324	44	35	40	44	39.7	GRHL2				jaspar	MA1105.2.bed	5130856	Grainyhead domain factors	Grainyhead-related factors	20978075	ChIP-seq	cg09227056;cg18010822;cg09497746;cg22400231;cg23449696;cg02317025;cg00200899;cg00493831;cg12234807;cg10763467;cg19711579;cg00595237;cg22102944;cg17997082;cg14387043;cg21665058;cg18295954;cg15416058;cg24145886;cg07668688;cg16181889;cg15682828;cg01444045;cg05087350;cg12841266;cg13058338;cg25273233;cg21420547;cg17980056;cg01486146;cg16356803;cg19584582;cg12597232;cg06333141;cg17349389;cg11939159;cg1…
849	All	pos	TEAD2	1	MA1121.1	11	200	1	34	MA1121.1	0	0.541556	353	18314	647	18178	18667	37492	0.497893	1	1	0	353	45	44	37	45	42	TEAD2				jaspar	MA1121.1.bed	6474042	TEA domain factors	TEF-1-related factors	9571041	ChIP-seq	cg09227056;cg17668518;cg18304538;cg08938156;cg18010822;cg14562454;cg23076498;cg22400231;cg19981759;cg23449696;cg02317025;cg20421508;cg08609675;cg12234807;cg10763467;cg15075184;cg19711579;cg00595237;cg04124389;cg22102944;cg17997082;cg20376497;cg00059486;cg18295954;cg21906352;cg07991288;cg00633857;cg24145886;cg15385409;cg12879445;cg23683971;cg26931581;cg15682828;cg01444045;cg24226527;cg05797975;cg2…
856	All	neg	POU5F1	1	MA1115.1	11	200	1	28	MA1115.1	5.31095	1.43699	825	27967	175	8525	28792	37492	0.76795	1	5.35624e-05	5.31095	825	6	12	15	15	11	POU5F1				jaspar	MA1115.1.bed	21311121	Homeo domain factors	POU domain factors	23747866	ChIP-seq	cg17856858;cg26931400;cg25201652;cg01893274;cg08013479;cg10620475;cg01393477;cg25049678;cg27605823;cg01675333;cg17037716;cg14142471;cg04010581;cg21898068;cg17172158;cg01099625;cg15469181;cg05222837;cg17541971;cg26879535;cg08796632;cg27088374;cg16509659;cg03423769;cg12600648;cg01814115;cg02913140;cg06946028;cg02582875;cg02593513;cg17983750;cg22669570;cg11260459;cg26109480;cg01676370;cg22069272;cg0…
873	All	neg	SIX1	1	MA1118.1	11	200	1	31	MA1118.1	3.13478	1.22941	481	15685	519	20807	16166	37492	0.431185	1	0.00482479	3.13478	481	23	27	36	36	28.7	SIX1				jaspar	MA1118.1.bed	5038221	Homeo domain factors	HD-SINE	9826681	ChIP-seq	cg17856858;cg26931400;cg01893274;cg10620475;cg01393477;cg25049678;cg27605823;cg01675333;cg04010581;cg17172158;cg01099625;cg17541971;cg26879535;cg08796632;cg16509659;cg02913140;cg06946028;cg02582875;cg26109480;cg01676370;cg22069272;cg22416332;cg17611288;cg02334175;cg12053353;cg10830920;cg08253452;cg12880090;cg09182475;cg09733019;cg22993731;cg18814344;cg07404009;cg01187271;cg05928030;cg21871906;cg1…
881	All	neg	GRHL2	1	MA1105.2	11	200	1	18	MA1105.2	1.43902	1.12444	477	16343	523	20149	16820	37492	0.448629	1	0.131195	1.43902	477	31	37	37	37	35	GRHL2				jaspar	MA1105.2.bed	5130856	Grainyhead domain factors	Grainyhead-related factors	20978075	ChIP-seq	cg17856858;cg10501210;cg26931400;cg10620475;cg27605823;cg01675333;cg17172158;cg01099625;cg21977797;cg15469181;cg05222837;cg17541971;cg08796632;cg27088374;cg16509659;cg03423769;cg12600648;cg06946028;cg02582875;cg02593513;cg11260459;cg01676370;cg22069272;cg22416332;cg02334175;cg16678811;cg12053353;cg08253452;cg09182475;cg27594957;cg22993731;cg18814344;cg07404009;cg01187271;cg25840352;cg12469785;cg0…
883	All	neg	BACH2	2	MA1101.2	11	200	1	14	MA1101.2	1.18712	1.16023	134	4294	866	32198	4428	37492	0.118105	2	0.207078	1.18712	134	33	29	49	49	37	BACH2				jaspar	MA1101.2.bed	2011885	Basic leucine zipper factors (bZIP)	AP1_Jun-related	28461702	HT-SELEX	cg00438946;cg17172158;cg02582875;cg17983750;cg26313355;cg21392555;cg10561550;cg12584622;cg13829084;cg07707172;cg15711227;cg19355776;cg23367919;cg01687105;cg14182735;cg25581768;cg03466638;cg21608575;cg23826041;cg27325093;cg19595637;cg19619847;cg05391884;cg23270774;cg09827655;cg07972666;cg15992086;cg00422680;cg03738429;cg27482461;cg05280471;cg09072617;cg19024342;cg20265375;cg15214658;cg05185512;cg1…
885	All	neg	PBX3	1	MA1114.1	11	200	1	27	MA1114.1	1.15807	1.13595	182	5977	818	30515	6159	37492	0.164275	1	0.218358	1.15807	182	35	34	46	46	38.3	PBX3				jaspar	MA1114.1.bed	1144441	Homeo domain factors	TALE-type homeo domain factors	10082572	ChIP-seq	cg17856858;cg11260459;cg26109480;cg22416332;cg26313355;cg12053353;cg09733019;cg18814344;cg20195746;cg00386499;cg11772199;cg07707172;cg10156179;cg18271715;cg07483210;cg19067187;cg23746998;cg27389123;cg20909027;cg05434345;cg13349948;cg03667077;cg26284526;cg20699548;cg21608575;cg03225697;cg19595637;cg11104864;cg13364785;cg15093444;cg05485821;cg23693668;cg25061778;cg05391884;cg07972666;cg01901658;cg0…
888	All	neg	SIX2	1	MA1119.1	11	200	1	32	MA1119.1	0.983797	1.12962	139	4563	861	31929	4702	37492	0.125413	1	0.300182	0.983797	139	38	36	48	48	40.7	SIX2				jaspar	MA1119.1.bed	1200249	Homeo domain factors	HD-SINE	15327782	ChIP-seq	cg10620475;cg25049678;cg01675333;cg17172158;cg01099625;cg26879535;cg26109480;cg02334175;cg12053353;cg08253452;cg09182475;cg18814344;cg20195746;cg04184175;cg13941670;cg08315393;cg25743059;cg15166827;cg14182735;cg19169532;cg05156134;cg13589316;cg03466638;cg15675612;cg03972287;cg24615697;cg17829420;cg15093444;cg01208948;cg05225604;cg19570901;cg01901658;cg23596786;cg25502186;cg02830912;cg06063489;cg2…
889	All	neg	ZNF24	1	MA1124.1	11	200	1	37	MA1124.1	0.925148	1.1304	119	3895	881	32597	4014	37492	0.107063	1	0.333886	0.925148	119	39	35	50	50	41.3	ZNF24				jaspar	MA1124.1.bed	1589797	C2H2 zinc finger factors	More than 3 adjacent zinc fingers	11532988	ChIP-seq	cg25049678;cg21977797;cg26879535;cg08796632;cg12600648;cg02913140;cg02593513;cg17983750;cg01676370;cg12053353;cg22993731;cg20195746;cg00386499;cg11772199;cg09622321;cg16886381;cg08315393;cg00141625;cg23367919;cg07483210;cg25743059;cg19067187;cg14182735;cg04965129;cg24287791;cg19044063;cg27556492;cg27447914;cg11104864;cg15093444;cg24927890;cg23693668;cg17193033;cg08275784;cg19570901;cg00422680;cg2…
893	All	neg	HOXC13	1	MA0907.1	11	200	1	4	MA0907.1	0.381016	1.01578	483	17483	517	19009	17966	37492	0.479196	1	0.890276	0.381016	483	43	44	35	44	40.7	HOXC13				jaspar	MA0907.1.bed	6130981	Homeo domain factors	HOX	18585359	HT-SELEX	cg25201652;cg01893274;cg08013479;cg10620475;cg01393477;cg17037716;cg14142471;cg21898068;cg15469181;cg08796632;cg27088374;cg16509659;cg03423769;cg01814115;cg02913140;cg06946028;cg02582875;cg02593513;cg11260459;cg17611288;cg02334175;cg26313355;cg16678811;cg09182475;cg09733019;cg21392555;cg22993731;cg14788180;cg07404009;cg05928030;cg25840352;cg26226211;cg20195746;cg12469785;cg06778417;cg04184175;cg2…
895	All	neg	TEAD2	1	MA1121.1	11	200	1	34	MA1121.1	0.271195	0.996337	497	18170	503	18322	18667	37492	0.497893	1	1	-0.271195	497	45	45	32	45	40.7	TEAD2				jaspar	MA1121.1.bed	6474042	TEA domain factors	TEF-1-related factors	9571041	ChIP-seq	cg26931400;cg01893274;cg08013479;cg27605823;cg01675333;cg14142471;cg04010581;cg17172158;cg15469181;cg26879535;cg08796632;cg27088374;cg16509659;cg19426872;cg12600648;cg02913140;cg20582188;cg02582875;cg02593513;cg26109480;cg01676370;cg22069272;cg26313355;cg12053353;cg08253452;cg12880090;cg09182475;cg09733019;cg21392555;cg14788180;cg00907438;cg01187271;cg05928030;cg26226211;cg20195746;cg21871906;cg0…
897	All	neg	KLF9	1	MA1107.2	11	200	1	20	MA1107.2	2.79248e-05	0.761109	256	11361	744	25131	11617	37492	0.309853	1	1	-2.79248e-05	256	47	47	42	47	45.3	KLF9				jaspar	MA1107.2.bed	3189286	C2H2 zinc finger factors	Three-zinc finger Kruppel-related	12620113	ChIP-seq	cg00438946;cg17037716;cg21977797;cg15469181;cg06946028;cg06397491;cg02593513;cg22069272;cg16678811;cg19223789;cg12880090;cg27594957;cg18814344;cg10561550;cg26226211;cg20195746;cg00386499;cg20149366;cg11772199;cg10235290;cg24482288;cg13829084;cg07792339;cg09890286;cg24934277;cg14227010;cg12173512;cg12348962;cg15741341;cg20322159;cg04905851;cg25375926;cg05434345;cg03667077;cg26284526;cg15675612;cg2…
901	All	pos	CREB3L4	2	MA1474.1	12	200	1	32	MA1474.1	15.742	1.69998	476	12709	524	23783	13185	37492	0.351675	2	4.51198e-15	15.742	476	1	1	24	24	8.67	CREB3L4				jaspar	MA1474.1.bed	2082639	Basic leucine zipper factors (bZIP)	CREB-related factors	21711675	HT-SELEX	cg13400013;cg18304538;cg08938156;cg11728741;cg09497746;cg19981759;cg23449696;cg02317025;cg00310215;cg00493831;cg20421508;cg17030233;cg12234807;cg16804284;cg19711579;cg18141557;cg09363187;cg14387043;cg21665058;cg18295954;cg07991288;cg07339555;cg08486684;cg07668688;cg05575054;cg03679521;cg14022646;cg26931581;cg24275772;cg15682828;cg01444045;cg05087350;cg17537062;cg12841266;cg13058338;cg22548438;cg0…
902	All	pos	ARNT2	1	MA1464.1	12	200	1	24	MA1464.1	11.6681	1.56784	594	17615	406	18877	18209	37492	0.485677	1	4.20254e-11	11.6681	594	2	2	19	19	7.67	ARNT2				jaspar	MA1464.1.bed	6022544	Basic helix-loop-helix factors (bHLH)	PAS domain factors	25215497	HT-SELEX	cg09227056;cg17668518;cg08938156;cg11728741;cg18010822;cg14562454;cg09497746;cg12231969;cg23076498;cg22400231;cg19981759;cg26691477;cg19722977;cg20397004;cg02317025;cg00310215;cg00493831;cg20421508;cg10763467;cg07279255;cg19711579;cg18141557;cg00595237;cg15932297;cg04124389;cg09363187;cg14387043;cg03665271;cg00059486;cg21665058;cg18295954;cg21906352;cg15416058;cg07991288;cg27496468;cg07339555;cg0…
903	All	pos	HES6	1	MA1493.1	12	200	1	45	MA1493.1	4.16517	1.28869	403	12544	597	23948	12947	37492	0.345327	1	0.000585372	4.16517	403	3	3	27	27	11	HES6				jaspar	MA1493.1.bed	2941768	Basic helix-loop-helix factors (bHLH)	Hairy-related factors	11959828	HT-SELEX	cg17668518;cg27201382;cg08938156;cg11728741;cg18010822;cg14562454;cg12231969;cg23076498;cg19981759;cg26691477;cg02317025;cg00200899;cg00310215;cg12234807;cg07279255;cg19711579;cg00595237;cg09363187;cg14387043;cg03665271;cg00059486;cg21665058;cg21906352;cg26679061;cg15416058;cg27496468;cg15385409;cg12879445;cg03679521;cg23683971;cg14022646;cg24226527;cg12841266;cg05797975;cg27699373;cg05817477;cg0…
905	All	pos	FERD3L	1	MA1485.1	12	200	1	41	MA1485.1	1.42145	1.12789	373	12601	627	23891	12974	37492	0.346047	1	0.133164	1.42145	373	5	8	29	29	14	FERD3L				jaspar	MA1485.1.bed	2685907	Basic helix-loop-helix factors (bHLH)	Tal-related	17027923	HT-SELEX	cg09227056;cg13776863;cg08938156;cg11728741;cg18010822;cg14562454;cg23076498;cg22400231;cg19981759;cg02317025;cg00310215;cg20421508;cg08609675;cg04209192;cg10763467;cg19711579;cg18141557;cg15932297;cg04124389;cg22102944;cg17997082;cg07339555;cg12879445;cg03679521;cg23683971;cg14022646;cg15682828;cg09851167;cg24226527;cg12841266;cg05551621;cg11084334;cg04446004;cg05817477;cg18299578;cg01767626;cg0…
907	All	pos	ZNF282	1	MA1154.1	12	200	1	17	MA1154.1	1.09874	1.21497	65	1975	935	34517	2040	37492	0.0544116	1	0.242374	1.09874	65	7	5	44	44	18.7	ZNF282				jaspar	MA1154.1.bed	341046	C2H2 zinc finger factors	More than 3 adjacent zinc fingers	28092692	HT-SELEX	cg00493831;cg00595237;cg26679061;cg15682828;cg01831882;cg02097817;cg02783173;cg18253120;cg15776582;cg05528361;cg13518541;cg09354848;cg16071226;cg10289720;cg20330710;cg16561874;cg24265558;cg16435898;cg16550733;cg16717122;cg03295083;cg04560456;cg26354128;cg22861867;cg21199258;cg17257156;cg04004289;cg21214122;cg08996087;cg04243635;cg02533268;cg18501647;cg09879356;cg26683318;cg04407762;cg15713630;cg0…
909	All	pos	ATF6	1	MA1466.1	12	200	1	25	MA1466.1	0.761141	1.129	76	2478	924	34014	2554	37492	0.0681212	1	0.454457	0.761141	76	9	7	42	42	19.3	ATF6				jaspar	MA1466.1.bed	300538	Basic leucine zipper factors (bZIP)	AP1_Jun-related	10856300	HT-SELEX	cg12234807;cg07991288;cg03679521;cg17980056;cg13486820;cg17349389;cg19529849;cg14880272;cg02967973;cg26212988;cg14212534;cg27220635;cg11560032;cg06245691;cg14850368;cg02139507;cg15834661;cg08395267;cg22376688;cg26843878;cg07550331;cg04250847;cg25394590;cg05759873;cg07892422;cg08071998;cg05229784;cg22419039;cg23763736;cg13884903;cg07190012;cg11105656;cg01608986;cg17674006;cg24423513;cg11429732;cg2…
911	All	pos	IRF3	1	MA1418.1	12	200	1	19	MA1418.1	0.447229	1.05484	67	2326	933	34166	2393	37492	0.0638269	1	0.788045	0.447229	67	11	11	43	43	21.7	IRF3				jaspar	MA1418.1.bed	497767	Tryptophan cluster factors	Interferon-regulatory factors	10938111	HT-SELEX	cg12231969;cg23076498;cg26691477;cg03665271;cg12841266;cg26014931;cg11939159;cg01819137;cg14712515;cg20842326;cg18991169;cg23496355;cg02508649;cg03295083;cg10040493;cg16965558;cg25394590;cg14914422;cg25854701;cg05151568;cg24866418;cg03938432;cg10710448;cg22438236;cg05407325;cg19812625;cg06037672;cg05262711;cg05650111;cg13944639;cg01027323;cg19357353;cg17722489;cg14283980;cg10125423;cg06472439;cg0…
913	All	pos	IRF4	1	MA1419.1	12	200	1	20	MA1419.1	0.035778	0.816086	45	1992	955	34500	2037	37492	0.0543316	1	1	-0.035778	45	13	17	47	47	25.7	IRF4				jaspar	MA1419.1.bed	419131	Tryptophan cluster factors	Interferon-regulatory factors	25896227	HT-SELEX	cg17997082;cg11939159;cg05664454;cg01819137;cg09628017;cg27220635;cg06245691;cg08395267;cg26843878;cg21214122;cg26472617;cg18550773;cg10710448;cg16882804;cg24392191;cg06037672;cg05331950;cg25322213;cg19357353;cg18691948;cg21028063;cg07517669;cg16118889;cg00465284;cg21323387;cg18877412;cg19848879;cg14403768;cg02284095;cg01749491;cg15650356;cg05933419;cg16184756;cg08187246;cg12945120;cg14467787;cg1…
914	All	pos	IRF5	1	MA1420.1	12	200	1	21	MA1420.1	0.0328286	0.82282	53	2324	947	34168	2377	37492	0.0634002	1	1	-0.0328286	53	14	16	46	46	25.3	IRF5				jaspar	MA1420.1.bed	510482	Tryptophan cluster factors	Interferon-regulatory factors	25896227	HT-SELEX	cg15932297;cg11939159;cg05664454;cg01819137;cg16071226;cg27220635;cg06245691;cg08104970;cg26844246;cg21199258;cg26843878;cg26108171;cg14914422;cg21214122;cg26472617;cg18550773;cg25033393;cg10710448;cg01580681;cg05331950;cg25322213;cg13944639;cg14636956;cg01235968;cg02676375;cg18691948;cg07517669;cg25657187;cg02797566;cg11636414;cg21323387;cg22397546;cg14403768;cg02284095;cg16438269;cg01749491;cg0…
917	All	pos	JUNB	2	MA1140.2	12	200	1	3	MA1140.2	0.0206539	0.774922	40	1862	960	34630	1902	37492	0.0507308	2	1	-0.0206539	40	17	20	48	48	28.3	JUNB				jaspar	MA1140.2.bed	416947	Basic leucine zipper factors (bZIP)	AP1_Jun-related	14585541	HT-SELEX	cg15932297;cg26451479;cg09559229;cg13518541;cg21508838;cg16636772;cg26844246;cg14241460;cg15592596;cg02532525;cg11797904;cg04004289;cg25033393;cg00370791;cg22419039;cg13433256;cg18397523;cg05331950;cg06960698;cg02676375;cg02885867;cg15713630;cg22397546;cg05589845;cg18284930;cg06479604;cg26127669;cg27581159;cg02102645;cg18257298;cg14415958;cg26517714;cg08806153;cg08406509;cg17886256;cg25061576;cg0…
920	All	pos	BACH2	2	MA1470.1	12	200	1	28	MA1470.1	0.00271434	0.452323	7	560	993	35932	567	37492	0.0151232	2	1	-0.00271434	7	20	50	50	50	40	BACH2				jaspar	MA1470.1.bed	158518	Basic leucine zipper factors (bZIP)	AP1_Jun-related	28461702	HT-SELEX	cg17432380;cg21508838;cg11797904;cg12763898;cg22419039;cg06368075;cg27581159
923	All	pos	HNF4A	2	MA1494.1	12	200	1	46	MA1494.1	0.00051555	0.610773	33	1931	967	34561	1964	37492	0.0523845	2	1	-0.00051555	33	23	32	49	49	34.7	HNF4A				jaspar	MA1494.1.bed	397605	Nuclear receptors with C4 zinc fingers	RXR-related receptors (NR2)	25164757	HT-SELEX	cg00595237;cg22102944;cg13486820;cg21777070;cg16636772;cg20138700;cg17941015;cg03938432;cg21849844;cg01883716;cg26236677;cg08159005;cg05262711;cg03905867;cg05650111;cg01871214;cg20583171;cg22950745;cg00193345;cg05463929;cg09113585;cg02512015;cg01784688;cg02658193;cg18543660;cg00493843;cg16743922;cg22975103;cg27508620;cg17183951;cg18123948;cg08701183;cg20644522
924	All	pos	TCF7L1	1	MA1421.1	12	200	1	22	MA1421.1	0.000340574	0.786752	212	9299	788	27193	9511	37492	0.253681	1	1	-0.000340574	212	24	18	36	36	26	TCF7L1				jaspar	MA1421.1.bed	2551561	High-mobility group (HMG) domain factors	TCF-7-related factors	27447672	HT-SELEX	cg09227056;cg18304538;cg11728741;cg18010822;cg14562454;cg09497746;cg12231969;cg22400231;cg26691477;cg23449696;cg10763467;cg07279255;cg04541229;cg09363187;cg17997082;cg03665271;cg19555331;cg07668688;cg16181889;cg26931581;cg25273233;cg11235379;cg01486146;cg19584582;cg13486820;cg06333141;cg27005345;cg00662491;cg26834803;cg03934905;cg03045876;cg06677854;cg07311313;cg18253120;cg21508838;cg04016956;cg0…
925	All	pos	ZSCAN4	1	MA1155.1	12	200	1	18	MA1155.1	0.000220908	0.693844	79	4015	921	32477	4094	37492	0.109197	1	1	-0.000220908	79	25	26	41	41	30.7	ZSCAN4				jaspar	MA1155.1.bed	829047	C2H2 zinc finger factors	More than 3 adjacent zinc fingers	28092692	HT-SELEX	cg23076498;cg04541229;cg24145886;cg24275772;cg23001199;cg06330691;cg13342658;cg19529849;cg24517026;cg07419021;cg18253120;cg27031992;cg13043904;cg06245691;cg24896496;cg20455118;cg23415880;cg14523578;cg27411156;cg18287975;cg02107949;cg05310717;cg14914422;cg05759873;cg26472617;cg16588616;cg13433256;cg11105656;cg01608986;cg18397523;cg24404976;cg05879189;cg10632395;cg06472439;cg26364230;cg07187725;cg0…
950	All	pos	DMRTC2	1	MA1479.1	12	200	1	36	MA1479.1	0	0.533271	333	17645	667	18847	17978	37492	0.479516	1	1	0	333	46	44	31	46	40.3	DMRTC2				jaspar	MA1479.1.bed	7637234	DM-type intertwined zinc finger factors	DMRT factors	25215497	HT-SELEX	cg09227056;cg13400013;cg13776863;cg17668518;cg18304538;cg27201382;cg14562454;cg23076498;cg22400231;cg23449696;cg08609675;cg17030233;cg04209192;cg12234807;cg10763467;cg15075184;cg15440561;cg04541229;cg04124389;cg22102944;cg17997082;cg20376497;cg00059486;cg18295954;cg21906352;cg26679061;cg24145886;cg08486684;cg15385409;cg03679521;cg25420088;cg14022646;cg26931581;cg01444045;cg05087350;cg22548438;cg0…
958	All	neg	DMRTC2	1	MA1479.1	12	200	1	36	MA1479.1	4.8135	1.30951	545	17433	455	19059	17978	37492	0.479516	1	0.000147707	4.8135	545	8	15	26	26	16.3	DMRTC2				jaspar	MA1479.1.bed	7637234	DM-type intertwined zinc finger factors	DMRT factors	25215497	HT-SELEX	cg01893274;cg08013479;cg10620475;cg01393477;cg27605823;cg01675333;cg17037716;cg14142471;cg04010581;cg21898068;cg17172158;cg01099625;cg15469181;cg26879535;cg27088374;cg16509659;cg12600648;cg02913140;cg06946028;cg20582188;cg02582875;cg17983750;cg22669570;cg26109480;cg01676370;cg04348533;cg22416332;cg17611288;cg02334175;cg16678811;cg12053353;cg10830920;cg08253452;cg09733019;cg22993731;cg12501356;cg1…
964	All	neg	TCF7L1	1	MA1421.1	12	200	1	22	MA1421.1	3.13102	1.25692	298	9213	702	27279	9511	37492	0.253681	1	0.00482479	3.13102	298	14	18	34	34	22	TCF7L1				jaspar	MA1421.1.bed	2551561	High-mobility group (HMG) domain factors	TCF-7-related factors	27447672	HT-SELEX	cg26931400;cg01893274;cg01393477;cg14142471;cg04010581;cg01099625;cg05222837;cg01814115;cg06946028;cg26109480;cg01676370;cg22416332;cg16678811;cg10830920;cg19223789;cg09733019;cg10561550;cg25840352;cg26226211;cg20195746;cg00386499;cg06778417;cg24087602;cg20149366;cg10235290;cg13829084;cg01689298;cg07792339;cg01445252;cg07707172;cg10156179;cg09890286;cg24934277;cg15711227;cg11011976;cg18271715;cg0…
971	All	neg	HNF4A	2	MA1494.1	12	200	1	46	MA1494.1	1.90234	1.35307	69	1895	931	34597	1964	37492	0.0523845	2	0.055963	1.90234	69	21	12	44	44	25.7	HNF4A				jaspar	MA1494.1.bed	397605	Nuclear receptors with C4 zinc fingers	RXR-related receptors (NR2)	25164757	HT-SELEX	cg01814115;cg14788180;cg21871906;cg14043264;cg25402449;cg20909027;cg03653137;cg11875079;cg04965129;cg03667077;cg03909395;cg06812724;cg22929401;cg17696987;cg02161890;cg25061778;cg22411776;cg02917874;cg09058643;cg19333286;cg11926564;cg21841649;cg00029553;cg24216971;cg20596346;cg25048905;cg12811630;cg00156720;cg06227889;cg09041336;cg20930899;cg14911328;cg08620960;cg13826884;cg05407740;cg11227540;cg1…
978	All	neg	IRF3	1	MA1418.1	12	200	1	19	MA1418.1	0.982643	1.17761	74	2319	926	34173	2393	37492	0.0638269	1	0.300182	0.982643	74	28	26	42	42	32	IRF3				jaspar	MA1418.1.bed	497767	Tryptophan cluster factors	Interferon-regulatory factors	10938111	HT-SELEX	cg10620475;cg04010581;cg17541971;cg02913140;cg26109480;cg10830920;cg08253452;cg09890286;cg23778391;cg15711227;cg14182735;cg13589316;cg15675612;cg15521201;cg09026530;cg20416421;cg21396365;cg25502186;cg02830912;cg05108472;cg19643847;cg08515252;cg17876669;cg09618893;cg08563010;cg09025625;cg03536788;cg25723577;cg17329011;cg14882356;cg11145593;cg15661483;cg20901186;cg15170039;cg19908097;cg00890651;cg2…
980	All	neg	IRF4	1	MA1419.1	12	200	1	20	MA1419.1	0.902475	1.1757	63	1974	937	34518	2037	37492	0.0543316	1	0.34645	0.902475	63	30	27	45	45	34	IRF4				jaspar	MA1419.1.bed	419131	Tryptophan cluster factors	Interferon-regulatory factors	25896227	HT-SELEX	cg10620475;cg01675333;cg04010581;cg16509659;cg26109480;cg12880090;cg09182475;cg14788180;cg11772199;cg23778391;cg18271715;cg12348962;cg25375926;cg13589316;cg19044063;cg17829420;cg25502186;cg02830912;cg05108472;cg07230616;cg08563010;cg24840164;cg23170538;cg26631126;cg22316499;cg21247898;cg20346209;cg16084969;cg13604683;cg11171400;cg04196926;cg26272345;cg15998452;cg25421636;cg15181287;cg06362153;cg2…
982	All	neg	HES6	1	MA1493.1	12	200	1	45	MA1493.1	0.814688	1.07306	361	12586	639	23906	12947	37492	0.345327	1	0.407592	0.814688	361	32	36	30	36	32.7	HES6				jaspar	MA1493.1.bed	2941768	Basic helix-loop-helix factors (bHLH)	Hairy-related factors	11959828	HT-SELEX	cg17856858;cg26931400;cg01675333;cg04010581;cg05222837;cg26879535;cg12600648;cg01814115;cg20582188;cg02582875;cg17983750;cg22669570;cg01676370;cg26313355;cg16678811;cg10830920;cg12880090;cg22993731;cg07404009;cg26226211;cg12469785;cg24087602;cg04184175;cg12584622;cg11772199;cg10235290;cg24482288;cg13060540;cg07792339;cg01445252;cg15711227;cg00141625;cg08981690;cg12173512;cg17206772;cg12348962;cg2…
986	All	neg	ZSCAN4	1	MA1155.1	12	200	1	18	MA1155.1	0.708297	1.09415	118	3976	882	32516	4094	37492	0.109197	1	0.503621	0.708297	118	36	33	41	41	36.7	ZSCAN4				jaspar	MA1155.1.bed	829047	C2H2 zinc finger factors	More than 3 adjacent zinc fingers	28092692	HT-SELEX	cg25049678;cg17037716;cg27088374;cg21392555;cg20195746;cg00386499;cg13060540;cg23778391;cg13941670;cg19355776;cg01687105;cg25375926;cg19345073;cg03972287;cg24287791;cg19044063;cg15521201;cg19619847;cg09612170;cg00114412;cg09484587;cg09827655;cg07972666;cg15992086;cg19570901;cg23596786;cg19965683;cg06063489;cg07366921;cg14735542;cg11015411;cg19024342;cg08515252;cg15214658;cg11437639;cg11580575;cg0…
989	All	neg	ZNF282	1	MA1154.1	12	200	1	17	MA1154.1	0.487472	1.07209	58	1982	942	34510	2040	37492	0.0544116	1	0.734011	0.487472	58	39	38	46	46	41	ZNF282				jaspar	MA1154.1.bed	341046	C2H2 zinc finger factors	More than 3 adjacent zinc fingers	28092692	HT-SELEX	cg01675333;cg06397491;cg02582875;cg10561550;cg13829084;cg09890286;cg20699548;cg24615697;cg26026687;cg27447914;cg01901658;cg04336027;cg07366921;cg24557791;cg24252790;cg00306239;cg07645671;cg03176465;cg09753325;cg23170538;cg15446847;cg13046271;cg15170039;cg26480565;cg05439214;cg21664672;cg25670404;cg22249391;cg20688459;cg06020087;cg16437950;cg06184939;cg02699578;cg16148983;cg20224427;cg16578808;cg2…
991	All	neg	ATF6	1	MA1466.1	12	200	1	25	MA1466.1	0.372838	1.0305	70	2484	930	34008	2554	37492	0.0681212	1	0.90367	0.372838	70	41	41	43	43	41.7	ATF6				jaspar	MA1466.1.bed	300538	Basic leucine zipper factors (bZIP)	AP1_Jun-related	10856300	HT-SELEX	cg01393477;cg01675333;cg10561550;cg07404009;cg14043264;cg14227010;cg13023398;cg12348962;cg15741341;cg26284526;cg25831669;cg11451100;cg23693668;cg01846532;cg01208948;cg18889628;cg03738429;cg07366921;cg22047262;cg05280471;cg09097835;cg13194536;cg17516812;cg03176465;cg02600653;cg01241934;cg25334798;cg02540142;cg08705347;cg11202178;cg18547321;cg15359095;cg06400713;cg14911328;cg01793100;cg22249391;cg1…
996	All	neg	ARNT2	1	MA1464.1	12	200	1	24	MA1464.1	0.0308273	0.910801	463	17746	537	18746	18209	37492	0.485677	1	1	-0.0308273	463	46	43	28	46	39	ARNT2				jaspar	MA1464.1.bed	6022544	Basic helix-loop-helix factors (bHLH)	PAS domain factors	25215497	HT-SELEX	cg17856858;cg10501210;cg10620475;cg00438946;cg14142471;cg04010581;cg01099625;cg15469181;cg08796632;cg27088374;cg19426872;cg12600648;cg02913140;cg20582188;cg06397491;cg02593513;cg22669570;cg11260459;cg01676370;cg04348533;cg17611288;cg16678811;cg10830920;cg09182475;cg21392555;cg22993731;cg07404009;cg25840352;cg20195746;cg00386499;cg04184175;cg12584622;cg10235290;cg09622321;cg24482288;cg16886381;cg2…
997	All	neg	CREB3L4	2	MA1475.1	12	200	1	33	MA1475.1	0.0114782	0.860129	200	8218	800	28274	8418	37492	0.224528	2	1	-0.0114782	200	47	47	36	47	43.3	CREB3L4				jaspar	MA1475.1.bed	2305963	Basic leucine zipper factors (bZIP)	CREB-related factors	21711675	HT-SELEX	cg10501210;cg10620475;cg00438946;cg21898068;cg21977797;cg08796632;cg06946028;cg02582875;cg22416332;cg02334175;cg12053353;cg10830920;cg09733019;cg12469785;cg11772199;cg10235290;cg07707172;cg10156179;cg25402449;cg14903956;cg08315393;cg11011976;cg14227010;cg08981690;cg13023398;cg12348962;cg27389123;cg20909027;cg15741341;cg03653137;cg00146253;cg03667077;cg25831669;cg20699548;cg03909395;cg26026687;cg1…
998	All	neg	FERD3L	1	MA1485.1	12	200	1	41	MA1485.1	0.0071185	0.86575	315	12659	685	23833	12974	37492	0.346047	1	1	-0.0071185	315	48	46	31	48	41.7	FERD3L				jaspar	MA1485.1.bed	2685907	Basic helix-loop-helix factors (bHLH)	Tal-related	17027923	HT-SELEX	cg10501210;cg08013479;cg25049678;cg01675333;cg21898068;cg21977797;cg05222837;cg16509659;cg01814115;cg06946028;cg20582188;cg02593513;cg17983750;cg11260459;cg22069272;cg22416332;cg26313355;cg08253452;cg12880090;cg09733019;cg21392555;cg22993731;cg18814344;cg12501356;cg00907438;cg10561550;cg25840352;cg24087602;cg20149366;cg12584622;cg11772199;cg10235290;cg24482288;cg13829084;cg13060540;cg01689298;cg1…
999	All	neg	IRF5	1	MA1420.1	12	200	1	21	MA1420.1	0.00461702	0.723072	47	2330	953	34162	2377	37492	0.0634002	1	1	-0.00461702	47	49	50	49	50	49.3	IRF5				jaspar	MA1420.1.bed	510482	Tryptophan cluster factors	Interferon-regulatory factors	25896227	HT-SELEX	cg01675333;cg04010581;cg11772199;cg23778391;cg12348962;cg04905851;cg13589316;cg17829420;cg05108472;cg07230616;cg08563010;cg24840164;cg15526159;cg23170538;cg22316499;cg17329011;cg23527723;cg11171400;cg10775708;cg18583520;cg02915968;cg04870368;cg26272345;cg01658829;cg25421636;cg08003800;cg27369935;cg10183248;cg05217279;cg00577417;cg20424596;cg25254739;cg07919628;cg05298340;cg21513672;cg02905739;cg1…
1009	All	pos	KLF17	1	MA1514.1	13	200	1	15	MA1514.1	27.8124	2.04468	507	12212	493	24280	12719	37492	0.339246	1	6.02969e-27	27.8124	507	9	10	28	28	15.7	KLF17				jaspar	MA1514.1.bed	1792886	C2H2 zinc finger factors	Three-zinc finger Kruppel-related	11443140	HT-SELEX	cg08938156;cg18010822;cg09497746;cg23076498;cg19981759;cg19722977;cg20397004;cg02317025;cg00200899;cg00493831;cg20421508;cg07279255;cg16804284;cg19711579;cg18141557;cg15440561;cg11848212;cg14387043;cg21665058;cg18295954;cg15416058;cg27496468;cg07339555;cg00633857;cg07668688;cg05575054;cg12879445;cg03679521;cg26931581;cg24275772;cg15682828;cg01444045;cg09851167;cg12841266;cg11084334;cg04446004;cg2…
1010	All	pos	NR1I2	1	MA1533.1	13	200	1	33	MA1533.1	2.75627	1.27276	203	6085	797	30407	6288	37492	0.167716	1	0.0104404	2.75627	203	10	11	35	35	18.7	NR1I2				jaspar	MA1533.1.bed	1135456	Nuclear receptors with C4 zinc fingers	Thyroid hormone receptor-related factors (NR1)	12016543	HT-SELEX	cg27201382;cg02317025;cg19711579;cg15932297;cg15440561;cg22102944;cg20376497;cg25420088;cg26931581;cg27699373;cg25354602;cg25273233;cg22057720;cg12597232;cg23146717;cg06333141;cg12593479;cg27005345;cg17349389;cg03571891;cg26834803;cg13739934;cg02967973;cg17432380;cg26451479;cg02244090;cg07419021;cg03767531;cg18253120;cg12063651;cg18821963;cg24181917;cg04016956;cg08327269;cg20766695;cg20237793;cg2…
1011	All	pos	NHLH2	1	MA1529.1	13	200	1	29	MA1529.1	2.26841	1.27156	148	4386	852	32106	4534	37492	0.120932	1	0.0289582	2.26841	148	11	12	41	41	21.3	NHLH2				jaspar	MA1529.1.bed	610040	Basic helix-loop-helix factors (bHLH)	Tal-related	23354101	HT-SELEX	cg09227056;cg12231969;cg22400231;cg26691477;cg10763467;cg07279255;cg15932297;cg09363187;cg22102944;cg03665271;cg27496468;cg15682828;cg27699373;cg22562422;cg06330691;cg19584582;cg17349389;cg13342658;cg09075088;cg14880272;cg02967973;cg17432380;cg03045876;cg26212988;cg04016956;cg09841958;cg12373771;cg13848598;cg16744551;cg11560032;cg22777952;cg26495946;cg26844246;cg12302541;cg11000391;cg18824846;cg1…
1012	All	pos	NFIX	1	MA1528.1	13	200	1	28	MA1528.1	1.97606	1.18656	270	8672	730	27820	8942	37492	0.238504	1	0.0490724	1.97606	270	12	13	34	34	19.7	NFIX				jaspar	MA1528.1.bed	2085392	SMAD/NF-1 DNA-binding domain factors	Nuclear factor 1	22456058	HT-SELEX	cg17668518;cg19722977;cg20397004;cg00310215;cg00493831;cg12234807;cg18141557;cg00059486;cg27496468;cg15385409;cg24275772;cg13058338;cg05551621;cg05797975;cg11084334;cg27699373;cg01831882;cg25273233;cg05506365;cg06330691;cg08188894;cg00860838;cg16356803;cg12597232;cg27005345;cg11939159;cg13342658;cg09075088;cg18352564;cg03571891;cg13739934;cg26451479;cg18253120;cg13518541;cg09354848;cg20766695;cg1…
1014	All	pos	NR2F6	1	MA1539.1	13	200	1	39	MA1539.1	0.756927	1.12163	84	2758	916	33734	2842	37492	0.0758028	1	0.456703	0.756927	84	14	15	48	48	25.7	NR2F6				jaspar	MA1539.1.bed	816899	Nuclear receptors with C4 zinc fingers	RXR-related receptors (NR2)	14559106	HT-SELEX	cg27201382;cg09497746;cg23076498;cg18141557;cg17537062;cg05506365;cg12597232;cg24104506;cg00662491;cg26451479;cg07311313;cg27031992;cg09354848;cg21777070;cg27220635;cg24896496;cg08928882;cg26718996;cg21511816;cg02221888;cg26843878;cg04087693;cg14914422;cg06303875;cg22419039;cg20477718;cg01580681;cg18501647;cg24423513;cg04407762;cg25140691;cg20291049;cg18753125;cg18120675;cg01562774;cg16188689;cg2…
1015	All	pos	RARB	1	MA1552.1	13	200	1	50	MA1552.1	0.694427	1.10341	92	3069	908	33423	3161	37492	0.0843113	1	0.51647	0.694427	92	15	16	47	47	26	RARB				jaspar	MA1552.1.bed	1083273	Nuclear receptors with C4 zinc fingers	Thyroid hormone receptor-related factors (NR1)	1738600	HT-SELEX	cg11728741;cg18141557;cg15440561;cg09363187;cg23683971;cg15682828;cg05087350;cg24226527;cg25354602;cg01767626;cg05506365;cg21762820;cg06333141;cg27005345;cg11939159;cg26834803;cg03045876;cg02244090;cg18821963;cg13518541;cg09841958;cg09354848;cg16071226;cg14850368;cg25960893;cg02532525;cg24420607;cg18141729;cg15675176;cg14667871;cg09421985;cg06363517;cg14427009;cg02784437;cg04365202;cg03010713;cg0…
1016	All	pos	MAFA	1	MA1521.1	13	200	1	22	MA1521.1	0.494187	1.04287	179	6310	821	30182	6489	37492	0.173077	1	0.725735	0.494187	179	16	17	37	37	23.3	MAFA				jaspar	MA1521.1.bed	2240733	Basic leucine zipper factors (bZIP)	AP1_Maf-related	9571165	HT-SELEX	cg13776863;cg18010822;cg20397004;cg23449696;cg00310215;cg08609675;cg04209192;cg16804284;cg22102944;cg20376497;cg26679061;cg00633857;cg07668688;cg24275772;cg05087350;cg13058338;cg27699373;cg18299578;cg01831882;cg23001199;cg24707416;cg01486146;cg13486820;cg06333141;cg11939159;cg24104506;cg09075088;cg18352564;cg17432380;cg08120263;cg26451479;cg12063651;cg26212988;cg05528361;cg27031992;cg21508838;cg0…
1017	All	pos	OVOL2	1	MA1545.1	13	200	1	44	MA1545.1	0.327946	1.00689	485	17636	515	18856	18121	37492	0.48333	1	0.971826	0.327946	485	17	18	29	29	21.3	OVOL2				jaspar	MA1545.1.bed	3839972	C2H2 zinc finger factors	More than 3 adjacent zinc fingers	24735879	HT-SELEX	cg09227056;cg13776863;cg27201382;cg14562454;cg09497746;cg23076498;cg22400231;cg19722977;cg20397004;cg00200899;cg00310215;cg20421508;cg08609675;cg04209192;cg12234807;cg10763467;cg15075184;cg16804284;cg00595237;cg15932297;cg15440561;cg04124389;cg22102944;cg20376497;cg14387043;cg21665058;cg21906352;cg26679061;cg15416058;cg07991288;cg27496468;cg07339555;cg03679521;cg23683971;cg25420088;cg14022646;cg2…
1019	All	pos	NR1D1	1	MA1531.1	13	200	1	31	MA1531.1	0.154987	0.965832	289	10809	711	25683	11098	37492	0.29601	1	1	-0.154987	289	19	19	33	33	23.7	NR1D1				jaspar	MA1531.1.bed	2971099	Nuclear receptors with C4 zinc fingers	Thyroid hormone receptor-related factors (NR1)	14559106	HT-SELEX	cg09227056;cg13776863;cg17668518;cg14562454;cg22400231;cg19722977;cg20397004;cg23449696;cg00310215;cg08609675;cg04209192;cg10763467;cg16804284;cg18141557;cg00595237;cg00059486;cg26679061;cg15385409;cg07668688;cg25420088;cg05087350;cg05797975;cg01831882;cg11235379;cg05506365;cg21762820;cg19584582;cg27005345;cg17349389;cg09075088;cg18352564;cg00662491;cg03571891;cg03934905;cg02967973;cg17432380;cg2…
1022	All	pos	NR2F1	2	MA1538.1	13	200	1	38	MA1538.1	0.0719704	0.894271	84	3394	916	33098	3478	37492	0.0927665	2	1	-0.0719704	84	22	22	48	48	30.7	NR2F1				jaspar	MA1538.1.bed	779507	Nuclear receptors with C4 zinc fingers	RXR-related receptors (NR2)	14559106	HT-SELEX	cg27201382;cg09497746;cg23076498;cg15932297;cg15416058;cg26931581;cg17537062;cg12597232;cg00662491;cg05664454;cg26451479;cg07311313;cg24181917;cg12373771;cg09354848;cg27220635;cg24896496;cg20233387.1;cg08928882;cg02532525;cg21511816;cg02221888;cg26843878;cg14914422;cg25763390;cg06303875;cg25742767;cg25033393;cg22419039;cg21176478;cg01580681;cg13732394;cg08159005;cg18501647;cg24423513;cg06960698;c…
1023	All	pos	PAX3	2	MA1546.1	13	200	1	45	MA1546.1	0.0220342	0.858289	126	5248	874	31244	5374	37492	0.143337	2	1	-0.0220342	126	23	23	43	43	29.7	PAX3				jaspar	MA1546.1.bed	833299	Paired box factors	Paired plus homeo domain	9632796	HT-SELEX	cg09227056;cg17668518;cg22400231;cg23449696;cg10763467;cg15075184;cg00059486;cg26679061;cg15385409;cg07668688;cg03679521;cg13058338;cg05797975;cg26726683;cg22562422;cg17980056;cg19584582;cg12597232;cg23146717;cg11939159;cg13342658;cg14880272;cg13518541;cg09841958;cg12373771;cg14212534;cg08587172;cg22777952;cg07601141;cg04291050;cg24896496;cg20142163;cg16175000;cg16717122;cg06219793;cg13730205;cg0…
1024	All	pos	NFIC	1	MA1527.1	13	200	1	27	MA1527.1	0.0208034	0.845845	105	4445	895	32047	4550	37492	0.121359	1	1	-0.0208034	105	24	24	45	45	31	NFIC				jaspar	MA1527.1.bed	1013245	SMAD/NF-1 DNA-binding domain factors	Nuclear factor 1	22456058	HT-SELEX	cg17668518;cg19722977;cg20397004;cg00310215;cg09363187;cg00059486;cg15385409;cg12841266;cg05551621;cg05797975;cg11084334;cg27699373;cg01831882;cg08188894;cg00860838;cg12597232;cg27005345;cg18352564;cg03045876;cg10289720;cg12774174;cg16636772;cg16747460;cg13909487;cg14850368;cg20455118;cg16435898;cg20233387.1;cg16524928;cg22106350;cg18824846;cg15608939;cg21067017;cg02532525;cg09317554;cg02221888;c…
1026	All	pos	NR6A1	1	MA1541.1	13	200	1	41	MA1541.1	0.0130623	0.825825	101	4370	899	32122	4471	37492	0.119252	1	1	-0.0130623	101	26	26	46	46	32.7	NR6A1				jaspar	MA1541.1.bed	1152282	Nuclear receptors with C4 zinc fingers	GCNF-related receptors (NR6)	11578963	HT-SELEX	cg14562454;cg20397004;cg00200899;cg04124389;cg09363187;cg21665058;cg16181889;cg12879445;cg15682828;cg00662491;cg19529849;cg09312171;cg03045876;cg12063651;cg13518541;cg21508838;cg25339883;cg24642372;cg08104970;cg20382695;cg14850368;cg25630450;cg20233387.1;cg22106350;cg02139507;cg15834661;cg16717122;cg12302541;cg18824846;cg13151303;cg11797904;cg02221888;cg12315391;cg08687401;cg12451099;cg17820491;c…
1027	All	pos	MAF	1	MA1520.1	13	200	1	21	MA1520.1	0.0115867	0.833744	122	5213	878	31279	5335	37492	0.142297	1	1	-0.0115867	122	27	25	44	44	32	MAF				jaspar	MA1520.1.bed	1750502	Basic leucine zipper factors (bZIP)	AP1_Maf-related	9571165	HT-SELEX	cg13776863;cg23449696;cg00310215;cg08609675;cg04209192;cg16804284;cg22102944;cg20376497;cg26679061;cg07668688;cg24275772;cg05087350;cg27699373;cg01831882;cg24707416;cg01486146;cg13486820;cg06333141;cg24104506;cg17432380;cg12063651;cg26212988;cg05528361;cg27031992;cg09841958;cg10289720;cg08317235;cg09817427;cg27220635;cg26219540;cg20330710;cg26845017;cg08070771;cg08622677;cg12302541;cg06219793;cg2…
1029	All	pos	NR1D2	1	MA1532.2	13	200	1	32	MA1532.2	0.00137798	0.799782	172	7524	828	28968	7696	37492	0.20527	1	1	-0.00137798	172	29	28	39	39	32	NR1D2				jaspar	MA1532.2.bed	2237859	Nuclear receptors with C4 zinc fingers	Thyroid hormone receptor-related factors (NR1)	14559106	HT-SELEX	cg09227056;cg13776863;cg17668518;cg22400231;cg19722977;cg00310215;cg08609675;cg04209192;cg10763467;cg16804284;cg00595237;cg00059486;cg15385409;cg07668688;cg25420088;cg05797975;cg01831882;cg11235379;cg21762820;cg19584582;cg09075088;cg03934905;cg17432380;cg23146472;cg07419021;cg12063651;cg09559229;cg24181917;cg21508838;cg09628017;cg15043841;cg09354848;cg10289720;cg08317235;cg04091966;cg16747460;cg2…
1034	All	pos	IRF6	1	MA1509.1	13	200	1	11	MA1509.1	2.33928e-05	0.776382	365	15524	635	20968	15889	37492	0.423797	1	1	-2.33928e-05	365	34	30	32	34	32	IRF6				jaspar	MA1509.1.bed	4599073	Tryptophan cluster factors	Interferon-regulatory factors	18604160	HT-SELEX	cg13776863;cg18304538;cg27201382;cg11728741;cg14562454;cg09497746;cg23449696;cg00310215;cg08609675;cg04209192;cg15075184;cg00595237;cg15932297;cg04541229;cg04124389;cg09363187;cg07991288;cg07668688;cg14022646;cg24275772;cg15682828;cg17537062;cg09851167;cg05817477;cg26726683;cg25273233;cg11235379;cg21762820;cg16356803;cg12597232;cg17349389;cg11939159;cg18352564;cg05664454;cg03571891;cg01819137;cg1…
1036	All	pos	PPARD	1	MA1550.1	13	200	1	49	MA1550.1	8.03872e-06	0.712769	167	8011	833	28481	8178	37492	0.218127	1	1	-8.03872e-06	167	36	33	40	40	36.3	PPARD				jaspar	MA1550.1.bed	1893505	Nuclear receptors with C4 zinc fingers	Thyroid hormone receptor-related factors (NR1)	8725145	HT-SELEX	cg17668518;cg08938156;cg11728741;cg09497746;cg19981759;cg19722977;cg23449696;cg02317025;cg19711579;cg00595237;cg04541229;cg11848212;cg09363187;cg00059486;cg15385409;cg05575054;cg03679521;cg05797975;cg11235379;cg12597232;cg27005345;cg03934905;cg02783173;cg14880272;cg03045876;cg26451479;cg03767531;cg07311313;cg24181917;cg27031992;cg13518541;cg21508838;cg15043841;cg21709655;cg09354848;cg08327269;cg1…
1041	All	pos	OVOL1	1	MA1544.1	13	200	1	43	MA1544.1	8.87683e-07	0.690292	175	8578	825	27914	8753	37492	0.233463	1	1	-8.87683e-07	175	41	35	38	41	38	OVOL1				jaspar	MA1544.1.bed	1855517	C2H2 zinc finger factors	More than 3 adjacent zinc fingers	26504231	HT-SELEX	cg09227056;cg27201382;cg09497746;cg23076498;cg22400231;cg00310215;cg20421508;cg10763467;cg15075184;cg00595237;cg15440561;cg07339555;cg03679521;cg23683971;cg25420088;cg14022646;cg24275772;cg15682828;cg24226527;cg05817477;cg25354602;cg26014931;cg26726683;cg01767626;cg06330691;cg19584582;cg13342658;cg09075088;cg18352564;cg00662491;cg19529849;cg05664454;cg05108018;cg06677854;cg13477804;cg02244090;cg0…
1056	All	neg	NR1D2	1	MA1532.2	13	200	1	32	MA1532.2	4.2966	1.34359	256	7440	744	29052	7696	37492	0.20527	1	0.000439379	4.2966	256	6	16	36	36	19.3	NR1D2				jaspar	MA1532.2.bed	2237859	Nuclear receptors with C4 zinc fingers	Thyroid hormone receptor-related factors (NR1)	14559106	HT-SELEX	cg17856858;cg08013479;cg01393477;cg01675333;cg21977797;cg08796632;cg03423769;cg12600648;cg06946028;cg06397491;cg26109480;cg17611288;cg12880090;cg27594957;cg20149366;cg12584622;cg10235290;cg13060540;cg14903956;cg23778391;cg03121178;cg25743059;cg19067187;cg27389123;cg20909027;cg03653137;cg04051518;cg20322159;cg13349948;cg19345073;cg14411456;cg08825623;cg03972287;cg17795302;cg21608575;cg24615697;cg1…
1061	All	neg	NR2F1	2	MA1537.1	13	200	1	37	MA1537.1	3.84459	1.29647	304	9196	696	27296	9500	37492	0.253387	2	0.00111967	3.84459	304	11	17	33	33	20.3	NR2F1				jaspar	MA1537.1.bed	2141864	Nuclear receptors with C4 zinc fingers	RXR-related receptors (NR2)	14559106	HT-SELEX	cg10501210;cg10620475;cg01393477;cg27605823;cg00438946;cg17037716;cg14142471;cg04010581;cg08796632;cg19426872;cg12600648;cg01814115;cg06397491;cg22669570;cg22069272;cg22416332;cg16678811;cg19223789;cg12880090;cg27594957;cg22993731;cg18814344;cg00907438;cg01187271;cg26226211;cg20195746;cg21871906;cg00386499;cg10235290;cg01445252;cg10156179;cg25402449;cg00141625;cg17206772;cg23746998;cg20909027;cg0…
1069	All	neg	NR1D1	1	MA1531.1	13	200	1	31	MA1531.1	1.70211	1.15485	326	10772	674	25720	11098	37492	0.29601	1	0.0830623	1.70211	326	19	24	32	32	25	NR1D1				jaspar	MA1531.1.bed	2971099	Nuclear receptors with C4 zinc fingers	Thyroid hormone receptor-related factors (NR1)	14559106	HT-SELEX	cg17856858;cg26931400;cg27605823;cg01675333;cg14142471;cg21977797;cg08796632;cg12600648;cg06946028;cg06397491;cg11260459;cg26109480;cg01676370;cg17611288;cg26313355;cg12880090;cg27594957;cg22993731;cg14788180;cg10561550;cg04184175;cg20149366;cg12584622;cg10235290;cg24482288;cg13829084;cg13060540;cg09890286;cg23778391;cg08315393;cg00141625;cg03121178;cg24261834;cg23746998;cg27389123;cg20909027;cg0…
1071	All	neg	NFIC	1	MA1527.1	13	200	1	27	MA1527.1	1.58746	1.2046	142	4408	858	32084	4550	37492	0.121359	1	0.101202	1.58746	142	21	20	42	42	27.7	NFIC				jaspar	MA1527.1.bed	1013245	SMAD/NF-1 DNA-binding domain factors	Nuclear factor 1	22456058	HT-SELEX	cg10620475;cg16509659;cg20582188;cg01676370;cg22416332;cg19223789;cg14043264;cg12584622;cg09699229;cg07707172;cg10156179;cg14903956;cg24261834;cg04051518;cg04905851;cg03909395;cg17795302;cg24287791;cg24615697;cg02714609;cg09026530;cg15093444;cg23693668;cg00114412;cg05391884;cg09827655;cg08275784;cg02830912;cg06063489;cg03738429;cg07366921;cg14435862;cg09071556;cg22047262;cg14735542;cg05280471;cg0…
1072	All	neg	OVOL1	1	MA1544.1	13	200	1	43	MA1544.1	1.45155	1.14591	258	8495	742	27997	8753	37492	0.233463	1	0.130029	1.45155	258	22	25	35	35	27.3	OVOL1				jaspar	MA1544.1.bed	1855517	C2H2 zinc finger factors	More than 3 adjacent zinc fingers	26504231	HT-SELEX	cg25201652;cg10620475;cg27605823;cg01675333;cg15469181;cg05222837;cg26879535;cg03423769;cg19426872;cg20582188;cg02593513;cg22416332;cg17611288;cg02334175;cg16678811;cg10830920;cg19223789;cg12501356;cg07404009;cg01187271;cg20195746;cg21871906;cg00386499;cg24087602;cg14043264;cg11772199;cg10156179;cg08981690;cg23367919;cg12204071;cg01915021;cg17206772;cg14182735;cg04051518;cg19169532;cg05156134;cg1…
1073	All	neg	PPARD	1	MA1550.1	13	200	1	49	MA1550.1	1.30339	1.13596	240	7938	760	28554	8178	37492	0.218127	1	0.167187	1.30339	240	23	27	38	38	29.3	PPARD				jaspar	MA1550.1.bed	1893505	Nuclear receptors with C4 zinc fingers	Thyroid hormone receptor-related factors (NR1)	8725145	HT-SELEX	cg10501210;cg08013479;cg10620475;cg01393477;cg17037716;cg14142471;cg08796632;cg19426872;cg01814115;cg06397491;cg22069272;cg22416332;cg16678811;cg10830920;cg08253452;cg19223789;cg12880090;cg14788180;cg00907438;cg01187271;cg26226211;cg21871906;cg12584622;cg01445252;cg07707172;cg10156179;cg25402449;cg14903956;cg11011976;cg20909027;cg03653137;cg20322159;cg11875079;cg04965129;cg05434345;cg03667077;cg1…
1076	All	neg	NR2F6	1	MA1539.1	13	200	1	39	MA1539.1	1.09422	1.18206	88	2754	912	33738	2842	37492	0.0758028	1	0.242374	1.09422	88	26	21	48	48	31.7	NR2F6				jaspar	MA1539.1.bed	816899	Nuclear receptors with C4 zinc fingers	RXR-related receptors (NR2)	14559106	HT-SELEX	cg03423769;cg12600648;cg01814115;cg20195746;cg00386499;cg08315393;cg00141625;cg03653137;cg20322159;cg03466638;cg14411456;cg26026687;cg26690989;cg00114412;cg20199880;cg05391884;cg22047262;cg09072617;cg20265375;cg27371466;cg03214411;cg15073168;cg25102549;cg10886038;cg09753325;cg04084590;cg18511670;cg04025518;cg17801058;cg02273345;cg10427592;cg21155517;cg20324735;cg20345626;cg20167424;cg27311945;cg2…
1077	All	neg	OVOL2	1	MA1545.1	13	200	1	44	MA1545.1	1.05909	1.09316	505	17616	495	18876	18121	37492	0.48333	1	0.259939	1.05909	505	27	28	28	28	27.7	OVOL2				jaspar	MA1545.1.bed	3839972	C2H2 zinc finger factors	More than 3 adjacent zinc fingers	24735879	HT-SELEX	cg25201652;cg10620475;cg27605823;cg01675333;cg14142471;cg21898068;cg17172158;cg21977797;cg15469181;cg05222837;cg26879535;cg03423769;cg19426872;cg12600648;cg01814115;cg02913140;cg20582188;cg06397491;cg02593513;cg17983750;cg11260459;cg01676370;cg22416332;cg17611288;cg02334175;cg16678811;cg10830920;cg08253452;cg19223789;cg09182475;cg21392555;cg12501356;cg07404009;cg01187271;cg20195746;cg21871906;cg0…
1080	All	neg	NFIX	1	MA1528.1	13	200	1	28	MA1528.1	0.784907	1.07785	252	8690	748	27802	8942	37492	0.238504	1	0.432325	0.784907	252	30	29	37	37	32	NFIX				jaspar	MA1528.1.bed	2085392	SMAD/NF-1 DNA-binding domain factors	Nuclear factor 1	22456058	HT-SELEX	cg17856858;cg10620475;cg04010581;cg21977797;cg16509659;cg20582188;cg06397491;cg01676370;cg22416332;cg19223789;cg18814344;cg01187271;cg12584622;cg09699229;cg24482288;cg01445252;cg07707172;cg10156179;cg09890286;cg14903956;cg24261834;cg04051518;cg04905851;cg00146253;cg14411456;cg03909395;cg17795302;cg24287791;cg22929401;cg24615697;cg23826041;cg26026687;cg02714609;cg12215343;cg11451100;cg09026530;cg1…
1083	All	neg	NR6A1	1	MA1541.1	13	200	1	41	MA1541.1	0.169103	0.958644	115	4356	885	32136	4471	37492	0.119252	1	1	-0.169103	115	33	33	45	45	37	NR6A1				jaspar	MA1541.1.bed	1152282	Nuclear receptors with C4 zinc fingers	GCNF-related receptors (NR6)	11578963	HT-SELEX	cg14142471;cg21977797;cg12600648;cg02593513;cg22069272;cg04348533;cg22416332;cg19223789;cg11772199;cg24482288;cg01445252;cg10156179;cg24934277;cg25402449;cg12173512;cg07483210;cg13023398;cg24261834;cg05156134;cg05434345;cg13349948;cg03667077;cg15675612;cg19345073;cg08825623;cg03909395;cg24287791;cg24615697;cg23899560;cg17905888;cg09612170;cg01901658;cg07366921;cg02917874;cg10287351;cg27371466;cg1…
1084	All	neg	RARB	1	MA1552.1	13	200	1	50	MA1552.1	0.127249	0.929844	79	3082	921	33410	3161	37492	0.0843113	1	1	-0.127249	79	34	36	50	50	40	RARB				jaspar	MA1552.1.bed	1083273	Nuclear receptors with C4 zinc fingers	Thyroid hormone receptor-related factors (NR1)	1738600	HT-SELEX	cg14142471;cg01099625;cg09733019;cg21871906;cg14227010;cg23746998;cg04051518;cg03466638;cg14411456;cg06812724;cg26026687;cg11451100;cg23899560;cg09071556;cg09072617;cg15073168;cg00306239;cg09751652;cg09753325;cg04084590;cg17801058;cg05981231;cg04769815;cg00300211;cg01241934;cg06736685;cg23527723;cg02540142;cg25609270;cg20901186;cg15170039;cg08815701;cg02044725;cg20930899;cg18907778;cg26500922;cg0…
1086	All	neg	IRF6	1	MA1509.1	13	200	1	11	MA1509.1	0.0938375	0.947364	411	15478	589	21014	15889	37492	0.423797	1	1	-0.0938375	411	36	34	31	36	33.7	IRF6				jaspar	MA1509.1.bed	4599073	Tryptophan cluster factors	Interferon-regulatory factors	18604160	HT-SELEX	cg17856858;cg25049678;cg27605823;cg04010581;cg17172158;cg01099625;cg17541971;cg26879535;cg27088374;cg16509659;cg03423769;cg12600648;cg02913140;cg06946028;cg06397491;cg02582875;cg11260459;cg22416332;cg12053353;cg10830920;cg08253452;cg12880090;cg09182475;cg09733019;cg21392555;cg18814344;cg26226211;cg14043264;cg20149366;cg12584622;cg11772199;cg09699229;cg09622321;cg24482288;cg07792339;cg01445252;cg0…
1087	All	neg	MAF	1	MA1520.1	13	200	1	21	MA1520.1	0.0178859	0.849726	124	5211	876	31281	5335	37492	0.142297	1	1	-0.0178859	124	37	37	44	44	39.3	MAF				jaspar	MA1520.1.bed	1750502	Basic leucine zipper factors (bZIP)	AP1_Maf-related	9571165	HT-SELEX	cg25201652;cg01393477;cg04348533;cg08253452;cg25840352;cg12469785;cg01445252;cg13941670;cg11011976;cg23367919;cg12173512;cg14182735;cg11875079;cg09026530;cg27556492;cg09612170;cg05485821;cg00114412;cg17193033;cg00422680;cg19965683;cg21396365;cg25502186;cg06063489;cg22047262;cg14735542;cg27482461;cg20265375;cg14443903;cg10886038;cg09751652;cg17673691;cg18968947;cg19631032;cg25723577;cg26922486;cg2…
1088	All	neg	NHLH2	1	MA1529.1	13	200	1	29	MA1529.1	0.0144791	0.830855	103	4431	897	32061	4534	37492	0.120932	1	1	-0.0144791	103	38	38	47	47	41	NHLH2				jaspar	MA1529.1.bed	610040	Basic helix-loop-helix factors (bHLH)	Tal-related	23354101	HT-SELEX	cg01814115;cg06946028;cg11260459;cg12880090;cg22993731;cg18814344;cg20149366;cg12584622;cg10235290;cg01689298;cg25402449;cg14227010;cg03121178;cg15166827;cg04051518;cg11875079;cg03909395;cg17905888;cg20416421;cg13364785;cg15093444;cg25061778;cg14244296;cg09827655;cg21396365;cg07366921;cg24557791;cg02228056;cg05108472;cg14735542;cg05688640;cg17876669;cg16114007;cg14033937;cg04084590;cg17801058;cg0…
1089	All	neg	NR1I2	1	MA1533.1	13	200	1	33	MA1533.1	0.0060929	0.824046	143	6145	857	30347	6288	37492	0.167716	1	1	-0.0060929	143	39	39	41	41	39.7	NR1I2				jaspar	MA1533.1.bed	1135456	Nuclear receptors with C4 zinc fingers	Thyroid hormone receptor-related factors (NR1)	12016543	HT-SELEX	cg17856858;cg14142471;cg19426872;cg20582188;cg02593513;cg14043264;cg11772199;cg13060540;cg01445252;cg25402449;cg08981690;cg07483210;cg03653137;cg19169532;cg11875079;cg04965129;cg03466638;cg25831669;cg15809488;cg20699548;cg17795302;cg26690989;cg27556492;cg15362498;cg19619847;cg15093444;cg01846532;cg00114412;cg20199880;cg17193033;cg23596786;cg01029325;cg06063489;cg25974818;cg19333286;cg12513264;cg0…
1090	All	neg	MAFA	1	MA1521.1	13	200	1	22	MA1521.1	0.0010312	0.779459	141	6348	859	30144	6489	37492	0.173077	1	1	-0.0010312	141	40	42	43	43	41.7	MAFA				jaspar	MA1521.1.bed	2240733	Basic leucine zipper factors (bZIP)	AP1_Maf-related	9571165	HT-SELEX	cg25201652;cg01393477;cg01675333;cg17541971;cg17983750;cg10561550;cg25840352;cg12469785;cg10235290;cg13829084;cg01445252;cg13941670;cg11011976;cg23367919;cg06812724;cg19595637;cg09026530;cg27556492;cg17905888;cg09612170;cg05485821;cg00114412;cg17193033;cg14244296;cg00422680;cg19965683;cg21396365;cg25502186;cg17644722;cg06063489;cg07366921;cg02917874;cg02228056;cg02105343;cg22047262;cg14735542;cg0…
1092	All	neg	KLF17	1	MA1514.1	13	200	1	15	MA1514.1	0.00014239	0.790755	290	12429	710	24063	12719	37492	0.339246	1	1	-0.00014239	290	42	41	34	42	39	KLF17				jaspar	MA1514.1.bed	1792886	C2H2 zinc finger factors	Three-zinc finger Kruppel-related	11443140	HT-SELEX	cg10501210;cg08013479;cg00438946;cg01675333;cg06946028;cg06397491;cg16678811;cg12880090;cg18814344;cg00907438;cg10561550;cg12469785;cg20149366;cg12584622;cg10235290;cg24482288;cg13829084;cg13060540;cg16886381;cg24934277;cg11011976;cg08981690;cg24261834;cg12348962;cg15741341;cg25375926;cg00146253;cg26284526;cg19345073;cg20699548;cg06812724;cg24287791;cg22929401;cg17696987;cg19044063;cg24615697;cg1…
1105	All	pos	ZIC5	1	MA1584.1	14	200	1	31	MA1584.1	25.7151	2.0111	450	10553	550	25939	11003	37492	0.293476	1	7.04104e-25	25.7151	450	5	5	22	22	10.7	ZIC5				jaspar	MA1584.1.bed	1016919	C2H2 zinc finger factors	More than 3 adjacent zinc fingers	23354101	HT-SELEX	cg13776863;cg08938156;cg11728741;cg18010822;cg14562454;cg23076498;cg19981759;cg20397004;cg00200899;cg00310215;cg00493831;cg20421508;cg18141557;cg00595237;cg15440561;cg11848212;cg14387043;cg21665058;cg18295954;cg27496468;cg07339555;cg00633857;cg12879445;cg23683971;cg25420088;cg26931581;cg24275772;cg01444045;cg17537062;cg09851167;cg24226527;cg12841266;cg13058338;cg05551621;cg11084334;cg18299578;cg2…
1106	All	pos	SOHLH2	1	MA1560.1	14	200	1	8	MA1560.1	18.5561	1.77993	501	13160	499	23332	13661	37492	0.364371	1	8.95937e-18	18.5561	501	6	7	20	20	11	SOHLH2				jaspar	MA1560.1.bed	3641810	Basic helix-loop-helix factors (bHLH)	PAS domain factors	26869299	HT-SELEX	cg27201382;cg08938156;cg11728741;cg18010822;cg14562454;cg09497746;cg12231969;cg23076498;cg19981759;cg26691477;cg02317025;cg00200899;cg00493831;cg20421508;cg07279255;cg19711579;cg18141557;cg00595237;cg15932297;cg15440561;cg04124389;cg09363187;cg03665271;cg21665058;cg18295954;cg15416058;cg27496468;cg07339555;cg00633857;cg08486684;cg19555331;cg05575054;cg16181889;cg03679521;cg25420088;cg14022646;cg2…
1107	All	pos	ZNF460	1	MA1596.1	14	200	1	39	MA1596.1	17.0061	1.98314	239	4989	761	31503	5228	37492	0.139443	1	2.57315e-16	17.0061	239	7	6	33	33	15.3	ZNF460				jaspar	MA1596.1.bed	2883281	C2H2 zinc finger factors	More than 3 adjacent zinc fingers	28473536	ChIP-seq	cg18304538;cg11728741;cg18010822;cg00200899;cg00310215;cg20421508;cg16804284;cg18141557;cg11848212;cg14387043;cg21665058;cg27496468;cg07339555;cg24275772;cg05551621;cg11084334;cg04446004;cg27699373;cg01831882;cg22562422;cg22040516;cg05506365;cg00860838;cg16356803;cg13486820;cg27005345;cg18352564;cg05664454;cg09710440;cg03571891;cg01819137;cg09312171;cg13477804;cg14712515;cg20842326;cg18253120;cg1…
1108	All	pos	Plagl1	1	MA1615.1	14	200	1	50	MA1615.1	11.5176	1.56273	593	17607	407	18885	18200	37492	0.485437	1	5.73874e-11	11.5176	593	8	10	14	14	10.7	Plagl1				jaspar	MA1615.1.bed	3702702	C2H2 zinc finger factors	More than 3 adjacent zinc fingers	28985358	ChIP-seq	cg13400013;cg13776863;cg17668518;cg27201382;cg11728741;cg14562454;cg09497746;cg20397004;cg02317025;cg00310215;cg00493831;cg20421508;cg17030233;cg12234807;cg19711579;cg18141557;cg00595237;cg15932297;cg15440561;cg04541229;cg09363187;cg20376497;cg14387043;cg00059486;cg21665058;cg18295954;cg15416058;cg27496468;cg07339555;cg00633857;cg08486684;cg19555331;cg15385409;cg05575054;cg23683971;cg25420088;cg1…
1110	All	pos	ZNF135	1	MA1587.1	14	200	1	33	MA1587.1	9.66982	1.61782	256	6400	744	30092	6656	37492	0.177531	1	3.55181e-09	9.66982	256	10	8	32	32	16.7	ZNF135				jaspar	MA1587.1.bed	4264184	C2H2 zinc finger factors	More than 3 adjacent zinc fingers	28092692	ChIP-seq	cg17668518;cg08938156;cg11728741;cg18010822;cg09497746;cg19981759;cg20397004;cg00595237;cg11848212;cg17997082;cg00059486;cg21906352;cg15416058;cg24145886;cg08486684;cg19555331;cg15385409;cg16181889;cg14022646;cg26931581;cg24275772;cg13058338;cg22548438;cg05797975;cg04446004;cg27699373;cg05817477;cg22562422;cg06330691;cg07254032;cg22057720;cg13486820;cg12593479;cg27005345;cg17349389;cg05664454;cg0…
1111	All	pos	ZNF684	1	MA1600.1	14	200	1	42	MA1600.1	2.68535	1.5636	53	1261	947	35231	1314	37492	0.0350475	1	0.012031	2.68535	53	11	9	46	46	22	ZNF684				jaspar	MA1600.1.bed	192521	C2H2 zinc finger factors	More than 3 adjacent zinc fingers	25690854	HT-SELEX	cg08938156;cg19981759;cg20397004;cg02317025;cg15075184;cg19711579;cg14387043;cg12879445;cg12841266;cg11235379;cg02097817;cg07419021;cg03767531;cg15776582;cg15043841;cg08327269;cg06813117;cg09942248;cg21816480;cg06219793;cg04560456;cg26354128;cg00860225;cg02486904;cg14914422;cg24866418;cg21176478;cg13433256;cg14741939;cg04860548;cg18397523;cg01352789;cg21126148;cg02885867;cg16188689;cg06762071;cg1…
1112	All	pos	ZNF682	1	MA1599.1	14	200	1	41	MA1599.1	2.41201	1.26979	166	4945	834	31547	5111	37492	0.136322	1	0.0218774	2.41201	166	12	12	37	37	20.3	ZNF682				jaspar	MA1599.1.bed	584225	C2H2 zinc finger factors	More than 3 adjacent zinc fingers	28092692	ChIP-seq	cg27496468;cg03679521;cg15682828;cg05551621;cg18299578;cg22562422;cg06330691;cg17349389;cg11939159;cg13342658;cg09075088;cg26834803;cg14880272;cg02967973;cg08120263;cg09559229;cg18821963;cg24181917;cg27031992;cg21508838;cg09628017;cg21709655;cg09817427;cg08587172;cg04091966;cg16747460;cg11560032;cg07601141;cg24642372;cg09127786;cg26844246;cg14850368;cg16435898;cg23087015;cg21816480;cg15592596;cg1…
1113	All	pos	ZSCAN29	1	MA1602.1	14	200	1	44	MA1602.1	2.13576	1.18806	316	10217	684	26275	10533	37492	0.28094	1	0.0371189	2.13576	316	13	15	29	29	19	ZSCAN29				jaspar	MA1602.1.bed	2031645	C2H2 zinc finger factors	More than 3 adjacent zinc fingers	28473536	ChIP-seq	cg17668518;cg27201382;cg18010822;cg14562454;cg12231969;cg26691477;cg07279255;cg16804284;cg18141557;cg04124389;cg09363187;cg22102944;cg20376497;cg03665271;cg00059486;cg21906352;cg26679061;cg15385409;cg05575054;cg03679521;cg25420088;cg26931581;cg15682828;cg12841266;cg05797975;cg11084334;cg04446004;cg01831882;cg22562422;cg05506365;cg08188894;cg21762820;cg00860838;cg23146717;cg17349389;cg11939159;cg1…
1114	All	pos	RXRB	1	MA1555.1	14	200	1	3	MA1555.1	2.09809	1.24373	162	4909	838	31583	5071	37492	0.135256	1	0.0401114	2.09809	162	14	13	38	38	21.7	RXRB				jaspar	MA1555.1.bed	1715109	Nuclear receptors with C4 zinc fingers	RXR-related receptors (NR2)	14559106	HT-SELEX	cg13400013;cg11728741;cg17030233;cg07279255;cg18141557;cg15932297;cg15440561;cg09363187;cg15416058;cg27496468;cg08486684;cg16181889;cg12879445;cg23683971;cg26931581;cg15682828;cg05087350;cg24226527;cg09058243;cg18093372;cg25354602;cg01767626;cg05506365;cg02097817;cg21762820;cg11563156;cg06333141;cg27005345;cg11939159;cg05664454;cg03726556;cg03045876;cg26451479;cg23146472;cg02244090;cg18821963;cg1…
1115	All	pos	THRB	2	MA1575.1	14	200	1	23	MA1575.1	1.65733	1.24054	111	3337	889	33155	3448	37492	0.0919663	2	0.0900204	1.65733	111	15	14	42	42	23.7	THRB				jaspar	MA1575.1.bed	1029881	Nuclear receptors with C4 zinc fingers	Thyroid hormone receptor-related factors (NR1)	19741045	HT-SELEX	cg13776863;cg27201382;cg20397004;cg08609675;cg04209192;cg09363187;cg18295954;cg15416058;cg24275772;cg01444045;cg05551621;cg01831882;cg21420547;cg17980056;cg22057720;cg12593479;cg03045876;cg13043904;cg21508838;cg14212534;cg21767196;cg10289720;cg16636772;cg24664689;cg26219540;cg20382695;cg26844246;cg16435898;cg18824846;cg08928882;cg21067017;cg09317554;cg18141729;cg14667871;cg04250847;cg13193455;cg2…
1116	All	pos	Ebf2	1	MA1604.1	14	200	1	46	MA1604.1	1.59368	1.1393	398	13400	602	23092	13798	37492	0.368025	1	0.100482	1.59368	398	16	16	25	25	19	Ebf2				jaspar	MA1604.1.bed	3145832	Rel homology region (RHR) factors	Early B-Cell Factor-related factors	23499423	ChIP-seq	cg13400013;cg17668518;cg27201382;cg08938156;cg11728741;cg19981759;cg23449696;cg00493831;cg08609675;cg17030233;cg12234807;cg15440561;cg04124389;cg11848212;cg22102944;cg17997082;cg20376497;cg00059486;cg27496468;cg08486684;cg15385409;cg16181889;cg12879445;cg03679521;cg23683971;cg25420088;cg14022646;cg26931581;cg05087350;cg22548438;cg05797975;cg04446004;cg05817477;cg18299578;cg18093372;cg25354602;cg2…
1117	All	pos	SMAD5	1	MA1557.1	14	200	1	5	MA1557.1	1.05257	1.09779	348	11938	652	24554	12286	37492	0.327697	1	0.262444	1.05257	348	17	19	28	28	21.3	SMAD5				jaspar	MA1557.1.bed	5059903	SMAD/NF-1 DNA-binding domain factors	SMAD factors	11527422	HT-SELEX	cg13400013;cg27201382;cg18010822;cg14562454;cg09497746;cg12231969;cg26691477;cg20397004;cg02317025;cg00200899;cg00310215;cg17030233;cg07279255;cg16804284;cg19711579;cg04124389;cg17997082;cg20376497;cg03665271;cg21665058;cg00633857;cg08486684;cg19555331;cg07668688;cg05575054;cg16181889;cg26931581;cg13058338;cg22548438;cg09058243;cg18299578;cg18093372;cg22040516;cg25273233;cg02097817;cg16356803;cg1…
1118	All	pos	RXRG	1	MA1556.1	14	200	1	4	MA1556.1	1.01396	1.13046	147	4827	853	31665	4974	37492	0.132668	1	0.282266	1.01396	147	18	18	39	39	25	RXRG				jaspar	MA1556.1.bed	1404726	Nuclear receptors with C4 zinc fingers	RXR-related receptors (NR2)	14559106	HT-SELEX	cg13400013;cg11728741;cg20397004;cg02317025;cg17030233;cg19711579;cg18141557;cg15440561;cg09363187;cg14387043;cg21665058;cg15416058;cg27496468;cg08486684;cg16181889;cg23683971;cg26931581;cg15682828;cg05087350;cg24226527;cg09058243;cg18093372;cg25354602;cg01767626;cg05506365;cg21762820;cg11563156;cg27005345;cg11939159;cg26834803;cg03726556;cg03045876;cg26451479;cg02244090;cg03767531;cg18821963;cg0…
1119	All	pos	RARG	1	MA1553.1	14	200	1	1	MA1553.1	0.648683	1.0883	104	3517	896	32975	3621	37492	0.0965806	1	0.54935	0.648683	104	19	20	43	43	27.3	RARG				jaspar	MA1553.1.bed	1319834	Nuclear receptors with C4 zinc fingers	Thyroid hormone receptor-related factors (NR1)	1738600	HT-SELEX	cg18141557;cg15932297;cg15440561;cg09363187;cg27496468;cg23683971;cg26931581;cg15682828;cg24226527;cg25354602;cg01767626;cg05506365;cg21762820;cg06333141;cg27005345;cg11939159;cg03045876;cg02244090;cg18821963;cg13518541;cg09841958;cg09354848;cg16071226;cg03196097;cg15809618;cg25960893;cg06219793;cg02532525;cg18141729;cg15675176;cg14667871;cg06363517;cg17820491;cg02784437;cg04365202;cg25033393;cg1…
1120	All	pos	ZNF528	1	MA1597.1	14	200	1	40	MA1597.1	0.498476	1.13478	21	677	979	35815	698	37492	0.0186173	1	0.722764	0.498476	21	20	17	48	48	28.3	ZNF528				jaspar	MA1597.1.bed	126180	C2H2 zinc finger factors	More than 3 adjacent zinc fingers	25690854	ChIP-seq	cg09127786;cg02139507;cg15834661;cg11797904;cg06113157;cg13854663;cg17177168;cg22044564;cg24404976;cg11452997;cg26161880;cg24124633;cg09009057;cg05933419;cg14877464;cg27508620;cg11604110;cg11666770;cg14536909;cg13251691;cg11967831
1126	All	pos	ZNF382	1	MA1594.1	14	200	1	38	MA1594.1	0.0617336	0.564902	2	129	998	36363	131	37492	0.00349408	1	1	-0.0617336	2	26	41	49	49	38.7	ZNF382				jaspar	MA1594.1.bed	71793	C2H2 zinc finger factors	Factors with multiple dispersed zinc fingers	27852650	ChIP-seq	cg16747460;cg04365202
1128	All	pos	ZNF140	1	MA1589.1	14	200	1	35	MA1589.1	0.0156296	0.384935	2	189	998	36303	191	37492	0.00509442	1	1	-0.0156296	2	28	50	49	50	42.3	ZNF140				jaspar	MA1589.1.bed	110620	C2H2 zinc finger factors	More than 3 adjacent zinc fingers	28473536	ChIP-seq	cg02286746;cg13695149
1130	All	pos	ZNF136	1	MA1588.1	14	200	1	34	MA1588.1	0.00529381	0.75042	59	2814	941	33678	2873	37492	0.0766297	1	1	-0.00529381	59	30	33	44	44	35.7	ZNF136				jaspar	MA1588.1.bed	843664	C2H2 zinc finger factors	More than 3 adjacent zinc fingers	27852650	ChIP-seq	cg27201382;cg00200899;cg14387043;cg21665058;cg18299578;cg08120263;cg09312171;cg18253120;cg07601141;cg25630450;cg11000391;cg17941015;cg17257156;cg22300498;cg21214122;cg15810551;cg23541754;cg05849927;cg22805522;cg14190856;cg03365311;cg20215852;cg05037472;cg01608986;cg13260846;cg06037672;cg01352789;cg19357353;cg04131501;cg10632395;cg20583171;cg00987824;cg21028063;cg04556126;cg02681442;cg20909915;cg2…
1134	All	pos	SOX12	1	MA1561.1	14	200	1	9	MA1561.1	0.000292941	0.78927	230	10019	770	26473	10249	37492	0.273365	1	1	-0.000292941	230	34	30	35	35	33	SOX12				jaspar	MA1561.1.bed	2600600	High-mobility group (HMG) domain factors	SOX-related factors	18403418	HT-SELEX	cg09227056;cg17668518;cg23076498;cg22400231;cg20397004;cg23449696;cg10763467;cg15932297;cg04541229;cg04124389;cg17997082;cg00059486;cg18295954;cg21906352;cg07991288;cg27496468;cg24145886;cg15385409;cg12879445;cg14022646;cg24275772;cg15682828;cg01444045;cg17537062;cg09851167;cg12841266;cg05797975;cg05817477;cg26726683;cg21420547;cg17980056;cg24707416;cg06330691;cg19584582;cg06333141;cg24104506;cg0…
1135	All	pos	ZKSCAN1	1	MA1585.1	14	200	1	32	MA1585.1	0.000142803	0.79883	349	14655	651	21837	15004	37492	0.400192	1	1	-0.000142803	349	35	29	27	35	30.3	ZKSCAN1				jaspar	MA1585.1.bed	4375866	C2H2 zinc finger factors	More than 3 adjacent zinc fingers	28092692	ChIP-seq	cg17668518;cg00310215;cg20421508;cg15075184;cg16804284;cg04541229;cg22102944;cg00059486;cg15416058;cg07339555;cg19555331;cg15385409;cg05575054;cg16181889;cg12879445;cg14022646;cg12841266;cg05551621;cg05797975;cg11084334;cg04446004;cg27699373;cg05817477;cg18299578;cg01831882;cg26014931;cg26726683;cg22040516;cg06330691;cg08188894;cg02097817;cg21762820;cg00860838;cg22057720;cg12597232;cg06333141;cg2…
1136	All	pos	TGIF2LX	1	MA1571.1	14	200	1	19	MA1571.1	2.26099e-05	0.697213	121	6017	879	30475	6138	37492	0.163715	1	1	-2.26099e-05	121	36	37	41	41	38	TGIF2LX				jaspar	MA1571.1.bed	2219510	Homeo domain factors	TALE-type homeo domain factors	8537382	HT-SELEX	cg09227056;cg22400231;cg20397004;cg10763467;cg24145886;cg03679521;cg15682828;cg24707416;cg01486146;cg19584582;cg05108018;cg14880272;cg20237793;cg13848598;cg16747460;cg09127786;cg26495946;cg26845017;cg14850368;cg08395267;cg20260177;cg06219793;cg03295083;cg13151303;cg22376688;cg21511816;cg17257156;cg25394590;cg00953859;cg06113157;cg14427009;cg21214122;cg04365202;cg08996087;cg13854663;cg00370791;cg0…
1138	All	pos	ZNF274	1	MA1592.1	14	200	1	36	MA1592.1	7.55731e-07	0.739194	372	16234	628	20258	16606	37492	0.442921	1	1	-7.55731e-07	372	38	34	26	38	32.7	ZNF274				jaspar	MA1592.1.bed	4969402	C2H2 zinc finger factors	More than 3 adjacent zinc fingers	21170338	HT-SELEX	cg09227056;cg18304538;cg08938156;cg11728741;cg22400231;cg19981759;cg00493831;cg12234807;cg10763467;cg15932297;cg04541229;cg04124389;cg11848212;cg22102944;cg21906352;cg00633857;cg19555331;cg12879445;cg03679521;cg14022646;cg26931581;cg15682828;cg09851167;cg11084334;cg27699373;cg05817477;cg09058243;cg26014931;cg23001199;cg11235379;cg08188894;cg21762820;cg07254032;cg00860838;cg19584582;cg11563156;cg1…
1142	All	pos	TGIF2LY	1	MA1572.1	14	200	1	20	MA1572.1	6.85554e-08	0.64184	141	7432	859	29060	7573	37492	0.20199	1	1	-6.85554e-08	141	42	40	40	42	40.7	TGIF2LY				jaspar	MA1572.1.bed	2887225	Homeo domain factors	TALE-type homeo domain factors	8537382	HT-SELEX	cg09227056;cg22400231;cg20397004;cg10763467;cg15075184;cg21906352;cg24145886;cg03679521;cg15682828;cg09851167;cg22562422;cg24707416;cg01486146;cg19584582;cg22057720;cg12737399;cg05108018;cg14880272;cg14737427;cg20237793;cg13848598;cg16747460;cg22777952;cg09127786;cg26495946;cg26845017;cg26844246;cg14850368;cg08395267;cg20260177;cg06219793;cg03295083;cg13151303;cg22376688;cg21511816;cg17257156;cg0…
1143	All	pos	SOX14	1	MA1562.1	14	200	1	10	MA1562.1	7.13254e-09	0.689306	312	14481	688	22011	14793	37492	0.394564	1	1	-7.13254e-09	312	43	39	30	43	37.3	SOX14				jaspar	MA1562.1.bed	4073870	High-mobility group (HMG) domain factors	SOX-related factors	17852354	HT-SELEX	cg09227056;cg13400013;cg13776863;cg17668518;cg09497746;cg22400231;cg20397004;cg23449696;cg17030233;cg04209192;cg10763467;cg15932297;cg04541229;cg11848212;cg17997082;cg14387043;cg00059486;cg21665058;cg18295954;cg07991288;cg24145886;cg08486684;cg15385409;cg12879445;cg03679521;cg14022646;cg24275772;cg01444045;cg17537062;cg09851167;cg22548438;cg05797975;cg05817477;cg18299578;cg18093372;cg26726683;cg2…
1149	All	pos	ZBTB32	1	MA1580.1	14	200	1	28	MA1580.1	0	0.451099	305	17995	695	18497	18300	37492	0.488104	1	1	0	305	46	49	31	49	42	ZBTB32				jaspar	MA1580.1.bed	7296393	C2H2 zinc finger factors	Other factors with up to three adjacent zinc fingers	23794217	HT-SELEX	cg09227056;cg13400013;cg27201382;cg18010822;cg22400231;cg23449696;cg17030233;cg10763467;cg04541229;cg11848212;cg20376497;cg18295954;cg08486684;cg19555331;cg16181889;cg12879445;cg23683971;cg24275772;cg01444045;cg05087350;cg17537062;cg24226527;cg22548438;cg18093372;cg26014931;cg26726683;cg25273233;cg21420547;cg11235379;cg01767626;cg08188894;cg02097817;cg07254032;cg19584582;cg23146717;cg06333141;cg2…
1150	All	pos	Dmrt1	1	MA1603.1	14	200	1	45	MA1603.1	0	0.521671	236	13572	764	22920	13808	37492	0.368292	1	1	0	236	46	47	34	47	42.3	Dmrt1				jaspar	MA1603.1.bed	5954574	DM-type intertwined zinc finger factors	DMRT factors	26005864	ChIP-seq	cg13776863;cg18304538;cg19722977;cg23449696;cg08609675;cg04209192;cg12234807;cg04541229;cg11848212;cg17997082;cg20376497;cg26679061;cg07991288;cg07339555;cg23683971;cg24275772;cg05087350;cg17537062;cg09851167;cg24226527;cg17980056;cg11235379;cg01767626;cg22057720;cg00662491;cg03571891;cg12737399;cg13739934;cg03934905;cg07419021;cg18253120;cg14737427;cg12063651;cg24181917;cg21709655;cg20766695;cg0…
1151	All	neg	ZBTB32	1	MA1580.1	14	200	1	28	MA1580.1	8.657	1.46291	580	17720	420	18772	18300	37492	0.488104	1	3.44919e-08	8.657	580	1	5	17	17	7.67	ZBTB32				jaspar	MA1580.1.bed	7296393	C2H2 zinc finger factors	Other factors with up to three adjacent zinc fingers	23794217	HT-SELEX	cg25201652;cg01893274;cg08013479;cg01393477;cg25049678;cg00438946;cg17037716;cg14142471;cg04010581;cg21898068;cg01099625;cg17541971;cg26879535;cg16509659;cg03423769;cg01814115;cg02913140;cg06946028;cg20582188;cg02582875;cg02593513;cg26109480;cg01676370;cg22069272;cg22416332;cg17611288;cg02334175;cg26313355;cg16678811;cg12053353;cg08253452;cg19223789;cg12880090;cg09182475;cg21392555;cg22993731;cg1…
1160	All	neg	TGIF2LY	1	MA1572.1	14	200	1	20	MA1572.1	2.08807	1.20651	233	7340	767	29152	7573	37492	0.20199	1	0.0406737	2.08807	233	10	11	35	35	18.7	TGIF2LY				jaspar	MA1572.1.bed	2887225	Homeo domain factors	TALE-type homeo domain factors	8537382	HT-SELEX	cg01675333;cg21898068;cg03423769;cg01814115;cg06946028;cg20582188;cg17983750;cg11260459;cg22416332;cg17611288;cg09182475;cg22993731;cg12501356;cg07404009;cg25840352;cg14043264;cg20149366;cg10235290;cg09699229;cg13060540;cg01445252;cg07707172;cg10156179;cg08981690;cg19355776;cg12173512;cg01915021;cg24261834;cg27389123;cg19169532;cg05156134;cg26284526;cg14411456;cg20699548;cg06812724;cg22929401;cg0…
1161	All	neg	ZKSCAN1	1	MA1585.1	14	200	1	32	MA1585.1	2.04713	1.16826	437	14567	563	21925	15004	37492	0.400192	1	0.043897	2.04713	437	11	13	25	25	16.3	ZKSCAN1				jaspar	MA1585.1.bed	4375866	C2H2 zinc finger factors	More than 3 adjacent zinc fingers	28092692	ChIP-seq	cg17856858;cg10501210;cg01893274;cg10620475;cg01393477;cg25049678;cg27605823;cg01675333;cg14142471;cg17172158;cg01099625;cg15469181;cg26879535;cg27088374;cg16509659;cg19426872;cg01814115;cg06397491;cg02593513;cg17983750;cg22669570;cg11260459;cg22069272;cg17611288;cg02334175;cg26313355;cg12053353;cg08253452;cg12880090;cg09733019;cg12501356;cg00907438;cg07404009;cg21871906;cg06778417;cg14043264;cg1…
1162	All	neg	Dmrt1	1	MA1603.1	14	200	1	45	MA1603.1	1.92707	1.16259	403	13405	597	23087	13808	37492	0.368292	1	0.0535703	1.92707	403	12	14	27	27	17.7	Dmrt1				jaspar	MA1603.1.bed	5954574	DM-type intertwined zinc finger factors	DMRT factors	26005864	ChIP-seq	cg26931400;cg08013479;cg10620475;cg01393477;cg27605823;cg01675333;cg17037716;cg17172158;cg01099625;cg05222837;cg17541971;cg08796632;cg16509659;cg19426872;cg12600648;cg01814115;cg02913140;cg02582875;cg17983750;cg11260459;cg26109480;cg01676370;cg22069272;cg17611288;cg26313355;cg16678811;cg14788180;cg07404009;cg05928030;cg20195746;cg21871906;cg00386499;cg24087602;cg04184175;cg11772199;cg09699229;cg1…
1164	All	neg	TGIF2LX	1	MA1571.1	14	200	1	19	MA1571.1	1.76542	1.19645	189	5949	811	30543	6138	37492	0.163715	1	0.0734765	1.76542	189	14	12	36	36	20.7	TGIF2LX				jaspar	MA1571.1.bed	2219510	Homeo domain factors	TALE-type homeo domain factors	8537382	HT-SELEX	cg01675333;cg21898068;cg01814115;cg06946028;cg17983750;cg11260459;cg17611288;cg09182475;cg22993731;cg07404009;cg25840352;cg14043264;cg20149366;cg10235290;cg09699229;cg13060540;cg01445252;cg07707172;cg08981690;cg12173512;cg01915021;cg24261834;cg27389123;cg19169532;cg05156134;cg26284526;cg14411456;cg20699548;cg22929401;cg03225697;cg11451100;cg17905888;cg07493173;cg13364785;cg01846532;cg24720651;cg0…
1166	All	neg	ZNF274	1	MA1592.1	14	200	1	36	MA1592.1	1.61257	1.13731	474	16132	526	20360	16606	37492	0.442921	1	0.0969379	1.61257	474	16	17	22	22	18.3	ZNF274				jaspar	MA1592.1.bed	4969402	C2H2 zinc finger factors	More than 3 adjacent zinc fingers	21170338	HT-SELEX	cg17856858;cg10501210;cg08013479;cg10620475;cg25049678;cg27605823;cg01675333;cg04010581;cg21898068;cg17172158;cg21977797;cg15469181;cg17541971;cg08796632;cg27088374;cg16509659;cg03423769;cg19426872;cg12600648;cg20582188;cg02582875;cg17983750;cg01676370;cg22069272;cg04348533;cg22416332;cg12053353;cg12880090;cg09182475;cg21392555;cg22993731;cg14788180;cg10561550;cg07404009;cg01187271;cg05928030;cg2…
1167	All	neg	Ebf2	1	MA1604.1	14	200	1	46	MA1604.1	1.52789	1.13442	397	13401	603	23091	13798	37492	0.368025	1	0.112858	1.52789	397	17	18	28	28	21	Ebf2				jaspar	MA1604.1.bed	3145832	Rel homology region (RHR) factors	Early B-Cell Factor-related factors	23499423	ChIP-seq	cg17856858;cg10501210;cg26931400;cg25201652;cg08013479;cg10620475;cg01393477;cg27605823;cg00438946;cg17541971;cg26879535;cg16509659;cg19426872;cg06946028;cg20582188;cg06397491;cg17983750;cg08253452;cg27594957;cg09733019;cg18814344;cg05928030;cg06778417;cg14043264;cg20149366;cg11772199;cg10235290;cg09622321;cg24482288;cg13060540;cg09890286;cg16886381;cg24934277;cg14903956;cg14227010;cg19355776;cg1…
1168	All	neg	ZNF528	1	MA1597.1	14	200	1	40	MA1597.1	1.44021	1.48134	27	671	973	35821	698	37492	0.0186173	1	0.131195	1.44021	27	18	4	47	47	23	ZNF528				jaspar	MA1597.1.bed	126180	C2H2 zinc finger factors	More than 3 adjacent zinc fingers	25690854	ChIP-seq	cg12348962;cg07493173;cg00114412;cg14244296;cg19570901;cg02228056;cg22047262;cg20265375;cg12322817;cg05464599;cg00890651;cg25421636;cg20422755;cg06550953;cg25670404;cg13826884;cg16366051;cg23001333;cg11654048;cg18833170;cg02278365;cg04770203;cg08218489;cg13229442;cg08715757;cg19641802;cg04102944
1170	All	neg	SOX14	1	MA1562.1	14	200	1	10	MA1562.1	1.23221	1.1097	419	14374	581	22118	14793	37492	0.394564	1	0.191102	1.23221	419	20	19	26	26	21.7	SOX14				jaspar	MA1562.1.bed	4073870	High-mobility group (HMG) domain factors	SOX-related factors	17852354	HT-SELEX	cg17856858;cg26931400;cg25201652;cg01893274;cg10620475;cg01675333;cg17037716;cg05222837;cg17541971;cg26879535;cg08796632;cg27088374;cg03423769;cg19426872;cg12600648;cg20582188;cg02582875;cg02593513;cg22669570;cg11260459;cg26109480;cg22416332;cg17611288;cg02334175;cg26313355;cg12053353;cg10830920;cg08253452;cg19223789;cg09182475;cg22993731;cg10561550;cg12469785;cg06778417;cg24087602;cg14043264;cg1…
1173	All	neg	ZNF136	1	MA1588.1	14	200	1	34	MA1588.1	0.624945	1.09332	83	2790	917	33702	2873	37492	0.0766297	1	0.577635	0.624945	83	23	21	43	43	29	ZNF136				jaspar	MA1588.1.bed	843664	C2H2 zinc finger factors	More than 3 adjacent zinc fingers	27852650	ChIP-seq	cg25201652;cg01893274;cg08013479;cg27605823;cg17541971;cg06397491;cg02582875;cg22669570;cg09733019;cg21392555;cg05928030;cg13060540;cg01689298;cg15711227;cg13941670;cg23367919;cg17206772;cg03909395;cg21608575;cg19619847;cg05485821;cg01846532;cg14244296;cg20823439;cg06063489;cg22600157;cg25974818;cg02228056;cg20265375;cg25048905;cg12797828;cg01330940;cg27311945;cg23235203;cg13046271;cg03481356;cg2…
1174	All	neg	SOX12	1	MA1561.1	14	200	1	9	MA1561.1	0.594027	1.05056	283	9966	717	26526	10249	37492	0.273365	1	0.604146	0.594027	283	24	25	31	31	26.7	SOX12				jaspar	MA1561.1.bed	2600600	High-mobility group (HMG) domain factors	SOX-related factors	18403418	HT-SELEX	cg27605823;cg01675333;cg21898068;cg01099625;cg21977797;cg15469181;cg05222837;cg17541971;cg26879535;cg27088374;cg02913140;cg02582875;cg22669570;cg11260459;cg22069272;cg26313355;cg12053353;cg10830920;cg08253452;cg09182475;cg06778417;cg24087602;cg01445252;cg16886381;cg14903956;cg08315393;cg08981690;cg12204071;cg13023398;cg27389123;cg03653137;cg04905851;cg19169532;cg25581768;cg11875079;cg05156134;cg1…
1176	All	neg	RARG	1	MA1553.1	14	200	1	1	MA1553.1	0.384715	1.02859	99	3522	901	32970	3621	37492	0.0965806	1	0.886187	0.384715	99	26	27	41	41	31.3	RARG				jaspar	MA1553.1.bed	1319834	Nuclear receptors with C4 zinc fingers	Thyroid hormone receptor-related factors (NR1)	1738600	HT-SELEX	cg17856858;cg14142471;cg01099625;cg22669570;cg09733019;cg21871906;cg01445252;cg14227010;cg25743059;cg23746998;cg04051518;cg03466638;cg14411456;cg06812724;cg26026687;cg11451100;cg23899560;cg05960378;cg00114412;cg19570901;cg06931807;cg09071556;cg15073168;cg09097835;cg00306239;cg09751652;cg09753325;cg09025625;cg23170538;cg04084590;cg17801058;cg05981231;cg00300211;cg01241934;cg05148385;cg25334798;cg1…
1178	All	neg	ZNF684	1	MA1600.1	14	200	1	42	MA1600.1	0.338699	1.02899	36	1278	964	35214	1314	37492	0.0350475	1	0.95527	0.338699	36	28	26	46	46	33.3	ZNF684				jaspar	MA1600.1.bed	192521	C2H2 zinc finger factors	More than 3 adjacent zinc fingers	25690854	HT-SELEX	cg03423769;cg06397491;cg09733019;cg09890286;cg11011976;cg08981690;cg17795302;cg07972666;cg25102549;cg18968947;cg20167424;cg05148385;cg25249359;cg13046271;cg09384757;cg25594894;cg02034167;cg08933909;cg16717607;cg14051635;cg13258110;cg10983579;cg21804097;cg20152168;cg21542675;cg01332968;cg21539542;cg06031930;cg12835645;cg05781245;cg09102690;cg24869569;cg20294245;cg13922229;cg01511856;cg07823695
1179	All	neg	SMAD5	1	MA1557.1	14	200	1	5	MA1557.1	0.321801	1.00609	329	11957	671	24535	12286	37492	0.327697	1	0.98197	0.321801	329	29	29	29	29	29	SMAD5				jaspar	MA1557.1.bed	5059903	SMAD/NF-1 DNA-binding domain factors	SMAD factors	11527422	HT-SELEX	cg25201652;cg10620475;cg00438946;cg21977797;cg05222837;cg27088374;cg03423769;cg19426872;cg06397491;cg02582875;cg17611288;cg02334175;cg10830920;cg19223789;cg27594957;cg09733019;cg22993731;cg18814344;cg14788180;cg10561550;cg01187271;cg26226211;cg12469785;cg24087602;cg14043264;cg12584622;cg10235290;cg24482288;cg13829084;cg07792339;cg09890286;cg16886381;cg24934277;cg15711227;cg11011976;cg08981690;cg1…
1182	All	neg	THRB	2	MA1575.1	14	200	1	23	MA1575.1	0.252517	0.988128	91	3357	909	33135	3448	37492	0.0919663	2	1	-0.252517	91	32	33	42	42	35.7	THRB				jaspar	MA1575.1.bed	1029881	Nuclear receptors with C4 zinc fingers	Thyroid hormone receptor-related factors (NR1)	19741045	HT-SELEX	cg10501210;cg26931400;cg27605823;cg21977797;cg17541971;cg09733019;cg06778417;cg24482288;cg14903956;cg00146253;cg03667077;cg15675612;cg08825623;cg26690989;cg23899560;cg15362498;cg20199880;cg15992086;cg23596786;cg04336027;cg25974818;cg14443903;cg03360294;cg26922486;cg14882356;cg23400900;cg22529808;cg20324735;cg00300211;cg01241934;cg26072749;cg12322817;cg05148385;cg16274762;cg08705347;cg05202498;cg1…
1183	All	neg	ZSCAN29	1	MA1602.1	14	200	1	44	MA1602.1	0.246278	0.99016	279	10254	721	26238	10533	37492	0.28094	1	1	-0.246278	279	33	31	32	33	32	ZSCAN29				jaspar	MA1602.1.bed	2031645	C2H2 zinc finger factors	More than 3 adjacent zinc fingers	28473536	ChIP-seq	cg10501210;cg00438946;cg01099625;cg17541971;cg27088374;cg03423769;cg01814115;cg02593513;cg22416332;cg08253452;cg12880090;cg10561550;cg07404009;cg01187271;cg26226211;cg20195746;cg12469785;cg00386499;cg14043264;cg10235290;cg13829084;cg13060540;cg10156179;cg23778391;cg15711227;cg07483210;cg25743059;cg19067187;cg03653137;cg14182735;cg19169532;cg00146253;cg03094159;cg26284526;cg19345073;cg15809488;cg2…
1184	All	neg	ZNF140	1	MA1589.1	14	200	1	35	MA1589.1	0.123484	0.7797	4	187	996	36305	191	37492	0.00509442	1	1	-0.123484	4	34	40	49	49	41	ZNF140				jaspar	MA1589.1.bed	110620	C2H2 zinc finger factors	More than 3 adjacent zinc fingers	28473536	ChIP-seq	cg13349948;cg02034167;cg25184118;cg17517572
1185	All	neg	RXRB	1	MA1555.1	14	200	1	3	MA1555.1	0.0444696	0.885654	122	4949	878	31543	5071	37492	0.135256	1	1	-0.0444696	122	35	35	39	39	36.3	RXRB				jaspar	MA1555.1.bed	1715109	Nuclear receptors with C4 zinc fingers	RXR-related receptors (NR2)	14559106	HT-SELEX	cg17856858;cg10501210;cg14142471;cg01099625;cg19426872;cg06397491;cg21871906;cg14227010;cg12173512;cg25743059;cg03466638;cg14411456;cg06812724;cg26026687;cg19595637;cg11451100;cg23899560;cg00114412;cg00422680;cg06931807;cg06063489;cg07895731;cg09072617;cg15073168;cg09097835;cg00306239;cg25280906;cg13194536;cg10886038;cg17516812;cg18945204;cg09751652;cg09753325;cg04084590;cg02600653;cg04025518;cg2…
1186	All	neg	ZNF682	1	MA1599.1	14	200	1	41	MA1599.1	0.0443047	0.885845	123	4988	877	31504	5111	37492	0.136322	1	1	-0.0443047	123	36	34	38	38	36	ZNF682				jaspar	MA1599.1.bed	584225	C2H2 zinc finger factors	More than 3 adjacent zinc fingers	28092692	ChIP-seq	cg26931400;cg25201652;cg00438946;cg01675333;cg17541971;cg19426872;cg17983750;cg19223789;cg12880090;cg12469785;cg04184175;cg24482288;cg01445252;cg09890286;cg14227010;cg20909027;cg03653137;cg20322159;cg05434345;cg03667077;cg14411456;cg09026530;cg27181123;cg24927890;cg24805210;cg20823439;cg22047262;cg05280471;cg16482260;cg19333286;cg08125125;cg27371466;cg09618893;cg05185512;cg15727529;cg11580575;cg0…
1189	All	neg	ZNF382	1	MA1594.1	14	200	1	38	MA1594.1	0.0126864	0.279986	1	130	999	36362	131	37492	0.00349408	1	1	-0.0126864	1	39	50	50	50	46.3	ZNF382				jaspar	MA1594.1.bed	71793	C2H2 zinc finger factors	Factors with multiple dispersed zinc fingers	27852650	ChIP-seq	cg25150443
1190	All	neg	RXRG	1	MA1556.1	14	200	1	4	MA1556.1	0.0071676	0.812091	111	4863	889	31629	4974	37492	0.132668	1	1	-0.0071676	111	40	38	40	40	39.3	RXRG				jaspar	MA1556.1.bed	1404726	Nuclear receptors with C4 zinc fingers	RXR-related receptors (NR2)	14559106	HT-SELEX	cg10501210;cg01099625;cg19426872;cg06397491;cg21871906;cg01445252;cg14227010;cg03653137;cg04051518;cg03466638;cg14411456;cg26026687;cg11451100;cg23899560;cg23693668;cg00114412;cg00422680;cg20823439;cg06063489;cg09071556;cg09072617;cg15073168;cg13194536;cg21822721;cg15986005;cg09753325;cg04084590;cg04025518;cg22316499;cg17801058;cg22873312;cg02273345;cg00300211;cg01241934;cg13046271;cg06736685;cg2…
1191	All	neg	Plagl1	1	MA1615.1	14	200	1	50	MA1615.1	0.00544692	0.867504	451	17749	549	18743	18200	37492	0.485437	1	1	-0.00544692	451	41	36	24	41	33.7	Plagl1				jaspar	MA1615.1.bed	3702702	C2H2 zinc finger factors	More than 3 adjacent zinc fingers	28985358	ChIP-seq	cg17856858;cg10501210;cg25201652;cg01893274;cg25049678;cg27605823;cg00438946;cg21977797;cg19426872;cg12600648;cg01814115;cg06946028;cg06397491;cg02593513;cg17983750;cg11260459;cg26109480;cg01676370;cg17611288;cg26313355;cg16678811;cg08253452;cg19223789;cg27594957;cg09733019;cg21392555;cg22993731;cg18814344;cg00907438;cg10561550;cg12469785;cg21871906;cg20149366;cg12584622;cg10235290;cg24482288;cg1…
1193	All	neg	ZNF135	1	MA1587.1	14	200	1	33	MA1587.1	0.000420948	0.761658	142	6514	858	29978	6656	37492	0.177531	1	1	-0.000420948	142	43	42	37	43	40.7	ZNF135				jaspar	MA1587.1.bed	4264184	C2H2 zinc finger factors	More than 3 adjacent zinc fingers	28092692	ChIP-seq	cg26931400;cg25049678;cg01099625;cg01814115;cg06397491;cg02593513;cg01676370;cg16678811;cg12053353;cg19223789;cg18814344;cg00907438;cg07404009;cg20195746;cg21871906;cg24934277;cg14903956;cg14227010;cg03121178;cg13023398;cg25743059;cg24261834;cg03653137;cg13349948;cg08825623;cg17795302;cg22929401;cg21608575;cg09612170;cg24720651;cg22411776;cg24805210;cg06931807;cg04336027;cg14435862;cg27167692;cg1…
1195	All	neg	SOHLH2	1	MA1560.1	14	200	1	8	MA1560.1	4.7807e-05	0.778723	310	13351	690	23141	13661	37492	0.364371	1	1	-4.7807e-05	310	45	41	30	45	38.7	SOHLH2				jaspar	MA1560.1.bed	3641810	Basic helix-loop-helix factors (bHLH)	PAS domain factors	26869299	HT-SELEX	cg17856858;cg10501210;cg10620475;cg14142471;cg04010581;cg01099625;cg08796632;cg27088374;cg19426872;cg02913140;cg20582188;cg11260459;cg01676370;cg22069272;cg04348533;cg22416332;cg10830920;cg21392555;cg22993731;cg00907438;cg07404009;cg05928030;cg11772199;cg09699229;cg09622321;cg24482288;cg10156179;cg16886381;cg24934277;cg25402449;cg15711227;cg00141625;cg11011976;cg19355776;cg01915021;cg13023398;cg1…
1196	All	neg	ZIC5	1	MA1584.1	14	200	1	31	MA1584.1	2.37561e-05	0.754927	240	10763	760	25729	11003	37492	0.293476	1	1	-2.37561e-05	240	46	43	34	46	41	ZIC5				jaspar	MA1584.1.bed	1016919	C2H2 zinc finger factors	More than 3 adjacent zinc fingers	23354101	HT-SELEX	cg10501210;cg00438946;cg21977797;cg17541971;cg01814115;cg06397491;cg02593513;cg11260459;cg01676370;cg26313355;cg27594957;cg18814344;cg26226211;cg10235290;cg09699229;cg13060540;cg09890286;cg16886381;cg14227010;cg01915021;cg24261834;cg12348962;cg27389123;cg20909027;cg15741341;cg03653137;cg14182735;cg04905851;cg13349948;cg03667077;cg25831669;cg15809488;cg14411456;cg22929401;cg15521201;cg11451100;cg0…
1199	All	neg	ZNF460	1	MA1596.1	14	200	1	39	MA1596.1	4.16217e-09	0.551476	83	5145	917	31347	5228	37492	0.139443	1	1	-4.16217e-09	83	49	49	43	49	47	ZNF460				jaspar	MA1596.1.bed	2883281	C2H2 zinc finger factors	More than 3 adjacent zinc fingers	28473536	ChIP-seq	cg01814115;cg19223789;cg12880090;cg12469785;cg17206772;cg03667077;cg21608575;cg23826041;cg07493173;cg27181123;cg14244296;cg07366921;cg14435862;cg02228056;cg24903784;cg19333286;cg06472065;cg12513264;cg20265375;cg21841649;cg15727529;cg04084590;cg24216971;cg20324735;cg01241934;cg03927473;cg05148385;cg05708750;cg23527723;cg11202178;cg02430333;cg17365410;cg10466667;cg24888049;cg20930899;cg14372662;cg1…
1201	All	pos	ZBTB14	1	MA1650.1	15	200	1	32	MA1650.1	131.667	5.39273	775	14223	225	22269	14998	37492	0.400032	1	1.17915e-129	131.667	775	1	2	11	11	4.67	ZBTB14				jaspar	MA1650.1.bed	1673655	C2H2 zinc finger factors	More than 3 adjacent zinc fingers	19443739	ChIP-seq	cg13400013;cg17668518;cg18304538;cg27201382;cg08938156;cg11728741;cg18010822;cg14562454;cg09497746;cg12231969;cg23076498;cg19981759;cg26691477;cg19722977;cg20397004;cg23449696;cg02317025;cg00200899;cg00310215;cg00493831;cg20421508;cg17030233;cg12234807;cg07279255;cg16804284;cg19711579;cg18141557;cg00595237;cg15932297;cg15440561;cg04124389;cg11848212;cg09363187;cg20376497;cg14387043;cg03665271;cg0…
1202	All	pos	ZNF610	1	MA1713.1	15	200	1	48	MA1713.1	107.077	4.23157	663	11582	337	24910	12245	37492	0.326603	1	2.29575e-105	107.077	663	2	3	16	16	7	ZNF610				jaspar	MA1713.1.bed	808455	C2H2 zinc finger factors	More than 3 adjacent zinc fingers	28273063	ChIP-seq	cg13400013;cg17668518;cg27201382;cg08938156;cg11728741;cg18010822;cg23076498;cg19981759;cg19722977;cg20397004;cg02317025;cg00200899;cg00310215;cg00493831;cg20421508;cg17030233;cg07279255;cg16804284;cg19711579;cg18141557;cg15932297;cg11848212;cg09363187;cg20376497;cg14387043;cg00059486;cg21665058;cg26679061;cg07991288;cg27496468;cg07339555;cg08486684;cg15385409;cg05575054;cg12879445;cg03679521;cg1…
1212	All	pos	ZNF449	1	MA1656.1	15	200	1	38	MA1656.1	5.86713	1.35865	449	13681	551	22811	14130	37492	0.37688	1	1.61768e-05	5.86713	449	12	15	32	32	19.7	ZNF449				jaspar	MA1656.1.bed	2904276	C2H2 zinc finger factors	More than 3 adjacent zinc fingers	28473536	ChIP-seq	cg09227056;cg27201382;cg11728741;cg09497746;cg22400231;cg19722977;cg20397004;cg12234807;cg10763467;cg16804284;cg18141557;cg09363187;cg14387043;cg21906352;cg26679061;cg07339555;cg05575054;cg23683971;cg14022646;cg26931581;cg17537062;cg24226527;cg12841266;cg13058338;cg05551621;cg11084334;cg04446004;cg27699373;cg05817477;cg18299578;cg01831882;cg26014931;cg22562422;cg22040516;cg01767626;cg05506365;cg0…
1215	All	pos	EBF3	1	MA1637.1	15	200	1	19	MA1637.1	2.14101	1.17729	397	13088	603	23404	13485	37492	0.359677	1	0.0370155	2.14101	397	15	19	35	35	23	EBF3				jaspar	MA1637.1.bed	2947857	Rel homology region (RHR) factors	Early B-Cell Factor-related factors	20592035	ChIP-seq	cg13400013;cg17668518;cg27201382;cg08938156;cg11728741;cg19981759;cg23449696;cg00493831;cg08609675;cg17030233;cg12234807;cg15440561;cg11848212;cg22102944;cg17997082;cg20376497;cg00059486;cg27496468;cg08486684;cg15385409;cg16181889;cg12879445;cg03679521;cg23683971;cg25420088;cg14022646;cg26931581;cg24275772;cg05087350;cg22548438;cg05797975;cg04446004;cg05817477;cg18299578;cg18093372;cg25354602;cg2…
1216	All	pos	ZNF343	1	MA1711.1	15	200	1	46	MA1711.1	1.80153	1.22181	151	4637	849	31855	4788	37492	0.127707	1	0.0686879	1.80153	151	16	17	44	44	25.7	ZNF343				jaspar	MA1711.1.bed	454880	C2H2 zinc finger factors	More than 3 adjacent zinc fingers	28273063	HT-SELEX	cg13400013;cg20397004;cg17030233;cg15932297;cg17997082;cg08486684;cg19555331;cg14022646;cg24275772;cg09851167;cg13058338;cg22548438;cg11084334;cg04446004;cg05817477;cg18299578;cg18093372;cg23001199;cg22040516;cg25273233;cg08188894;cg07254032;cg00860838;cg16356803;cg09075088;cg09710440;cg03571891;cg01819137;cg17432380;cg08120263;cg14737427;cg09559229;cg26212988;cg04016956;cg09841958;cg09628017;cg1…
1217	All	pos	ZNF707	1	MA1715.1	15	200	1	50	MA1715.1	0.930648	1.20679	50	1525	950	34967	1575	37492	0.042009	1	0.331383	0.930648	50	17	18	47	47	27.3	ZNF707				jaspar	MA1715.1.bed	222804	C2H2 zinc finger factors	More than 3 adjacent zinc fingers	22955616	ChIP-seq	cg00200899;cg14387043;cg21665058;cg05087350;cg04446004;cg17980056;cg09075088;cg09710440;cg09312171;cg13477804;cg21508838;cg14212534;cg17389888;cg12774174;cg25630450;cg16550733;cg21816480;cg20096325;cg04365202;cg18550773;cg21852513;cg17037818;cg08159005;cg01352789;cg20709200;cg00987824;cg05441248;cg19090691;cg16313026;cg25255728;cg24276148;cg00902440;cg19692957;cg11019214;cg01784688;cg05206371;cg2…
1218	All	pos	ZNF16	1	MA1654.1	15	200	1	36	MA1654.1	0.44603	1.24551	6	176	994	36316	182	37492	0.00485437	1	0.788045	0.44603	6	18	16	50	50	28	ZNF16				jaspar	MA1654.1.bed	43632	C2H2 zinc finger factors	More than 3 adjacent zinc fingers	27852650	ChIP-seq	cg22102944;cg20260177;cg20099443;cg07811208;cg05206371;cg11666770
1219	All	pos	Prdm15	1	MA1616.1	15	200	1	1	MA1616.1	0.23313	0.986703	257	9472	743	27020	9729	37492	0.259495	1	1	-0.23313	257	19	20	42	42	27	Prdm15				jaspar	MA1616.1.bed	2267217	C2H2 zinc finger factors	Factors with multiple dispersed zinc fingers	28740264	ChIP-seq	cg09227056;cg13400013;cg23076498;cg22400231;cg19722977;cg17030233;cg10763467;cg15075184;cg04541229;cg17997082;cg18295954;cg26679061;cg15416058;cg00633857;cg08486684;cg19555331;cg07668688;cg16181889;cg23683971;cg25420088;cg01444045;cg05087350;cg24226527;cg22548438;cg04446004;cg09058243;cg18093372;cg21420547;cg11235379;cg01767626;cg19584582;cg11563156;cg12597232;cg13486820;cg24104506;cg09075088;cg1…
1220	All	pos	Zic2	1	MA1629.1	15	200	1	11	MA1629.1	0.0803447	0.942073	452	17035	548	19457	17487	37492	0.46642	1	1	-0.0803447	452	20	21	31	31	24	Zic2				jaspar	MA1629.1.bed	3270099	C2H2 zinc finger factors	More than 3 adjacent zinc fingers	11038359	ChIP-seq	cg13776863;cg08938156;cg11728741;cg18010822;cg14562454;cg19981759;cg23449696;cg00200899;cg00310215;cg08609675;cg04209192;cg16804284;cg18141557;cg00595237;cg15932297;cg15440561;cg04124389;cg22102944;cg14387043;cg21665058;cg18295954;cg15416058;cg07991288;cg27496468;cg07668688;cg16181889;cg12879445;cg25420088;cg26931581;cg24275772;cg01444045;cg05087350;cg12841266;cg13058338;cg05551621;cg11084334;cg0…
1221	All	pos	NFIB	1	MA1643.1	15	200	1	25	MA1643.1	0.0287747	0.780291	34	1575	966	34917	1609	37492	0.0429158	1	1	-0.0287747	34	21	28	49	49	32.7	NFIB				jaspar	MA1643.1.bed	357103	SMAD/NF-1 DNA-binding domain factors	Nuclear factor 1	23332764	ChIP-seq	cg20397004;cg00310215;cg03679521;cg03571891;cg14880272;cg12063651;cg20766695;cg12774174;cg16747460;cg22446589;cg13909487;cg20233387.1;cg02532525;cg13193455;cg13260846;cg11904056;cg18192799;cg02885867;cg04293746;cg21197193;cg07869780;cg07875786;cg11634198;cg21117683;cg07768842;cg19107290;cg05945291;cg18480384;cg03086663;cg15658912;cg26053179;cg12495249;cg25745712;cg00597234
1223	All	pos	ZNF675	1	MA1714.1	15	200	1	49	MA1714.1	0.0143065	0.786935	57	2603	943	33889	2660	37492	0.0709485	1	1	-0.0143065	57	23	26	46	46	31.7	ZNF675				jaspar	MA1714.1.bed	461489	C2H2 zinc finger factors	More than 3 adjacent zinc fingers	31427604	ChIP-seq	cg09497746;cg19722977;cg24145886;cg13058338;cg23001199;cg11235379;cg22057720;cg18352564;cg03934905;cg07419021;cg07311313;cg05528361;cg21777070;cg03196097;cg15809618;cg21286076;cg20142163;cg16524928;cg18287975;cg14632140;cg06303875;cg12385547;cg22805522;cg07190012;cg05757789;cg13433278;cg17064434;cg06472439;cg03676512;cg09775837;cg13502730;cg03260249;cg18209076;cg19090691;cg06370256;cg13853159;cg1…
1233	All	pos	ZNF652	1	MA1657.1	15	200	1	39	MA1657.1	2.80708e-08	0.696026	289	13454	711	23038	13743	37492	0.366558	1	1	-2.80708e-08	289	33	32	39	39	34.7	ZNF652				jaspar	MA1657.1.bed	4325452	C2H2 zinc finger factors	More than 3 adjacent zinc fingers	23332764	ChIP-seq	cg13400013;cg17668518;cg18304538;cg23076498;cg19722977;cg02317025;cg00310215;cg17030233;cg15075184;cg19711579;cg00595237;cg04541229;cg04124389;cg17997082;cg00059486;cg21906352;cg15416058;cg08486684;cg19555331;cg15385409;cg22548438;cg05797975;cg09058243;cg18299578;cg18093372;cg26014931;cg26726683;cg11235379;cg05506365;cg06330691;cg07254032;cg16356803;cg11563156;cg12597232;cg12593479;cg17349389;cg1…
1234	All	pos	ZFP42	1	MA1651.1	15	200	1	33	MA1651.1	1.99136e-08	0.476265	43	3146	957	33346	3189	37492	0.0850581	1	1	-1.99136e-08	43	34	49	48	49	43.7	ZFP42				jaspar	MA1651.1.bed	489811	C2H2 zinc finger factors	More than 3 adjacent zinc fingers	28473536	ChIP-seq	cg23076498;cg12841266;cg11084334;cg27699373;cg26014931;cg12593479;cg23146472;cg24664689;cg23496355;cg16550733;cg08928882;cg02508649;cg00860225;cg18141729;cg17820491;cg24866418;cg22805522;cg03365311;cg20477718;cg17136263;cg11700079;cg09965605;cg01562774;cg20583171;cg05441248;cg26161880;cg15574290;cg20909915;cg13637949;cg06479604;cg07966323;cg05907933;cg25982943;cg01134518;cg01752243;cg14877464;cg1…
1236	All	pos	MEIS2	1	MA1640.1	15	200	1	22	MA1640.1	9.54392e-11	0.667166	379	17434	621	19058	17813	37492	0.475115	1	1	-9.54392e-11	379	36	34	37	37	35.7	MEIS2				jaspar	MA1640.1.bed	7301396	Homeo domain factors	TALE-type homeo domain factors	23602564	ChIP-seq	cg09227056;cg13400013;cg13776863;cg17668518;cg18304538;cg22400231;cg19722977;cg23449696;cg00310215;cg08609675;cg17030233;cg04209192;cg12234807;cg10763467;cg15075184;cg15932297;cg11848212;cg20376497;cg00059486;cg18295954;cg21906352;cg08486684;cg15385409;cg03679521;cg14022646;cg24275772;cg01444045;cg22548438;cg05797975;cg05817477;cg09058243;cg18093372;cg26014931;cg26726683;cg25273233;cg21420547;cg1…
1240	All	pos	Stat5a	1	MA1624.1	15	200	1	7	MA1624.1	1.01254e-14	0.613747	382	18311	618	18181	18693	37492	0.498586	1	1	-1.01254e-14	382	40	38	36	40	38	Stat5a				jaspar	MA1624.1.bed	8049814	STAT domain factors	STAT factors	10594041	ChIP-seq	cg09227056;cg18304538;cg27201382;cg14562454;cg09497746;cg12231969;cg23076498;cg22400231;cg26691477;cg19722977;cg00200899;cg12234807;cg10763467;cg00595237;cg04124389;cg22102944;cg17997082;cg20376497;cg14387043;cg03665271;cg21665058;cg18295954;cg15416058;cg07991288;cg24145886;cg19555331;cg05575054;cg12879445;cg03679521;cg23683971;cg14022646;cg24275772;cg15682828;cg01444045;cg24226527;cg12841266;cg0…
1248	All	pos	Stat5b	1	MA1625.1	15	200	1	8	MA1625.1	0	0.551832	253	13879	747	22613	14132	37492	0.376934	1	1	0	253	42	41	43	43	42	Stat5b				jaspar	MA1625.1.bed	5751323	STAT domain factors	STAT factors	10594041	ChIP-seq	cg09227056;cg18304538;cg09497746;cg23076498;cg22400231;cg19722977;cg10763467;cg04124389;cg22102944;cg17997082;cg20376497;cg15416058;cg23683971;cg14022646;cg24275772;cg15682828;cg24226527;cg12841266;cg05817477;cg26726683;cg25273233;cg01767626;cg19584582;cg13486820;cg06333141;cg11939159;cg18352564;cg00662491;cg05664454;cg01819137;cg17432380;cg24517026;cg06677854;cg13477804;cg14712515;cg07311313;cg1…
1249	All	pos	ATF2	1	MA1632.1	15	200	1	14	MA1632.1	0	0.480494	265	15644	735	20848	15909	37492	0.424331	1	1	0	265	42	48	41	48	43.7	ATF2				jaspar	MA1632.1.bed	6318062	Basic leucine zipper factors (bZIP)	AP1_Jun-related	20581861	ChIP-seq	cg13400013;cg13776863;cg18304538;cg23076498;cg20397004;cg08609675;cg17030233;cg04209192;cg15932297;cg20376497;cg21906352;cg15416058;cg08486684;cg26931581;cg24275772;cg05087350;cg22548438;cg09058243;cg18093372;cg11563156;cg27005345;cg13342658;cg18352564;cg05664454;cg03726556;cg17432380;cg06677854;cg26451479;cg23146472;cg09559229;cg27031992;cg04060219;cg13518541;cg21508838;cg18991169;cg16071226;cg2…
1250	All	pos	ZIM3	1	MA1709.1	15	200	1	44	MA1709.1	0	0.475614	275	16191	725	20301	16466	37492	0.439187	1	1	0	275	42	50	40	50	44	ZIM3				jaspar	MA1709.1.bed	6285947	C2H2 zinc finger factors	More than 3 adjacent zinc fingers	27852650	ChIP-seq	cg08938156;cg11728741;cg12231969;cg19981759;cg26691477;cg19722977;cg23449696;cg15075184;cg15932297;cg04541229;cg04124389;cg14387043;cg03665271;cg26679061;cg07991288;cg00633857;cg24145886;cg19555331;cg07668688;cg24275772;cg26014931;cg23001199;cg26726683;cg11235379;cg22057720;cg06333141;cg12593479;cg13342658;cg24104506;cg18352564;cg05664454;cg01819137;cg13739934;cg03934905;cg02783173;cg06677854;cg1…
1256	All	neg	ZIM3	1	MA1709.1	15	200	1	44	MA1709.1	4.8808	1.31229	505	15961	495	20531	16466	37492	0.439187	1	0.000128765	4.8808	505	6	7	27	27	13.3	ZIM3				jaspar	MA1709.1.bed	6285947	C2H2 zinc finger factors	More than 3 adjacent zinc fingers	27852650	ChIP-seq	cg01893274;cg08013479;cg10620475;cg01393477;cg25049678;cg00438946;cg01675333;cg14142471;cg04010581;cg21898068;cg17172158;cg21977797;cg05222837;cg27088374;cg12600648;cg02913140;cg06946028;cg02582875;cg17983750;cg11260459;cg26109480;cg01676370;cg22416332;cg17611288;cg02334175;cg16678811;cg12053353;cg10830920;cg08253452;cg12880090;cg09733019;cg21392555;cg18814344;cg12501356;cg01187271;cg05928030;cg2…
1257	All	neg	CEBPG	2	MA1636.1	15	200	1	18	MA1636.1	3.92962	1.26936	483	15471	517	21021	15954	37492	0.425531	2	0.000961792	3.92962	483	7	9	30	30	15.3	CEBPG				jaspar	MA1636.1.bed	5916273	Basic leucine zipper factors (bZIP)	CEBP-related	21543584	ChIP-seq	cg17856858;cg26931400;cg25201652;cg08013479;cg01393477;cg27605823;cg01675333;cg17037716;cg14142471;cg21898068;cg17172158;cg01099625;cg05222837;cg26879535;cg08796632;cg27088374;cg12600648;cg02913140;cg06946028;cg20582188;cg02582875;cg26109480;cg01676370;cg04348533;cg17611288;cg02334175;cg26313355;cg16678811;cg12053353;cg10830920;cg08253452;cg19223789;cg12880090;cg09182475;cg27594957;cg09733019;cg2…
1260	All	neg	ZNF652	1	MA1657.1	15	200	1	39	MA1657.1	3.11219	1.23291	415	13328	585	23164	13743	37492	0.366558	1	0.00497937	3.11219	415	10	12	35	35	19	ZNF652				jaspar	MA1657.1.bed	4325452	C2H2 zinc finger factors	More than 3 adjacent zinc fingers	23332764	ChIP-seq	cg01893274;cg10620475;cg25049678;cg27605823;cg01675333;cg17037716;cg14142471;cg01099625;cg17541971;cg26879535;cg27088374;cg16509659;cg03423769;cg12600648;cg02582875;cg02593513;cg17983750;cg26109480;cg01676370;cg22416332;cg17611288;cg16678811;cg10830920;cg08253452;cg19223789;cg12880090;cg21392555;cg22993731;cg05928030;cg25840352;cg26226211;cg21871906;cg10235290;cg09699229;cg01689298;cg07707172;cg1…
1263	All	neg	Prdm15	1	MA1616.1	15	200	1	1	MA1616.1	1.98923	1.18236	292	9437	708	27055	9729	37492	0.259495	1	0.0484273	1.98923	292	13	15	40	40	22.7	Prdm15				jaspar	MA1616.1.bed	2267217	C2H2 zinc finger factors	Factors with multiple dispersed zinc fingers	28740264	ChIP-seq	cg10501210;cg26931400;cg01893274;cg01675333;cg27088374;cg16509659;cg19426872;cg06946028;cg06397491;cg17983750;cg01676370;cg22069272;cg26313355;cg27594957;cg21392555;cg18814344;cg05928030;cg20195746;cg12469785;cg21871906;cg00386499;cg20149366;cg12584622;cg11772199;cg01689298;cg07792339;cg09890286;cg14903956;cg13941670;cg08981690;cg19355776;cg03121178;cg12173512;cg13023398;cg24261834;cg12348962;cg2…
1265	All	neg	NFIB	1	MA1643.1	15	200	1	25	MA1643.1	1.43025	1.3085	55	1554	945	34938	1609	37492	0.0429158	1	0.132996	1.43025	55	15	8	48	48	23.7	NFIB				jaspar	MA1643.1.bed	357103	SMAD/NF-1 DNA-binding domain factors	Nuclear factor 1	23332764	ChIP-seq	cg10620475;cg20582188;cg01676370;cg04051518;cg03909395;cg17795302;cg24287791;cg26026687;cg09026530;cg05391884;cg09827655;cg02830912;cg03738429;cg09071556;cg22047262;cg05280471;cg04398268;cg15727529;cg18511670;cg22316499;cg17801058;cg19591642;cg10427592;cg19359222;cg01241934;cg03927473;cg06840832;cg09360996;cg18583520;cg02430333;cg09041336;cg15998452;cg18905677;cg15181287;cg04926767;cg24491581;cg2…
1267	All	neg	ATF2	1	MA1632.1	15	200	1	14	MA1632.1	1.40581	1.12247	452	15457	548	21035	15909	37492	0.424331	1	0.13711	1.40581	452	17	20	32	32	23	ATF2				jaspar	MA1632.1.bed	6318062	Basic leucine zipper factors (bZIP)	AP1_Jun-related	20581861	ChIP-seq	cg01893274;cg08013479;cg10620475;cg27605823;cg00438946;cg01675333;cg17037716;cg21898068;cg17172158;cg01099625;cg21977797;cg17541971;cg08796632;cg12600648;cg02582875;cg22669570;cg01676370;cg22069272;cg22416332;cg17611288;cg02334175;cg12053353;cg10830920;cg09182475;cg09733019;cg22993731;cg12501356;cg10561550;cg07404009;cg01187271;cg25840352;cg20195746;cg12469785;cg00386499;cg12584622;cg10235290;cg0…
1268	All	neg	MEIS2	1	MA1640.1	15	200	1	22	MA1640.1	1.34448	1.11692	502	17311	498	19181	17813	37492	0.475115	1	0.153034	1.34448	502	18	22	28	28	22.7	MEIS2				jaspar	MA1640.1.bed	7301396	Homeo domain factors	TALE-type homeo domain factors	23602564	ChIP-seq	cg17856858;cg25201652;cg01893274;cg08013479;cg01393477;cg25049678;cg01675333;cg17037716;cg14142471;cg21898068;cg17172158;cg15469181;cg08796632;cg27088374;cg03423769;cg02913140;cg02593513;cg22669570;cg11260459;cg17611288;cg16678811;cg12053353;cg08253452;cg19223789;cg09182475;cg21392555;cg10561550;cg07404009;cg01187271;cg05928030;cg25840352;cg21871906;cg06778417;cg14043264;cg12584622;cg11772199;cg0…
1274	All	neg	EBF3	1	MA1637.1	15	200	1	19	MA1637.1	0.837542	1.07481	376	13109	624	23383	13485	37492	0.359677	1	0.390488	0.837542	376	24	27	38	38	29.7	EBF3				jaspar	MA1637.1.bed	2947857	Rel homology region (RHR) factors	Early B-Cell Factor-related factors	20592035	ChIP-seq	cg17856858;cg10501210;cg26931400;cg25201652;cg10620475;cg01393477;cg27605823;cg00438946;cg17541971;cg26879535;cg16509659;cg03423769;cg19426872;cg06946028;cg20582188;cg06397491;cg08253452;cg27594957;cg09733019;cg18814344;cg05928030;cg06778417;cg14043264;cg20149366;cg10235290;cg09622321;cg24482288;cg13060540;cg01445252;cg09890286;cg16886381;cg24934277;cg14903956;cg19355776;cg12204071;cg12173512;cg2…
1275	All	neg	ZFP42	1	MA1651.1	15	200	1	33	MA1651.1	0.580196	1.07914	91	3098	909	33394	3189	37492	0.0850581	1	0.618826	0.580196	91	25	26	46	46	32.3	ZFP42				jaspar	MA1651.1.bed	489811	C2H2 zinc finger factors	More than 3 adjacent zinc fingers	28473536	ChIP-seq	cg04010581;cg15469181;cg16509659;cg17983750;cg00907438;cg05928030;cg09699229;cg09622321;cg08315393;cg07483210;cg25581768;cg05156134;cg14411456;cg06812724;cg06412376;cg21608575;cg27325093;cg17905888;cg19898504;cg19619847;cg00114412;cg09484587;cg15992086;cg21396365;cg20823439;cg14867145;cg12653312;cg20596346;cg17329011;cg19591642;cg21155517;cg20346209;cg01330940;cg09962606;cg12322817;cg18299835;cg1…
1279	All	neg	Stat5b	1	MA1625.1	15	200	1	8	MA1625.1	0.33938	1.00907	379	13753	621	22739	14132	37492	0.376934	1	0.95527	0.33938	379	29	31	37	37	32.3	Stat5b				jaspar	MA1625.1.bed	5751323	STAT domain factors	STAT factors	10594041	ChIP-seq	cg26931400;cg01893274;cg08013479;cg01393477;cg27605823;cg01675333;cg17037716;cg14142471;cg15469181;cg05222837;cg26879535;cg08796632;cg27088374;cg16509659;cg12600648;cg06946028;cg22669570;cg26109480;cg17611288;cg02334175;cg26313355;cg16678811;cg12053353;cg10830920;cg12880090;cg09733019;cg07404009;cg01187271;cg05928030;cg21871906;cg06778417;cg24087602;cg04184175;cg20149366;cg09699229;cg24482288;cg1…
1280	All	neg	ZNF675	1	MA1714.1	15	200	1	49	MA1714.1	0.331746	1.01642	72	2588	928	33904	2660	37492	0.0709485	1	0.96701	0.331746	72	30	29	47	47	35.3	ZNF675				jaspar	MA1714.1.bed	461489	C2H2 zinc finger factors	More than 3 adjacent zinc fingers	31427604	ChIP-seq	cg01393477;cg26313355;cg12880090;cg27594957;cg11772199;cg07483210;cg04905851;cg25581768;cg07493173;cg15093444;cg17193033;cg14244296;cg09484587;cg07972666;cg04863645;cg19965683;cg02917874;cg06472065;cg19024342;cg11926564;cg14033937;cg09606167;cg15526159;cg24216971;cg20596346;cg02273345;cg26842682;cg21484638;cg06429021;cg27490948;cg18547321;cg07684203;cg10996224;cg18905677;cg17712210;cg06362153;cg2…
1281	All	neg	Stat5a	1	MA1624.1	15	200	1	7	MA1624.1	0.277574	0.997593	498	18195	502	18297	18693	37492	0.498586	1	1	-0.277574	498	31	32	29	32	30.7	Stat5a				jaspar	MA1624.1.bed	8049814	STAT domain factors	STAT factors	10594041	ChIP-seq	cg17856858;cg01893274;cg08013479;cg10620475;cg01393477;cg27605823;cg01675333;cg14142471;cg15469181;cg05222837;cg26879535;cg08796632;cg27088374;cg16509659;cg03423769;cg12600648;cg06946028;cg06397491;cg02582875;cg17983750;cg22669570;cg26109480;cg22069272;cg22416332;cg17611288;cg02334175;cg26313355;cg16678811;cg10830920;cg08253452;cg12880090;cg09182475;cg09733019;cg21392555;cg10561550;cg07404009;cg0…
1282	All	neg	ZNF16	1	MA1654.1	15	200	1	36	MA1654.1	0.14368	0.819326	4	178	996	36314	182	37492	0.00485437	1	1	-0.14368	4	32	41	50	50	41	ZNF16				jaspar	MA1654.1.bed	43632	C2H2 zinc finger factors	More than 3 adjacent zinc fingers	27852650	ChIP-seq	cg24261834;cg04398268;cg21804097;cg20202533
1285	All	neg	ZNF449	1	MA1656.1	15	200	1	38	MA1656.1	0.0402289	0.915827	357	13773	643	22719	14130	37492	0.37688	1	1	-0.0402289	357	35	34	39	39	36	ZNF449				jaspar	MA1656.1.bed	2904276	C2H2 zinc finger factors	More than 3 adjacent zinc fingers	28473536	ChIP-seq	cg26931400;cg01393477;cg00438946;cg04010581;cg19426872;cg17983750;cg26109480;cg04348533;cg22416332;cg26313355;cg16678811;cg08253452;cg19223789;cg12880090;cg21392555;cg07404009;cg20195746;cg21871906;cg04184175;cg09622321;cg24482288;cg07792339;cg01445252;cg10156179;cg09890286;cg14903956;cg23778391;cg15711227;cg08315393;cg11011976;cg14227010;cg12204071;cg01915021;cg27389123;cg15741341;cg20322159;cg0…
1287	All	neg	Zic2	1	MA1629.1	15	200	1	11	MA1629.1	0.0119489	0.885102	437	17050	563	19442	17487	37492	0.46642	1	1	-0.0119489	437	37	37	34	37	36	Zic2				jaspar	MA1629.1.bed	3270099	C2H2 zinc finger factors	More than 3 adjacent zinc fingers	11038359	ChIP-seq	cg17856858;cg25201652;cg25049678;cg27605823;cg01675333;cg17037716;cg21898068;cg17541971;cg02913140;cg06397491;cg02582875;cg17983750;cg22669570;cg11260459;cg01676370;cg02334175;cg26313355;cg12053353;cg19223789;cg12880090;cg09182475;cg27594957;cg18814344;cg14788180;cg12469785;cg21871906;cg14043264;cg12584622;cg10235290;cg09699229;cg13829084;cg13060540;cg07792339;cg16886381;cg14903956;cg14227010;cg0…
1289	All	neg	ZNF343	1	MA1711.1	15	200	1	46	MA1711.1	0.0106193	0.823012	108	4680	892	31812	4788	37492	0.127707	1	1	-0.0106193	108	39	40	45	45	41.3	ZNF343				jaspar	MA1711.1.bed	454880	C2H2 zinc finger factors	More than 3 adjacent zinc fingers	28273063	HT-SELEX	cg17856858;cg17037716;cg12600648;cg06397491;cg18814344;cg12501356;cg00907438;cg01445252;cg16886381;cg23778391;cg00141625;cg07483210;cg13023398;cg01687105;cg20322159;cg05434345;cg13349948;cg25831669;cg15675612;cg23899560;cg07493173;cg25061778;cg14244296;cg08275784;cg14005972;cg21396365;cg25974818;cg02228056;cg16482260;cg11806837;cg15214658;cg03214411;cg21841649;cg08001104;cg15526159;cg15013603;cg1…
1292	All	neg	ZNF707	1	MA1715.1	15	200	1	50	MA1715.1	0.00320139	0.650702	28	1547	972	34945	1575	37492	0.042009	1	1	-0.00320139	28	42	47	49	49	46	ZNF707				jaspar	MA1715.1.bed	222804	C2H2 zinc finger factors	More than 3 adjacent zinc fingers	22955616	ChIP-seq	cg24482288;cg14903956;cg20322159;cg08825623;cg24615697;cg00114412;cg15992086;cg23424255;cg11265498;cg05464599;cg21076455;cg24888049;cg20930899;cg00890651;cg20422755;cg04926767;cg25034090;cg20224427;cg07270839;cg14051635;cg04298620;cg02905739;cg25184118;cg02830039;cg20676757;cg25320443;cg06592042;cg16566466
1299	All	neg	ZBTB14	1	MA1650.1	15	200	1	32	MA1650.1	0	0.549407	271	14727	729	21765	14998	37492	0.400032	1	1	0	271	49	49	41	49	46.3	ZBTB14				jaspar	MA1650.1.bed	1673655	C2H2 zinc finger factors	More than 3 adjacent zinc fingers	19443739	ChIP-seq	cg17856858;cg10501210;cg10620475;cg21977797;cg15469181;cg19426872;cg01814115;cg06946028;cg06397491;cg26109480;cg01676370;cg16678811;cg09182475;cg27594957;cg18814344;cg10561550;cg14043264;cg20149366;cg11772199;cg13829084;cg13060540;cg09890286;cg24934277;cg23778391;cg14227010;cg25743059;cg15166827;cg00146253;cg13349948;cg03667077;cg26284526;cg15809488;cg14411456;cg08825623;cg24287791;cg22929401;cg2…
1300	All	neg	ZNF610	1	MA1713.1	15	200	1	48	MA1713.1	0	0.491356	195	12050	805	24442	12245	37492	0.326603	1	1	0	195	49	50	43	50	47.3	ZNF610				jaspar	MA1713.1.bed	808455	C2H2 zinc finger factors	More than 3 adjacent zinc fingers	28273063	ChIP-seq	cg21977797;cg01814115;cg06397491;cg11260459;cg27594957;cg18814344;cg10561550;cg26226211;cg12469785;cg13829084;cg14227010;cg12204071;cg20909027;cg03653137;cg25375926;cg13349948;cg03667077;cg03094159;cg26284526;cg15809488;cg22929401;cg19044063;cg24615697;cg15521201;cg03225697;cg02714609;cg26690989;cg20416421;cg07493173;cg15093444;cg09612170;cg24927890;cg20199880;cg14244296;cg09827655;cg22411776;cg2…
1303	All	pos	ZNF93	1	MA1721.1	16	200	1	6	MA1721.1	50.6231	2.80342	414	7345	586	29147	7759	37492	0.206951	1	1.63152e-49	50.6231	414	3	3	13	13	6.33	ZNF93				jaspar	MA1721.1.bed	505666	C2H2 zinc finger factors	More than 3 adjacent zinc fingers	25274305	ChIP-seq	cg08938156;cg11728741;cg18010822;cg09497746;cg23076498;cg19981759;cg00200899;cg00310215;cg00493831;cg20421508;cg18141557;cg15932297;cg11848212;cg09363187;cg14387043;cg21665058;cg26679061;cg27496468;cg07339555;cg05575054;cg03679521;cg14022646;cg26931581;cg24275772;cg15682828;cg09851167;cg13058338;cg05551621;cg11084334;cg04446004;cg05817477;cg18299578;cg22562422;cg22040516;cg25273233;cg24707416;cg0…
1307	All	pos	ZNF816	1	MA1719.1	16	200	1	4	MA1719.1	5.0051	1.56894	120	2918	880	33574	3038	37492	0.0810306	1	9.9643e-05	5.0051	120	7	7	35	35	16.3	ZNF816				jaspar	MA1719.1.bed	338338	C2H2 zinc finger factors	More than 3 adjacent zinc fingers	28273063	ChIP-seq	cg02317025;cg19711579;cg15440561;cg11848212;cg18295954;cg00633857;cg01444045;cg12841266;cg25354602;cg26726683;cg22562422;cg21420547;cg11235379;cg24707416;cg08188894;cg16356803;cg22057720;cg12593479;cg13739934;cg09312171;cg24517026;cg07419021;cg03767531;cg18821963;cg13043904;cg08327269;cg16071226;cg13848598;cg04091966;cg22777952;cg10624665;cg22106350;cg08395267;cg11000391;cg08928882;cg00860225;cg0…
1308	All	pos	ERF::NHLH1	1	MA1938.1	16	200	1	27	MA1938.1	4.33273	1.50064	123	3119	877	33373	3242	37492	0.0864718	1	0.000410824	4.33273	123	8	8	34	34	16.7	ERF::NHLH1				jaspar	MA1938.1.bed	291170	Tryptophan cluster factors::Basic helix-loop-helix factors (bHLH)	Ets-related::Tal-related	9488464	HT-SELEX	cg20397004;cg18141557;cg15932297;cg17997082;cg12879445;cg14022646;cg13058338;cg05817477;cg22040516;cg05506365;cg08188894;cg02097817;cg16356803;cg13739934;cg12063651;cg15776582;cg05528361;cg20766695;cg06245691;cg16561874;cg22527167;cg08622677;cg20142163;cg15726426;cg02532525;cg26718996;cg26354128;cg13151303;cg22376688;cg18141729;cg22861867;cg20138700;cg17941015;cg12451099;cg11755405;cg25394590;cg1…
1309	All	pos	ETV5::FIGLA	1	MA1945.1	16	200	1	34	MA1945.1	3.60807	1.29907	263	7864	737	28628	8127	37492	0.216766	1	0.00182589	3.60807	263	9	11	27	27	15.7	ETV5::FIGLA				jaspar	MA1945.1.bed	1056415	Tryptophan cluster factors::Basic helix-loop-helix factors (bHLH)	Ets-related::Tal-related	24218641	HT-SELEX	cg08938156;cg14562454;cg09497746;cg12231969;cg19981759;cg26691477;cg02317025;cg00200899;cg00493831;cg07279255;cg19711579;cg00595237;cg04541229;cg04124389;cg14387043;cg03665271;cg21665058;cg27496468;cg23683971;cg14022646;cg24226527;cg12841266;cg11084334;cg04446004;cg05817477;cg18299578;cg23001199;cg22040516;cg17980056;cg01767626;cg21762820;cg00860838;cg13486820;cg27005345;cg11939159;cg13342658;cg0…
1310	All	pos	ERF::FIGLA	1	MA1934.1	16	200	1	23	MA1934.1	3.02444	1.23912	343	10817	657	25675	11160	37492	0.297664	1	0.00588651	3.02444	343	10	13	18	18	13.7	ERF::FIGLA				jaspar	MA1934.1.bed	1698734	Tryptophan cluster factors::Basic helix-loop-helix factors (bHLH)	Ets-related::Tal-related	31913281	HT-SELEX	cg09227056;cg08938156;cg14562454;cg12231969;cg22400231;cg19981759;cg26691477;cg02317025;cg00310215;cg00493831;cg10763467;cg07279255;cg16804284;cg19711579;cg00595237;cg04541229;cg04124389;cg03665271;cg27496468;cg00633857;cg14022646;cg26931581;cg24275772;cg05087350;cg12841266;cg05551621;cg04446004;cg05817477;cg18299578;cg01831882;cg22040516;cg17980056;cg11235379;cg06330691;cg08188894;cg21762820;cg1…
1311	All	pos	ZNF708	1	MA1730.1	16	200	1	15	MA1730.1	1.63701	1.15359	301	9919	699	26573	10220	37492	0.272591	1	0.0929456	1.63701	301	11	16	23	23	16.7	ZNF708				jaspar	MA1730.1.bed	1645105	C2H2 zinc finger factors	More than 3 adjacent zinc fingers	28273063	ChIP-seq	cg13776863;cg18010822;cg09497746;cg12231969;cg23076498;cg26691477;cg08609675;cg04209192;cg12234807;cg15440561;cg11848212;cg22102944;cg03665271;cg27496468;cg19555331;cg23683971;cg25420088;cg26931581;cg24226527;cg04446004;cg27699373;cg18299578;cg25354602;cg26726683;cg17980056;cg01767626;cg08188894;cg02097817;cg27005345;cg17349389;cg09075088;cg19529849;cg09710440;cg13739934;cg02967973;cg17432380;cg0…
1312	All	pos	ETV2::FIGLA	1	MA1941.1	16	200	1	30	MA1941.1	1.53824	1.1768	183	5835	817	30657	6018	37492	0.160514	1	0.11175	1.53824	183	12	15	32	32	19.7	ETV2::FIGLA				jaspar	MA1941.1.bed	724658	Tryptophan cluster factors::Basic helix-loop-helix factors (bHLH)	Ets-related::Tal-related	31913281	HT-SELEX	cg08938156;cg18010822;cg14562454;cg09497746;cg12231969;cg19981759;cg26691477;cg02317025;cg00493831;cg07279255;cg19711579;cg00595237;cg04124389;cg03665271;cg27496468;cg04446004;cg18299578;cg22040516;cg17980056;cg21762820;cg12597232;cg13486820;cg27005345;cg11939159;cg13342658;cg00662491;cg17432380;cg08120263;cg24517026;cg03767531;cg07311313;cg09841958;cg15043841;cg21709655;cg14212534;cg08327269;cg1…
1313	All	pos	ERF::SREBF2	1	MA1939.1	16	200	1	28	MA1939.1	1.21133	1.32945	37	1025	963	35467	1062	37492	0.028326	1	0.198151	1.21133	37	13	9	44	44	22	ERF::SREBF2				jaspar	MA1939.1.bed	182089	Tryptophan cluster factors::Basic helix-loop-helix factors (bHLH)	Ets-related::bHLH-ZIP	23050235	HT-SELEX	cg13400013;cg17030233;cg18295954;cg08486684;cg01444045;cg12841266;cg22548438;cg09058243;cg18093372;cg21420547;cg13043904;cg08294816;cg22106350;cg02554345;cg08687401;cg16588616;cg15810551;cg24866418;cg13260846;cg08946665;cg22269110;cg09965605;cg05801021;cg06868273;cg09258636;cg15574290;cg13637949;cg12175065;cg05804723;cg18159091;cg25982943;cg20302975;cg17063148;cg06405929;cg21199453;cg20188742;cg0…
1314	All	pos	ELK1::HOXA1	1	MA1931.1	16	200	1	20	MA1931.1	1.06802	1.30781	33	928	967	35564	961	37492	0.0256321	1	0.256044	1.06802	33	14	10	45	45	23	ELK1::HOXA1				jaspar	MA1931.1.bed	133573	Tryptophan cluster factors::Homeo domain factors	Ets-related::HOX-related factors	24218641	HT-SELEX	cg27201382;cg14562454;cg12231969;cg26691477;cg07279255;cg04124389;cg03665271;cg15416058;cg26931581;cg16550733;cg15834661;cg20138700;cg17941015;cg25763390;cg03365311;cg26236677;cg18192799;cg03265102;cg14283980;cg11452997;cg09882188;cg04293746;cg20909915;cg11677981;cg01749491;cg04209727;cg24450217;cg03719089;cg09113585;cg16316961;cg20804050;cg01752243;cg14467787
1315	All	pos	ELK1::SREBF2	1	MA1933.1	16	200	1	22	MA1933.1	1.0255	1.2258	52	1563	948	34929	1615	37492	0.0430759	1	0.276338	1.0255	52	15	14	42	42	23.7	ELK1::SREBF2				jaspar	MA1933.1.bed	168947	Tryptophan cluster factors::Basic helix-loop-helix factors (bHLH)	Ets-related::bHLH-ZIP	23050235	HT-SELEX	cg13400013;cg17030233;cg18295954;cg26679061;cg08486684;cg01444045;cg22548438;cg09058243;cg18093372;cg21420547;cg17432380;cg09559229;cg13043904;cg13518541;cg16636772;cg08294816;cg24896496;cg22106350;cg25960893;cg15726426;cg21199258;cg08687401;cg04365202;cg16588616;cg14435444;cg08946665;cg09277592;cg22269110;cg09816507;cg03676512;cg05801021;cg09882188;cg06868273;cg09258636;cg04784672;cg15574290;cg2…
1316	All	pos	ZNF331	1	MA1726.1	16	200	1	11	MA1726.1	0.879452	1.08306	312	10770	688	25722	11082	37492	0.295583	1	0.358077	0.879452	312	16	17	22	22	18.3	ZNF331				jaspar	MA1726.1.bed	1562199	C2H2 zinc finger factors	More than 3 adjacent zinc fingers	27852650	ChIP-seq	cg13776863;cg18010822;cg09497746;cg12231969;cg26691477;cg19722977;cg00310215;cg08609675;cg04209192;cg07279255;cg18141557;cg00595237;cg15440561;cg04541229;cg11848212;cg03665271;cg27496468;cg19555331;cg05575054;cg25420088;cg26931581;cg24275772;cg05087350;cg17537062;cg13058338;cg05551621;cg27699373;cg25354602;cg22562422;cg25273233;cg05506365;cg08188894;cg07254032;cg13486820;cg06333141;cg27005345;cg0…
1317	All	pos	CTCF	2	MA1930.1	16	200	1	19	MA1930.1	0.364563	1.25911	3	87	997	36405	90	37492	0.00240051	3	0.913941	0.364563	3	17	12	49	49	26	CTCF				jaspar	MA1930.1.bed	10307	C2H2 zinc finger factors	More than 3 adjacent zinc fingers	34326481	ChIP-seq	cg27005345;cg19510597;cg15903069
1318	All	pos	ZNF784	1	MA1717.1	16	200	1	2	MA1717.1	0.247569	0.991312	414	15185	586	21307	15599	37492	0.416062	1	1	-0.247569	414	18	18	13	18	16.3	ZNF784				jaspar	MA1717.1.bed	3918556	C2H2 zinc finger factors	Factors with multiple dispersed zinc fingers	27852650	HT-SELEX	cg13400013;cg27201382;cg20397004;cg23449696;cg00200899;cg00493831;cg20421508;cg08609675;cg17030233;cg12234807;cg15075184;cg16804284;cg18141557;cg04541229;cg09363187;cg22102944;cg17997082;cg20376497;cg14387043;cg21665058;cg07991288;cg27496468;cg07339555;cg00633857;cg08486684;cg07668688;cg16181889;cg12879445;cg03679521;cg14022646;cg26931581;cg05087350;cg12841266;cg13058338;cg27699373;cg05817477;cg0…
1319	All	pos	ZNF768	1	MA1731.1	16	200	1	16	MA1731.1	0.193652	0.978316	360	13322	640	23170	13682	37492	0.364931	1	1	-0.193652	360	19	19	16	19	18	ZNF768				jaspar	MA1731.1.bed	2677439	C2H2 zinc finger factors	More than 3 adjacent zinc fingers	30476274	ChIP-seq	cg17668518;cg27201382;cg08938156;cg18010822;cg23076498;cg19981759;cg19722977;cg02317025;cg16804284;cg19711579;cg00595237;cg15932297;cg04541229;cg11848212;cg00059486;cg00633857;cg24145886;cg19555331;cg15385409;cg12879445;cg03679521;cg14022646;cg26931581;cg17537062;cg13058338;cg05797975;cg04446004;cg05817477;cg18299578;cg23001199;cg22040516;cg25273233;cg17980056;cg16356803;cg12593479;cg27005345;cg1…
1320	All	pos	HOXB2::ELK1	1	MA1957.1	16	200	1	46	MA1957.1	0.164066	0.952087	90	3434	910	33058	3524	37492	0.0939934	1	1	-0.164066	90	20	20	37	37	25.7	HOXB2::ELK1				jaspar	MA1957.1.bed	550493	Homeo domain factors::Tryptophan cluster factors	HOX::Ets-related	24218641	HT-SELEX	cg27201382;cg14562454;cg19722977;cg04541229;cg04124389;cg15416058;cg26931581;cg15682828;cg22562422;cg02097817;cg01486146;cg16356803;cg11939159;cg03767531;cg15776582;cg16071226;cg22777952;cg09942248;cg26845017;cg16561874;cg21097283;cg16550733;cg20233387.1;cg02139507;cg15834661;cg26354128;cg27411156;cg22861867;cg20138700;cg17941015;cg26957053;cg26108171;cg00953859;cg25763390;cg26472617;cg12763898;c…
1321	All	pos	ELK1::HOXB13	1	MA1932.1	16	200	1	21	MA1932.1	0.107695	0.909891	63	2511	937	33981	2574	37492	0.0686546	1	1	-0.107695	63	21	21	40	40	27.3	ELK1::HOXB13				jaspar	MA1932.1.bed	403141	Tryptophan cluster factors::Homeo domain factors	Ets-related::HOX-related factors	24218641	HT-SELEX	cg26679061;cg23683971;cg24226527;cg11235379;cg01767626;cg01486146;cg11939159;cg03934905;cg05108018;cg03767531;cg09559229;cg05528361;cg09942248;cg26845017;cg21097283;cg02139507;cg15834661;cg15592596;cg15608939;cg15675176;cg20138700;cg17941015;cg26957053;cg00953859;cg23541754;cg10710448;cg03365311;cg26236677;cg05757789;cg04268179;cg04860548;cg05262711;cg11827910;cg11894292;cg05650111;cg14283980;cg0…
1322	All	pos	ZNF8	1	MA1718.1	16	200	1	3	MA1718.1	0.0956784	0.721504	4	202	996	36290	206	37492	0.00549451	1	1	-0.0956784	4	22	32	48	48	34	ZNF8				jaspar	MA1718.1.bed	202438	C2H2 zinc finger factors	Factors with multiple dispersed zinc fingers	28273063	ChIP-seq	cg17980056;cg14212534;cg02873280;cg18809102
1323	All	pos	ZNF76	1	MA1716.1	16	200	1	1	MA1716.1	0.0790483	0.873136	47	1951	953	34541	1998	37492	0.0532914	1	1	-0.0790483	47	23	22	43	43	29.3	ZNF76				jaspar	MA1716.1.bed	279534	C2H2 zinc finger factors	More than 3 adjacent zinc fingers	28473536	HT-SELEX	cg23076498;cg00310215;cg15075184;cg18141557;cg09851167;cg26726683;cg05506365;cg06330691;cg12737399;cg13909487;cg08104970;cg09646359;cg08928882;cg02532525;cg04560456;cg15675176;cg21199258;cg20138700;cg17257156;cg05759873;cg21214122;cg23763736;cg19973689;cg18760617;cg20291049;cg00930873;cg25657187;cg02916332;cg16725383;cg23247491;cg22877475;cg08181354;cg11015246;cg17569124;cg13493426;cg15650356;cg0…
1324	All	pos	FOS	1	MA1951.1	16	200	1	40	MA1951.1	0.0198607	0.800728	56	2517	944	33975	2573	37492	0.068628	1	1	-0.0198607	56	24	28	41	41	31	FOS				jaspar	MA1951.1.bed	547704	Basic leucine zipper factors (bZIP)	AP1_Fos-related	2511004	HT-SELEX	cg17432380;cg26451479;cg09559229;cg18821963;cg13518541;cg21508838;cg16636772;cg26844246;cg23087015;cg14241460;cg15592596;cg02532525;cg09530766;cg11797904;cg22300498;cg12763898;cg15810551;cg00370791;cg02864264;cg22419039;cg13433256;cg05037472;cg18397523;cg05331950;cg18394148;cg06960698;cg02676375;cg02885867;cg15713630;cg11716762;cg06368075;cg24860713;cg22803928;cg22397546;cg05589845;cg06479604;cg2…
1325	All	pos	FLI1::DRGX	1	MA1949.1	16	200	1	38	MA1949.1	0.0195748	0.820683	74	3238	926	33254	3312	37492	0.0883388	1	1	-0.0195748	74	25	25	39	39	29.7	FLI1::DRGX				jaspar	MA1949.1.bed	619893	Homeo domain factors::Tryptophan cluster factors	Paired-related HD factors::Ets-related	24218641	HT-SELEX	cg27201382;cg14562454;cg12231969;cg26691477;cg07279255;cg15932297;cg04124389;cg03665271;cg16181889;cg02097817;cg05664454;cg24181917;cg15776582;cg03196097;cg01351663;cg15809618;cg08104970;cg16561874;cg20233387.1;cg02139507;cg15834661;cg26354128;cg22861867;cg20138700;cg25033393;cg12385547;cg22805522;cg03365311;cg10377660;cg26236677;cg18192799;cg05650111;cg06587088;cg03265102;cg14283980;cg11452997;c…
1328	All	pos	HOXD12::ELK1	1	MA1958.1	16	200	1	47	MA1958.1	0.00146401	0.617226	27	1570	973	34922	1597	37492	0.0425958	1	1	-0.00146401	27	28	41	46	46	38.3	HOXD12::ELK1				jaspar	MA1958.1.bed	293639	Homeo domain factors::Tryptophan cluster factors	HOX::Ets-related	24218641	HT-SELEX	cg26679061;cg01486146;cg11939159;cg05108018;cg03767531;cg09942248;cg26845017;cg21097283;cg14523578;cg15675176;cg17941015;cg23541754;cg10710448;cg04268179;cg04860548;cg04627479;cg15574290;cg13834844;cg14403768;cg21631452;cg11677981;cg15738808;cg09113585;cg27526225;cg15658912;cg20188742;cg06839075
1329	All	pos	Rfx6	1	MA1724.1	16	200	1	9	MA1724.1	0.00134413	0.83176	319	13147	681	23345	13466	37492	0.35917	1	1	-0.00134413	319	29	24	20	29	24.3	Rfx6				jaspar	MA1724.1.bed	3317508	Fork head/winged helix factors	RFX-related factors	33033118	ChIP-seq	cg11728741;cg18010822;cg12231969;cg26691477;cg00200899;cg12234807;cg10763467;cg15075184;cg16804284;cg18141557;cg15932297;cg04541229;cg17997082;cg20376497;cg03665271;cg21665058;cg18295954;cg07991288;cg00633857;cg07668688;cg12879445;cg14022646;cg26931581;cg15682828;cg01444045;cg17537062;cg05551621;cg05817477;cg01831882;cg21420547;cg24707416;cg05506365;cg06330691;cg08188894;cg02097817;cg22057720;cg1…
1330	All	pos	ETV5::DRGX	1	MA1944.1	16	200	1	33	MA1944.1	0.000470015	0.790255	205	8978	795	27514	9183	37492	0.244932	1	1	-0.000470015	205	30	29	30	30	29.7	ETV5::DRGX				jaspar	MA1944.1.bed	1892273	Tryptophan cluster factors::Homeo domain factors	Ets-related::Paired-related HD factors	24218641	HT-SELEX	cg09227056;cg14562454;cg09497746;cg12231969;cg22400231;cg26691477;cg10763467;cg07279255;cg15932297;cg04124389;cg03665271;cg15416058;cg24145886;cg03679521;cg26931581;cg15682828;cg05551621;cg01831882;cg26014931;cg22562422;cg02097817;cg07254032;cg19584582;cg22057720;cg17349389;cg11939159;cg18352564;cg05664454;cg02967973;cg14712515;cg07311313;cg24181917;cg15776582;cg21508838;cg09628017;cg10289720;cg2…
1332	All	pos	ETV2::HOXB13	1	MA1943.1	16	200	1	32	MA1943.1	0.000142308	0.786898	269	11628	731	24864	11897	37492	0.317321	1	1	-0.000142308	269	32	30	26	32	29.3	ETV2::HOXB13				jaspar	MA1943.1.bed	2822184	Tryptophan cluster factors::Homeo domain factors	Ets-related::HOX-related factors	24218641	HT-SELEX	cg13400013;cg12231969;cg23076498;cg26691477;cg17030233;cg12234807;cg07279255;cg00595237;cg22102944;cg20376497;cg03665271;cg08486684;cg07668688;cg03679521;cg05087350;cg22548438;cg05551621;cg18299578;cg18093372;cg25273233;cg11235379;cg24707416;cg16356803;cg22057720;cg06333141;cg12593479;cg24104506;cg18352564;cg19529849;cg05664454;cg01819137;cg03934905;cg05108018;cg14880272;cg08120263;cg06677854;cg1…
1333	All	pos	ETV5::FOXI1	1	MA1946.1	16	200	1	35	MA1946.1	0.000117728	0.801708	429	17654	571	18838	18083	37492	0.482316	1	1	-0.000117728	429	33	27	11	33	23.7	ETV5::FOXI1				jaspar	MA1946.1.bed	4664933	Tryptophan cluster factors::Fork head/winged helix factors	Ets-related::FOX	31913281	HT-SELEX	cg09227056;cg13400013;cg17668518;cg27201382;cg11728741;cg09497746;cg12231969;cg23076498;cg22400231;cg26691477;cg02317025;cg00200899;cg17030233;cg10763467;cg15075184;cg07279255;cg16804284;cg19711579;cg00595237;cg04541229;cg09363187;cg22102944;cg17997082;cg20376497;cg14387043;cg03665271;cg00059486;cg21665058;cg24145886;cg08486684;cg19555331;cg15385409;cg07668688;cg16181889;cg23683971;cg24275772;cg0…
1334	All	pos	ETV2::DRGX	1	MA1940.1	16	200	1	29	MA1940.1	8.90223e-05	0.761098	200	9023	800	27469	9223	37492	0.245999	1	1	-8.90223e-05	200	34	31	31	34	32	ETV2::DRGX				jaspar	MA1940.1.bed	1921963	Tryptophan cluster factors::Homeo domain factors	Ets-related::Paired-related HD factors	24218641	HT-SELEX	cg09227056;cg17668518;cg14562454;cg09497746;cg12231969;cg22400231;cg26691477;cg10763467;cg07279255;cg15932297;cg04541229;cg04124389;cg03665271;cg00059486;cg15385409;cg03679521;cg26931581;cg05551621;cg05797975;cg26014931;cg17980056;cg11235379;cg24707416;cg02097817;cg07254032;cg19584582;cg22057720;cg11939159;cg05664454;cg03934905;cg02783173;cg07419021;cg07311313;cg24181917;cg15776582;cg09628017;cg1…
1335	All	pos	ZSCAN31	1	MA1722.1	16	200	1	7	MA1722.1	5.11999e-06	0.335365	10	1067	990	35425	1077	37492	0.0287261	1	1	-5.11999e-06	10	35	49	47	49	43.7	ZSCAN31				jaspar	MA1722.1.bed	143315	C2H2 zinc finger factors	More than 3 adjacent zinc fingers	27852650	HT-SELEX	cg16804284;cg24517026;cg21508838;cg08317235;cg25854701;cg21274598;cg16188689;cg07187725;cg05847336;cg01749491
1336	All	pos	ETV5::HOXA2	1	MA1948.1	16	200	1	37	MA1948.1	8.43564e-07	0.705777	211	10028	789	26464	10239	37492	0.273098	1	1	-8.43564e-07	211	36	33	29	36	32.7	ETV5::HOXA2				jaspar	MA1948.1.bed	2012990	Tryptophan cluster factors::Homeo domain factors	Ets-related::HOX-related factors	24218641	HT-SELEX	cg09227056;cg18304538;cg14562454;cg09497746;cg23076498;cg22400231;cg20421508;cg10763467;cg15932297;cg04541229;cg04124389;cg21906352;cg27496468;cg07339555;cg03679521;cg26931581;cg15682828;cg05551621;cg22562422;cg17980056;cg11235379;cg01486146;cg19584582;cg22057720;cg12597232;cg23146717;cg27005345;cg11939159;cg18352564;cg05664454;cg03934905;cg02783173;cg23146472;cg07419021;cg07311313;cg24181917;cg0…
1337	All	pos	ZNF680	1	MA1729.1	16	200	1	14	MA1729.1	6.73153e-08	0.687384	230	11054	770	25438	11284	37492	0.300971	1	1	-6.73153e-08	230	37	35	28	37	33.3	ZNF680				jaspar	MA1729.1.bed	3376043	C2H2 zinc finger factors	More than 3 adjacent zinc fingers	27852650	ChIP-seq	cg27201382;cg08938156;cg12231969;cg19981759;cg26691477;cg19722977;cg23449696;cg02317025;cg19711579;cg04541229;cg04124389;cg03665271;cg26679061;cg15416058;cg07991288;cg19555331;cg07668688;cg05575054;cg23683971;cg15682828;cg24226527;cg22562422;cg25273233;cg11235379;cg01767626;cg08188894;cg24104506;cg19529849;cg03934905;cg05108018;cg08120263;cg06677854;cg03767531;cg18253120;cg12063651;cg08327269;cg1…
1340	All	pos	ERF::HOXB13	1	MA1937.1	16	200	1	26	MA1937.1	2.88188e-10	0.675943	392	17815	608	18677	18207	37492	0.485624	1	1	-2.88188e-10	392	40	37	15	40	30.7	ERF::HOXB13				jaspar	MA1937.1.bed	4901161	Tryptophan cluster factors::Homeo domain factors	Ets-related::HOX-related factors	24218641	HT-SELEX	cg13776863;cg17668518;cg18304538;cg27201382;cg11728741;cg14562454;cg09497746;cg23076498;cg20421508;cg08609675;cg04209192;cg04541229;cg04124389;cg17997082;cg00059486;cg26679061;cg07991288;cg07339555;cg24145886;cg15385409;cg16181889;cg03679521;cg23683971;cg26931581;cg15682828;cg05087350;cg24226527;cg05551621;cg05797975;cg09058243;cg18299578;cg23001199;cg25273233;cg17980056;cg11235379;cg01767626;cg2…
1341	All	pos	ETV2::FOXI1	1	MA1942.1	16	200	1	31	MA1942.1	9.1913e-11	0.653368	294	14205	706	22287	14499	37492	0.386723	1	1	-9.1913e-11	294	41	38	25	41	34.7	ETV2::FOXI1				jaspar	MA1942.1.bed	3576748	Tryptophan cluster factors::Fork head/winged helix factors	Ets-related::FOX	19070576	HT-SELEX	cg18304538;cg11728741;cg14562454;cg09497746;cg12231969;cg26691477;cg17030233;cg07279255;cg16804284;cg04541229;cg04124389;cg22102944;cg20376497;cg03665271;cg18295954;cg24145886;cg19555331;cg07668688;cg23683971;cg24275772;cg01444045;cg05087350;cg24226527;cg05551621;cg09058243;cg01831882;cg25273233;cg21420547;cg11235379;cg01767626;cg06330691;cg08188894;cg02097817;cg11563156;cg22057720;cg27005345;cg1…
1342	All	pos	FOXO1::ELK3	1	MA1955.1	16	200	1	44	MA1955.1	2.03152e-11	0.601788	182	9850	818	26642	10032	37492	0.267577	1	1	-2.03152e-11	182	42	42	33	42	39	FOXO1::ELK3				jaspar	MA1955.1.bed	2443004	Fork head/winged helix factors::Tryptophan cluster factors	FOX::Ets-related	31913281	HT-SELEX	cg17668518;cg11728741;cg14562454;cg12231969;cg26691477;cg07279255;cg04541229;cg22102944;cg17997082;cg20376497;cg03665271;cg00059486;cg24145886;cg15385409;cg07668688;cg24275772;cg05087350;cg05797975;cg26014931;cg25273233;cg17980056;cg06330691;cg17349389;cg02967973;cg24517026;cg13477804;cg18253120;cg26212988;cg21709655;cg14212534;cg16071226;cg25636884;cg08587172;cg11560032;cg06245691;cg24664689;cg0…
1344	All	pos	FOXO1::ELK1	1	MA1954.1	16	200	1	43	MA1954.1	5.18133e-13	0.624991	313	15386	687	21106	15699	37492	0.418729	1	1	-5.18133e-13	313	44	40	21	44	35	FOXO1::ELK1				jaspar	MA1954.1.bed	4211425	Fork head/winged helix factors::Tryptophan cluster factors	FOX::Ets-related	31913281	HT-SELEX	cg09227056;cg08938156;cg11728741;cg14562454;cg09497746;cg12231969;cg22400231;cg19981759;cg26691477;cg17030233;cg10763467;cg07279255;cg16804284;cg15932297;cg04541229;cg22102944;cg17997082;cg20376497;cg03665271;cg18295954;cg24145886;cg19555331;cg07668688;cg03679521;cg23683971;cg24275772;cg05087350;cg24226527;cg09058243;cg01831882;cg25273233;cg11235379;cg01767626;cg06330691;cg21762820;cg19584582;cg1…
1345	All	pos	ZNF85	1	MA1720.1	16	200	1	5	MA1720.1	3.95133e-13	0.488334	88	6021	912	30471	6109	37492	0.162941	1	1	-3.95133e-13	88	45	47	38	47	43.3	ZNF85				jaspar	MA1720.1.bed	2058114	C2H2 zinc finger factors	More than 3 adjacent zinc fingers	28273063	ChIP-seq	cg00595237;cg15932297;cg22102944;cg13058338;cg26014931;cg26726683;cg22040516;cg09075088;cg18991169;cg04291050;cg09127786;cg01351663;cg23496355;cg20142163;cg15834661;cg16175000;cg02508649;cg10680513;cg13730205;cg03295083;cg10040493;cg15675176;cg17820491;cg01961426;cg06210818;cg25394590;cg06113157;cg06715092;cg04365202;cg25742767;cg25033393;cg13854663;cg17177168;cg22438236;cg13433256;cg07190012;cg1…
1346	All	pos	FLI1::FOXI1	1	MA1950.1	16	200	1	39	MA1950.1	3.56801e-15	0.601107	328	16353	672	20139	16681	37492	0.444922	1	1	-3.56801e-15	328	46	43	19	46	36	FLI1::FOXI1				jaspar	MA1950.1.bed	4641690	Tryptophan cluster factors::Fork head/winged helix factors	Ets-related::FOX	31913281	HT-SELEX	cg17668518;cg18304538;cg11728741;cg09497746;cg12231969;cg26691477;cg17030233;cg07279255;cg16804284;cg04541229;cg22102944;cg20376497;cg03665271;cg00059486;cg18295954;cg24145886;cg19555331;cg15385409;cg07668688;cg03679521;cg23683971;cg24275772;cg01444045;cg05087350;cg24226527;cg05797975;cg09058243;cg01831882;cg25273233;cg21420547;cg11235379;cg01767626;cg06330691;cg02097817;cg07254032;cg11563156;cg2…
1347	All	pos	FOXO1::ELF1	1	MA1953.1	16	200	1	42	MA1953.1	1.44649e-16	0.579719	300	15511	700	20981	15811	37492	0.421717	1	1	-1.44649e-16	300	47	44	24	47	38.3	FOXO1::ELF1				jaspar	MA1953.1.bed	4529927	Fork head/winged helix factors::Tryptophan cluster factors	FOX::Ets-related	31913281	HT-SELEX	cg08938156;cg11728741;cg18010822;cg14562454;cg12231969;cg19981759;cg26691477;cg17030233;cg07279255;cg16804284;cg15932297;cg04541229;cg22102944;cg17997082;cg20376497;cg03665271;cg18295954;cg24145886;cg19555331;cg07668688;cg23683971;cg05087350;cg24226527;cg09058243;cg01831882;cg26014931;cg22562422;cg25273233;cg17980056;cg01767626;cg24707416;cg06330691;cg21762820;cg11563156;cg17349389;cg24104506;cg0…
1350	All	pos	FOXO1::FLI1	1	MA1956.1	16	200	1	45	MA1956.1	0	0.408426	103	8008	897	28484	8111	37492	0.216339	1	1	0	103	48	48	36	48	44	FOXO1::FLI1				jaspar	MA1956.1.bed	1983553	Fork head/winged helix factors::Tryptophan cluster factors	FOX::Ets-related	31913281	HT-SELEX	cg11728741;cg17030233;cg16804284;cg22102944;cg20376497;cg24145886;cg24275772;cg09058243;cg01831882;cg11563156;cg13739934;cg03726556;cg24517026;cg26212988;cg04060219;cg13518541;cg16071226;cg10289720;cg08317235;cg25636884;cg08294816;cg16550733;cg23415880;cg21816480;cg16717122;cg14523578;cg08695595;cg04560456;cg14632140;cg10040493;cg05500919;cg13651513;cg25082847;cg02486904;cg05310717;cg26472617;cg2…
1352	All	neg	FLI1::FOXI1	1	MA1950.1	16	200	1	39	MA1950.1	3.86385	1.26559	502	16179	498	20313	16681	37492	0.444922	1	0.00108664	3.86385	502	2	3	10	10	5	FLI1::FOXI1				jaspar	MA1950.1.bed	4641690	Tryptophan cluster factors::Fork head/winged helix factors	Ets-related::FOX	31913281	HT-SELEX	cg01893274;cg10620475;cg00438946;cg01099625;cg21977797;cg15469181;cg05222837;cg17541971;cg26879535;cg16509659;cg02913140;cg06946028;cg06397491;cg02582875;cg17983750;cg11260459;cg01676370;cg22069272;cg22416332;cg12053353;cg10830920;cg08253452;cg19223789;cg12880090;cg27594957;cg22993731;cg18814344;cg14788180;cg10561550;cg01187271;cg25840352;cg26226211;cg12469785;cg21871906;cg24087602;cg04184175;cg1…
1353	All	neg	FOXO1::ELF1	1	MA1953.1	16	200	1	42	MA1953.1	3.6998	1.25843	477	15334	523	21158	15811	37492	0.421717	1	0.00149851	3.6998	477	3	4	14	14	7	FOXO1::ELF1				jaspar	MA1953.1.bed	4529927	Fork head/winged helix factors::Tryptophan cluster factors	FOX::Ets-related	31913281	HT-SELEX	cg10501210;cg26931400;cg01893274;cg08013479;cg00438946;cg01099625;cg21977797;cg15469181;cg05222837;cg16509659;cg02913140;cg02582875;cg17983750;cg11260459;cg26109480;cg01676370;cg04348533;cg22416332;cg12053353;cg10830920;cg08253452;cg19223789;cg12880090;cg09182475;cg21392555;cg22993731;cg18814344;cg14788180;cg26226211;cg12469785;cg21871906;cg24087602;cg14043264;cg12584622;cg11772199;cg09622321;cg0…
1355	All	neg	FOXO1::FLI1	1	MA1956.1	16	200	1	45	MA1956.1	3.08122	1.26805	258	7853	742	28639	8111	37492	0.216339	1	0.00528524	3.08122	258	5	2	29	29	12	FOXO1::FLI1				jaspar	MA1956.1.bed	1983553	Fork head/winged helix factors::Tryptophan cluster factors	FOX::Ets-related	31913281	HT-SELEX	cg17856858;cg26931400;cg01099625;cg15469181;cg05222837;cg02913140;cg02582875;cg17983750;cg11260459;cg01676370;cg22069272;cg04348533;cg22416332;cg10830920;cg19223789;cg09182475;cg12469785;cg21871906;cg24087602;cg14043264;cg11772199;cg09622321;cg10156179;cg09890286;cg24934277;cg19355776;cg23367919;cg17206772;cg19067187;cg23746998;cg04051518;cg04905851;cg25375926;cg05156134;cg03094159;cg25831669;cg0…
1356	All	neg	ETV2::FOXI1	1	MA1942.1	16	200	1	31	MA1942.1	3.05288	1.22777	435	14064	565	22428	14499	37492	0.386723	1	0.00557675	3.05288	435	6	6	16	16	9.33	ETV2::FOXI1				jaspar	MA1942.1.bed	3576748	Tryptophan cluster factors::Fork head/winged helix factors	Ets-related::FOX	19070576	HT-SELEX	cg17856858;cg25201652;cg08013479;cg00438946;cg17037716;cg01099625;cg15469181;cg05222837;cg26879535;cg02913140;cg06397491;cg17983750;cg11260459;cg01676370;cg22069272;cg04348533;cg10830920;cg08253452;cg19223789;cg12880090;cg27594957;cg22993731;cg14788180;cg01187271;cg26226211;cg21871906;cg24087602;cg14043264;cg11772199;cg09622321;cg13060540;cg07707172;cg09890286;cg24934277;cg15711227;cg08315393;cg2…
1359	All	neg	FOXO1::ELK1	1	MA1954.1	16	200	1	43	MA1954.1	2.06516	1.16851	456	15243	544	21249	15699	37492	0.418729	1	0.0424914	2.06516	456	9	11	15	15	11.7	FOXO1::ELK1				jaspar	MA1954.1.bed	4211425	Fork head/winged helix factors::Tryptophan cluster factors	FOX::Ets-related	31913281	HT-SELEX	cg01893274;cg08013479;cg00438946;cg01099625;cg21977797;cg15469181;cg05222837;cg02913140;cg17983750;cg11260459;cg01676370;cg22069272;cg22416332;cg12053353;cg10830920;cg08253452;cg19223789;cg09182475;cg22993731;cg18814344;cg14788180;cg12501356;cg01187271;cg25840352;cg26226211;cg21871906;cg24087602;cg04184175;cg14043264;cg12584622;cg09622321;cg01689298;cg07707172;cg10156179;cg09890286;cg24934277;cg2…
1360	All	neg	ETV5::DRGX	1	MA1944.1	16	200	1	33	MA1944.1	1.53275	1.1504	271	8912	729	27580	9183	37492	0.244932	1	0.112381	1.53275	271	10	13	27	27	16.7	ETV5::DRGX				jaspar	MA1944.1.bed	1892273	Tryptophan cluster factors::Homeo domain factors	Ets-related::Paired-related HD factors	24218641	HT-SELEX	cg01393477;cg01675333;cg17037716;cg14142471;cg04010581;cg01099625;cg15469181;cg27088374;cg20582188;cg06397491;cg02582875;cg02593513;cg17983750;cg11260459;cg26109480;cg08253452;cg22993731;cg14788180;cg01187271;cg25840352;cg26226211;cg20195746;cg12469785;cg21871906;cg06778417;cg14043264;cg12584622;cg13060540;cg07707172;cg10156179;cg13941670;cg08315393;cg11011976;cg19355776;cg23367919;cg12204071;cg0…
1361	All	neg	ETV5::FOXI1	1	MA1946.1	16	200	1	35	MA1946.1	1.51375	1.12979	512	17571	488	18921	18083	37492	0.482316	1	0.114995	1.51375	512	11	14	9	14	11.3	ETV5::FOXI1				jaspar	MA1946.1.bed	4664933	Tryptophan cluster factors::Fork head/winged helix factors	Ets-related::FOX	31913281	HT-SELEX	cg17856858;cg26931400;cg08013479;cg00438946;cg17037716;cg04010581;cg01099625;cg21977797;cg15469181;cg05222837;cg27088374;cg16509659;cg02913140;cg06946028;cg06397491;cg02582875;cg17983750;cg11260459;cg26109480;cg01676370;cg22416332;cg10830920;cg08253452;cg19223789;cg12880090;cg27594957;cg09733019;cg22993731;cg14788180;cg00907438;cg10561550;cg25840352;cg20195746;cg12469785;cg21871906;cg24087602;cg1…
1364	All	neg	ETV2::DRGX	1	MA1940.1	16	200	1	29	MA1940.1	1.1295	1.11407	266	8957	734	27535	9223	37492	0.245999	1	0.231084	1.1295	266	14	17	28	28	19.7	ETV2::DRGX				jaspar	MA1940.1.bed	1921963	Tryptophan cluster factors::Homeo domain factors	Ets-related::Paired-related HD factors	24218641	HT-SELEX	cg25201652;cg01393477;cg01675333;cg17037716;cg14142471;cg15469181;cg17541971;cg26879535;cg03423769;cg01814115;cg20582188;cg06397491;cg02582875;cg11260459;cg04348533;cg09182475;cg22993731;cg14788180;cg00907438;cg01187271;cg25840352;cg12469785;cg21871906;cg14043264;cg12584622;cg13060540;cg07707172;cg16886381;cg13941670;cg08315393;cg11011976;cg19355776;cg23367919;cg03121178;cg13023398;cg17206772;cg1…
1365	All	neg	FOXO1::ELK3	1	MA1955.1	16	200	1	44	MA1955.1	1.12291	1.11035	288	9744	712	26748	10032	37492	0.267577	1	0.232546	1.12291	288	15	18	23	23	18.7	FOXO1::ELK3				jaspar	MA1955.1.bed	2443004	Fork head/winged helix factors::Tryptophan cluster factors	FOX::Ets-related	31913281	HT-SELEX	cg26931400;cg01893274;cg08013479;cg01099625;cg15469181;cg05222837;cg02913140;cg02582875;cg17983750;cg11260459;cg01676370;cg22069272;cg22416332;cg10830920;cg08253452;cg18814344;cg14788180;cg12469785;cg21871906;cg24087602;cg14043264;cg12584622;cg11772199;cg09622321;cg01689298;cg07707172;cg10156179;cg09890286;cg24934277;cg23778391;cg15711227;cg19355776;cg23367919;cg07483210;cg13023398;cg25743059;cg1…
1366	All	neg	ELK1::HOXB13	1	MA1932.1	16	200	1	21	MA1932.1	0.968234	1.16879	79	2495	921	33997	2574	37492	0.0686546	1	0.308683	0.968234	79	16	10	38	38	21.3	ELK1::HOXB13				jaspar	MA1932.1.bed	403141	Tryptophan cluster factors::Homeo domain factors	Ets-related::HOX-related factors	24218641	HT-SELEX	cg17037716;cg01099625;cg01814115;cg06397491;cg12501356;cg12469785;cg07792339;cg19355776;cg08825623;cg24287791;cg26690989;cg20416421;cg15093444;cg20199880;cg01208948;cg18889628;cg14005972;cg01029325;cg00110098;cg16482260;cg07895731;cg09072617;cg19643847;cg13571461;cg17876669;cg25102549;cg10886038;cg15986005;cg03360294;cg18968947;cg18922837;cg20324735;cg20167424;cg09962606;cg12509499;cg13046271;cg0…
1367	All	neg	FOS	1	MA1951.1	16	200	1	40	MA1951.1	0.882227	1.15274	78	2495	922	33997	2573	37492	0.068628	1	0.357567	0.882227	78	17	12	39	39	22.7	FOS				jaspar	MA1951.1.bed	547704	Basic leucine zipper factors (bZIP)	AP1_Fos-related	2511004	HT-SELEX	cg10501210;cg10620475;cg00438946;cg21898068;cg21977797;cg08796632;cg01676370;cg22416332;cg12053353;cg10830920;cg09733019;cg10235290;cg10156179;cg11011976;cg27389123;cg03653137;cg25581768;cg03667077;cg20699548;cg03909395;cg05960378;cg00422680;cg22600157;cg23424255;cg16482260;cg12513264;cg06649236;cg25102549;cg04084590;cg22316499;cg05130731;cg22529808;cg03927473;cg20167424;cg16084969;cg16274762;cg2…
1368	All	neg	ZSCAN31	1	MA1722.1	16	200	1	7	MA1722.1	0.748606	1.19624	34	1043	966	35449	1077	37492	0.0287261	1	0.463332	0.748606	34	18	9	45	45	24	ZSCAN31				jaspar	MA1722.1.bed	143315	C2H2 zinc finger factors	More than 3 adjacent zinc fingers	27852650	HT-SELEX	cg01675333;cg12501356;cg14227010;cg08981690;cg05156134;cg03667077;cg25061778;cg14005972;cg20823439;cg25502186;cg17644722;cg22600157;cg07230616;cg16114007;cg25280906;cg12653312;cg21202820;cg01330940;cg09360996;cg25249359;cg23527723;cg09825961;cg00156720;cg25034090;cg26500922;cg02389125;cg23001333;cg04419051;cg19804266;cg05955690;cg21804097;cg16471373;cg17975449;cg20991105
1369	All	neg	ERF::HOXB13	1	MA1937.1	16	200	1	26	MA1937.1	0.689437	1.05655	499	17708	501	18784	18207	37492	0.485624	1	0.51647	0.689437	499	19	20	12	20	17	ERF::HOXB13				jaspar	MA1937.1.bed	4901161	Tryptophan cluster factors::Homeo domain factors	Ets-related::HOX-related factors	24218641	HT-SELEX	cg25201652;cg01893274;cg08013479;cg10620475;cg01393477;cg01675333;cg17037716;cg14142471;cg17172158;cg01099625;cg21977797;cg15469181;cg05222837;cg17541971;cg26879535;cg12600648;cg01814115;cg02913140;cg06946028;cg20582188;cg02582875;cg17611288;cg26313355;cg08253452;cg12880090;cg09182475;cg09733019;cg22993731;cg12501356;cg00907438;cg05928030;cg25840352;cg26226211;cg20195746;cg12469785;cg00386499;cg2…
1370	All	neg	ZNF76	1	MA1716.1	16	200	1	1	MA1716.1	0.497767	1.07593	57	1941	943	34551	1998	37492	0.0532914	1	0.722764	0.497767	57	20	19	42	42	27	ZNF76				jaspar	MA1716.1.bed	279534	C2H2 zinc finger factors	More than 3 adjacent zinc fingers	28473536	HT-SELEX	cg26931400;cg17037716;cg02593513;cg08315393;cg19169532;cg22929401;cg19595637;cg11451100;cg01208948;cg23270774;cg22411776;cg25502186;cg17644722;cg22600157;cg02105343;cg25817964;cg22873312;cg09189224;cg26842682;cg05130731;cg20345626;cg00300211;cg01330940;cg20167424;cg10230808;cg16733092;cg04870368;cg00057767;cg09041336;cg05439214;cg08003800;cg19133511;cg08644197;cg20331456;cg05407740;cg16366051;cg1…
1371	All	neg	ETV5::HOXA2	1	MA1948.1	16	200	1	37	MA1948.1	0.459446	1.03081	279	9960	721	26532	10239	37492	0.273098	1	0.773871	0.459446	279	21	21	24	24	22	ETV5::HOXA2				jaspar	MA1948.1.bed	2012990	Tryptophan cluster factors::Homeo domain factors	Ets-related::HOX-related factors	24218641	HT-SELEX	cg25201652;cg08013479;cg10620475;cg01393477;cg00438946;cg01675333;cg17037716;cg14142471;cg04010581;cg01099625;cg15469181;cg08796632;cg01814115;cg20582188;cg06397491;cg02582875;cg11260459;cg02334175;cg12053353;cg08253452;cg19223789;cg12880090;cg22993731;cg25840352;cg12469785;cg14043264;cg13060540;cg11011976;cg23367919;cg18271715;cg13023398;cg17206772;cg12348962;cg27389123;cg20909027;cg15741341;cg0…
1372	All	neg	ZNF85	1	MA1720.1	16	200	1	5	MA1720.1	0.353965	1.01555	165	5944	835	30548	6109	37492	0.162941	1	0.932916	0.353965	165	22	22	33	33	25.7	ZNF85				jaspar	MA1720.1.bed	2058114	C2H2 zinc finger factors	More than 3 adjacent zinc fingers	28273063	ChIP-seq	cg17037716;cg01099625;cg08796632;cg02913140;cg06946028;cg20582188;cg02582875;cg17983750;cg22069272;cg16678811;cg12053353;cg09182475;cg12501356;cg25840352;cg21871906;cg20149366;cg09622321;cg07707172;cg11011976;cg14227010;cg23367919;cg01915021;cg19169532;cg13589316;cg25831669;cg20699548;cg03972287;cg17795302;cg27325093;cg09026530;cg07383477;cg23693668;cg25061778;cg14005972;cg21396365;cg17644722;cg2…
1373	All	neg	ZNF784	1	MA1717.1	16	200	1	2	MA1717.1	0.289128	0.999762	416	15183	584	21309	15599	37492	0.416062	1	1	-0.289128	416	23	23	17	23	21	ZNF784				jaspar	MA1717.1.bed	3918556	C2H2 zinc finger factors	Factors with multiple dispersed zinc fingers	27852650	HT-SELEX	cg01893274;cg08013479;cg25049678;cg27605823;cg01675333;cg14142471;cg21898068;cg15469181;cg26879535;cg19426872;cg01814115;cg02913140;cg06946028;cg06397491;cg11260459;cg22069272;cg04348533;cg17611288;cg02334175;cg26313355;cg16678811;cg12053353;cg12880090;cg21392555;cg22993731;cg18814344;cg10561550;cg07404009;cg01187271;cg26226211;cg21871906;cg06778417;cg20149366;cg12584622;cg24482288;cg13829084;cg1…
1374	All	neg	ETV2::HOXB13	1	MA1943.1	16	200	1	32	MA1943.1	0.260944	0.993748	316	11581	684	24911	11897	37492	0.317321	1	1	-0.260944	316	24	24	21	24	23	ETV2::HOXB13				jaspar	MA1943.1.bed	2822184	Tryptophan cluster factors::Homeo domain factors	Ets-related::HOX-related factors	24218641	HT-SELEX	cg17856858;cg01893274;cg01675333;cg21898068;cg17172158;cg01099625;cg08796632;cg12600648;cg01814115;cg02913140;cg22669570;cg26109480;cg01676370;cg12053353;cg08253452;cg21392555;cg22993731;cg25840352;cg26226211;cg06778417;cg11772199;cg10235290;cg09699229;cg01689298;cg07707172;cg09890286;cg24934277;cg25402449;cg15711227;cg08315393;cg00141625;cg19355776;cg12173512;cg27389123;cg15166827;cg20909027;cg1…
1375	All	neg	ERF::SREBF2	1	MA1939.1	16	200	1	28	MA1939.1	0.257881	0.987838	28	1034	972	35458	1062	37492	0.028326	1	1	-0.257881	28	25	27	46	46	32.7	ERF::SREBF2				jaspar	MA1939.1.bed	182089	Tryptophan cluster factors::Basic helix-loop-helix factors (bHLH)	Ets-related::bHLH-ZIP	23050235	HT-SELEX	cg00438946;cg06397491;cg20909027;cg19169532;cg08825623;cg02714609;cg07230616;cg11926564;cg24216971;cg20324735;cg20683822;cg13046271;cg05366673;cg13366102;cg11227540;cg13313667;cg11065917;cg12108366;cg12358946;cg03283286;cg13487071;cg09862138;cg12390754;cg15158427;cg06321313;cg16566466;cg03556243.2;cg03556243.1
1376	All	neg	HOXB2::ELK1	1	MA1957.1	16	200	1	46	MA1957.1	0.252025	0.988032	93	3431	907	33061	3524	37492	0.0939934	1	1	-0.252025	93	26	26	36	36	29.3	HOXB2::ELK1				jaspar	MA1957.1.bed	550493	Homeo domain factors::Tryptophan cluster factors	HOX::Ets-related	24218641	HT-SELEX	cg01393477;cg01675333;cg17037716;cg14142471;cg01814115;cg06397491;cg12880090;cg12469785;cg19169532;cg11875079;cg04965129;cg24287791;cg27447914;cg15093444;cg01208948;cg21396365;cg06063489;cg16482260;cg07537139;cg13571461;cg09097835;cg24252790;cg25102549;cg21822721;cg12653312;cg10886038;cg15986005;cg03360294;cg08662919;cg18968947;cg04025518;cg02273345;cg18922837;cg21155517;cg17040202;cg25334798;cg1…
1377	All	neg	ELK1::HOXA1	1	MA1931.1	16	200	1	20	MA1931.1	0.236984	0.974031	25	936	975	35556	961	37492	0.0256321	1	1	-0.236984	25	27	29	47	47	34.3	ELK1::HOXA1				jaspar	MA1931.1.bed	133573	Tryptophan cluster factors::Homeo domain factors	Ets-related::HOX-related factors	24218641	HT-SELEX	cg06397491;cg19169532;cg25375926;cg19044063;cg15093444;cg17644722;cg13571461;cg15986005;cg18968947;cg25249359;cg13046271;cg00057767;cg10503757;cg10276377;cg27159708;cg02688223;cg13884282;cg18281859;cg08218489;cg06581691;cg26948944;cg23623436;cg13512021;cg24831051;cg02818743
1379	All	neg	ZNF680	1	MA1729.1	16	200	1	14	MA1729.1	0.226059	0.985552	298	10986	702	25506	11284	37492	0.300971	1	1	-0.226059	298	29	28	22	29	26.3	ZNF680				jaspar	MA1729.1.bed	3376043	C2H2 zinc finger factors	More than 3 adjacent zinc fingers	27852650	ChIP-seq	cg17856858;cg01393477;cg04010581;cg01099625;cg21977797;cg05222837;cg26879535;cg08796632;cg03423769;cg02913140;cg06397491;cg02582875;cg22669570;cg01676370;cg22069272;cg17611288;cg26313355;cg10830920;cg21392555;cg14788180;cg00907438;cg01187271;cg05928030;cg21871906;cg24087602;cg09699229;cg07707172;cg09890286;cg11011976;cg19355776;cg03121178;cg01915021;cg19067187;cg23746998;cg15166827;cg14182735;cg0…
1380	All	neg	FLI1::DRGX	1	MA1949.1	16	200	1	38	MA1949.1	0.207104	0.970261	86	3226	914	33266	3312	37492	0.0883388	1	1	-0.207104	86	30	30	37	37	32.3	FLI1::DRGX				jaspar	MA1949.1.bed	619893	Homeo domain factors::Tryptophan cluster factors	Paired-related HD factors::Ets-related	24218641	HT-SELEX	cg25201652;cg01675333;cg17037716;cg14142471;cg15469181;cg26879535;cg20582188;cg06397491;cg11260459;cg06778417;cg23367919;cg17206772;cg27389123;cg19169532;cg25375926;cg11875079;cg04965129;cg17795302;cg19044063;cg15362498;cg15093444;cg03738429;cg24903784;cg19333286;cg07537139;cg13571461;cg25102549;cg21841649;cg12653312;cg10886038;cg18968947;cg21202820;cg21155517;cg25249359;cg13046271;cg27410202;cg1…
1381	All	neg	ELK1::SREBF2	1	MA1933.1	16	200	1	22	MA1933.1	0.186566	0.948441	41	1574	959	34918	1615	37492	0.0430759	1	1	-0.186566	41	31	31	43	43	35	ELK1::SREBF2				jaspar	MA1933.1.bed	168947	Tryptophan cluster factors::Basic helix-loop-helix factors (bHLH)	Ets-related::bHLH-ZIP	23050235	HT-SELEX	cg00438946;cg20582188;cg06397491;cg20909027;cg23899560;cg17905888;cg07972666;cg15992086;cg27482461;cg13571461;cg20265375;cg21822721;cg18922837;cg20683822;cg12509499;cg18299835;cg11265498;cg13046271;cg05366673;cg12436917;cg25594894;cg27037659;cg03668418;cg13884229;cg18833170;cg11058785;cg13313667;cg24826280;cg02278365;cg22423049;cg20932207;cg00653985;cg03283286;cg01272334;cg05308374;cg23623436;cg1…
1383	All	neg	HOXD12::ELK1	1	MA1958.1	16	200	1	47	MA1958.1	0.132026	0.90996	39	1558	961	34934	1597	37492	0.0425958	1	1	-0.132026	39	33	33	44	44	36.7	HOXD12::ELK1				jaspar	MA1958.1.bed	293639	Homeo domain factors::Tryptophan cluster factors	HOX::Ets-related	24218641	HT-SELEX	cg10620475;cg01814115;cg12880090;cg12469785;cg19355776;cg06412376;cg26690989;cg20199880;cg18889628;cg02830912;cg07895731;cg13571461;cg23102356;cg12653312;cg03360294;cg20345626;cg27311945;cg00057767;cg06227889;cg05439214;cg00890651;cg06362153;cg25332315;cg18281859;cg08172555;cg12982463;cg00008998;cg02905739;cg01090774;cg10173562;cg04830825;cg01250422;cg26948944;cg22208091;cg11387509;cg21811373;cg1…
1384	All	neg	ZNF768	1	MA1731.1	16	200	1	16	MA1731.1	0.099186	0.948127	353	13329	647	23163	13682	37492	0.364931	1	1	-0.099186	353	34	32	19	34	28.3	ZNF768				jaspar	MA1731.1.bed	2677439	C2H2 zinc finger factors	More than 3 adjacent zinc fingers	30476274	ChIP-seq	cg17856858;cg10501210;cg26931400;cg10620475;cg00438946;cg04010581;cg21977797;cg01814115;cg02913140;cg20582188;cg02593513;cg02334175;cg12053353;cg19223789;cg12880090;cg27594957;cg09733019;cg18814344;cg10561550;cg25840352;cg26226211;cg21871906;cg12584622;cg24482288;cg13829084;cg13060540;cg07792339;cg01445252;cg16886381;cg24934277;cg14903956;cg14227010;cg08981690;cg18271715;cg03121178;cg01915021;cg2…
1385	All	neg	ZNF816	1	MA1719.1	16	200	1	4	MA1719.1	0.0910136	0.903957	74	2964	926	33528	3038	37492	0.0810306	1	1	-0.0910136	74	35	35	40	40	36.7	ZNF816				jaspar	MA1719.1.bed	338338	C2H2 zinc finger factors	More than 3 adjacent zinc fingers	28273063	ChIP-seq	cg16678811;cg18814344;cg10235290;cg24482288;cg01445252;cg15166827;cg13349948;cg13452214;cg03225697;cg19898504;cg25061778;cg15992086;cg01901658;cg16482260;cg06472065;cg09618893;cg08563010;cg05261870;cg09606167;cg09753325;cg03536788;cg02600653;cg17215796;cg06725850;cg20683822;cg12509499;cg09946098;cg05366673;cg23426002;cg02915968;cg20009490;cg05000269;cg10234511;cg09692427;cg14372662;cg22543640;cg1…
1386	All	neg	CTCF	2	MA1929.1	16	200	1	18	MA1929.1	0.064602	0.57383	2	127	998	36365	129	37492	0.00344073	3	1	-0.064602	2	36	48	48	48	44	CTCF				jaspar	MA1929.1.bed	11566	C2H2 zinc finger factors	More than 3 adjacent zinc fingers	34326481	ChIP-seq	cg13845195;cg16744571
1387	All	neg	ERF::FIGLA	1	MA1934.1	16	200	1	23	MA1934.1	0.035299	0.906172	278	10882	722	25610	11160	37492	0.297664	1	1	-0.035299	278	37	34	25	37	32	ERF::FIGLA				jaspar	MA1934.1.bed	1698734	Tryptophan cluster factors::Basic helix-loop-helix factors (bHLH)	Ets-related::Tal-related	31913281	HT-SELEX	cg10501210;cg26931400;cg25201652;cg10620475;cg21898068;cg27088374;cg19426872;cg06397491;cg02582875;cg17983750;cg01676370;cg22069272;cg22993731;cg18814344;cg00907438;cg05928030;cg26226211;cg20195746;cg00386499;cg14043264;cg10235290;cg09699229;cg13060540;cg09890286;cg11011976;cg14227010;cg08981690;cg23367919;cg13023398;cg17206772;cg24261834;cg12348962;cg15166827;cg15741341;cg03653137;cg20322159;cg1…
1388	All	neg	ZNF708	1	MA1730.1	16	200	1	15	MA1730.1	0.0330267	0.901349	253	9967	747	26525	10220	37492	0.272591	1	1	-0.0330267	253	38	36	30	38	34.7	ZNF708				jaspar	MA1730.1.bed	1645105	C2H2 zinc finger factors	More than 3 adjacent zinc fingers	28273063	ChIP-seq	cg17856858;cg26931400;cg25049678;cg00438946;cg04010581;cg17541971;cg19426872;cg01814115;cg06946028;cg20582188;cg17983750;cg26109480;cg01676370;cg17611288;cg16678811;cg19223789;cg12880090;cg22993731;cg18814344;cg00907438;cg05928030;cg20195746;cg00386499;cg06778417;cg20149366;cg12584622;cg13829084;cg09890286;cg14903956;cg14227010;cg12173512;cg24261834;cg23746998;cg04051518;cg19169532;cg25581768;cg1…
1389	All	neg	ZNF331	1	MA1726.1	16	200	1	11	MA1726.1	0.026698	0.896879	274	10808	726	25684	11082	37492	0.295583	1	1	-0.026698	274	39	37	26	39	34	ZNF331				jaspar	MA1726.1.bed	1562199	C2H2 zinc finger factors	More than 3 adjacent zinc fingers	27852650	ChIP-seq	cg00438946;cg04010581;cg21898068;cg21977797;cg17541971;cg03423769;cg01814115;cg02913140;cg06397491;cg11260459;cg22416332;cg12880090;cg27594957;cg21392555;cg18814344;cg14788180;cg00907438;cg25840352;cg12469785;cg00386499;cg04184175;cg10235290;cg13060540;cg07707172;cg10156179;cg24934277;cg14903956;cg15711227;cg14227010;cg17206772;cg24261834;cg19067187;cg03653137;cg04051518;cg04965129;cg05156134;cg0…
1390	All	neg	Rfx6	1	MA1724.1	16	200	1	9	MA1724.1	0.0162963	0.887979	333	13133	667	23359	13466	37492	0.35917	1	1	-0.0162963	333	40	38	20	40	32.7	Rfx6				jaspar	MA1724.1.bed	3317508	Fork head/winged helix factors	RFX-related factors	33033118	ChIP-seq	cg10501210;cg00438946;cg01675333;cg17037716;cg01099625;cg08796632;cg19426872;cg02582875;cg26109480;cg01676370;cg22069272;cg17611288;cg08253452;cg12880090;cg27594957;cg09733019;cg18814344;cg12469785;cg21871906;cg14043264;cg13829084;cg07707172;cg09890286;cg16886381;cg14903956;cg23778391;cg13941670;cg08981690;cg19355776;cg23367919;cg03121178;cg15166827;cg20909027;cg04051518;cg00146253;cg11875079;cg0…
1391	All	neg	ETV5::FIGLA	1	MA1945.1	16	200	1	34	MA1945.1	0.0149637	0.866512	194	7933	806	28559	8127	37492	0.216766	1	1	-0.0149637	194	41	39	32	41	37.3	ETV5::FIGLA				jaspar	MA1945.1.bed	1056415	Tryptophan cluster factors::Basic helix-loop-helix factors (bHLH)	Ets-related::Tal-related	24218641	HT-SELEX	cg10501210;cg01393477;cg21898068;cg02913140;cg06946028;cg06397491;cg02582875;cg01676370;cg22069272;cg04348533;cg27594957;cg18814344;cg05928030;cg20149366;cg13060540;cg23367919;cg07483210;cg13023398;cg24261834;cg12348962;cg15166827;cg15741341;cg20322159;cg19169532;cg05156134;cg13589316;cg08825623;cg03909395;cg15521201;cg11451100;cg26690989;cg09026530;cg07493173;cg27181123;cg15093444;cg01846532;cg2…
1392	All	neg	ZNF8	1	MA1718.1	16	200	1	3	MA1718.1	0.0110282	0.356484	2	204	998	36288	206	37492	0.00549451	1	1	-0.0110282	2	42	50	48	50	46.7	ZNF8				jaspar	MA1718.1.bed	202438	C2H2 zinc finger factors	Factors with multiple dispersed zinc fingers	28273063	ChIP-seq	cg08315393;cg16733092
1393	All	neg	ERF::NHLH1	1	MA1938.1	16	200	1	27	MA1938.1	0.00293233	0.741279	66	3176	934	33316	3242	37492	0.0864718	1	1	-0.00293233	66	43	44	41	44	42.7	ERF::NHLH1				jaspar	MA1938.1.bed	291170	Tryptophan cluster factors::Basic helix-loop-helix factors (bHLH)	Ets-related::Tal-related	9488464	HT-SELEX	cg00438946;cg13060540;cg24934277;cg25402449;cg12348962;cg15741341;cg17795302;cg22929401;cg02714609;cg26690989;cg13364785;cg20199880;cg08275784;cg04863645;cg22411776;cg00110098;cg16237236;cg05280471;cg16482260;cg06472065;cg14867145;cg13194536;cg17801058;cg14444723;cg24895764;cg11265498;cg18577444;cg08815701;cg02044725;cg13837730;cg17712210;cg26500922;cg14022830;cg19959922;cg08644197;cg03836368;cg1…
1395	All	neg	ETV2::FIGLA	1	MA1941.1	16	200	1	30	MA1941.1	0.000361015	0.748724	126	5892	874	30600	6018	37492	0.160514	1	1	-0.000361015	126	45	43	34	45	40.7	ETV2::FIGLA				jaspar	MA1941.1.bed	724658	Tryptophan cluster factors::Basic helix-loop-helix factors (bHLH)	Ets-related::Tal-related	31913281	HT-SELEX	cg10620475;cg01393477;cg21898068;cg06397491;cg02582875;cg22069272;cg18814344;cg00907438;cg26226211;cg14043264;cg13060540;cg14227010;cg12348962;cg15166827;cg15741341;cg20322159;cg05156134;cg13589316;cg15521201;cg26690989;cg09026530;cg07493173;cg15093444;cg01846532;cg20199880;cg14244296;cg18889628;cg09827655;cg07972666;cg15992086;cg01901658;cg21396365;cg20823439;cg02830912;cg25974818;cg02228056;cg2…
1400	All	neg	ZNF93	1	MA1721.1	16	200	1	6	MA1721.1	0	0.418282	100	7659	900	28833	7759	37492	0.206951	1	1	0	100	50	49	35	50	44.7	ZNF93				jaspar	MA1721.1.bed	505666	C2H2 zinc finger factors	More than 3 adjacent zinc fingers	25274305	ChIP-seq	cg00438946;cg01675333;cg21977797;cg01814115;cg11260459;cg27594957;cg09733019;cg18814344;cg12584622;cg14903956;cg14227010;cg12204071;cg20909027;cg03653137;cg00146253;cg22929401;cg17829420;cg11451100;cg23899560;cg20416421;cg09827655;cg19570901;cg22411776;cg14435862;cg00110098;cg16237236;cg05280471;cg19333286;cg20265375;cg27371466;cg05688640;cg17876669;cg14867145;cg13194536;cg03360294;cg20596346;cg1…
1405	All	pos	ZNF574	1	MA1982.1	17	200	1	21	MA1982.1	17.6935	1.8087	381	9265	619	27227	9646	37492	0.257282	1	6.16655e-17	17.6935	381	5	7	24	24	12	ZNF574				jaspar	MA1982.1.bed	1169483	C2H2 zinc finger factors	Factors with multiple dispersed zinc fingers	22955616	ChIP-seq	cg13776863;cg17668518;cg14562454;cg12231969;cg23076498;cg26691477;cg19722977;cg02317025;cg00310215;cg08609675;cg04209192;cg16804284;cg19711579;cg18141557;cg00595237;cg15932297;cg04124389;cg11848212;cg20376497;cg03665271;cg00059486;cg27496468;cg00633857;cg19555331;cg15385409;cg05575054;cg16181889;cg23683971;cg25420088;cg14022646;cg26931581;cg24275772;cg24226527;cg13058338;cg22548438;cg05551621;cg0…
1408	All	pos	TFAP4::ETV1	1	MA1966.1	17	200	1	5	MA1966.1	5.40804	1.36976	324	9459	676	27033	9783	37492	0.260936	1	4.37064e-05	5.40804	324	8	13	26	26	15.7	TFAP4::ETV1				jaspar	MA1966.1.bed	1138370	Basic helix-loop-helix factors (bHLH)::Tryptophan cluster factors	bHLH-ZIP::Ets-related	24218641	HT-SELEX	cg08938156;cg18010822;cg14562454;cg09497746;cg12231969;cg19981759;cg26691477;cg02317025;cg00493831;cg07279255;cg19711579;cg18141557;cg00595237;cg04541229;cg04124389;cg03665271;cg15416058;cg27496468;cg05575054;cg14022646;cg15682828;cg12841266;cg13058338;cg05551621;cg11084334;cg04446004;cg27699373;cg05817477;cg18299578;cg22040516;cg17980056;cg05506365;cg08188894;cg21762820;cg00860838;cg13486820;cg2…
1410	All	pos	ZNF320	1	MA1976.1	17	200	1	15	MA1976.1	4.37278	1.50192	124	3143	876	33349	3267	37492	0.0871386	1	0.000380775	4.37278	124	10	9	35	35	18	ZNF320				jaspar	MA1976.1.bed	204256	C2H2 zinc finger factors	More than 3 adjacent zinc fingers	28273063	ChIP-seq	cg08938156;cg11728741;cg19981759;cg20421508;cg18141557;cg09363187;cg27496468;cg07339555;cg03679521;cg23683971;cg09851167;cg13058338;cg04446004;cg17980056;cg11235379;cg05506365;cg07254032;cg00860838;cg13486820;cg12593479;cg09710440;cg12737399;cg03934905;cg14880272;cg03045876;cg14712515;cg07419021;cg14737427;cg13518541;cg09841958;cg14212534;cg09354848;cg21767196;cg17389888;cg06813117;cg08587172;cg2…
1420	All	pos	ZNF324	1	MA1977.1	17	200	1	16	MA1977.1	0.342697	1.01525	119	4285	881	32207	4404	37492	0.117465	1	0.953769	0.342697	119	20	20	36	36	25.3	ZNF324				jaspar	MA1977.1.bed	1138819	C2H2 zinc finger factors	More than 3 adjacent zinc fingers	28273063	ChIP-seq	cg27201382;cg09497746;cg19722977;cg10763467;cg04541229;cg24145886;cg19555331;cg05087350;cg17537062;cg26014931;cg12593479;cg27005345;cg13739934;cg26451479;cg23146472;cg07311313;cg21508838;cg04016956;cg09628017;cg16636772;cg27220635;cg24642372;cg08104970;cg21419180;cg23496355;cg08395267;cg16717122;cg11000391;cg20260177;cg02508649;cg15726426;cg05500919;cg09421985;cg26843878;cg16831573;cg11755405;cg1…
1423	All	pos	TFAP4::FLI1	1	MA1967.1	17	200	1	6	MA1967.1	0.135023	0.926928	61	2390	939	34102	2451	37492	0.0653739	1	1	-0.135023	61	23	24	38	38	28.3	TFAP4::FLI1				jaspar	MA1967.1.bed	256196	Basic helix-loop-helix factors (bHLH)::Tryptophan cluster factors	bHLH-ZIP::Ets-related	24218641	HT-SELEX	cg09227056;cg11728741;cg14562454;cg12231969;cg22400231;cg26691477;cg10763467;cg07279255;cg04124389;cg03665271;cg19584582;cg11939159;cg17432380;cg08120263;cg24517026;cg16747460;cg07601141;cg09127786;cg20382695;cg23689487;cg21199258;cg24240262;cg06113157;cg12763898;cg13854663;cg10278760;cg10710448;cg24466113;cg04243635;cg03905867;cg03265102;cg06960698;cg07187725;cg03557129;cg07869780;cg06368075;cg2…
1427	All	pos	ZNF214	1	MA1975.1	17	200	1	14	MA1975.1	0.00123125	0.820607	256	10781	744	25711	11037	37492	0.294383	1	1	-0.00123125	256	27	25	29	29	27	ZNF214				jaspar	MA1975.1.bed	2629461	C2H2 zinc finger factors	More than 3 adjacent zinc fingers	28273063	ChIP-seq	cg13400013;cg18304538;cg11728741;cg20397004;cg23449696;cg00310215;cg17030233;cg12234807;cg16804284;cg00595237;cg14387043;cg21906352;cg15416058;cg08486684;cg07668688;cg24275772;cg12841266;cg22548438;cg05551621;cg11084334;cg27699373;cg09058243;cg18093372;cg01831882;cg22562422;cg24707416;cg08188894;cg01486146;cg00860838;cg11563156;cg23146717;cg12593479;cg27005345;cg17349389;cg01819137;cg02783173;cg0…
1430	All	pos	ZNF418	1	MA1980.1	17	200	1	19	MA1980.1	1.49285e-05	0.739816	211	9689	789	26803	9900	37492	0.264056	1	1	-1.49285e-05	211	30	29	31	31	30	ZNF418				jaspar	MA1980.1.bed	2528600	C2H2 zinc finger factors	Factors with multiple dispersed zinc fingers	28273063	ChIP-seq	cg09227056;cg14562454;cg22400231;cg02317025;cg00200899;cg12234807;cg10763467;cg19711579;cg21665058;cg15416058;cg00633857;cg24145886;cg19555331;cg12841266;cg18299578;cg26014931;cg02097817;cg19584582;cg17349389;cg18352564;cg00662491;cg02967973;cg08120263;cg09312171;cg24517026;cg06677854;cg03767531;cg15776582;cg04016956;cg18991169;cg08327269;cg16071226;cg21777070;cg09817427;cg03196097;cg11560032;cg0…
1437	All	pos	POU2F1::SOX2	1	MA1962.1	17	200	1	1	MA1962.1	2.08873e-13	0.569915	177	9998	823	26494	10175	37492	0.271391	1	1	-2.08873e-13	177	37	38	32	38	35.7	POU2F1::SOX2				jaspar	MA1962.1.bed	3288482	Homeo domain factors::High-mobility group (HMG) domain factors	POU domain factors::SOX-related factors	29335749	HT-SELEX	cg09227056;cg09497746;cg23076498;cg22400231;cg20397004;cg23449696;cg12234807;cg10763467;cg15075184;cg15932297;cg15440561;cg17997082;cg07991288;cg03679521;cg25420088;cg09851167;cg13058338;cg25354602;cg26014931;cg26726683;cg25273233;cg19584582;cg06333141;cg24104506;cg12737399;cg02783173;cg02244090;cg07311313;cg14737427;cg21508838;cg18991169;cg09817427;cg04291050;cg22527167;cg23496355;cg24265558;cg0…
1448	All	neg	POU2F1::SOX2	1	MA1962.1	17	200	1	1	MA1962.1	2.57343	1.21854	311	9864	689	26628	10175	37492	0.271391	1	0.0154039	2.57343	311	7	7	24	24	12.7	POU2F1::SOX2				jaspar	MA1962.1.bed	3288482	Homeo domain factors::High-mobility group (HMG) domain factors	POU domain factors::SOX-related factors	29335749	HT-SELEX	cg08013479;cg25049678;cg14142471;cg21898068;cg17172158;cg01099625;cg05222837;cg08796632;cg12600648;cg01814115;cg17611288;cg16678811;cg10830920;cg08253452;cg22993731;cg14788180;cg12501356;cg07404009;cg05928030;cg25840352;cg12469785;cg24087602;cg11772199;cg10235290;cg09699229;cg07792339;cg07707172;cg16886381;cg24934277;cg00141625;cg11011976;cg08981690;cg19355776;cg23367919;cg12204071;cg01915021;cg1…
1453	All	neg	ZNF324	1	MA1977.1	17	200	1	16	MA1977.1	1.16087	1.15727	133	4271	867	32221	4404	37492	0.117465	1	0.218358	1.16087	133	12	10	35	35	19	ZNF324				jaspar	MA1977.1.bed	1138819	C2H2 zinc finger factors	More than 3 adjacent zinc fingers	28273063	ChIP-seq	cg25049678;cg16509659;cg12600648;cg02913140;cg20582188;cg07404009;cg07707172;cg16886381;cg00141625;cg03466638;cg20699548;cg08825623;cg22929401;cg17696987;cg19044063;cg17905888;cg01208948;cg23270774;cg05225604;cg22411776;cg20823439;cg04336027;cg06063489;cg03738429;cg02105343;cg09072617;cg03214411;cg25817964;cg23102356;cg09097835;cg14443903;cg13194536;cg02800396;cg09751652;cg08001104;cg03536788;cg1…
1457	All	neg	ZNF214	1	MA1975.1	17	200	1	14	MA1975.1	0.664274	1.05848	306	10731	694	25761	11037	37492	0.294383	1	0.534753	0.664274	306	16	18	25	25	19.7	ZNF214				jaspar	MA1975.1.bed	2629461	C2H2 zinc finger factors	More than 3 adjacent zinc fingers	28273063	ChIP-seq	cg25201652;cg01893274;cg01393477;cg14142471;cg01099625;cg21977797;cg27088374;cg16509659;cg03423769;cg06946028;cg20582188;cg02582875;cg04348533;cg22416332;cg26313355;cg08253452;cg18814344;cg14788180;cg00907438;cg10561550;cg05928030;cg20195746;cg00386499;cg06778417;cg20149366;cg09699229;cg13829084;cg01689298;cg07792339;cg10156179;cg24934277;cg25402449;cg14903956;cg23778391;cg15711227;cg13941670;cg1…
1459	All	neg	ZNF418	1	MA1980.1	17	200	1	19	MA1980.1	0.610381	1.05335	274	9626	726	26866	9900	37492	0.264056	1	0.589474	0.610381	274	18	19	26	26	21	ZNF418				jaspar	MA1980.1.bed	2528600	C2H2 zinc finger factors	Factors with multiple dispersed zinc fingers	28273063	ChIP-seq	cg26931400;cg01893274;cg10620475;cg25049678;cg17037716;cg08796632;cg01814115;cg02913140;cg11260459;cg01676370;cg22069272;cg04348533;cg22416332;cg17611288;cg08253452;cg19223789;cg00907438;cg25840352;cg12469785;cg04184175;cg11772199;cg01689298;cg07792339;cg01445252;cg07707172;cg10156179;cg09890286;cg08315393;cg14227010;cg13023398;cg17206772;cg03653137;cg20322159;cg04905851;cg19169532;cg11875079;cg0…
1465	All	neg	TFAP4::FLI1	1	MA1967.1	17	200	1	6	MA1967.1	0.135023	0.926928	61	2390	939	34102	2451	37492	0.0653739	1	1	-0.135023	61	24	25	37	37	28.7	TFAP4::FLI1				jaspar	MA1967.1.bed	256196	Basic helix-loop-helix factors (bHLH)::Tryptophan cluster factors	bHLH-ZIP::Ets-related	24218641	HT-SELEX	cg21898068;cg02582875;cg11260459;cg00907438;cg12469785;cg13060540;cg08981690;cg05156134;cg13589316;cg19345073;cg09026530;cg15093444;cg01846532;cg14244296;cg18889628;cg09827655;cg01901658;cg21396365;cg02228056;cg08001104;cg03176465;cg19631032;cg04025518;cg20596346;cg11025714;cg22873312;cg05487364;cg09360996;cg05439214;cg27291552;cg09769045;cg08521601;cg19133511;cg13901789;cg16821072;cg16717607;cg0…
1468	All	neg	ZNF320	1	MA1976.1	17	200	1	15	MA1976.1	0.0773615	0.89607	79	3188	921	33304	3267	37492	0.0871386	1	1	-0.0773615	79	27	28	36	36	30.3	ZNF320				jaspar	MA1976.1.bed	204256	C2H2 zinc finger factors	More than 3 adjacent zinc fingers	28273063	ChIP-seq	cg00438946;cg21977797;cg27594957;cg18814344;cg12469785;cg07483210;cg03653137;cg22929401;cg24615697;cg15521201;cg11451100;cg24927890;cg23270774;cg15992086;cg22411776;cg24805210;cg01029325;cg22047262;cg19333286;cg06472065;cg08515252;cg08125125;cg05688640;cg11580575;cg03176465;cg09753325;cg09025625;cg04084590;cg17801058;cg11025714;cg03927473;cg05708750;cg16274762;cg04283340;cg05464599;cg15359095;cg1…
1474	All	neg	TFAP4::ETV1	1	MA1966.1	17	200	1	5	MA1966.1	0.0113776	0.86688	235	9548	765	26944	9783	37492	0.260936	1	1	-0.0113776	235	33	32	31	33	32	TFAP4::ETV1				jaspar	MA1966.1.bed	1138370	Basic helix-loop-helix factors (bHLH)::Tryptophan cluster factors	bHLH-ZIP::Ets-related	24218641	HT-SELEX	cg25201652;cg10620475;cg21898068;cg06946028;cg06397491;cg02582875;cg11260459;cg01676370;cg22069272;cg04348533;cg27594957;cg18814344;cg00907438;cg07404009;cg05928030;cg26226211;cg14043264;cg20149366;cg11772199;cg09699229;cg13060540;cg14227010;cg23367919;cg13023398;cg24261834;cg15166827;cg20322159;cg05156134;cg13589316;cg08825623;cg22929401;cg17696987;cg15521201;cg26690989;cg09026530;cg07493173;cg2…
1479	All	neg	ZNF574	1	MA1982.1	17	200	1	21	MA1982.1	8.47643e-06	0.729613	203	9443	797	27049	9646	37492	0.257282	1	1	-8.47643e-06	203	38	37	32	38	35.7	ZNF574				jaspar	MA1982.1.bed	1169483	C2H2 zinc finger factors	Factors with multiple dispersed zinc fingers	22955616	ChIP-seq	cg17856858;cg26931400;cg10620475;cg00438946;cg21977797;cg08796632;cg19426872;cg01814115;cg19223789;cg27594957;cg18814344;cg26226211;cg10235290;cg01445252;cg25402449;cg14903956;cg12204071;cg03121178;cg17206772;cg24261834;cg03653137;cg20322159;cg11875079;cg05156134;cg13349948;cg15675612;cg17795302;cg13452214;cg24287791;cg23826041;cg03225697;cg02714609;cg11451100;cg26690989;cg09026530;cg27556492;cg1…

## Sheet: TF Blood
OriginalOrder	tissue	group	TF_name	index	matrixID	batch	buff	userSet	dbSet	collection	log10P	OddsRatio	a	b	c	d	anno_size	background	anno_size_background.ratio	counts_TF_name	FDR	sign.log10P	support	rnkPV	rnkOR	rnkSup	maxRnk	meanRnk	description	cellType	antibody	treatment	dataSource	filename	size	class	family	medline	exp_type	overlap
1	Blood	pos	KLF4	1	MA0039.4	1	200	1	24	MA0039.4	50.9407	3.51714	874	24214	126	12278	25088	37492	0.669156	1	1.04699e-49	50.9407	874	1	1	5	5	2.33	KLF4				jaspar	MA0039.4.bed	9245693	C2H2 zinc finger factors	Three-zinc finger Kruppel-related	28473536	ChIP-seq	cg11728741;cg11084334;cg17997082;cg25742767;cg11716762;cg26495946;cg12841266;cg09363187;cg09710440;cg23415880;cg13058338;cg18304538;cg23087015;cg03571891;cg26844246;cg03679521;cg13400013;cg24866418;cg09851167;cg09497746;cg25957641;cg21286076;cg08486684;cg00499875;cg22548438;cg18093372;cg03957108;cg26957053;cg27533327;cg06132693;cg11563156;cg11701748;cg05575054;cg00546693;cg27496468;cg09058243;cg2…
2	Blood	pos	RREB1	1	MA0073.1	1	200	1	49	MA0073.1	19.5984	2.0262	270	5633	730	30859	5903	37492	0.157447	1	6.0073e-19	19.5984	270	2	2	37	37	13.7	RREB1				jaspar	MA0073.1.bed	1550519	C2H2 zinc finger factors	Factors with multiple dispersed zinc fingers	8816445	SELEX	cg11716762;cg23415880;cg13058338;cg23087015;cg09851167;cg21286076;cg00499875;cg26957053;cg00546693;cg27496468;cg24534517;cg11445774;cg01831882;cg20397004;cg27144703;cg18473521.2;cg23743304;cg15682828;cg20142163;cg18473521.1;cg11622231;cg16804284;cg08659076;cg21767196;cg00493831;cg14737427;cg05611300;cg19964527;cg11700079;cg03233803;cg04166812;cg01580681;cg10437271;cg14020187;cg25400234;cg18394148…
3	Blood	pos	E2F1	1	MA0024.3	1	200	1	11	MA0024.3	13.0481	1.778	252	5813	748	30679	6065	37492	0.161768	1	1.53313e-12	13.0481	252	3	4	38	38	15	E2F1				jaspar	MA0024.3.bed	1120012	Fork head/winged helix factors	E2F	9372931	HT-SELEX	cg11728741;cg25742767;cg09363187;cg19834403;cg05500919;cg09710440;cg13776863;cg18304538;cg03571891;cg22548438;cg03957108;cg04209192;cg05575054;cg00546693;cg08609675;cg24534517;cg22446589;cg27220635;cg20397004;cg03045876;cg08659076;cg05584808;cg01686348;cg01974011;cg19552877;cg03233803;cg03986120;cg18141557;cg05506365;cg01940425;cg00193345;cg26843878;cg15028514;cg18824846;cg14978459;cg14914422;cg1…
4	Blood	pos	TFAP2A	1	MA0003.4	1	200	1	2	MA0003.4	11.676	1.5635	542	15721	458	20771	16263	37492	0.433773	1	3.20944e-11	11.676	542	4	6	20	20	10	TFAP2A				jaspar	MA0003.4.bed	4395077	Basic helix-span-helix factors (bHSH)	AP-2	23332764	ChIP-seq	cg11728741;cg11084334;cg25742767;cg26495946;cg09363187;cg19834403;cg05500919;cg09710440;cg13776863;cg03571891;cg09497746;cg21286076;cg26957053;cg04209192;cg27533327;cg06132693;cg11701748;cg05575054;cg08609675;cg27496468;cg24534517;cg04633983;cg22446589;cg27220635;cg01831882;cg13502730;cg06113157;cg18473521.2;cg22358580;cg23743304;cg10624665;cg12179493;cg18473521.1;cg16804284;cg20376497;cg03045876…
6	Blood	pos	PAX5	1	MA0014.3	1	200	1	7	MA0014.3	7.75035	1.43077	470	13963	530	22529	14433	37492	0.384962	1	2.07172e-07	7.75035	470	6	9	24	24	13	PAX5				jaspar	MA0014.3.bed	3024883	Paired box factors	Paired domain only	8406007	ChIP-seq	cg11728741;cg11084334;cg25742767;cg12841266;cg09363187;cg23087015;cg03571891;cg03679521;cg24866418;cg09851167;cg25957641;cg00499875;cg26957053;cg05575054;cg00546693;cg24534517;cg22446589;cg27220635;cg14880272;cg15738808;cg06113157;cg11634198;cg23743304;cg10624665;cg20421508;cg11622231;cg16804284;cg20376497;cg03045876;cg08659076;cg00493831;cg17668518;cg14737427;cg01974011;cg19552877;cg02532525;cg1…
7	Blood	pos	MAX::MYC	1	MA0059.1	1	200	1	37	MA0059.1	6.27473	1.43326	282	7849	718	28643	8131	37492	0.216873	1	4.77219e-06	6.27473	282	7	8	35	35	16.7	MAX::MYC				jaspar	MA0059.1.bed	2053612	Basic helix-loop-helix factors (bHLH)	bHLH-ZIP	8265351	SELEX	cg11084334;cg11716762;cg26495946;cg12841266;cg09363187;cg09710440;cg13776863;cg24866418;cg25957641;cg08486684;cg00499875;cg22548438;cg26957053;cg04209192;cg27533327;cg06132693;cg11701748;cg05575054;cg08609675;cg27220635;cg01831882;cg04291050;cg06113157;cg27144703;cg18473521.2;cg15682828;cg06210818;cg12179493;cg18473521.1;cg11622231;cg16804284;cg20376497;cg03045876;cg00493831;cg05584808;cg13730205…
9	Blood	pos	ELK1	1	MA0028.2	1	200	1	14	MA0028.2	4.44343	1.29256	515	16458	485	20034	16973	37492	0.45271	1	0.000247574	4.44343	515	9	11	23	23	14.3	ELK1				jaspar	MA0028.2.bed	2800809	Tryptophan cluster factors	Ets-related	1425594	HT-SELEX	cg11728741;cg11084334;cg26495946;cg12841266;cg19834403;cg09710440;cg13058338;cg18304538;cg03571891;cg26844246;cg24866418;cg09851167;cg00499875;cg26957053;cg27533327;cg06132693;cg11701748;cg05575054;cg00546693;cg11445774;cg04633983;cg22446589;cg01831882;cg13502730;cg06113157;cg27144703;cg22358580;cg22397546;cg23743304;cg10624665;cg15682828;cg20142163;cg11622231;cg16804284;cg20376497;cg08659076;cg2…
14	Blood	pos	PPARG	1	MA0066.1	1	200	1	42	MA0066.1	0.935256	1.50569	12	292	988	36200	304	37492	0.0081084	1	0.318049	0.935256	12	14	7	50	50	23.7	PPARG				jaspar	MA0066.1.bed	65090	Nuclear receptors with C4 zinc fingers	Thyroid hormone receptor-related factors (NR1)	11139380	SELEX	cg13342658;cg14801866;cg07676309;cg02107949;cg09750164;cg13695149;cg20825437;cg15089111;cg23865846;cg14992253;cg24831901;cg16790748
16	Blood	pos	Ar	1	MA0007.3	1	200	1	5	MA0007.3	0.735926	1.12512	74	2420	926	34072	2494	37492	0.0665209	1	0.457543	0.735926	74	16	14	46	46	25.3	Ar				jaspar	MA0007.3.bed	684408	Nuclear receptors with C4 zinc fingers	Steroid hormone receptors (NR3)	20943813	HT-SELEX	cg03957108;cg26957053;cg20397004;cg00493831;cg25636884;cg19964527;cg01974011;cg12302541;cg19552877;cg01940425;cg25400234;cg18195411;cg06219793;cg04560456;cg17037818;cg15431157;cg25273233;cg09782540;cg15648389;cg07536573;cg26306688;cg17514200;cg04391455;cg26507427;cg20162381;cg24240262;cg09038439;cg18454765;cg12242396;cg09601175;cg19670346;cg04627479;cg18470131;cg08406045;cg25420088;cg14252141;cg0…
17	Blood	pos	RXRA::VDR	1	MA0074.1	1	200	1	50	MA0074.1	0.116804	0.897912	39	1578	961	34914	1617	37492	0.0431292	1	1	-0.116804	39	17	17	48	48	27.3	RXRA::VDR				jaspar	MA0074.1.bed	302261	Nuclear receptors with C4 zinc fingers	RXR-related receptors (NR2)	8674817	SELEX	cg05611300;cg01686348;cg26931581;cg07892422;cg22689233;cg02658193;cg08327269;cg26718996;cg10707128;cg19529849;cg25845698;cg24240262;cg24314234;cg27379399;cg09601175;cg16512330;cg13739934;cg21328218;cg18753125;cg18228590;cg22106350;cg12967137;cg26973693;cg05308779;cg02317025;cg00515235;cg07443440;cg06484622;cg19711579;cg09879356;cg15658912;cg22672691;cg21197193;cg06247149;cg03767531;cg16958493;cg2…
19	Blood	pos	IRF2	1	MA0051.1	1	200	1	33	MA0051.1	0.00170369	0.723519	65	3199	935	33293	3264	37492	0.0870586	1	1	-0.00170369	65	19	24	47	47	30	IRF2				jaspar	MA0051.1.bed	651923	Tryptophan cluster factors	Interferon-regulatory factors	7687740	SELEX	cg11728741;cg19834403;cg04633983;cg02783173;cg12870762;cg04203883;cg04407762;cg07875786;cg14914422;cg20291436;cg14283980;cg08938906;cg02658193;cg13402193;cg14085358;cg10450430;cg03086663;cg25657841;cg11904056;cg00146676;cg26352755;cg01027323;cg06472439;cg08406509;cg02139507;cg15147429;cg22470076;cg09572652;cg14712515;cg16965558;cg08809534;cg19972243;cg14620758;cg04091966;cg01749491;cg22661206;cg0…
22	Blood	pos	TBXT	1	MA0009.2	1	200	1	6	MA0009.2	0.000667881	0.543348	19	1256	981	35236	1275	37492	0.0340073	1	1	-0.000667881	19	22	38	49	49	36.3	TBXT				jaspar	MA0009.2.bed	619638	T-Box factors	Brachyury-related factors	7588606	HT-SELEX	cg01686348;cg08159005;cg22689233;cg04322329;cg24780501;cg01432620;cg15675960;cg02491874;cg13480742;cg01766000;cg03905867;cg10545725;cg22950745;cg11243569;cg20644522;cg26333649;cg24010297;cg06764333;cg08768357
23	Blood	pos	PAX6	1	MA0069.1	1	200	1	45	MA0069.1	0.000548984	0.736797	100	4782	900	31710	4882	37492	0.130214	1	1	-0.000548984	100	23	22	44	44	29.7	PAX6				jaspar	MA0069.1.bed	1022174	Paired box factors	Paired plus homeo domain	8132558	SELEX	cg18304538;cg05575054;cg01831882;cg24023187;cg06670018;cg25636884;cg01974011;cg19552877;cg11700079;cg13518541;cg04166812;cg21452781;cg13759353;cg15437942;cg25061576;cg10289720;cg06219793;cg11705837;cg12593479;cg23177112;cg04141188;cg22270635;cg02478760;cg02658193;cg02102645;cg00612925;cg10347306;cg13373685;cg00595237;cg14085358;cg04391455;cg27005345;cg02533268;cg19626252;cg09928074;cg19702779;cg2…
25	Blood	pos	GABPA	1	MA0062.3	1	200	1	39	MA0062.3	2.03502e-05	0.777856	406	17068	594	19424	17474	37492	0.466073	1	1	-2.03502e-05	406	25	20	28	28	24.3	GABPA				jaspar	MA0062.3.bed	4499005	Tryptophan cluster factors	Ets-related	9461436	ChIP-seq	cg11728741;cg25742767;cg11716762;cg26495946;cg12841266;cg19834403;cg23415880;cg13776863;cg03679521;cg24866418;cg25957641;cg03957108;cg26957053;cg04209192;cg27533327;cg06132693;cg11701748;cg05575054;cg08609675;cg11445774;cg27220635;cg01831882;cg13502730;cg15738808;cg06113157;cg22358580;cg11634198;cg23743304;cg10624665;cg12179493;cg11622231;cg16804284;cg20376497;cg21767196;cg06670018;cg17668518;cg0…
26	Blood	pos	RORA	1	MA0072.1	1	200	1	48	MA0072.1	9.21032e-06	0.692734	132	6569	868	29923	6701	37492	0.178731	1	1	-9.21032e-06	132	26	27	43	43	32	RORA				jaspar	MA0072.1.bed	2150953	Nuclear receptors with C4 zinc fingers	Thyroid hormone receptor-related factors (NR1)	7926749	SELEX	cg26495946;cg13776863;cg18304538;cg25957641;cg04209192;cg27533327;cg06132693;cg11563156;cg11701748;cg08609675;cg09058243;cg22397546;cg04060219;cg07940754;cg13518541;cg24941333;cg16691593;cg04407762;cg20149183;cg19789513;cg05108018;cg11235379;cg27378835;cg25061576;cg21097283;cg17799200;cg04582364;cg12593479;cg26517714;cg04839527;cg06256346;cg21126148;cg08806153;cg08294816;cg17026220;cg02652404;cg0…
28	Blood	pos	PBX1	1	MA0070.1	1	200	1	46	MA0070.1	1.28614e-06	0.710007	210	9941	790	26551	10151	37492	0.270751	1	1	-1.28614e-06	210	28	26	41	41	31.7	PBX1				jaspar	MA0070.1.bed	2918683	Homeo domain factors	TALE-type homeo domain factors	7910944	SELEX	cg11716762;cg13776863;cg03957108;cg04209192;cg08609675;cg22358580;cg02783173;cg00493831;cg05463929;cg25636884;cg13518541;cg24941333;cg13342658;cg14022646;cg04166812;cg01940425;cg16181889;cg04407762;cg14279547;cg08938156;cg05108018;cg11235379;cg01965931;cg16492924;cg05817477;cg25061576;cg17799200;cg19981759;cg04560456;cg14801866;cg20260177;cg04839527;cg25245209;cg08806153;cg15431157;cg05757789;cg2…
30	Blood	pos	Ddit3::Cebpa	1	MA0019.1	1	200	1	10	MA0019.1	3.23434e-07	0.734109	412	17821	588	18671	18233	37492	0.486317	1	1	-3.23434e-07	412	30	23	27	30	26.7	Ddit3::Cebpa				jaspar	MA0019.1.bed	7425278	Basic leucine zipper factors (bZIP)	CEBP-related	8657121	SELEX	cg25742767;cg11716762;cg26495946;cg09363187;cg09710440;cg23415880;cg13058338;cg13776863;cg03571891;cg13400013;cg21286076;cg08486684;cg00499875;cg22548438;cg18093372;cg26957053;cg04209192;cg11563156;cg11701748;cg08609675;cg27496468;cg09058243;cg11445774;cg22446589;cg27220635;cg20397004;cg27144703;cg18473521.2;cg15682828;cg20142163;cg20421508;cg18473521.1;cg11622231;cg04060219;cg03045876;cg24765252…
31	Blood	pos	Mecom	1	MA0029.1	1	200	1	15	MA0029.1	2.68185e-09	0.560717	92	5585	908	30907	5677	37492	0.151419	1	1	-2.68185e-09	92	31	36	45	45	37.3	Mecom				jaspar	MA0029.1.bed	2053639	C2H2 zinc finger factors	Factors with multiple dispersed zinc fingers	8321231	SELEX	cg00546693;cg06113157;cg08659076;cg15131523;cg04166812;cg07875786;cg05960393;cg13251691;cg22989345;cg14187912;cg02478760;cg04663705;cg01961426;cg08938906;cg05650111;cg20842326;cg09227056;cg15292174;cg07817024;cg24181917;cg09075088;cg23449696;cg14435444;cg03086663;cg22400231;cg11904056;cg27067779;cg17941015;cg19626252;cg15503346;cg22300498;cg01326566;cg23985931;cg27508620;cg17177455;cg00634704;cg0…
36	Blood	pos	HNF1A	1	MA0046.2	1	200	1	29	MA0046.2	1.39987e-12	0.636507	346	16564	654	19928	16910	37492	0.45103	1	1	-1.39987e-12	346	36	31	33	36	33.3	HNF1A				jaspar	MA0046.2.bed	10958444	Homeo domain factors	POU domain factors	9047360	HT-SELEX	cg17997082;cg11716762;cg23415880;cg18304538;cg03679521;cg04209192;cg00546693;cg08609675;cg04633983;cg13502730;cg04291050;cg18473521.2;cg11634198;cg06210818;cg18473521.1;cg20376497;cg24765252;cg08659076;cg21767196;cg06670018;cg17668518;cg05463929;cg05584808;cg13730205;cg01974011;cg19552877;cg15131523;cg24941333;cg13342658;cg14022646;cg26478990;cg00059486;cg16175000;cg14978459;cg14279547;cg18195411…
49	Blood	pos	FOXF2	1	MA0030.1	1	200	1	16	MA0030.1	0	0.5306	197	11538	803	24954	11735	37492	0.313	1	1	0	197	40	43	42	43	41.7	FOXF2				jaspar	MA0030.1.bed	3682191	Fork head/winged helix factors	FOX	7957066	SELEX	cg11716762;cg04209192;cg11563156;cg08609675;cg09058243;cg06113157;cg18473521.2;cg18473521.1;cg04060219;cg20376497;cg06670018;cg24941333;cg13342658;cg04203883;cg19789513;cg13759353;cg16492924;cg27378835;cg21852872;cg25061576;cg17799200;cg14283980;cg05723322;cg14801866;cg04582364;cg04839527;cg14562454;cg23177112;cg13251691;cg08294816;cg17026220;cg02478760;cg02107949;cg01961426;cg09911121;cg20842326…
50	Blood	pos	CREB1	1	MA0018.4	1	200	1	9	MA0018.4	0	0.406456	244	16152	756	20340	16396	37492	0.43732	1	1	0	244	40	50	39	50	43	CREB1				jaspar	MA0018.4.bed	5544020	Basic leucine zipper factors (bZIP)	CREB-related factors	17916232	ChIP-seq	cg23087015;cg26844246;cg09497746;cg25957641;cg21286076;cg26957053;cg04209192;cg27533327;cg06132693;cg08609675;cg04633983;cg20397004;cg22397546;cg20376497;cg24765252;cg24023187;cg06670018;cg25636884;cg19964527;cg02532525;cg13518541;cg15131523;cg14022646;cg26931581;cg14020187;cg14914422;cg12946225;cg01965931;cg13759353;cg05817477;cg07311313;cg11311195;cg25061576;cg23076498;cg17799200;cg08395267;cg0…
59	Blood	neg	HNF1A	1	MA0046.2	1	200	1	29	MA0046.2	10.0755	1.51024	551	16359	449	20133	16910	37492	0.45103	1	1.18081e-09	10.0755	551	9	13	25	25	15.7	HNF1A				jaspar	MA0046.2.bed	10958444	Homeo domain factors	POU domain factors	9047360	HT-SELEX	cg14812570;cg15675612;cg25555481;cg06461219;cg10525355;cg17437489;cg19104094;cg22591675;cg13020851;cg25430089;cg04916354;cg14882356;cg19908097;cg05268271;cg25709478;cg11642756;cg16255164;cg17594003.2;cg01131483;cg14182735;cg25184464;cg01633657;cg12382554;cg03926377;cg16076776;cg10501210;cg24488281;cg12186717;cg02929405;cg15680017;cg17919530;cg19643847;cg17594003.1;cg07774376;cg02202691;cg13571461…
62	Blood	neg	PBX1	1	MA0070.1	1	200	1	46	MA0070.1	7.48526	1.45312	348	9803	652	26689	10151	37492	0.270751	1	3.44757e-07	7.48526	348	12	15	36	36	21	PBX1				jaspar	MA0070.1.bed	2918683	Homeo domain factors	TALE-type homeo domain factors	7910944	SELEX	cg14812570;cg06461219;cg17437489;cg19104094;cg22591675;cg13020851;cg25430089;cg05844902;cg26554534;cg25709478;cg11642756;cg17594003.2;cg14182735;cg25184464;cg12382554;cg03926377;cg24488281;cg11723266;cg02929405;cg15680017;cg17919530;cg02806036;cg17644722;cg11926578;cg19643847;cg17594003.1;cg02202691;cg00621654;cg06063479;cg24903784;cg03668418;cg08268848;cg13932370;cg15046169;cg06836529;cg22703759…
67	Blood	neg	FOXF2	1	MA0030.1	1	200	1	16	MA0030.1	5.94083	1.37472	383	11352	617	25140	11735	37492	0.313	1	9.81232e-06	5.94083	383	17	17	35	35	23	FOXF2				jaspar	MA0030.1.bed	3682191	Fork head/winged helix factors	FOX	7957066	SELEX	cg14812570;cg04184175;cg15675612;cg06461219;cg16848873;cg19104094;cg22591675;cg13020851;cg05268271;cg07867602;cg11642756;cg16255164;cg01131483;cg14182735;cg25184464;cg18871253;cg16076776;cg02574073;cg15680017;cg17919530;cg17644722;cg07774376;cg02202691;cg26423362;cg01865273;cg20324735;cg02733100;cg13932370;cg26667550;cg23367919;cg03556243.2;cg26072749;cg03556243.1;cg24786986;cg25875397;cg04588674…
69	Blood	neg	CREB1	1	MA0018.4	1	200	1	9	MA0018.4	4.74481	1.30635	502	15894	498	20598	16396	37492	0.43732	1	0.000129766	4.74481	502	19	22	29	29	23.3	CREB1				jaspar	MA0018.4.bed	5544020	Basic leucine zipper factors (bZIP)	CREB-related factors	17916232	ChIP-seq	cg25555481;cg17437489;cg22591675;cg13020851;cg25430089;cg05844902;cg04916354;cg26554534;cg25709478;cg16255164;cg25184464;cg01633657;cg18871253;cg03926377;cg17856858;cg10501210;cg24488281;cg11723266;cg12186717;cg02929405;cg17919530;cg14860886;cg17644722;cg11926578;cg02202691;cg18470619;cg08230071;cg26423362;cg18092286;cg20324735;cg06063479;cg24903784;cg11822715;cg03668418;cg02733100;cg13932370;cg2…
73	Blood	neg	Ddit3::Cebpa	1	MA0019.1	1	200	1	10	MA0019.1	3.28819	1.23701	538	17695	462	18797	18233	37492	0.486317	1	0.00287979	3.28819	538	23	25	27	27	25	Ddit3::Cebpa				jaspar	MA0019.1.bed	7425278	Basic leucine zipper factors (bZIP)	CEBP-related	8657121	SELEX	cg14812570;cg04184175;cg25555481;cg16848873;cg10525355;cg17437489;cg19104094;cg25430089;cg05844902;cg04916354;cg26554534;cg05268271;cg17594003.2;cg01633657;cg16076776;cg12540262;cg24488281;cg02574073;cg15680017;cg11926578;cg17594003.1;cg07774376;cg18470619;cg26979561;cg18092286;cg11265498;cg20324735;cg00621654;cg24903784;cg20001705;cg03668418;cg08268848;cg02733100;cg03556243.2;cg26072749;cg206995…
74	Blood	neg	RORA	1	MA0072.1	1	200	1	48	MA0072.1	2.8852	1.27481	216	6485	784	30007	6701	37492	0.178731	1	0.0063169	2.8852	216	24	23	39	39	28.7	RORA				jaspar	MA0072.1.bed	2150953	Nuclear receptors with C4 zinc fingers	Thyroid hormone receptor-related factors (NR1)	7926749	SELEX	cg25555481;cg22591675;cg13020851;cg04916354;cg05268271;cg14182735;cg25184464;cg12540262;cg11723266;cg17919530;cg07774376;cg13571461;cg01865273;cg11265498;cg20324735;cg00621654;cg03556243.2;cg26072749;cg03556243.1;cg09377007;cg25875397;cg22703759;cg16039461;cg18258682;cg09916026;cg24701741;cg21599130;cg03779374;cg17139066;cg27520705;cg01187271;cg17408789;cg26038591;cg03466638;cg02074136;cg20093062…
77	Blood	neg	GABPA	1	MA0062.3	1	200	1	39	MA0062.3	1.29033	1.11267	492	16982	508	19510	17474	37492	0.466073	1	0.162332	1.29033	492	27	31	31	31	29.7	GABPA				jaspar	MA0062.3.bed	4499005	Tryptophan cluster factors	Ets-related	9461436	ChIP-seq	cg04184175;cg10525355;cg05268271;cg17594003.2;cg01131483;cg27294582;cg01633657;cg16076776;cg24488281;cg11723266;cg12186717;cg14860886;cg19643847;cg17594003.1;cg02202691;cg13571461;cg18470619;cg08230071;cg26979561;cg26423362;cg18092286;cg11265498;cg20324735;cg25928579.1;cg24903784;cg11822715;cg20001705;cg03668418;cg08268848;cg23367919;cg25280906;cg03556243.2;cg26072749;cg03556243.1;cg09377007;cg25…
78	Blood	neg	Mecom	1	MA0029.1	1	200	1	15	MA0029.1	1.11562	1.13559	168	5509	832	30983	5677	37492	0.151419	1	0.226552	1.11562	168	28	29	41	41	32.7	Mecom				jaspar	MA0029.1.bed	2053639	C2H2 zinc finger factors	Factors with multiple dispersed zinc fingers	8321231	SELEX	cg25555481;cg04916354;cg05268271;cg07026794;cg07867602;cg26423362;cg13932370;cg26667550;cg25280906;cg26072749;cg24805210;cg18659931;cg20152168;cg09916026;cg20473688;cg24341129;cg08766364;cg13279679;cg25244901;cg27520705;cg18039160;cg11654048;cg26038591;cg02074136;cg20093062;cg19631032;cg18945204;cg07863286;cg18309798;cg14857700;cg20149366;cg25682618;cg21734251;cg13261890;cg21484638;cg07576603;cg0…
79	Blood	neg	IRF2	1	MA0051.1	1	200	1	33	MA0051.1	1.09363	1.17038	100	3164	900	33328	3264	37492	0.0870586	1	0.236219	1.09363	100	29	27	46	46	34	IRF2				jaspar	MA0051.1.bed	651923	Tryptophan cluster factors	Interferon-regulatory factors	7687740	SELEX	cg10525355;cg26554534;cg12880090;cg12382554;cg03926377;cg24488281;cg11926578;cg19643847;cg08230071;cg11265498;cg00621654;cg02786606;cg18659931;cg08563010;cg19204561;cg20473688;cg01112551;cg24341129;cg27520705;cg07011212;cg05322294;cg18039160;cg14130066;cg09532103;cg12204071;cg07863286;cg17003896;cg17414768;cg22166055;cg19517256;cg14212419;cg25682618;cg26290885;cg09278623;cg24140160;cg12046720;cg2…
80	Blood	neg	Ar	1	MA0007.3	1	200	1	5	MA0007.3	0.902797	1.15906	76	2418	924	34074	2494	37492	0.0665209	1	0.33554	0.902797	76	30	28	47	47	35	Ar				jaspar	MA0007.3.bed	684408	Nuclear receptors with C4 zinc fingers	Steroid hormone receptors (NR3)	20943813	HT-SELEX	cg12186717;cg06063479;cg09377007;cg06836529;cg21344068;cg06597890;cg00967835;cg20093062;cg09642734;cg19930131;cg17003896;cg11015411;cg17414768;cg24322955;cg12774429;cg06778417;cg10908570;cg10553618;cg22537546;cg13003121;cg26931400;cg24140160;cg03086565;cg02407736;cg05008055;cg20331456;cg17006524;cg22413161;cg16274762;cg20563526;cg01911033;cg23195996;cg24395075;cg20016595;cg01637769;cg23493749;cg0…
81	Blood	neg	PPARG	1	MA0066.1	1	200	1	42	MA0066.1	0.530319	1.24365	10	294	990	36198	304	37492	0.0081084	1	0.676181	0.530319	10	31	24	50	50	35	PPARG				jaspar	MA0066.1.bed	65090	Nuclear receptors with C4 zinc fingers	Thyroid hormone receptor-related factors (NR1)	11139380	SELEX	cg09642734;cg24322955;cg09697973;cg11399644;cg00992842;cg24778385;cg27086621;cg15571248;cg04245317;cg16372520
82	Blood	neg	ELK1	1	MA0028.2	1	200	1	14	MA0028.2	0.394428	1.01794	457	16516	543	19976	16973	37492	0.45271	1	0.868969	0.394428	457	32	33	33	33	32.7	ELK1				jaspar	MA0028.2.bed	2800809	Tryptophan cluster factors	Ets-related	1425594	HT-SELEX	cg17599620;cg04184175;cg03537184;cg15675612;cg25555481;cg06461219;cg05844902;cg04916354;cg14882356;cg19908097;cg05268271;cg11642756;cg16255164;cg17594003.2;cg12880090;cg01633657;cg17856858;cg10501210;cg11723266;cg12186717;cg02929405;cg17919530;cg14860886;cg17644722;cg17594003.1;cg07774376;cg13571461;cg26979561;cg26423362;cg18092286;cg01865273;cg11265498;cg20324735;cg06063479;cg08268848;cg13932370…
84	Blood	neg	PAX6	1	MA0069.1	1	200	1	45	MA0069.1	0.251366	0.989001	129	4753	871	31739	4882	37492	0.130214	1	1	-0.251366	129	34	34	43	43	37	PAX6				jaspar	MA0069.1.bed	1022174	Paired box factors	Paired plus homeo domain	8132558	SELEX	cg15675612;cg10525355;cg20324735;cg20001705;cg02733100;cg03556243.2;cg03556243.1;cg23141013;cg03779374;cg23037801;cg25201652;cg03088325;cg18039160;cg03466638;cg17882807;cg24217623;cg02231349;cg19930131;cg07905650;cg17003896;cg17076630;cg03926422;cg13982956;cg20582188;cg10908570;cg21834831;cg16504667;cg04972977;cg24640147;cg08746145;cg07451598;cg09278623;cg26052964;cg05284821;cg14632261;cg23443081…
85	Blood	neg	RXRA::VDR	1	MA0074.1	1	200	1	50	MA0074.1	0.22685	0.971942	42	1575	958	34917	1617	37492	0.0431292	1	1	-0.22685	42	35	35	48	48	39.3	RXRA::VDR				jaspar	MA0074.1.bed	302261	Nuclear receptors with C4 zinc fingers	RXR-related receptors (NR2)	8674817	SELEX	cg18470619;cg01090134;cg27520705;cg14130066;cg02231349;cg18454322;cg03247467;cg14632261;cg08796632;cg02232023;cg12659984;cg19773748;cg18843288;cg17469509;cg18459433;cg25117614;cg16540608;cg09252418;cg12366240;cg00933498;cg03639871;cg04965129;cg01643535;cg21738601;cg22656844;cg15924973;cg02699578;cg11025714;cg02593513;cg01029325;cg12811630;cg09484587;cg05064186;cg01552040;cg00595076;cg02496796;cg2…
86	Blood	neg	TBXT	1	MA0009.2	1	200	1	6	MA0009.2	0.225007	0.968557	33	1242	967	35250	1275	37492	0.0340073	1	1	-0.225007	33	36	36	49	49	40.3	TBXT				jaspar	MA0009.2.bed	619638	T-Box factors	Brachyury-related factors	7588606	HT-SELEX	cg16848873;cg01633657;cg02574073;cg18470619;cg15046169;cg24805210;cg04588674;cg19828220;cg18064215;cg18684142;cg10906729;cg20687404;cg15580396;cg09697973;cg11399644;cg17310709;cg00688252;cg00464569;cg02758817;cg14884775;cg26899615;cg17025741;cg09484587;cg06887993;cg26672959;cg10380094;cg05938907;cg27490948;cg15298634;cg26024182;cg18678822;cg19499679;cg15367924
94	Blood	neg	RREB1	1	MA0073.1	1	200	1	49	MA0073.1	0.000630462	0.759389	125	5778	875	30714	5903	37492	0.157447	1	1	-0.000630462	125	44	45	44	45	44.3	RREB1				jaspar	MA0073.1.bed	1550519	C2H2 zinc finger factors	Factors with multiple dispersed zinc fingers	8816445	SELEX	cg14812570;cg06461219;cg07026794;cg11642756;cg27294582;cg18871253;cg10501210;cg24488281;cg17644722;cg20324735;cg25928579.1;cg24903784;cg03556243.2;cg26072749;cg03556243.1;cg24786986;cg24805210;cg22703759;cg08563010;cg16039461;cg01053921;cg24701741;cg21599130;cg03779374;cg00384342;cg01090134;cg17139066;cg25244901;cg07011212;cg05322294;cg15863527;cg17408789;cg11654048;cg09532103;cg17744986;cg096427…
95	Blood	neg	MAX::MYC	1	MA0059.1	1	200	1	37	MA0059.1	6.44297e-05	0.744722	172	7959	828	28533	8131	37492	0.216873	1	1	-6.44297e-05	172	45	46	40	46	43.7	MAX::MYC				jaspar	MA0059.1.bed	2053612	Basic helix-loop-helix factors (bHLH)	bHLH-ZIP	8265351	SELEX	cg15675612;cg19104094;cg22591675;cg13020851;cg14882356;cg19908097;cg01131483;cg25184464;cg02202691;cg24903784;cg23367919;cg22703759;cg01053921;cg21202820;cg09255391;cg26038591;cg18945204;cg17003896;cg17076630;cg11015411;cg19619014;cg07352145;cg16888382;cg24507316;cg07555311;cg00279752;cg01770127;cg27167692;cg16283205;cg11274938;cg19870489;cg06626359;cg13261890;cg22928410;cg27181123;cg03086565;cg1…
96	Blood	neg	E2F1	1	MA0024.3	1	200	1	11	MA0024.3	2.0293e-05	0.693914	119	5946	881	30546	6065	37492	0.161768	1	1	-2.0293e-05	119	46	48	45	48	46.3	E2F1				jaspar	MA0024.3.bed	1120012	Fork head/winged helix factors	E2F	9372931	HT-SELEX	cg04184175;cg25709478;cg17919530;cg25280906;cg22703759;cg01053921;cg02041498;cg10975089;cg25201652;cg11654048;cg10706073;cg18454322;cg20582188;cg21247898;cg00282704;cg16283205;cg14212419;cg05124292;cg27166817;cg19870489;cg21484638;cg07451598;cg11940021;cg27197334;cg25946283;cg23577036;cg27263887;cg17985090;cg04441847;cg00484915;cg23195996;cg18843288;cg08319802;cg17469509;cg23493749;cg22951451;cg0…
98	Blood	neg	PAX5	1	MA0014.3	1	200	1	7	MA0014.3	4.0366e-07	0.72532	314	14119	686	22373	14433	37492	0.384962	1	1	-4.0366e-07	314	48	47	38	48	44.3	PAX5				jaspar	MA0014.3.bed	3024883	Paired box factors	Paired domain only	8406007	ChIP-seq	cg14812570;cg15675612;cg06461219;cg17437489;cg25430089;cg14882356;cg19908097;cg17594003.2;cg01131483;cg17856858;cg10501210;cg02806036;cg17594003.1;cg20324735;cg11822715;cg20001705;cg08268848;cg26667550;cg03556243.2;cg20699548;cg03556243.1;cg24805210;cg26120306;cg08828602;cg21599130;cg03779374;cg23037801;cg20473688;cg10975089;cg13279679;cg15863527;cg17408789;cg11654048;cg26038591;cg03466638;cg1788…
99	Blood	neg	TFAP2A	1	MA0003.4	1	200	1	2	MA0003.4	4.59271e-12	0.641459	332	15931	668	20561	16263	37492	0.433773	1	1	-4.59271e-12	332	49	49	37	49	45	TFAP2A				jaspar	MA0003.4.bed	4395077	Basic helix-span-helix factors (bHSH)	AP-2	23332764	ChIP-seq	cg15675612;cg25555481;cg06461219;cg16848873;cg10525355;cg19104094;cg04916354;cg14882356;cg19908097;cg05268271;cg11642756;cg16255164;cg01633657;cg16076776;cg17856858;cg10501210;cg02574073;cg17919530;cg14860886;cg18470619;cg26979561;cg11265498;cg24903784;cg11822715;cg02733100;cg26667550;cg04588674;cg26373518;cg17109871;cg16039461;cg18577444;cg26120306;cg00301020;cg24701741;cg02041498;cg21599130;cg1…
100	Blood	neg	KLF4	1	MA0039.4	1	200	1	24	MA0039.4	0	0.583155	545	24543	455	11949	25088	37492	0.669156	1	1	0	545	50	50	26	50	42	KLF4				jaspar	MA0039.4.bed	9245693	C2H2 zinc finger factors	Three-zinc finger Kruppel-related	28473536	ChIP-seq	cg17599620;cg14812570;cg04184175;cg03537184;cg15675612;cg06461219;cg16848873;cg17437489;cg22591675;cg25430089;cg14882356;cg19908097;cg26554534;cg05268271;cg07026794;cg11642756;cg17594003.2;cg14182735;cg25184464;cg27294582;cg12880090;cg12540262;cg10501210;cg24488281;cg02574073;cg02929405;cg17919530;cg14860886;cg11926578;cg17594003.1;cg07774376;cg18092286;cg01865273;cg11265498;cg20324735;cg25928579…
102	Blood	pos	HINFP	1	MA0131.2	2	200	1	41	MA0131.2	68.5855	3.13223	630	12851	370	23641	13481	37492	0.35957	1	4.74453e-67	68.5855	630	2	3	19	19	8	HINFP				jaspar	MA0131.2.bed	1320566	C2H2 zinc finger factors	Factors with multiple dispersed zinc fingers	14752047	HT-SELEX	cg11728741;cg11084334;cg17997082;cg26495946;cg12841266;cg09363187;cg19834403;cg05500919;cg09710440;cg13058338;cg18304538;cg23087015;cg03571891;cg26844246;cg03679521;cg24866418;cg09851167;cg25957641;cg21286076;cg00499875;cg03957108;cg26957053;cg11701748;cg05575054;cg00546693;cg27496468;cg24534517;cg22446589;cg27220635;cg01831882;cg14880272;cg04291050;cg20397004;cg06113157;cg27144703;cg18473521.2;c…
103	Blood	pos	MYCN	1	MA0104.4	2	200	1	24	MA0104.4	16.1378	1.72066	449	11728	551	24764	12177	37492	0.324789	1	1.59586e-15	16.1378	449	3	4	23	23	10	MYCN				jaspar	MA0104.4.bed	4707982	Basic helix-loop-helix factors (bHLH)	bHLH-ZIP	18555785	ChIP-seq	cg11084334;cg11716762;cg26495946;cg12841266;cg09363187;cg09710440;cg23415880;cg13058338;cg03571891;cg03679521;cg13400013;cg24866418;cg09851167;cg21286076;cg08486684;cg00499875;cg22548438;cg18093372;cg26957053;cg27533327;cg06132693;cg11563156;cg11701748;cg05575054;cg00546693;cg09058243;cg24534517;cg22446589;cg27220635;cg01831882;cg14880272;cg06113157;cg27144703;cg18473521.2;cg22358580;cg11634198;c…
106	Blood	pos	NFKB1	1	MA0105.4	2	200	1	25	MA0105.4	2.34999	1.34552	99	2755	901	33737	2854	37492	0.0761229	1	0.0182679	2.34999	99	6	9	41	41	18.7	NFKB1				jaspar	MA0105.4.bed	1279839	Rel homology region (RHR) factors	NF-kappaB-related factors	20066093	HT-SELEX	cg11716762;cg09497746;cg21286076;cg00499875;cg00546693;cg18473521.2;cg23743304;cg18473521.1;cg08659076;cg12302541;cg03233803;cg16181889;cg04203883;cg10437271;cg25400234;cg09661809;cg12946225;cg06879344;cg07311313;cg12036377;cg05723322;cg04582364;cg17026220;cg09911121;cg09317554;cg13050201;cg06303875;cg09354848;cg15292174;cg11848212;cg07817024;cg14202477;cg01153166;cg10707128;cg09075088;cg03196097…
107	Blood	pos	RELA	1	MA0107.1	2	200	1	27	MA0107.1	2.13392	1.17741	391	12877	609	23615	13268	37492	0.353889	1	0.0287561	2.13392	391	7	12	27	27	15.3	RELA				jaspar	MA0107.1.bed	3717964	Rel homology region (RHR) factors	NF-kappaB-related factors	1406630	SELEX	cg11716762;cg12841266;cg05500919;cg09710440;cg13058338;cg18304538;cg03571891;cg26844246;cg13400013;cg24866418;cg09497746;cg21286076;cg08486684;cg22548438;cg18093372;cg26957053;cg00546693;cg09058243;cg04633983;cg22446589;cg13502730;cg04291050;cg20397004;cg18473521.2;cg22397546;cg23743304;cg06210818;cg20142163;cg18473521.1;cg16804284;cg02783173;cg20376497;cg24765252;cg24023187;cg08659076;cg00493831…
109	Blood	pos	SRF	1	MA0083.3	2	200	1	8	MA0083.3	1.54288	1.45369	33	837	967	35655	870	37492	0.023205	1	0.1	1.54288	33	9	7	47	47	21	SRF				jaspar	MA0083.3.bed	337586	MADS box factors	Responders to external signals (SRF/RLM1)	2243767	HT-SELEX	cg22358580;cg06670018;cg05611300;cg07875786;cg12128839;cg17037818;cg23177112;cg00054169;cg20730877;cg02658193;cg03086663;cg23242411;cg04863892;cg11904056;cg19638409;cg20162381;cg09928074;cg09207400;cg27508620;cg02764578;cg25866143;cg09549073;cg00587168;cg02248486;cg01370449;cg21539484;cg08701183;cg02817030;cg13035237;cg16524928;cg09421985;cg17722489;cg26409285
111	Blood	pos	REST	1	MA0138.2	2	200	1	46	MA0138.2	1.15185	1.55899	15	353	985	36139	368	37492	0.00981543	1	0.212258	1.15185	15	11	5	49	49	21.7	REST				jaspar	MA0138.2.bed	37809	C2H2 zinc finger factors	Factors with multiple dispersed zinc fingers	17540862	ChIP-seq	cg11084334;cg12841266;cg23087015;cg24866418;cg21286076;cg02532525;cg09841958;cg18394148;cg25982943;cg12373771;cg18821963;cg21801378;cg11243569;cg27201382;cg21494071
112	Blood	pos	Znf423	1	MA0116.1	2	200	1	34	MA0116.1	1.1426	1.10246	409	14073	591	22419	14482	37492	0.386269	1	0.215641	1.1426	409	12	14	25	25	17	Znf423				jaspar	MA0116.1.bed	4505851	C2H2 zinc finger factors	Factors with multiple dispersed zinc fingers	9774661	SELEX	cg11728741;cg11084334;cg17997082;cg25742767;cg12841266;cg13776863;cg18304538;cg26844246;cg24866418;cg09497746;cg25957641;cg26957053;cg04209192;cg08609675;cg27496468;cg24534517;cg27220635;cg01831882;cg15738808;cg06113157;cg18473521.2;cg22358580;cg22397546;cg23743304;cg10624665;cg20421508;cg12179493;cg18473521.1;cg16804284;cg04060219;cg02783173;cg24765252;cg05611300;cg05584808;cg19964527;cg01686348…
113	Blood	pos	ESR1	1	MA0112.3	2	200	1	30	MA0112.3	0.946991	1.26348	34	989	966	35503	1023	37492	0.0272858	1	0.312697	0.946991	34	13	11	46	46	23.3	ESR1				jaspar	MA0112.3.bed	339278	Nuclear receptors with C4 zinc fingers	Steroid hormone receptors (NR3)	19339991	HT-SELEX	cg05584808;cg03986120;cg14978459;cg12946225;cg07676309;cg13251691;cg01903435;cg09775837;cg01961426;cg09750164;cg09227056;cg25273233;cg24357465;cg13695149;cg22400231;cg26507427;cg01928647;cg10763467;cg19584582;cg15089111;cg05136263;cg17792758;cg10127483;cg01749491;cg27137389;cg14992253;cg24037767;cg12838514;cg24546207;cg06023028;cg14467787;cg10613081;cg04097289;cg08768357
115	Blood	pos	NR3C1	1	MA0113.3	2	200	1	31	MA0113.3	0.216716	0.97451	89	3325	911	33167	3414	37492	0.0910594	1	1	-0.216716	89	15	15	42	42	24	NR3C1				jaspar	MA0113.3.bed	1168029	Nuclear receptors with C4 zinc fingers	Steroid hormone receptors (NR3)	15563547	HT-SELEX	cg23415880;cg18304538;cg25957641;cg21286076;cg03957108;cg20397004;cg06670018;cg05611300;cg05584808;cg25636884;cg19964527;cg01974011;cg19552877;cg01940425;cg25400234;cg14978459;cg06219793;cg04560456;cg17037818;cg23177112;cg15431157;cg01903435;cg25273233;cg09782540;cg15648389;cg25074420;cg26306688;cg17514200;cg04391455;cg26507427;cg20162381;cg24240262;cg16071226;cg05039548;cg19670346;cg00587168;cg0…
117	Blood	pos	TP53	1	MA0106.3	2	200	1	26	MA0106.3	0.0244423	0.764788	32	1512	968	34980	1544	37492	0.0411821	1	1	-0.0244423	32	17	23	48	48	29.3	TP53				jaspar	MA0106.3.bed	616460	p53 domain factors	p53-related factors	1588974	HT-SELEX	cg05584808;cg14978459;cg25061576;cg08159005;cg01903435;cg02658193;cg02102645;cg10347306;cg01049455;cg00906973;cg23893806;cg23009891;cg06824013;cg21709655;cg12815994;cg15403466;cg09486418;cg09897697;cg23137579;cg02817030;cg09355771;cg24037767;cg17722489;cg14403768;cg26067250;cg01440864;cg00748157;cg06892949;cg10129665;cg11939159;cg04097289;cg26409285
121	Blood	pos	SPIB	1	MA0081.2	2	200	1	7	MA0081.2	0.00377934	0.848454	288	11781	712	24711	12069	37492	0.321909	1	1	-0.00377934	288	21	20	33	33	24.7	SPIB				jaspar	MA0081.2.bed	2768444	Tryptophan cluster factors	Ets-related	7624145	ChIP-seq	cg11728741;cg11716762;cg19834403;cg23415880;cg23087015;cg00499875;cg26957053;cg11445774;cg04633983;cg27220635;cg01831882;cg13502730;cg20397004;cg15738808;cg06113157;cg22358580;cg23743304;cg10624665;cg16804284;cg02783173;cg21767196;cg25636884;cg19964527;cg01686348;cg01974011;cg19552877;cg11700079;cg12870762;cg24941333;cg09841958;cg01580681;cg26843878;cg26931581;cg10437271;cg14020187;cg04407762;cg0…
122	Blood	pos	ZNF143	1	MA0088.2	2	200	1	11	MA0088.2	0.0029094	0.763073	84	3915	916	32577	3999	37492	0.106663	1	1	-0.0029094	84	22	24	44	44	30	ZNF143				jaspar	MA0088.2.bed	842939	C2H2 zinc finger factors	More than 3 adjacent zinc fingers	9009278	HT-SELEX	cg13776863;cg23087015;cg04209192;cg08609675;cg13502730;cg21767196;cg00493831;cg18394148;cg16492924;cg12128839;cg23076498;cg17799200;cg04839527;cg01903435;cg25960893;cg14187912;cg00054169;cg20928267;cg08938906;cg20730877;cg12234807;cg26604767;cg18977692;cg01049455;cg19529849;cg12041264;cg23242411;cg05798256;cg04863892;cg19638409;cg00850663;cg00928732;cg18412623;cg09207400;cg00310215;cg07608009;cg2…
123	Blood	pos	NR1H2::RXRA	1	MA0115.1	2	200	1	33	MA0115.1	0.00138762	0.172151	1	211	999	36281	212	37492	0.00565454	1	1	-0.00138762	1	23	50	50	50	41	NR1H2::RXRA				jaspar	MA0115.1.bed	42105	Nuclear receptors with C4 zinc fingers	Thyroid hormone receptor-related factors (NR1)	10187832	SELEX	cg08159005
124	Blood	pos	NFIC::TLX1	1	MA0119.1	2	200	1	36	MA0119.1	0.000130093	0.590914	37	2228	963	34264	2265	37492	0.0604129	1	1	-0.000130093	37	24	42	45	45	37	NFIC::TLX1				jaspar	MA0119.1.bed	546436	SMAD/NF-1 DNA-binding domain factors::Homeo domain factors	Nuclear factor 1::NK	10327073	SELEX	cg25742767;cg20397004;cg24023187;cg07875786;cg21452781;cg21852872;cg11705837;cg07330957;cg25053457;cg03086663;cg11904056;cg15675960;cg00310215;cg27508620;cg13480742;cg17834667;cg18470131;cg12597232;cg01766000;cg13732394;cg14804833;cg22106350;cg10545725;cg17011403;cg08701183;cg21897172;cg21508805;cg07425443;cg16747460;cg05601676;cg02739728;cg06247149;cg22051383;cg12807557;cg13488131;cg24869367;cg0…
125	Blood	pos	USF1	1	MA0093.3	2	200	1	16	MA0093.3	9.28995e-05	0.77234	234	10343	766	26149	10577	37492	0.282114	1	1	-9.28995e-05	234	25	22	40	40	29	USF1				jaspar	MA0093.3.bed	3538525	Basic helix-loop-helix factors (bHLH)	bHLH-ZIP	23332764	ChIP-seq	cg11716762;cg26495946;cg09363187;cg23415880;cg03679521;cg13400013;cg08486684;cg22548438;cg18093372;cg11563156;cg11701748;cg09058243;cg14880272;cg04291050;cg18473521.2;cg22358580;cg11634198;cg06210818;cg12179493;cg18473521.1;cg04060219;cg03045876;cg24023187;cg00493831;cg17668518;cg25636884;cg01686348;cg13730205;cg07940754;cg26843878;cg00059486;cg16175000;cg18824846;cg21452781;cg08938156;cg12128839…
126	Blood	pos	Lhx3	1	MA0135.1	2	200	1	43	MA0135.1	3.66138e-05	0.78238	369	15609	631	20883	15978	37492	0.426171	1	1	-3.66138e-05	369	26	21	31	31	26	Lhx3				jaspar	MA0135.1.bed	9968166	Homeo domain factors	HD-LIM	11602361	SELEX	cg17997082;cg11716762;cg19834403;cg05500919;cg13058338;cg18304538;cg03679521;cg13400013;cg09851167;cg08486684;cg22548438;cg18093372;cg03957108;cg11563156;cg00546693;cg09058243;cg11445774;cg04633983;cg04291050;cg15738808;cg18473521.2;cg11634198;cg06210818;cg20142163;cg20421508;cg18473521.1;cg04060219;cg02783173;cg20376497;cg08659076;cg17668518;cg05463929;cg14737427;cg25636884;cg13730205;cg01974011…
127	Blood	pos	ESRRB	1	MA0141.3	2	200	1	49	MA0141.3	1.11535e-05	0.746285	244	11017	756	25475	11261	37492	0.300357	1	1	-1.11535e-05	244	27	26	36	36	29.7	ESRRB				jaspar	MA0141.3.bed	2738994	Nuclear receptors with C4 zinc fingers	Steroid hormone receptors (NR3)	18555785	HT-SELEX	cg09363187;cg26844246;cg09851167;cg25957641;cg26957053;cg27533327;cg06132693;cg00546693;cg27496468;cg27220635;cg01831882;cg27144703;cg22358580;cg22397546;cg15682828;cg03045876;cg08659076;cg06670018;cg14737427;cg05611300;cg05584808;cg25636884;cg12302541;cg12870762;cg03986120;cg24941333;cg18141557;cg26478990;cg05506365;cg15028514;cg25400234;cg13848598;cg18824846;cg14978459;cg23004138;cg14914422;cg0…
128	Blood	pos	TAL1::TCF3	1	MA0091.1	2	200	1	14	MA0091.1	4.36748e-06	0.759485	396	16907	604	19585	17303	37492	0.461512	1	1	-4.36748e-06	396	28	25	26	28	26.3	TAL1::TCF3				jaspar	MA0091.1.bed	5875015	Basic helix-loop-helix factors (bHLH)	Tal-related	8289805	SELEX	cg11728741;cg11084334;cg17997082;cg25742767;cg11716762;cg26495946;cg12841266;cg09710440;cg13776863;cg23087015;cg03679521;cg24866418;cg25957641;cg21286076;cg00499875;cg26957053;cg04209192;cg27533327;cg06132693;cg11701748;cg08609675;cg27220635;cg01831882;cg14880272;cg06113157;cg27144703;cg18473521.2;cg22358580;cg11634198;cg10624665;cg15682828;cg18473521.1;cg16804284;cg00493831;cg06670018;cg17668518…
132	Blood	pos	CEBPA	1	MA0102.4	2	200	1	22	MA0102.4	4.61943e-08	0.71497	389	17189	611	19303	17578	37492	0.468847	1	1	-4.61943e-08	389	32	28	28	32	29.3	CEBPA				jaspar	MA0102.4.bed	7313999	Basic leucine zipper factors (bZIP)	CEBP-related	8632009	ChIP-seq	cg17997082;cg11716762;cg12841266;cg19834403;cg05500919;cg23415880;cg13776863;cg18304538;cg24866418;cg21286076;cg04209192;cg08609675;cg24534517;cg04633983;cg13502730;cg04291050;cg06113157;cg27144703;cg18473521.2;cg15682828;cg06210818;cg20421508;cg18473521.1;cg24023187;cg00493831;cg06670018;cg05611300;cg25636884;cg13730205;cg01974011;cg19552877;cg12870762;cg13342658;cg14022646;cg18141557;cg05506365…
133	Blood	pos	MAFG::NFE2L1	1	MA0089.2	2	200	1	12	MA0089.2	3.34098e-08	0.578098	87	5164	913	31328	5251	37492	0.140057	1	1	-3.34098e-08	87	33	44	43	44	40	MAFG::NFE2L1				jaspar	MA0089.2.bed	1294309	Basic leucine zipper factors (bZIP)	AP1_Maf-related	9421508	ChIP-seq	cg09497746;cg04633983;cg13502730;cg10624665;cg11622231;cg21767196;cg18141557;cg05506365;cg26931581;cg14279547;cg04293746;cg13759353;cg07311313;cg21097283;cg06219793;cg10395080;cg17026220;cg06303875;cg20291049;cg12001730;cg05562063;cg24780501;cg23449696;cg05798256;cg05679822;cg18352564;cg00115203;cg03097155;cg22300498;cg17177455;cg08402623;cg08406509;cg27379399;cg25876596;cg08373745;cg21487207;cg0…
136	Blood	pos	Pou5f1::Sox2	1	MA0142.1	2	200	1	50	MA0142.1	2.49185e-10	0.646149	243	12112	757	24380	12355	37492	0.329537	1	1	-2.49185e-10	243	36	32	38	38	35.3	Pou5f1::Sox2				jaspar	MA0142.1.bed	3849619	Homeo domain factors::High-mobility group (HMG) domain factors	POU domain factors::SOX-related factors	18555785	ChIP-seq	cg17997082;cg13058338;cg18304538;cg09497746;cg04633983;cg13502730;cg04291050;cg20397004;cg15738808;cg22358580;cg06210818;cg20142163;cg02783173;cg24023187;cg06670018;cg13730205;cg24941333;cg04166812;cg16181889;cg15028514;cg16691593;cg04407762;cg16175000;cg20149183;cg23004138;cg18195411;cg23931487;cg08938156;cg13759353;cg16492924;cg07311313;cg22044564;cg23076498;cg21097283;cg08395267;cg04585382;cg1…
139	Blood	pos	GATA1::TAL1	1	MA0140.2	2	200	1	48	MA0140.2	2.66405e-12	0.624089	269	13536	731	22956	13805	37492	0.368212	1	1	-2.66405e-12	269	39	36	35	39	36.7	GATA1::TAL1				jaspar	MA0140.2.bed	3856077	Other C4 zinc finger-type factors::Basic helix-loop-helix factors (bHLH)	C4-GATA-related::Tal-related	20566737	ChIP-seq	cg11716762;cg19834403;cg05500919;cg13776863;cg18304538;cg23087015;cg03571891;cg26844246;cg13400013;cg24866418;cg25957641;cg08486684;cg22548438;cg18093372;cg04209192;cg11701748;cg08609675;cg04633983;cg22446589;cg13502730;cg04291050;cg18473521.2;cg22397546;cg23743304;cg06210818;cg12179493;cg18473521.1;cg11622231;cg20376497;cg00493831;cg06670018;cg05463929;cg25636884;cg19964527;cg13730205;cg07940754…
140	Blood	pos	TEAD1	1	MA0090.3	2	200	1	13	MA0090.3	3.50726e-13	0.632988	383	18068	617	18424	18451	37492	0.492132	1	1	-3.50726e-13	383	40	33	30	40	34.3	TEAD1				jaspar	MA0090.3.bed	6695482	TEA domain factors	TEF-1-related factors	23332764	ChIP-seq	cg25742767;cg11716762;cg19834403;cg05500919;cg18304538;cg13400013;cg25957641;cg21286076;cg08486684;cg22548438;cg18093372;cg05575054;cg00546693;cg08609675;cg09058243;cg11445774;cg04291050;cg18473521.2;cg06210818;cg20421508;cg12179493;cg18473521.1;cg20376497;cg24765252;cg08659076;cg06670018;cg19964527;cg13730205;cg12870762;cg03986120;cg13518541;cg15131523;cg24941333;cg00193345;cg04203883;cg26931581…
151	Blood	neg	CEBPA	1	MA0102.4	2	200	1	22	MA0102.4	23.1796	1.92084	625	16953	375	19539	17578	37492	0.468847	1	2.2652e-22	23.1796	625	1	5	21	21	9	CEBPA				jaspar	MA0102.4.bed	7313999	Basic leucine zipper factors (bZIP)	CEBP-related	8632009	ChIP-seq	cg17599620;cg14812570;cg04184175;cg03537184;cg15675612;cg25555481;cg06461219;cg16848873;cg10525355;cg17437489;cg19104094;cg05844902;cg04916354;cg14882356;cg19908097;cg05268271;cg07026794;cg07867602;cg11642756;cg16255164;cg17594003.2;cg01131483;cg27294582;cg12880090;cg01633657;cg18871253;cg12382554;cg03926377;cg12540262;cg17856858;cg11723266;cg12186717;cg15680017;cg02806036;cg14860886;cg17644722;c…
158	Blood	neg	Lhx3	1	MA0135.1	2	200	1	43	MA0135.1	6.95105	1.39729	507	15471	493	21021	15978	37492	0.426171	1	1.11525e-06	6.95105	507	8	15	26	26	16.3	Lhx3				jaspar	MA0135.1.bed	9968166	Homeo domain factors	HD-LIM	11602361	SELEX	cg14812570;cg15675612;cg25555481;cg06461219;cg16848873;cg22591675;cg13020851;cg04916354;cg14882356;cg19908097;cg05268271;cg07867602;cg11642756;cg17594003.2;cg01131483;cg14182735;cg25184464;cg12382554;cg03926377;cg16076776;cg12540262;cg17856858;cg11723266;cg02929405;cg15680017;cg17919530;cg02806036;cg19643847;cg17594003.1;cg07774376;cg13571461;cg18470619;cg08230071;cg26979561;cg26423362;cg01865273…
159	Blood	neg	Pou5f1::Sox2	1	MA0142.1	2	200	1	50	MA0142.1	6.76822	1.40393	406	11949	594	24543	12355	37492	0.329537	1	1.66867e-06	6.76822	406	9	14	30	30	17.7	Pou5f1::Sox2				jaspar	MA0142.1.bed	3849619	Homeo domain factors::High-mobility group (HMG) domain factors	POU domain factors::SOX-related factors	18555785	ChIP-seq	cg17599620;cg14812570;cg04184175;cg15675612;cg10525355;cg19104094;cg05844902;cg14882356;cg19908097;cg05268271;cg07026794;cg07867602;cg16255164;cg17594003.2;cg14182735;cg27294582;cg12880090;cg18871253;cg12382554;cg03926377;cg16076776;cg12540262;cg24488281;cg15680017;cg02806036;cg11926578;cg17594003.1;cg13571461;cg26979561;cg26423362;cg25928579.1;cg24903784;cg20001705;cg03668418;cg08268848;cg266675…
[truncated: 480 more rows]

## Sheet: TF Skin
OriginalOrder	tissue	group	TF_name	index	matrixID	batch	buff	userSet	dbSet	collection	log10P	OddsRatio	a	b	c	d	anno_size	background	anno_size_background.ratio	counts_TF_name	FDR	sign.log10P	support	rnkPV	rnkOR	rnkSup	maxRnk	meanRnk	description	cellType	antibody	treatment	dataSource	filename	size	class	family	medline	exp_type	overlap
[truncated: 548 more rows]
