# Supplementary material for: Enhancing epigenetic aging clocks in cetaceans: accurate age estimations in small endangered delphinids, killer whales, pilot whales, belugas, humpbacks, and bowhead whales
Source: Sci Rep. 2025 Feb 3;15:4048. doi: 10.1038/s41598-025-86705-5 (PMC11791194; doi:10.1038/s41598-025-86705-5)
Supplement: Supplementary file 6 — Supplementary Information 6. [file 41598_2025_86705_MOESM6_ESM.xlsx]

## Sheet: SupplementaryData5_Cetacean_Coe
var	Coef.CetaceanBloodSkinAge.LogLinear2	Coef.CetaceanBloodAge.LogLinear2	Coef.CetaceanSkinAge.LogLinear2	Coef.CetaceanDelphinapterusLeucasBloodAge.LogLinear2	Coef.CetaceanLagenorhynchusObliquidensBloodAge.LogLinear2	Coef.CetaceanOrcinusOrcaBloodAge.LogLinear2	Coef.CetaceanTursiopsTruncatusBloodAge.LogLinear2	Coef.CetaceanBalaenaMysticetusSkinAge.LogLinear2	Coef.CetaceanCephalorhynchusHectoriHectoriSkinAge.LogLinear2	Coef.CetaceanDelphinapterusLeucasSkinAge.LogLinear2	Coef.CetaceanLagenorhynchusObliquidensSkinAge.LogLinear2	Coef.CetaceanMegapteraNovaeangliaeSkinAge.LogLinear2	Coef.CetaceanOrcinusOrcaSkinAge.LogLinear2	Coef.CetaceanTursiopsAduncusSkinAge.LogLinear2	Coef.CetaceanTursiopsTruncatusSkinAge.LogLinear2
(Intercept)	-0.203659	0.459012	2.81281	3.74315	-1.86831	3.32117	0.0664589	7.16878	-0.26938	-0.0908357	9.96561	2.89349	5.63539	-0.6497	3.87134
cg12841266	3.76909	0.917057	0.117013	NA	NA	1.87508	0.93227	NA	NA	NA	NA	NA	NA	NA	0.076799
cg10501210	-0.419765	-0.488035	NA	NA	NA	-0.124823	-0.445398	NA	NA	NA	-0.186136	NA	NA	NA	-0.107795
cg13400013	0.214114	NA	NA	NA	0.0048702	NA	NA	NA	NA	NA	NA	1.17072	NA	NA	0.880918
cg00438946	-0.722418	NA	-1.0751	NA	NA	NA	NA	-0.229563	NA	NA	NA	NA	NA	NA	NA
cg00662491	0.249031	NA	0.733037	NA	NA	NA	NA	NA	NA	NA	NA	NA	0.230125	NA	0.00894567
cg01831082	-2.30143	NA	-0.415145	NA	NA	NA	NA	NA	-7.09775	NA	NA	NA	NA	NA	NA
cg02317025	2.5781	NA	2.33685	NA	NA	NA	NA	NA	NA	NA	NA	NA	0.854874	3.77193	NA
cg09026530	-0.155796	NA	-0.402733	NA	NA	NA	NA	NA	-0.291489	NA	NA	NA	NA	NA	NA
cg07010480	-0.521795	NA	-1.08527	NA	NA	NA	NA	NA	NA	NA	NA	NA	NA	NA	-1.96599
cg08695595	0.0321913	NA	1.52052	NA	NA	NA	NA	NA	NA	NA	NA	NA	NA	1.36216	NA
cg09227056	1.22836	NA	1.20866	NA	NA	NA	NA	NA	NA	NA	NA	NA	0.131274	1.91731	1.81172
cg11361078	-0.599444	NA	-0.430137	NA	NA	NA	NA	NA	NA	NA	NA	NA	NA	-0.0377507	NA
cg13237109	-0.329321	NA	-0.454062	NA	NA	NA	NA	NA	NA	NA	NA	NA	NA	NA	-0.295956
cg14443903	-0.665031	NA	-0.858557	NA	NA	NA	NA	NA	NA	NA	NA	NA	-0.18157	NA	NA
cg15809488	-1.55564	NA	-1.5389	NA	NA	NA	NA	-0.159593	NA	-1.16449	NA	NA	-0.00232496	-0.141595	-0.0692544
cg20233387.1	0.246757	NA	0.790446	NA	NA	NA	NA	NA	NA	NA	NA	NA	NA	0.5046	0.906856
cg22929401	-0.951158	NA	-0.407705	NA	NA	NA	NA	-0.555964	NA	-0.737756	NA	NA	NA	NA	NA
cg19690914	0.0134283	NA	0.253658	NA	NA	NA	NA	NA	NA	NA	NA	NA	0.313981	NA	NA
cg24482288	-0.365235	NA	-0.0984054	NA	NA	NA	NA	-1.09254	NA	NA	NA	NA	NA	NA	NA
cg22102944	0.11499	NA	0.0711029	NA	NA	NA	NA	NA	NA	NA	NA	NA	0.160551	0.0230412	NA
cg23576695	-0.278145	NA	-0.236223	NA	NA	NA	NA	NA	NA	NA	NA	NA	NA	-0.952094	-0.0969896
cg25049678	-0.0220189	NA	-0.144874	NA	NA	NA	NA	NA	NA	-0.118247	-0.169025	-0.369038	-0.229808	NA	NA
cg24104506	0.258429	NA	0.559718	NA	NA	NA	NA	NA	NA	NA	NA	NA	NA	NA	0.0847025
cg25201652	-0.769223	NA	-0.42068	NA	NA	NA	NA	NA	NA	NA	NA	-0.00502534	NA	NA	NA
cg26472617	1.14706	NA	2.01737	NA	NA	NA	NA	NA	NA	NA	NA	NA	NA	1.03939	NA
cg27088374	-0.0697592	NA	-0.778175	NA	NA	NA	NA	NA	NA	NA	NA	NA	-0.690206	NA	NA
cg19234378	NA	NA	0.114331	NA	NA	NA	NA	NA	NA	NA	NA	NA	0.321619	NA	NA
cg05262711	NA	NA	0.54039	NA	NA	NA	NA	NA	NA	NA	NA	NA	0.160807	NA	NA
cg03821480	-0.0221343	NA	NA	NA	NA	NA	NA	NA	NA	0.101692	NA	NA	NA	NA	NA
cg04051518	-0.12287	NA	NA	NA	NA	NA	NA	NA	NA	-0.0566704	NA	NA	-0.168233	NA	NA
cg04091966	0.106441	NA	NA	NA	NA	NA	NA	NA	NA	NA	NA	0.10993	NA	NA	NA
cg06472065	-0.0109759	NA	NA	NA	NA	NA	NA	NA	NA	NA	NA	-0.217389	NA	-0.637654	NA
cg07366921	-0.14833	NA	NA	NA	NA	NA	NA	NA	NA	-0.0756393	NA	NA	NA	NA	NA
cg08796632	-0.141179	NA	NA	NA	NA	NA	NA	NA	NA	NA	NA	NA	-0.316582	NA	NA
cg21977797	-0.338889	NA	NA	NA	NA	NA	NA	NA	NA	NA	NA	NA	-1.24844	NA	NA
cg01814115	NA	NA	-0.0391276	NA	NA	NA	NA	NA	NA	NA	NA	-0.0143427	NA	NA	NA
cg07895731	NA	NA	-0.709834	NA	NA	NA	NA	NA	NA	NA	NA	NA	NA	-0.00215763	NA
cg20582188	NA	NA	-0.32059	NA	NA	NA	NA	NA	-0.818587	NA	NA	NA	NA	NA	NA
cg01903435	NA	0.11084	NA	NA	NA	NA	NA	NA	NA	NA	NA	NA	-0.963134	NA	NA
cg03668418	NA	-0.136865	NA	NA	NA	NA	NA	NA	NA	NA	NA	NA	NA	-0.940596	NA
cg26931400	NA	NA	-0.0417641	NA	NA	NA	NA	-1.69235	NA	NA	NA	NA	-0.348899	NA	NA
cg23437216	-0.528538	NA	NA	NA	NA	NA	NA	NA	NA	NA	NA	-1.46408	NA	NA	NA
cg06029792	NA	NA	0.847645	NA	NA	NA	NA	NA	NA	0.557832	NA	NA	NA	NA	NA
cg00386499	NA	NA	-0.321577	NA	NA	NA	NA	NA	NA	NA	-0.515971	NA	NA	NA	NA
cg01675333	NA	NA	-0.0502854	NA	NA	NA	NA	-0.0650937	NA	NA	-0.134129	NA	-0.0538943	NA	NA
cg07867602	NA	-0.525001	NA	NA	NA	NA	NA	NA	NA	NA	NA	0.0822394	NA	NA	NA
cg19109725	NA	NA	-0.0293093	NA	NA	NA	NA	-0.448276	NA	-0.0402886	NA	NA	NA	NA	NA
cg12231969	NA	NA	0.29122	NA	NA	NA	NA	1.00185	NA	NA	NA	NA	NA	NA	NA
cg25915235	NA	NA	-0.0332238	NA	NA	NA	NA	NA	NA	NA	NA	NA	-0.319501	NA	NA
cg09434366	NA	NA	-0.172053	NA	NA	NA	NA	NA	-0.306454	NA	NA	NA	NA	-0.83728	NA
cg21396365	NA	NA	-0.402167	NA	NA	NA	NA	NA	NA	NA	NA	NA	-0.35263	NA	NA
cg22780431	NA	NA	-0.0257339	NA	NA	NA	NA	-0.109172	NA	NA	NA	NA	NA	NA	NA
cg13380453	NA	NA	0.51337	NA	NA	NA	NA	NA	NA	2.31056	NA	NA	NA	NA	NA
cg18433728	NA	NA	-0.0047426	NA	NA	NA	NA	NA	NA	NA	NA	NA	NA	NA	-0.37715
cg18632404	NA	NA	-0.121922	NA	NA	NA	NA	-0.00532798	NA	NA	NA	NA	NA	NA	NA
cg25438282	-0.324789	NA	-0.324541	NA	NA	NA	NA	NA	NA	NA	NA	NA	NA	NA	NA
cg11728741	1.57612	1.1056	0.977581	0.110099	1.24204	1.26729	2.5436	NA	NA	NA	NA	NA	NA	NA	NA
cg21079728	-0.276126	NA	NA	NA	NA	NA	NA	NA	NA	NA	NA	NA	NA	NA	NA
cg20397004	0.46976	NA	0.571277	NA	0.386883	NA	NA	NA	NA	NA	NA	NA	NA	NA	NA
cg07026794	-0.00227879	-0.46465	NA	NA	NA	-0.158349	NA	NA	NA	NA	NA	NA	NA	NA	NA
cg10380103	-0.095911	NA	NA	NA	NA	NA	NA	NA	NA	NA	NA	NA	NA	NA	NA
cg18304538	1.62085	0.55841	NA	NA	NA	NA	1.74366	NA	NA	NA	NA	NA	NA	NA	NA
cg24805210	-0.0421657	-0.375829	NA	NA	NA	NA	-0.192431	NA	NA	NA	NA	NA	NA	NA	NA
cg26957053	0.11319	0.0909747	NA	NA	NA	NA	0.0181701	NA	NA	NA	NA	NA	NA	NA	NA
cg00493831	0.30354	NA	NA	NA	1.09459	NA	NA	NA	NA	NA	NA	NA	NA	NA	NA
cg05844902	-0.0845001	NA	NA	NA	-0.177864	NA	NA	NA	NA	NA	NA	NA	NA	NA	NA
cg06836529	-0.0859912	NA	NA	-0.0427356	NA	NA	NA	NA	NA	NA	NA	NA	NA	NA	NA
cg13502730	0.354791	NA	NA	NA	NA	NA	0.262113	NA	NA	NA	NA	NA	NA	NA	NA
cg18420945	-1.39651	NA	NA	NA	NA	NA	NA	NA	NA	NA	NA	NA	NA	NA	NA
cg07676309	0.00853294	NA	NA	NA	0.0313074	NA	NA	NA	NA	NA	NA	NA	NA	NA	NA
cg15675176	0.616073	NA	NA	NA	NA	NA	0.320418	NA	NA	NA	NA	NA	NA	NA	NA
cg04184175	NA	-1.84131	NA	-0.441306	-0.321315	-0.772329	-0.36508	NA	NA	NA	NA	NA	NA	NA	NA
cg16848873	-0.154256	NA	NA	-0.424839	NA	-0.255648	NA	NA	NA	NA	NA	NA	NA	NA	NA
cg11084334	NA	1.36211	NA	NA	0.849075	NA	1.12078	NA	NA	NA	NA	NA	NA	NA	NA
cg13020851	-0.595022	NA	NA	NA	-0.0450018	NA	NA	NA	NA	NA	NA	NA	NA	NA	NA
cg12946225	NA	0.202004	NA	NA	NA	NA	0.0835003	NA	NA	NA	NA	NA	NA	NA	NA
cg21286076	NA	0.0500239	NA	0.0439854	NA	NA	NA	NA	NA	NA	NA	NA	NA	NA	NA
cg24866418	NA	0.140392	NA	NA	NA	NA	0.402641	NA	NA	NA	NA	NA	NA	NA	NA
cg12880090	NA	-0.114284	NA	NA	-1.29232	NA	NA	NA	NA	NA	NA	NA	NA	NA	NA
cg26554534	NA	-0.617031	NA	NA	NA	NA	-0.344904	NA	NA	NA	NA	NA	NA	NA	NA
cg17437489	-0.114125	NA	NA	NA	-0.213013	NA	-0.129802	NA	NA	NA	NA	NA	NA	NA	NA
cg17594003.2	-0.00177436	NA	NA	NA	NA	NA	-0.0367573	NA	NA	NA	NA	NA	NA	NA	NA
cg14115575	NA	1.2387	NA	NA	NA	NA	1.32778	NA	NA	NA	NA	NA	NA	NA	NA
cg14812570	NA	-0.265342	NA	-0.32918	NA	-0.758904	-0.0164164	NA	NA	NA	NA	NA	NA	NA	NA
cg17997082	NA	0.484921	NA	NA	NA	0.481005	0.00927558	NA	NA	NA	NA	NA	NA	NA	NA
cg24015091	NA	0.0708432	NA	NA	NA	NA	0.0266255	NA	NA	NA	NA	NA	NA	NA	NA
cg19834403	NA	0.21932	NA	0.0562559	NA	NA	NA	NA	NA	NA	NA	NA	NA	NA	NA
cg09363187	NA	0.427165	NA	NA	0.707411	NA	0.14053	NA	NA	NA	NA	NA	NA	NA	NA
cg09710440	NA	1.17007	NA	NA	1.54254	0.260086	NA	NA	NA	NA	NA	NA	NA	NA	NA
cg11622231	NA	0.0371084	NA	0.0800846	NA	NA	NA	NA	NA	NA	NA	NA	NA	NA	NA
cg06670018	NA	0.017155	NA	NA	0.0261783	NA	NA	NA	NA	NA	NA	NA	NA	NA	NA
cg13753818	NA	-0.616397	NA	-0.342597	NA	NA	NA	NA	NA	NA	NA	NA	NA	NA	NA
cg23087015	NA	0.260231	NA	NA	NA	NA	0.283487	NA	NA	NA	NA	NA	NA	NA	NA
cg17037818	NA	NA	0.0119251	NA	NA	0.0439964	NA	NA	NA	NA	NA	NA	NA	NA	NA
cg02532525	0.447768	NA	NA	NA	NA	NA	NA	NA	NA	NA	NA	NA	NA	NA	NA
cg02598071	0.554726	NA	NA	NA	NA	NA	NA	NA	NA	NA	NA	NA	NA	NA	NA
cg02607544	0.0388898	NA	NA	NA	NA	NA	NA	NA	NA	NA	NA	NA	NA	NA	NA
cg04234156	0.860713	NA	0.843284	NA	NA	NA	NA	NA	NA	NA	NA	NA	NA	NA	NA
cg00103762	0.789828	NA	0.37968	NA	NA	NA	NA	NA	NA	NA	NA	NA	NA	NA	NA
cg00249744	-2.51058	NA	-0.39662	NA	NA	NA	NA	NA	NA	NA	NA	NA	NA	NA	NA
cg13452214	-0.778675	NA	NA	NA	NA	NA	NA	NA	NA	NA	NA	NA	NA	NA	NA
cg00616272	0.172933	NA	0.0580417	NA	NA	NA	NA	NA	NA	NA	NA	NA	NA	NA	NA
cg21896024	0.18515	NA	NA	NA	NA	NA	NA	NA	NA	NA	NA	NA	NA	NA	NA
cg07012968	0.118625	NA	NA	NA	NA	NA	NA	NA	NA	NA	NA	NA	NA	NA	NA
cg13754720	1.46551	NA	NA	NA	NA	NA	NA	NA	NA	NA	NA	NA	NA	NA	NA
cg02481736	0.0374183	NA	0.230984	NA	NA	NA	NA	NA	NA	NA	NA	NA	NA	NA	NA
cg02743560	-0.162588	NA	-0.0764124	NA	NA	NA	NA	NA	NA	NA	NA	NA	NA	NA	NA
cg02918319	0.526304	NA	0.560133	NA	NA	NA	NA	NA	NA	NA	NA	NA	NA	NA	NA
cg03058520	0.449347	NA	0.0731227	NA	NA	NA	NA	NA	NA	NA	NA	NA	NA	NA	NA
cg03091146	-0.318705	NA	-0.201971	NA	NA	NA	NA	NA	NA	NA	NA	NA	NA	NA	NA
cg03232860	2.29456	NA	1.28284	NA	NA	NA	NA	NA	NA	NA	NA	NA	NA	NA	NA
cg03941011	-0.0533086	NA	-0.162292	NA	NA	NA	NA	NA	NA	NA	NA	NA	NA	NA	NA
cg04561309	0.253798	NA	0.135786	NA	NA	NA	NA	NA	NA	NA	NA	NA	NA	NA	NA
cg05399958	-2.94174	NA	-1.14395	NA	NA	NA	NA	NA	NA	NA	NA	NA	NA	NA	NA
cg11654048	-0.000380156	NA	NA	NA	NA	NA	NA	NA	NA	NA	NA	NA	NA	NA	NA
cg05486014	-0.220893	NA	-0.360645	NA	NA	NA	NA	NA	NA	NA	NA	NA	NA	NA	NA
cg05605102	0.0917525	NA	0.169035	NA	NA	NA	NA	NA	NA	NA	NA	NA	NA	NA	NA
cg06315860	-0.123521	NA	-0.25957	NA	NA	NA	NA	NA	NA	NA	NA	NA	NA	NA	NA
cg04294426	-0.0481721	NA	NA	NA	NA	NA	NA	NA	NA	NA	NA	NA	NA	NA	NA
cg07440924	0.889371	NA	0.62221	NA	NA	NA	NA	NA	NA	NA	NA	NA	NA	NA	NA
cg07601683	-0.246887	NA	-0.314946	NA	NA	NA	NA	NA	NA	NA	NA	NA	NA	NA	NA
cg08069628	0.257152	NA	0.114965	NA	NA	NA	NA	NA	NA	NA	NA	NA	NA	NA	NA
cg11855699	1.33712	NA	1.1499	NA	NA	NA	NA	NA	NA	NA	NA	NA	NA	NA	NA
cg05037737	0.108564	NA	NA	NA	NA	NA	NA	NA	NA	NA	NA	NA	NA	NA	NA
cg08823114	-0.0200481	NA	-0.0512535	NA	NA	NA	NA	NA	NA	NA	NA	NA	NA	NA	NA
cg08880986	-0.231403	NA	NA	NA	NA	NA	NA	NA	NA	NA	NA	NA	NA	NA	NA
cg09319435	-0.0884264	NA	-0.180755	NA	NA	NA	NA	NA	NA	NA	NA	NA	NA	NA	NA
cg13228051	0.5428	NA	0.0262497	NA	NA	NA	NA	NA	NA	NA	NA	NA	NA	NA	NA
cg09973880	-0.697786	NA	-0.280765	NA	NA	NA	NA	NA	NA	NA	NA	NA	NA	NA	NA
cg10376094	0.0295082	NA	0.276616	NA	NA	NA	NA	NA	NA	NA	NA	NA	NA	NA	NA
cg10448255	0.642248	NA	0.140695	NA	NA	NA	NA	NA	NA	NA	NA	NA	NA	NA	NA
cg10661056	-0.346369	NA	-0.11794	NA	NA	NA	NA	NA	NA	NA	NA	NA	NA	NA	NA
cg10865119	1.86987	NA	0.57463	NA	NA	NA	NA	NA	NA	NA	NA	NA	NA	NA	NA
cg09362546	-0.162348	NA	NA	NA	NA	NA	NA	NA	NA	NA	NA	NA	NA	NA	NA
cg11616824	0.296562	NA	0.0014756	NA	NA	NA	NA	NA	NA	NA	NA	NA	NA	NA	NA
cg11746914	-0.313124	NA	-0.165485	NA	NA	NA	NA	NA	NA	NA	NA	NA	NA	NA	NA
cg12597232	0.10929	NA	0.223746	NA	NA	NA	NA	NA	NA	NA	NA	NA	NA	NA	NA
cg12897917	-0.94919	NA	-1.97252	NA	NA	NA	NA	NA	NA	NA	NA	NA	NA	NA	NA
cg27038006	NA	NA	0.250793	NA	NA	NA	NA	NA	NA	NA	NA	NA	NA	NA	NA
cg13837730	-0.521384	NA	-0.173955	NA	NA	NA	NA	NA	NA	NA	NA	NA	NA	NA	NA
cg14212534	0.225251	NA	0.267722	NA	NA	NA	NA	NA	NA	NA	NA	NA	NA	NA	NA
cg14387043	0.0627251	NA	0.179143	NA	NA	NA	NA	NA	NA	NA	NA	NA	NA	NA	NA
cg17830204	-0.206707	NA	NA	NA	NA	NA	NA	NA	NA	NA	NA	NA	NA	NA	NA
cg15312434	-0.218867	NA	-0.12304	NA	NA	NA	NA	NA	NA	NA	NA	NA	NA	NA	NA
cg15761219	0.117929	NA	0.551801	NA	NA	NA	NA	NA	NA	NA	NA	NA	NA	NA	NA
cg07254032	0.0262855	NA	NA	NA	NA	NA	NA	NA	NA	NA	NA	NA	NA	NA	NA
cg19834279	-0.973282	NA	-1.14212	NA	NA	NA	NA	NA	NA	NA	NA	NA	NA	NA	NA
cg04931708	NA	0.840791	NA	NA	NA	NA	NA	NA	NA	NA	NA	NA	NA	NA	NA
cg17201550	0.311812	NA	0.0708826	NA	NA	NA	NA	NA	NA	NA	NA	NA	NA	NA	NA
cg17537062	0.157624	NA	0.155468	NA	NA	NA	NA	NA	NA	NA	NA	NA	NA	NA	NA
cg17712396	-0.288191	NA	-0.134947	NA	NA	NA	NA	NA	NA	NA	NA	NA	NA	NA	NA
cg17777878	-0.393929	NA	-0.499592	NA	NA	NA	NA	NA	NA	NA	NA	NA	NA	NA	NA
cg18126093	-0.0122479	NA	-0.0180414	NA	NA	NA	NA	NA	NA	NA	NA	NA	NA	NA	NA
cg22262669	0.0917577	NA	0.231049	NA	NA	NA	NA	NA	NA	NA	NA	NA	NA	NA	NA
cg18770368	0.24776	NA	0.102306	NA	NA	NA	NA	NA	NA	NA	NA	NA	NA	NA	NA
cg08097417	-0.207209	NA	NA	NA	NA	NA	NA	NA	NA	NA	NA	NA	NA	NA	NA
cg19439984	-0.193717	NA	-0.129339	NA	NA	NA	NA	NA	NA	NA	NA	NA	NA	NA	NA
cg19346563	0.0601838	NA	NA	NA	NA	NA	NA	NA	NA	NA	NA	NA	NA	NA	NA
cg08468878	0.170841	NA	NA	NA	NA	NA	NA	NA	NA	NA	NA	NA	NA	NA	NA
cg11940021	-0.0984494	NA	NA	NA	NA	NA	NA	NA	NA	NA	NA	NA	NA	NA	NA
cg20587691	2.28492	NA	1.22577	NA	NA	NA	NA	NA	NA	NA	NA	NA	NA	NA	NA
cg19646671	0.0280506	NA	NA	NA	NA	NA	NA	NA	NA	NA	NA	NA	NA	NA	NA
cg22253535	-0.233229	NA	-0.20168	NA	NA	NA	NA	NA	NA	NA	NA	NA	NA	NA	NA
cg22272938	-0.425926	NA	-0.319631	NA	NA	NA	NA	NA	NA	NA	NA	NA	NA	NA	NA
cg22376420	0.117817	NA	0.0965653	NA	NA	NA	NA	NA	NA	NA	NA	NA	NA	NA	NA
cg22562422	0.572175	NA	0.427085	NA	NA	NA	NA	NA	NA	NA	NA	NA	NA	NA	NA
cg27022663	0.352729	NA	0.124024	NA	NA	NA	NA	NA	NA	NA	NA	NA	NA	NA	NA
cg23079556	-0.384768	NA	-0.184266	NA	NA	NA	NA	NA	NA	NA	NA	NA	NA	NA	NA
cg23114866	0.125979	NA	0.0826149	NA	NA	NA	NA	NA	NA	NA	NA	NA	NA	NA	NA
cg23316150	-1.16743	NA	-0.078435	NA	NA	NA	NA	NA	NA	NA	NA	NA	NA	NA	NA
cg09127786	0.106833	NA	NA	NA	NA	NA	NA	NA	NA	NA	NA	NA	NA	NA	NA
cg23687194	-0.00790546	NA	-0.745474	NA	NA	NA	NA	NA	NA	NA	NA	NA	NA	NA	NA
cg12703184	-0.00879611	NA	NA	NA	NA	NA	NA	NA	NA	NA	NA	NA	NA	NA	NA
cg16941314	0.0966605	NA	NA	NA	NA	NA	NA	NA	NA	NA	NA	NA	NA	NA	NA
cg24147395	0.186743	NA	0.285028	NA	NA	NA	NA	NA	NA	NA	NA	NA	NA	NA	NA
cg24450847	-0.433556	NA	-0.614272	NA	NA	NA	NA	NA	NA	NA	NA	NA	NA	NA	NA
cg09827655	-0.0636694	NA	NA	NA	NA	NA	NA	NA	NA	NA	NA	NA	NA	NA	NA
cg24895764	-0.0836848	NA	-0.0333151	NA	NA	NA	NA	NA	NA	NA	NA	NA	NA	NA	NA
cg03571891	NA	0.557448	NA	NA	NA	NA	NA	NA	NA	NA	NA	NA	NA	NA	NA
cg25678914	-0.349037	NA	-0.202862	NA	NA	NA	NA	NA	NA	NA	NA	NA	NA	NA	NA
cg26504436	0.252554	NA	0.326831	NA	NA	NA	NA	NA	NA	NA	NA	NA	NA	NA	NA
cg08996087	NA	NA	0.211038	NA	NA	NA	NA	NA	NA	NA	NA	NA	NA	NA	NA
cg27201382	0.373787	NA	0.0174808	NA	NA	NA	NA	NA	NA	NA	NA	NA	NA	NA	NA
cg27482810	0.0215771	NA	0.0349285	NA	NA	NA	NA	NA	NA	NA	NA	NA	NA	NA	NA
cg24941333	0.19133	NA	NA	NA	NA	NA	NA	NA	NA	NA	NA	NA	NA	NA	NA
cg10651453	-0.331056	NA	NA	NA	NA	NA	NA	NA	NA	NA	NA	NA	NA	NA	NA
cg05463929	0.0174641	0.353173	NA	NA	NA	NA	NA	NA	NA	NA	NA	NA	NA	NA	NA
cg06461219	-0.116759	-0.755371	NA	NA	NA	NA	NA	NA	NA	NA	NA	NA	NA	NA	NA
cg26014931	0.0645625	NA	NA	NA	NA	NA	NA	NA	NA	NA	NA	NA	NA	NA	NA
cg00363312	NA	NA	-0.284883	NA	NA	NA	NA	NA	NA	NA	NA	NA	NA	NA	NA
cg03721768	-0.493296	NA	NA	NA	NA	NA	NA	NA	NA	NA	NA	NA	NA	NA	NA
cg03767531	0.482602	NA	NA	NA	NA	NA	NA	NA	NA	NA	NA	NA	NA	NA	NA
cg14563628	0.195047	NA	NA	NA	NA	NA	NA	NA	NA	NA	NA	NA	NA	NA	NA
cg19711579	0.883115	0.316865	NA	NA	NA	NA	NA	NA	NA	NA	NA	NA	NA	NA	NA
cg20421508	0.875554	1.88456	NA	NA	NA	NA	NA	NA	NA	NA	NA	NA	NA	NA	NA
cg14991487	0.48208	NA	NA	NA	NA	NA	NA	NA	NA	NA	NA	NA	NA	NA	NA
cg26843878	0.594348	1.47956	NA	NA	NA	NA	NA	NA	NA	NA	NA	NA	NA	NA	NA
cg23019001	0.0742209	NA	NA	NA	NA	NA	NA	NA	NA	NA	NA	NA	NA	NA	NA
cg08424346	-0.0502195	NA	NA	NA	NA	NA	NA	NA	NA	NA	NA	NA	NA	NA	NA
cg00015319	0.148397	NA	NA	NA	NA	NA	NA	NA	NA	NA	NA	NA	NA	NA	NA
cg00038849	-0.0168919	NA	NA	NA	NA	NA	NA	NA	NA	NA	NA	NA	NA	NA	NA
cg04785091	0.0467059	NA	NA	NA	NA	NA	NA	NA	NA	NA	NA	NA	NA	NA	NA
cg04974157	0.00111039	NA	NA	NA	NA	NA	NA	NA	NA	NA	NA	NA	NA	NA	NA
cg00304877	0.0890185	NA	NA	NA	NA	NA	NA	NA	NA	NA	NA	NA	NA	NA	NA
cg00398876	0.051633	NA	NA	NA	NA	NA	NA	NA	NA	NA	NA	NA	NA	NA	NA
cg05322294	-0.279858	NA	NA	NA	NA	NA	NA	NA	NA	NA	NA	NA	NA	NA	NA
cg12390754	-0.0415002	NA	NA	NA	NA	NA	NA	NA	NA	NA	NA	NA	NA	NA	NA
cg00595237	0.0259318	NA	NA	NA	NA	NA	NA	NA	NA	NA	NA	NA	NA	NA	NA
cg12413566	0.0141355	NA	NA	NA	NA	NA	NA	NA	NA	NA	NA	NA	NA	NA	NA
cg09036505	0.468368	NA	NA	NA	NA	NA	NA	NA	NA	NA	NA	NA	NA	NA	NA
cg09113483	0.886588	NA	NA	NA	NA	NA	NA	NA	NA	NA	NA	NA	NA	NA	NA
cg02246955	-0.150083	NA	NA	NA	NA	NA	NA	NA	NA	NA	NA	NA	NA	NA	NA
cg23346072	NA	0.0432743	NA	NA	NA	NA	NA	NA	NA	NA	NA	NA	NA	NA	NA
cg02343568	0.0744641	NA	NA	NA	NA	NA	NA	NA	NA	NA	NA	NA	NA	NA	NA
cg06124187	-0.167092	NA	NA	NA	NA	NA	NA	NA	NA	NA	NA	NA	NA	NA	NA
cg27430422	0.151378	NA	NA	NA	NA	NA	NA	NA	NA	NA	NA	NA	NA	NA	NA
cg20988447	NA	NA	-0.0102275	NA	NA	NA	NA	NA	NA	NA	NA	NA	NA	NA	NA
cg24869569	-0.280292	NA	NA	NA	NA	NA	NA	NA	NA	NA	NA	NA	NA	NA	NA
cg09851167	0.591079	NA	NA	NA	NA	NA	NA	NA	NA	NA	NA	NA	NA	NA	NA
cg02753243	0.144644	NA	NA	NA	NA	NA	NA	NA	NA	NA	NA	NA	NA	NA	NA
cg02821342	-0.328962	NA	NA	NA	NA	NA	NA	NA	NA	NA	NA	NA	NA	NA	NA
cg19204561	NA	NA	NA	NA	NA	NA	-0.396944	NA	NA	NA	NA	NA	NA	NA	NA
cg02957160	-0.00204027	NA	NA	NA	NA	NA	NA	NA	NA	NA	NA	NA	NA	NA	NA
cg06816948	NA	NA	-0.244746	NA	NA	NA	NA	NA	NA	NA	NA	NA	NA	NA	NA
cg25359553	-0.278896	NA	NA	NA	NA	NA	NA	NA	NA	NA	NA	NA	NA	NA	NA
cg25410683	-0.091108	NA	NA	NA	NA	NA	NA	NA	NA	NA	NA	NA	NA	NA	NA
cg03278514	-0.245883	NA	NA	NA	NA	NA	NA	NA	NA	NA	NA	NA	NA	NA	NA
cg03340036	-0.603629	NA	NA	NA	NA	NA	NA	NA	NA	NA	NA	NA	NA	NA	NA
cg03587925	-0.246604	NA	NA	NA	NA	NA	NA	NA	NA	NA	NA	NA	NA	NA	NA
cg03708116	0.273606	NA	NA	NA	NA	NA	NA	NA	NA	NA	NA	NA	NA	NA	NA
cg07555311	-0.736358	NA	NA	NA	NA	NA	NA	NA	NA	NA	NA	NA	NA	NA	NA
cg07575978	0.503694	NA	NA	NA	NA	NA	NA	NA	NA	NA	NA	NA	NA	NA	NA
cg18589741	-0.0138581	NA	NA	NA	NA	NA	NA	NA	NA	NA	NA	NA	NA	NA	NA
cg03829908	-0.474717	NA	NA	NA	NA	NA	NA	NA	NA	NA	NA	NA	NA	NA	NA
cg03880658	0.173133	NA	NA	NA	NA	NA	NA	NA	NA	NA	NA	NA	NA	NA	NA
cg19061675	0.0582382	NA	NA	NA	NA	NA	NA	NA	NA	NA	NA	NA	NA	NA	NA
cg19123351	0.541436	NA	NA	NA	NA	NA	NA	NA	NA	NA	NA	NA	NA	NA	NA
cg04633983	NA	NA	NA	NA	NA	NA	0.246855	NA	NA	NA	NA	NA	NA	NA	NA
cg15152195	0.125491	NA	NA	NA	NA	NA	NA	NA	NA	NA	NA	NA	NA	NA	NA
cg20152954	0.320757	NA	NA	NA	NA	NA	NA	NA	NA	NA	NA	NA	NA	NA	NA
cg08563010	-0.0379124	NA	NA	NA	NA	NA	NA	NA	NA	NA	NA	NA	NA	NA	NA
cg08628894	0.127079	NA	NA	NA	NA	NA	NA	NA	NA	NA	NA	NA	NA	NA	NA
cg12041561	-0.0520351	NA	NA	NA	NA	NA	NA	NA	NA	NA	NA	NA	NA	NA	NA
cg05033071	-0.784888	NA	NA	NA	NA	NA	NA	NA	NA	NA	NA	NA	NA	NA	NA
cg11104864	NA	NA	NA	NA	NA	NA	-0.168094	NA	NA	NA	NA	NA	NA	NA	NA
cg08836912	0.0239135	NA	NA	NA	NA	NA	NA	NA	NA	NA	NA	NA	NA	NA	NA
cg15925255	0.444918	NA	NA	NA	NA	NA	NA	NA	NA	NA	NA	NA	NA	NA	NA
cg05462592	0.20872	NA	NA	NA	NA	NA	NA	NA	NA	NA	NA	NA	NA	NA	NA
cg16049333	0.000371721	NA	NA	NA	NA	NA	NA	NA	NA	NA	NA	NA	NA	NA	NA
cg12477370	-0.534475	NA	NA	NA	NA	NA	NA	NA	NA	NA	NA	NA	NA	NA	NA
cg12568485	-0.210537	NA	NA	NA	NA	NA	NA	NA	NA	NA	NA	NA	NA	NA	NA
cg05734031	-0.0401409	NA	NA	NA	NA	NA	NA	NA	NA	NA	NA	NA	NA	NA	NA
cg12633563	-0.00704131	NA	NA	NA	NA	NA	NA	NA	NA	NA	NA	NA	NA	NA	NA
cg05866252	-0.160193	NA	NA	NA	NA	NA	NA	NA	NA	NA	NA	NA	NA	NA	NA
cg17076630	-0.0216698	NA	NA	NA	NA	NA	NA	NA	NA	NA	NA	NA	NA	NA	NA
cg06238409	-0.835873	NA	NA	NA	NA	NA	NA	NA	NA	NA	NA	NA	NA	NA	NA
cg09606167	-0.00150473	NA	NA	NA	NA	NA	NA	NA	NA	NA	NA	NA	NA	NA	NA
cg06429021	-0.466931	NA	NA	NA	NA	NA	NA	NA	NA	NA	NA	NA	NA	NA	NA
cg17445756	-0.0549408	NA	NA	NA	NA	NA	NA	NA	NA	NA	NA	NA	NA	NA	NA
cg18407591	NA	NA	NA	NA	NA	NA	-0.0469771	NA	NA	NA	NA	NA	NA	NA	NA
cg06480468	-0.131775	NA	NA	NA	NA	NA	NA	NA	NA	NA	NA	NA	NA	NA	NA
cg21371457	0.0195425	NA	NA	NA	NA	NA	NA	NA	NA	NA	NA	NA	NA	NA	NA
cg06878603	-0.0119544	NA	NA	NA	NA	NA	NA	NA	NA	NA	NA	NA	NA	NA	NA
cg25356878	-0.0416946	NA	NA	NA	NA	NA	NA	NA	NA	NA	NA	NA	NA	NA	NA
cg13654195	-0.506602	NA	NA	NA	NA	NA	NA	NA	NA	NA	NA	NA	NA	NA	NA
cg18039160	-0.222818	NA	NA	NA	NA	NA	NA	NA	NA	NA	NA	NA	NA	NA	NA
cg07041869	NA	NA	0.0967504	NA	NA	NA	NA	NA	NA	NA	NA	NA	NA	NA	NA
cg07288292	0.208439	NA	NA	NA	NA	NA	NA	NA	NA	NA	NA	NA	NA	NA	NA
cg06132693	NA	NA	NA	0.00158292	NA	NA	NA	NA	NA	NA	NA	NA	NA	NA	NA
cg11265498	-0.0575658	NA	NA	NA	NA	NA	NA	NA	NA	NA	NA	NA	NA	NA	NA
cg11321459	-0.108309	NA	NA	NA	NA	NA	NA	NA	NA	NA	NA	NA	NA	NA	NA
cg14427009	0.00116736	NA	NA	NA	NA	NA	NA	NA	NA	NA	NA	NA	NA	NA	NA
cg07601141	0.0107615	NA	NA	NA	NA	NA	NA	NA	NA	NA	NA	NA	NA	NA	NA
cg11524316	0.0326744	NA	NA	NA	NA	NA	NA	NA	NA	NA	NA	NA	NA	NA	NA
cg14726968	0.14977	NA	NA	NA	NA	NA	NA	NA	NA	NA	NA	NA	NA	NA	NA
cg14914422	0.410902	NA	NA	NA	NA	NA	NA	NA	NA	NA	NA	NA	NA	NA	NA
cg22976699	0.0752615	NA	NA	NA	NA	NA	NA	NA	NA	NA	NA	NA	NA	NA	NA
cg08375848	-0.0578958	NA	NA	NA	NA	NA	NA	NA	NA	NA	NA	NA	NA	NA	NA
cg22804672	NA	NA	0.0647777	NA	NA	NA	NA	NA	NA	NA	NA	NA	NA	NA	NA
cg03957108	NA	0.0585454	NA	NA	NA	NA	NA	NA	NA	NA	NA	NA	NA	NA	NA
cg04317201	NA	1.70225	NA	NA	NA	NA	NA	NA	NA	NA	NA	NA	NA	NA	NA
cg12040522	-0.777473	NA	NA	NA	NA	NA	NA	NA	NA	NA	NA	NA	NA	NA	NA
cg09606114	NA	NA	-0.0763979	NA	NA	NA	NA	NA	NA	NA	NA	NA	NA	NA	NA
cg26053530	-0.106832	NA	NA	NA	NA	NA	NA	NA	NA	NA	NA	NA	NA	NA	NA
cg12073704	0.0469605	NA	NA	NA	NA	NA	NA	NA	NA	NA	NA	NA	NA	NA	NA
cg12269343	-0.206075	NA	NA	NA	NA	NA	NA	NA	NA	NA	NA	NA	NA	NA	NA
cg12382554	-0.0085571	NA	NA	NA	NA	NA	NA	NA	NA	NA	NA	NA	NA	NA	NA
cg09019215	0.0130628	NA	NA	NA	NA	NA	NA	NA	NA	NA	NA	NA	NA	NA	NA
cg24087686	-0.065863	NA	NA	NA	NA	NA	NA	NA	NA	NA	NA	NA	NA	NA	NA
cg16366051	-0.0232905	NA	NA	NA	NA	NA	NA	NA	NA	NA	NA	NA	NA	NA	NA
cg16485615	-1.08519	NA	NA	NA	NA	NA	NA	NA	NA	NA	NA	NA	NA	NA	NA
cg27294582	NA	-0.310593	NA	NA	NA	NA	NA	NA	NA	NA	NA	NA	NA	NA	NA
cg16769003	-0.153049	NA	NA	NA	NA	NA	NA	NA	NA	NA	NA	NA	NA	NA	NA
cg14860886	NA	-0.668477	NA	NA	NA	NA	NA	NA	NA	NA	NA	NA	NA	NA	NA
cg26373518	NA	-0.0883828	NA	NA	NA	NA	NA	NA	NA	NA	NA	NA	NA	NA	NA
cg09421985	0.123546	NA	NA	NA	NA	NA	NA	NA	NA	NA	NA	NA	NA	NA	NA
cg24605853	-0.0153813	NA	NA	NA	NA	NA	NA	NA	NA	NA	NA	NA	NA	NA	NA
cg15298634	NA	-0.137179	NA	NA	NA	NA	NA	NA	NA	NA	NA	NA	NA	NA	NA
cg20786131	0.125138	NA	NA	NA	NA	NA	NA	NA	NA	NA	NA	NA	NA	NA	NA
cg00146676	NA	NA	NA	0.561551	NA	NA	NA	NA	NA	NA	NA	NA	NA	NA	NA
cg10319627	-0.225396	NA	NA	NA	NA	NA	NA	NA	NA	NA	NA	NA	NA	NA	NA
cg21176478	0.116089	NA	NA	NA	NA	NA	NA	NA	NA	NA	NA	NA	NA	NA	NA
cg01770127	NA	NA	NA	-1.39276	NA	NA	NA	NA	NA	NA	NA	NA	NA	NA	NA
cg21668567	-0.873477	NA	NA	NA	NA	NA	NA	NA	NA	NA	NA	NA	NA	NA	NA
cg18031008	1.31574	NA	NA	NA	NA	NA	NA	NA	NA	NA	NA	NA	NA	NA	NA
cg25297228	NA	NA	NA	0.208323	NA	NA	NA	NA	NA	NA	NA	NA	NA	NA	NA
cg18042159	-1.03886	NA	NA	NA	NA	NA	NA	NA	NA	NA	NA	NA	NA	NA	NA
cg13909487	0.0552502	NA	NA	NA	NA	NA	NA	NA	NA	NA	NA	NA	NA	NA	NA
cg11222788	0.066007	NA	NA	NA	NA	NA	NA	NA	NA	NA	NA	NA	NA	NA	NA
cg07536573	NA	NA	0.410174	NA	NA	NA	NA	NA	NA	NA	NA	NA	NA	NA	NA
cg02321338	NA	NA	-0.0235741	NA	NA	NA	NA	NA	NA	NA	NA	NA	NA	NA	NA
cg18522824	0.0506412	NA	NA	NA	NA	NA	NA	NA	NA	NA	NA	NA	NA	NA	NA
cg11464067	-0.331708	NA	NA	NA	NA	NA	NA	NA	NA	NA	NA	NA	NA	NA	NA
cg00493843	NA	NA	0.125115	NA	NA	NA	NA	NA	NA	NA	NA	NA	NA	NA	NA
cg18754842	0.193139	NA	NA	NA	NA	NA	NA	NA	NA	NA	NA	NA	NA	NA	NA
cg22892466	0.245517	NA	NA	NA	NA	NA	NA	NA	NA	NA	NA	NA	NA	NA	NA
cg01052352	NA	NA	0.0361956	NA	NA	NA	NA	NA	NA	NA	NA	NA	NA	NA	NA
cg15089111	0.0730108	NA	NA	NA	NA	NA	NA	NA	NA	NA	NA	NA	NA	NA	NA
cg03789886	NA	NA	0.0202454	NA	NA	NA	NA	NA	NA	NA	NA	NA	NA	NA	NA
cg11856897	-3.16024	NA	NA	NA	NA	NA	NA	NA	NA	NA	NA	NA	NA	NA	NA
cg01883716	NA	NA	0.0889105	NA	NA	NA	NA	NA	NA	NA	NA	NA	NA	NA	NA
cg15340018	0.117654	NA	NA	NA	NA	NA	NA	NA	NA	NA	NA	NA	NA	NA	NA
cg23384863	0.241634	NA	NA	NA	NA	NA	NA	NA	NA	NA	NA	NA	NA	NA	NA
cg12063651	0.0572203	NA	NA	NA	NA	NA	NA	NA	NA	NA	NA	NA	NA	NA	NA
cg15691199	0.0302073	NA	NA	NA	NA	NA	NA	NA	NA	NA	NA	NA	NA	NA	NA
cg19706682	-0.0833406	NA	NA	NA	NA	NA	NA	NA	NA	NA	NA	NA	NA	NA	NA
cg23795407	-0.0348907	NA	NA	NA	NA	NA	NA	NA	NA	NA	NA	NA	NA	NA	NA
cg18230281	NA	NA	0.0184015	NA	NA	NA	NA	NA	NA	NA	NA	NA	NA	NA	NA
cg07863286	NA	-0.0771453	NA	NA	NA	NA	NA	NA	NA	NA	NA	NA	NA	NA	NA
cg19936176	0.0710699	NA	NA	NA	NA	NA	NA	NA	NA	NA	NA	NA	NA	NA	NA
cg19949881	-0.101243	NA	NA	NA	NA	NA	NA	NA	NA	NA	NA	NA	NA	NA	NA
cg16691593	0.0404402	NA	NA	NA	NA	NA	NA	NA	NA	NA	NA	NA	NA	NA	NA
cg20149183	0.192078	NA	NA	NA	NA	NA	NA	NA	NA	NA	NA	NA	NA	NA	NA
cg12299440	NA	NA	0.0339914	NA	NA	NA	NA	NA	NA	NA	NA	NA	NA	NA	NA
cg04463613	NA	NA	0.783195	NA	NA	NA	NA	NA	NA	NA	NA	NA	NA	NA	NA
cg12875966	-0.126095	NA	NA	NA	NA	NA	NA	NA	NA	NA	NA	NA	NA	NA	NA
cg05247990	NA	NA	0.0449316	NA	NA	NA	NA	NA	NA	NA	NA	NA	NA	NA	NA
cg24830738	NA	NA	0.682194	NA	NA	NA	NA	NA	NA	NA	NA	NA	NA	NA	NA
cg12451099	NA	NA	0.136496	NA	NA	NA	NA	NA	NA	NA	NA	NA	NA	NA	NA
cg06321508	NA	NA	0.0266506	NA	NA	NA	NA	NA	NA	NA	NA	NA	NA	NA	NA
cg13366440	0.055218	NA	NA	NA	NA	NA	NA	NA	NA	NA	NA	NA	NA	NA	NA
cg26679061	0.00968831	NA	NA	NA	NA	NA	NA	NA	NA	NA	NA	NA	NA	NA	NA
cg13163842	NA	NA	NA	0.109337	NA	NA	NA	NA	NA	NA	NA	NA	NA	NA	NA
cg25298864	0.157244	NA	NA	NA	NA	NA	NA	NA	NA	NA	NA	NA	NA	NA	NA
cg11716762	NA	NA	NA	NA	0.00240544	0.815236	0.73476	NA	NA	NA	NA	NA	NA	NA	NA
cg04028333	NA	NA	NA	NA	0.448009	NA	NA	NA	NA	NA	NA	NA	NA	NA	NA
cg04060219	NA	NA	NA	NA	0.526128	NA	NA	NA	NA	NA	NA	NA	NA	NA	NA
cg22206368	-1.53922	NA	NA	NA	NA	NA	NA	NA	NA	NA	NA	NA	NA	NA	NA
cg13931228	-0.261385	NA	NA	NA	NA	NA	NA	NA	NA	NA	NA	NA	NA	NA	NA
cg14242190	NA	NA	0.00562125	NA	NA	NA	NA	NA	NA	NA	NA	NA	NA	NA	NA
cg21777070	NA	NA	2.78274	NA	NA	NA	NA	NA	NA	NA	NA	NA	NA	NA	NA
cg27494383	-0.59744	NA	NA	NA	NA	NA	NA	NA	NA	NA	NA	NA	NA	NA	NA
cg18582260	-0.262008	NA	NA	NA	NA	NA	NA	NA	NA	NA	NA	NA	NA	NA	NA
cg00499875	NA	NA	NA	NA	NA	0.687186	NA	NA	NA	NA	NA	NA	NA	NA	NA
cg19818130	0.13727	NA	NA	NA	NA	NA	NA	NA	NA	NA	NA	NA	NA	NA	NA
cg03926377	NA	NA	NA	NA	NA	-0.00482953	NA	NA	NA	NA	NA	NA	NA	NA	NA
cg25430089	NA	NA	NA	NA	-0.161365	NA	-0.125726	NA	NA	NA	NA	NA	NA	NA	NA
cg00484915	NA	NA	NA	NA	NA	NA	-0.0186084	NA	NA	NA	NA	NA	NA	NA	NA
cg05039548	NA	NA	NA	NA	NA	0.0075663	NA	NA	NA	NA	NA	NA	NA	NA	NA
cg15277914	-0.145364	NA	NA	NA	NA	NA	NA	NA	NA	NA	NA	NA	NA	NA	NA
cg06569016	NA	NA	NA	NA	NA	NA	0.566881	NA	NA	NA	NA	NA	NA	NA	NA
cg19517256	-0.065321	NA	NA	NA	NA	NA	NA	NA	NA	NA	NA	NA	NA	NA	NA
cg24488281	-0.329614	NA	NA	NA	NA	NA	NA	NA	NA	NA	NA	NA	NA	NA	NA
cg15677754	0.419301	NA	NA	NA	NA	NA	NA	NA	NA	NA	NA	NA	NA	NA	NA
cg05791494	NA	-0.473908	NA	NA	NA	NA	NA	NA	NA	NA	NA	NA	NA	NA	NA
cg15584686	NA	0.0333501	NA	NA	NA	NA	NA	NA	NA	NA	NA	NA	NA	NA	NA
cg27573301	-0.000710823	NA	NA	NA	NA	NA	NA	NA	NA	NA	NA	NA	NA	NA	NA
cg12540262	NA	NA	NA	NA	NA	NA	-0.0357309	NA	NA	NA	NA	NA	NA	NA	NA
cg13376897	NA	-0.108713	NA	NA	NA	NA	NA	NA	NA	NA	NA	NA	NA	NA	NA
cg24094229	-0.232548	NA	NA	NA	NA	NA	NA	NA	NA	NA	NA	NA	NA	NA	NA
cg08659076	NA	0.440796	NA	NA	NA	NA	NA	NA	NA	NA	NA	NA	NA	NA	NA
cg19973689	0.070769	NA	NA	NA	NA	NA	NA	NA	NA	NA	NA	NA	NA	NA	NA
cg24393114	0.56446	NA	NA	NA	NA	NA	NA	NA	NA	NA	NA	NA	NA	NA	NA
cg22703759	NA	NA	NA	NA	NA	-0.0986845	NA	NA	NA	NA	NA	NA	NA	NA	NA
cg27188233	-0.0206169	NA	NA	NA	NA	NA	NA	NA	NA	NA	NA	NA	NA	NA	NA
cg17594003.1	NA	NA	NA	NA	NA	NA	-0.0931427	NA	NA	NA	NA	NA	NA	NA	NA
cg20991105	NA	NA	-0.0203047	NA	NA	NA	NA	NA	NA	NA	NA	NA	NA	NA	NA
cg23981308	0.193806	NA	NA	NA	NA	NA	NA	NA	NA	NA	NA	NA	NA	NA	NA
cg26218110	-0.27109	NA	NA	NA	NA	NA	NA	NA	NA	NA	NA	NA	NA	NA	NA
cg22413161	-0.0661995	NA	NA	NA	NA	NA	NA	NA	NA	NA	NA	NA	NA	NA	NA
cg13486820	NA	NA	0.199693	NA	NA	NA	NA	NA	NA	NA	NA	NA	NA	NA	NA
cg22591675	-0.20739	NA	NA	NA	NA	NA	NA	NA	NA	NA	NA	NA	NA	NA	NA
cg02658193	NA	NA	NA	NA	0.33449	NA	NA	NA	NA	NA	NA	NA	NA	NA	NA
cg14009688	NA	-0.380449	NA	NA	NA	NA	NA	NA	NA	NA	NA	NA	NA	NA	NA
cg22244821	NA	NA	NA	NA	NA	NA	-0.243024	NA	NA	NA	NA	NA	NA	NA	NA
cg14055486	NA	-0.0757143	NA	NA	NA	NA	NA	NA	NA	NA	NA	NA	NA	NA	NA
cg19369305	-0.202252	NA	NA	NA	NA	NA	NA	NA	NA	NA	NA	NA	NA	NA	NA
cg05268271	NA	NA	NA	NA	-0.00949817	NA	NA	NA	NA	NA	NA	NA	NA	NA	NA
cg18211931	-0.123944	NA	NA	NA	NA	NA	NA	NA	NA	NA	NA	NA	NA	NA	NA
cg00200794	NA	NA	0.219484	NA	NA	NA	NA	NA	NA	NA	NA	NA	NA	NA	NA
cg19683875	-0.2105	NA	NA	NA	NA	NA	NA	NA	NA	NA	NA	NA	NA	NA	NA
cg25742767	NA	0.712719	NA	NA	NA	NA	NA	NA	NA	NA	NA	NA	NA	NA	NA
cg08029175	NA	NA	NA	0.614706	NA	NA	NA	NA	NA	NA	NA	NA	NA	NA	NA
cg14666740	NA	NA	0.15416	NA	NA	NA	NA	NA	NA	NA	NA	NA	NA	NA	NA
cg15170039	NA	NA	-0.0213463	NA	NA	NA	NA	NA	NA	NA	NA	NA	NA	NA	NA
cg15182846	NA	NA	-0.302233	NA	NA	NA	NA	NA	NA	NA	NA	NA	NA	NA	NA
cg26937431	-0.0748217	NA	NA	NA	NA	NA	NA	NA	NA	NA	NA	NA	NA	NA	NA
cg04728121	NA	NA	NA	NA	NA	-7.74885	NA	NA	NA	NA	NA	NA	NA	NA	NA
cg03653137	NA	NA	-0.481991	NA	NA	NA	NA	NA	NA	NA	NA	NA	NA	NA	NA
cg05204259	NA	NA	NA	NA	NA	-0.323658	NA	NA	NA	NA	NA	NA	NA	NA	NA
cg05228254	NA	NA	NA	NA	NA	-0.198724	NA	NA	NA	NA	NA	NA	NA	NA	NA
cg24397541	NA	NA	0.0341979	NA	NA	NA	NA	NA	NA	NA	NA	NA	NA	NA	NA
cg02225529	NA	NA	-0.852006	NA	NA	NA	NA	NA	NA	NA	NA	NA	NA	NA	NA
cg25699407	NA	NA	NA	NA	0.744605	NA	NA	NA	NA	NA	NA	NA	NA	NA	NA
cg27589485	NA	NA	NA	NA	NA	0.430156	NA	NA	NA	NA	NA	NA	NA	NA	NA
cg10142452	NA	NA	-0.490981	NA	NA	NA	NA	NA	NA	NA	NA	NA	NA	NA	NA
cg17941015	NA	NA	0.0416567	NA	NA	NA	NA	NA	NA	NA	NA	NA	NA	NA	NA
cg21154081	-0.0222891	NA	NA	NA	NA	NA	NA	NA	NA	NA	NA	NA	NA	NA	NA
cg13279679	NA	-0.315311	NA	NA	NA	NA	NA	NA	NA	NA	NA	NA	NA	NA	NA
cg00700237	NA	NA	NA	0.0452821	NA	NA	NA	NA	NA	NA	NA	NA	NA	NA	NA
cg03158789	NA	0.139387	NA	NA	NA	NA	NA	NA	NA	NA	NA	NA	NA	NA	NA
cg14978459	NA	0.228789	NA	NA	NA	NA	NA	NA	NA	NA	NA	NA	NA	NA	NA
cg19908097	NA	NA	NA	NA	NA	-0.745383	NA	NA	NA	NA	NA	NA	NA	NA	NA
cg23743304	NA	NA	NA	NA	2.40283	NA	NA	NA	NA	NA	NA	NA	NA	NA	NA
cg23037560	NA	NA	NA	NA	NA	-1.03244	NA	NA	NA	NA	NA	NA	NA	NA	NA
cg24341129	NA	NA	NA	NA	NA	-0.423796	NA	NA	NA	NA	NA	NA	NA	NA	NA
cg23415880	NA	0.769501	NA	NA	NA	NA	NA	NA	NA	NA	NA	NA	NA	NA	NA
cg24924928	NA	NA	0.151424	NA	NA	NA	NA	NA	NA	NA	NA	NA	NA	NA	NA
cg13058338	NA	NA	NA	0.0702431	0.34719	NA	NA	NA	NA	NA	NA	NA	NA	NA	NA
cg27544190	-0.340737	NA	NA	NA	NA	NA	NA	NA	NA	NA	NA	NA	NA	NA	NA
cg22548438	NA	NA	NA	0.109118	1.40703	NA	NA	NA	NA	NA	NA	NA	NA	NA	NA
cg26844246	NA	0.0314941	NA	NA	NA	NA	NA	NA	NA	NA	NA	NA	NA	NA	NA
cg25845698	NA	NA	0.0355003	NA	NA	NA	NA	NA	NA	NA	NA	NA	NA	NA	NA
cg09793883	NA	NA	NA	0.0563709	NA	NA	NA	NA	NA	NA	NA	NA	NA	NA	NA
cg18346531	NA	-0.0672551	NA	NA	NA	NA	NA	NA	NA	NA	NA	NA	NA	NA	NA
cg09128822	NA	NA	-0.000462495	NA	NA	NA	NA	NA	NA	NA	NA	NA	NA	NA	NA
cg15242494	NA	NA	NA	0.0691282	NA	NA	NA	NA	NA	NA	NA	NA	NA	NA	NA
cg21289680	NA	NA	-0.187998	NA	NA	NA	NA	NA	NA	NA	NA	NA	NA	NA	NA
cg07322285	NA	NA	0.236387	NA	NA	NA	NA	NA	NA	NA	NA	NA	NA	NA	NA
cg03537184	NA	NA	NA	NA	NA	-1.40848	-0.825426	NA	NA	NA	NA	NA	NA	NA	NA
cg19817366	NA	NA	NA	0.103165	NA	NA	NA	NA	NA	NA	NA	NA	NA	NA	NA
cg16512330	NA	NA	NA	NA	1.12291	NA	NA	NA	NA	NA	NA	NA	NA	NA	NA
cg15248423	NA	NA	-0.0847135	NA	NA	NA	NA	NA	NA	NA	NA	NA	NA	NA	NA
cg22988741	NA	NA	0.23442	NA	NA	NA	NA	NA	NA	NA	NA	NA	NA	NA	NA
cg12653312	NA	NA	-0.120396	NA	NA	NA	NA	NA	NA	NA	NA	NA	NA	NA	NA
cg17224602	NA	NA	0.424698	NA	NA	NA	NA	NA	NA	NA	NA	NA	NA	NA	NA
cg18299835	NA	NA	-0.863294	NA	NA	NA	NA	NA	NA	NA	NA	NA	NA	NA	NA
cg19520772	NA	NA	0.0332451	NA	NA	NA	NA	NA	NA	NA	NA	NA	NA	NA	NA
cg12302541	NA	NA	NA	NA	0.700079	NA	NA	NA	NA	NA	NA	NA	NA	NA	NA
cg23177112	NA	NA	NA	NA	0.0380543	NA	NA	NA	NA	NA	NA	NA	NA	NA	NA
cg09312171	NA	NA	0.130886	NA	NA	NA	NA	NA	NA	NA	NA	NA	NA	NA	NA
cg25636884	NA	NA	NA	NA	0.0676825	NA	NA	NA	NA	NA	NA	NA	NA	NA	NA
cg25653223	NA	NA	NA	NA	3.09489	NA	NA	NA	NA	NA	NA	NA	NA	NA	NA
cg19437021	NA	NA	NA	NA	0.131512	NA	NA	NA	NA	NA	NA	NA	NA	NA	NA
cg19420902	NA	NA	0.165624	NA	NA	NA	NA	NA	NA	NA	NA	NA	NA	NA	NA
cg17919530	NA	NA	NA	NA	NA	NA	-0.477502	NA	NA	NA	NA	NA	NA	NA	NA
cg24896496	NA	NA	0.116932	NA	NA	NA	NA	NA	NA	NA	NA	NA	NA	NA	NA
cg22689233	NA	NA	NA	NA	0.0592849	NA	NA	NA	NA	NA	NA	NA	NA	NA	NA
cg20277230	NA	NA	0.0830234	NA	NA	NA	NA	NA	NA	NA	NA	NA	NA	NA	NA
cg21344068	NA	NA	NA	-0.920295	NA	NA	NA	NA	NA	NA	NA	NA	NA	NA	NA
cg17292423	NA	NA	NA	-0.132538	NA	NA	NA	NA	NA	NA	NA	NA	NA	NA	NA
cg13892986	NA	NA	-1.37304	NA	NA	NA	NA	NA	NA	NA	NA	NA	NA	NA	NA
cg11908885	NA	NA	0.879667	NA	NA	NA	NA	NA	NA	NA	NA	NA	NA	NA	NA
cg18897599	NA	NA	NA	-0.0309724	NA	NA	NA	NA	NA	NA	NA	NA	NA	NA	NA
cg25528426	NA	NA	NA	-0.112417	NA	NA	NA	NA	NA	NA	NA	NA	NA	NA	NA
cg26607569	NA	NA	-0.00998368	NA	NA	NA	NA	NA	NA	NA	NA	NA	NA	NA	NA
cg27147137	NA	NA	-0.171702	NA	NA	NA	NA	NA	NA	NA	NA	NA	NA	NA	NA
cg24615697	NA	NA	-0.0365348	NA	NA	NA	NA	NA	NA	NA	NA	NA	NA	NA	NA
cg14899396	NA	NA	NA	-0.428027	NA	NA	NA	NA	NA	NA	NA	NA	NA	NA	NA
cg21366602	NA	NA	NA	-0.0946133	NA	NA	NA	NA	NA	NA	NA	NA	NA	NA	NA
cg00077617	NA	NA	NA	0.0746559	NA	NA	NA	NA	NA	NA	NA	NA	NA	NA	NA
cg21539542	NA	NA	-0.139986	NA	NA	NA	NA	NA	NA	NA	NA	NA	NA	NA	NA
cg21361327	NA	NA	0.141825	NA	NA	NA	NA	NA	NA	NA	NA	NA	NA	NA	NA
cg18808994	NA	NA	NA	0.0355382	NA	NA	NA	NA	NA	NA	NA	NA	NA	NA	NA
cg20699548	NA	NA	NA	NA	NA	NA	-0.218878	NA	NA	NA	NA	NA	NA	NA	NA
cg22457995	NA	NA	NA	-0.14467	NA	NA	NA	NA	NA	NA	NA	NA	NA	NA	NA
cg02783173	NA	NA	NA	0.000745188	NA	NA	NA	NA	NA	NA	NA	NA	NA	NA	NA
cg19965683	NA	NA	NA	-0.0357284	NA	NA	NA	NA	NA	NA	NA	NA	NA	NA	NA
cg17599620	NA	NA	NA	-0.423983	NA	-0.278309	-1.21082	NA	NA	NA	NA	NA	NA	NA	NA
cg04407762	NA	NA	NA	0.390477	NA	NA	NA	NA	NA	NA	NA	NA	NA	NA	NA
cg06554892	NA	NA	NA	NA	1.47894	NA	NA	NA	NA	NA	NA	NA	NA	NA	NA
cg06778417	NA	NA	NA	-0.13352	NA	NA	NA	NA	NA	NA	NA	NA	NA	NA	NA
cg10749945	NA	NA	NA	NA	NA	NA	0.000281334	NA	NA	NA	NA	NA	NA	NA	NA
cg08486684	NA	NA	NA	NA	0.151272	NA	NA	NA	NA	NA	NA	NA	NA	NA	NA
cg09058243	NA	NA	NA	NA	0.327787	NA	NA	NA	NA	NA	NA	NA	NA	NA	NA
cg11723266	NA	NA	NA	NA	-0.0907332	NA	-0.415723	NA	NA	NA	NA	NA	NA	NA	NA
cg10102347	NA	NA	NA	NA	0.0821564	NA	NA	NA	NA	NA	NA	NA	NA	NA	NA
cg04588674	NA	NA	NA	NA	NA	-0.14264	NA	NA	NA	NA	NA	NA	NA	NA	NA
cg18120675	NA	NA	NA	NA	NA	0.054849	NA	NA	NA	NA	NA	NA	NA	NA	NA
cg11276938	NA	NA	NA	0.0104547	NA	NA	NA	NA	NA	NA	NA	NA	NA	NA	NA
cg05584808	NA	NA	NA	NA	NA	NA	0.753234	NA	NA	NA	NA	NA	NA	NA	NA
cg13035237	NA	NA	NA	NA	0.79711	NA	NA	NA	NA	NA	NA	NA	NA	NA	NA
cg06750335	NA	NA	NA	NA	NA	NA	-0.138614	NA	NA	NA	NA	NA	NA	NA	NA
cg09296085	NA	NA	NA	NA	NA	NA	-0.0386573	NA	NA	NA	NA	NA	NA	NA	NA
cg10504143	NA	NA	NA	NA	NA	NA	1.41408	NA	NA	NA	NA	NA	NA	NA	NA
cg26507427	NA	NA	NA	NA	0.00626739	NA	NA	NA	NA	NA	NA	NA	NA	NA	NA
cg10525355	NA	NA	NA	NA	NA	-0.382135	NA	NA	NA	NA	NA	NA	NA	NA	NA
cg12406539	NA	NA	NA	NA	NA	NA	-0.0713199	NA	NA	NA	NA	NA	NA	NA	NA
cg11589094	NA	NA	NA	NA	NA	0.248743	NA	NA	NA	NA	NA	NA	NA	NA	NA
cg14882356	NA	NA	NA	NA	NA	-0.452336	NA	NA	NA	NA	NA	NA	NA	NA	NA
cg17205583	NA	NA	NA	-0.130315	NA	NA	NA	NA	NA	NA	NA	NA	NA	NA	NA
cg02865068	NA	NA	NA	NA	0.604134	NA	NA	NA	NA	NA	NA	NA	NA	NA	NA
cg14182735	NA	NA	NA	NA	NA	NA	-0.166947	NA	NA	NA	NA	NA	NA	NA	NA
cg15405572	NA	NA	NA	NA	NA	NA	-0.0151777	NA	NA	NA	NA	NA	NA	NA	NA
cg03679521	NA	NA	NA	0.354217	NA	NA	NA	NA	NA	NA	NA	NA	NA	NA	NA
cg15675612	NA	NA	NA	NA	NA	NA	-0.137644	NA	NA	NA	NA	NA	NA	NA	NA
cg20142163	NA	NA	NA	0.0549214	NA	NA	NA	NA	NA	NA	NA	NA	NA	NA	NA
cg25280906	NA	NA	NA	NA	NA	-0.330561	NA	NA	NA	NA	NA	NA	NA	NA	NA
cg25875397	NA	NA	NA	-0.0142645	NA	NA	NA	NA	NA	NA	NA	NA	NA	NA	NA
cg18278920	NA	NA	NA	NA	NA	NA	1.0149	NA	NA	NA	NA	NA	NA	NA	NA
cg17514200	NA	NA	NA	NA	0.158775	NA	NA	NA	NA	NA	NA	NA	NA	NA	NA
cg02644056	NA	NA	NA	0.103225	NA	NA	NA	NA	NA	NA	NA	NA	NA	NA	NA
cg18659931	NA	NA	NA	NA	NA	NA	-0.480162	NA	NA	NA	NA	NA	NA	NA	NA
cg16039461	NA	NA	NA	-0.0848092	NA	NA	NA	NA	NA	NA	NA	NA	NA	NA	NA
cg10414253	NA	NA	NA	NA	-0.293894	NA	NA	NA	NA	NA	NA	NA	NA	NA	NA
cg03991594	NA	NA	NA	NA	-0.598312	NA	NA	NA	NA	NA	NA	NA	NA	NA	NA
cg25117614	NA	NA	NA	-0.395715	NA	NA	NA	NA	NA	NA	NA	NA	NA	NA	NA
cg18543660	NA	NA	NA	0.183235	NA	NA	NA	NA	NA	NA	NA	NA	NA	NA	NA
cg04293746	NA	NA	NA	0.0737378	NA	NA	NA	NA	NA	NA	NA	NA	NA	NA	NA
cg25657841	NA	NA	NA	0.215765	NA	NA	NA	NA	NA	NA	NA	NA	NA	NA	NA
cg14020187	NA	NA	NA	0.163585	NA	NA	NA	NA	NA	NA	NA	NA	NA	NA	NA
cg09825961	NA	NA	NA	NA	NA	-0.0870089	NA	NA	NA	NA	NA	NA	NA	NA	NA
cg10462756	NA	NA	NA	NA	NA	0.078112	NA	NA	NA	NA	NA	NA	NA	NA	NA
cg00059486	NA	NA	NA	0.10091	NA	NA	NA	NA	NA	NA	NA	NA	NA	NA	NA
cg08828602	NA	NA	NA	-1.99213	NA	NA	NA	NA	NA	NA	NA	NA	NA	NA	NA
cg02574073	NA	NA	NA	NA	NA	-0.160872	NA	NA	NA	NA	NA	NA	NA	NA	NA
cg20152168	NA	NA	NA	NA	-0.622074	NA	NA	NA	NA	NA	NA	NA	NA	NA	NA
cg00621654	NA	NA	NA	-0.174184	NA	NA	NA	NA	NA	NA	NA	NA	NA	NA	NA
cg22262099	NA	NA	NA	NA	0.223548	NA	NA	NA	NA	NA	NA	NA	NA	NA	NA
cg19828220	NA	NA	NA	NA	NA	-0.271301	NA	NA	NA	NA	NA	NA	NA	NA	NA
cg19670346	NA	NA	NA	0.55051	NA	NA	NA	NA	NA	NA	NA	NA	NA	NA	NA
cg15682828	NA	NA	NA	NA	1.78153	NA	NA	NA	NA	NA	NA	NA	NA	NA	NA
cg06047944	NA	NA	NA	NA	NA	0.000122784	NA	NA	NA	NA	NA	NA	NA	NA	NA
cg15680017	NA	NA	NA	NA	-0.0710322	NA	NA	NA	NA	NA	NA	NA	NA	NA	NA
cg25709478	NA	NA	NA	-0.0655297	NA	NA	NA	NA	NA	NA	NA	NA	NA	NA	NA
cg01112551	NA	NA	NA	NA	-0.0115826	NA	NA	NA	NA	NA	NA	NA	NA	NA	NA
cg19983638	NA	NA	NA	0.0691974	NA	NA	NA	NA	NA	NA	NA	NA	NA	NA	NA
cg10816626	NA	NA	NA	NA	NA	0.0489533	NA	NA	NA	NA	NA	NA	NA	NA	NA
cg18093372	NA	NA	NA	NA	0.0849789	NA	NA	NA	NA	NA	NA	NA	NA	NA	NA
cg15131523	NA	NA	NA	0.490139	NA	NA	NA	NA	NA	NA	NA	NA	NA	NA	NA
cg09317554	NA	NA	NA	0.112831	NA	NA	NA	NA	NA	NA	NA	NA	NA	NA	NA
cg14252141	NA	NA	NA	0.471321	NA	NA	NA	NA	NA	NA	NA	NA	NA	NA	NA
cg15046169	NA	NA	NA	-0.504214	NA	NA	NA	NA	NA	NA	NA	NA	NA	NA	NA
cg11199141	NA	NA	NA	0.131871	NA	NA	NA	NA	NA	NA	NA	NA	NA	NA	NA
cg20162381	NA	NA	NA	0.16355	NA	NA	NA	NA	NA	NA	NA	NA	NA	NA	NA
cg10520899	NA	NA	NA	-0.113115	NA	NA	NA	NA	NA	NA	NA	NA	NA	NA	NA
cg09750164	NA	NA	NA	NA	0.117555	NA	NA	NA	NA	NA	NA	NA	NA	NA	NA
cg26535952	NA	NA	NA	NA	NA	NA	NA	NA	NA	NA	NA	NA	NA	NA	-0.661993
cg25609082	NA	NA	NA	NA	NA	NA	NA	NA	NA	NA	NA	NA	-0.106885	NA	NA
cg04196926	NA	NA	NA	NA	NA	NA	NA	NA	NA	NA	-0.223764	NA	-0.523831	NA	NA
cg08120263	NA	NA	NA	NA	NA	NA	NA	NA	NA	NA	NA	NA	NA	0.367513	1.5698
cg15976167	NA	NA	NA	NA	NA	NA	NA	NA	NA	NA	NA	NA	NA	-0.0537783	-0.174986
cg16947316	NA	NA	NA	NA	NA	NA	NA	NA	NA	NA	NA	NA	NA	-0.0226914	-0.322514
cg12046720	NA	NA	NA	NA	NA	NA	NA	NA	NA	-0.116271	NA	-0.137997	NA	NA	NA
cg06397491	NA	NA	NA	NA	NA	NA	NA	-0.0513918	NA	NA	NA	NA	NA	-0.330121	NA
cg17856858	NA	NA	NA	NA	NA	NA	NA	NA	NA	-0.265364	NA	NA	-0.977063	NA	-0.255355
cg01831882	NA	NA	NA	NA	NA	NA	NA	NA	NA	NA	NA	NA	NA	5.74795	NA
cg01893274	NA	NA	NA	NA	NA	NA	NA	NA	NA	NA	NA	NA	-0.439486	NA	-0.175244
cg03225697	NA	NA	NA	NA	NA	NA	NA	NA	NA	NA	NA	NA	-0.011895	NA	-0.697862
cg05148385	NA	NA	NA	NA	NA	NA	NA	NA	NA	NA	NA	NA	-0.374543	NA	-0.18605
cg20416421	NA	NA	NA	NA	NA	NA	NA	NA	NA	NA	NA	NA	-0.599387	NA	-0.0330975
cg04124389	NA	NA	NA	NA	NA	NA	NA	NA	NA	NA	NA	NA	NA	1.08067	NA
cg06153489	NA	NA	NA	NA	NA	NA	NA	NA	NA	NA	NA	NA	NA	-0.260709	NA
cg00200899	NA	NA	NA	NA	NA	NA	NA	NA	NA	NA	NA	NA	NA	NA	1.75119
cg01990759	NA	NA	NA	NA	NA	NA	NA	NA	NA	NA	NA	NA	NA	NA	-1.53468
cg05111574	NA	NA	NA	NA	NA	NA	NA	NA	NA	NA	NA	NA	NA	NA	-0.252962
cg08333796	NA	NA	NA	NA	NA	NA	NA	NA	NA	NA	NA	NA	NA	6.84886	NA
cg08125125	NA	NA	NA	NA	NA	NA	NA	NA	NA	NA	NA	NA	NA	NA	-0.294258
cg09817427	NA	NA	NA	NA	NA	NA	NA	NA	NA	NA	NA	NA	NA	NA	1.46312
cg10620475	NA	NA	NA	NA	NA	NA	NA	NA	NA	NA	NA	NA	NA	NA	-0.216062
cg10763467	NA	NA	NA	NA	NA	NA	NA	NA	NA	NA	NA	NA	NA	NA	0.77164
cg10876801	NA	NA	NA	NA	NA	NA	NA	NA	NA	NA	NA	NA	NA	NA	-0.0355943
cg12956396	NA	NA	NA	NA	NA	NA	NA	NA	NA	NA	NA	NA	NA	0.0299611	NA
cg12981876	NA	NA	NA	NA	NA	NA	NA	NA	NA	NA	NA	NA	NA	-1.24907	NA
cg14411456	NA	NA	NA	NA	NA	NA	NA	NA	NA	NA	NA	NA	NA	NA	-0.218299
cg15661483	NA	NA	NA	NA	NA	NA	NA	NA	NA	NA	NA	NA	NA	NA	-0.266809
cg17829420	NA	NA	NA	NA	NA	NA	NA	NA	NA	NA	NA	NA	NA	NA	-0.689209
cg17983750	NA	NA	NA	NA	NA	NA	NA	NA	NA	NA	NA	NA	NA	NA	-0.122093
cg18352564	NA	NA	NA	NA	NA	NA	NA	NA	NA	NA	NA	NA	NA	NA	0.966514
cg17915458	NA	NA	NA	NA	NA	NA	NA	NA	NA	NA	NA	NA	NA	-0.0456779	NA
cg19565468	NA	NA	NA	NA	NA	NA	NA	NA	NA	NA	NA	NA	NA	NA	0.441126
cg20315976	NA	NA	NA	NA	NA	NA	NA	NA	NA	NA	NA	NA	NA	NA	-0.843579
cg21477760	NA	NA	NA	NA	NA	NA	NA	NA	NA	NA	NA	NA	NA	NA	-0.17944
cg21628661	NA	NA	NA	NA	NA	NA	NA	NA	NA	NA	NA	NA	NA	NA	-0.217067
cg24216971	NA	NA	NA	NA	NA	NA	NA	NA	NA	NA	NA	NA	NA	-0.219611	NA
cg23449696	NA	NA	NA	NA	NA	NA	NA	NA	NA	NA	NA	NA	NA	NA	0.331498
cg23683971	NA	NA	NA	NA	NA	NA	NA	NA	NA	NA	NA	NA	NA	NA	0.0260108
cg24615318	NA	NA	NA	NA	NA	NA	NA	NA	NA	NA	NA	NA	-0.0178171	NA	NA
cg20138700	NA	NA	NA	NA	NA	NA	NA	NA	NA	NA	NA	0.506027	NA	NA	NA
cg21401000	NA	NA	NA	NA	NA	NA	NA	NA	NA	NA	NA	1.2411	NA	NA	NA
cg18814344	NA	NA	NA	NA	NA	NA	NA	-0.513039	NA	NA	NA	-0.229088	NA	-0.369572	NA
cg21392555	NA	NA	NA	NA	NA	NA	NA	NA	NA	NA	-0.341532	NA	-0.608178	NA	NA
cg09753325	NA	NA	NA	NA	NA	NA	NA	NA	NA	NA	-0.0136617	NA	NA	-0.402492	NA
cg17329011	NA	NA	NA	NA	NA	NA	NA	NA	NA	NA	-0.00156907	NA	NA	NA	NA
cg23778391	NA	NA	NA	NA	NA	NA	NA	NA	NA	-0.539769	NA	NA	-0.089943	NA	NA
cg00422680	NA	NA	NA	NA	NA	NA	NA	NA	NA	NA	NA	NA	NA	-0.656431	NA
cg03836368	NA	NA	NA	NA	NA	NA	NA	-0.422182	NA	NA	NA	NA	-0.308172	NA	NA
cg02082650	NA	NA	NA	NA	NA	NA	NA	NA	NA	NA	NA	NA	NA	-0.0787464	NA
cg02334175	NA	NA	NA	NA	NA	NA	NA	NA	NA	NA	NA	NA	NA	-0.125835	NA
cg02424832	NA	NA	NA	NA	NA	NA	NA	NA	NA	NA	NA	NA	NA	0.0263834	NA
cg04248528	NA	NA	NA	NA	NA	NA	NA	NA	NA	NA	NA	-0.401829	NA	NA	NA
cg03437435	NA	NA	NA	NA	NA	NA	NA	NA	NA	NA	NA	NA	-0.0951106	NA	NA
cg04446004	NA	NA	NA	NA	NA	NA	NA	NA	NA	NA	NA	NA	1.84629	NA	NA
cg06333141	NA	NA	NA	NA	NA	NA	NA	NA	NA	NA	NA	NA	NA	0.149614	NA
cg00141625	NA	NA	NA	NA	NA	NA	NA	NA	NA	NA	-0.0915611	NA	NA	NA	NA
cg08315393	NA	NA	NA	NA	NA	NA	NA	NA	NA	NA	NA	NA	NA	-0.0215978	NA
cg06960698	NA	NA	NA	NA	NA	NA	NA	NA	NA	NA	NA	NA	0.00418918	NA	NA
cg07356745.1	NA	NA	NA	NA	NA	NA	NA	NA	NA	NA	NA	NA	-0.263259	NA	NA
cg09646359	NA	NA	NA	NA	NA	NA	NA	NA	NA	NA	NA	NA	NA	0.199155	NA
cg10289720	NA	NA	NA	NA	NA	NA	NA	NA	NA	NA	NA	NA	NA	2.47276	NA
cg10561550	NA	NA	NA	NA	NA	NA	NA	NA	NA	NA	NA	NA	NA	-1.05024	NA
cg09497746	NA	NA	NA	NA	NA	NA	NA	NA	NA	NA	NA	NA	0.0802016	NA	NA
cg12469785	NA	NA	NA	NA	NA	NA	NA	NA	NA	NA	NA	NA	-0.474672	NA	NA
cg12513264	NA	NA	NA	NA	NA	NA	NA	NA	NA	NA	NA	NA	-0.0229517	NA	NA
cg13189689	NA	NA	NA	NA	NA	NA	NA	NA	NA	NA	NA	NA	NA	1.70171	NA
cg13698738	NA	NA	NA	NA	NA	NA	NA	NA	NA	NA	NA	NA	NA	-0.194082	NA
cg16774566	NA	NA	NA	NA	NA	NA	NA	NA	NA	NA	NA	NA	NA	0.629497	NA
cg17257156	NA	NA	NA	NA	NA	NA	NA	NA	NA	NA	NA	NA	NA	1.87704	NA
cg17263916	NA	NA	NA	NA	NA	NA	NA	NA	NA	NA	NA	NA	NA	1.27675	NA
cg18972841	NA	NA	NA	NA	NA	NA	NA	NA	NA	NA	NA	NA	-0.162185	NA	NA
cg20654074	NA	NA	NA	NA	NA	NA	NA	NA	NA	NA	NA	NA	NA	-0.279905	NA
cg21664672	NA	NA	NA	NA	NA	NA	NA	NA	NA	NA	NA	NA	NA	-0.185904	NA
cg21898068	NA	NA	NA	NA	NA	NA	NA	NA	NA	NA	NA	NA	NA	-0.0381314	NA
cg22712872	NA	NA	NA	NA	NA	NA	NA	NA	NA	NA	NA	NA	NA	-0.775418	NA
cg21454760	NA	NA	NA	NA	NA	NA	NA	NA	NA	NA	NA	NA	-0.205945	NA	NA
cg25636721	NA	NA	NA	NA	NA	NA	NA	NA	NA	NA	NA	NA	NA	-0.434216	NA
cg23940242	NA	NA	NA	NA	NA	NA	NA	NA	NA	NA	NA	NA	-0.154503	NA	NA
cg19044063	NA	NA	NA	NA	NA	NA	NA	NA	NA	NA	NA	-0.562972	NA	NA	NA
cg13627994	NA	NA	NA	NA	NA	NA	NA	NA	NA	NA	-0.0874634	NA	NA	NA	NA
cg13834844	NA	NA	NA	NA	NA	NA	NA	NA	NA	NA	10.1909	NA	NA	NA	NA
cg13349948	NA	NA	NA	NA	NA	NA	NA	NA	NA	NA	-0.115741	NA	-0.18372	NA	NA
cg21822721	NA	NA	NA	NA	NA	NA	NA	NA	NA	NA	NA	-0.36935	NA	NA	NA
cg09461098	NA	NA	NA	NA	NA	NA	NA	NA	-0.481754	-0.236235	NA	NA	-0.0105163	NA	NA
cg07440855	NA	NA	NA	NA	NA	NA	NA	NA	NA	0.135988	NA	NA	NA	NA	NA
cg21420547	NA	NA	NA	NA	NA	NA	NA	NA	NA	0.0755231	NA	0.136552	NA	NA	NA
cg16744571	NA	NA	NA	NA	NA	NA	NA	NA	-0.26353	NA	NA	NA	-0.0762203	NA	NA
cg20345626	NA	NA	NA	NA	NA	NA	NA	NA	NA	NA	-0.000682932	NA	NA	NA	NA
cg22411776	NA	NA	NA	NA	NA	NA	NA	-0.345712	NA	NA	NA	NA	-0.324617	NA	NA
cg25140691	NA	NA	NA	NA	NA	NA	NA	0.446302	NA	NA	NA	NA	0.864184	NA	NA
cg25840352	NA	NA	NA	NA	NA	NA	NA	NA	NA	NA	NA	-0.0104509	NA	NA	NA
cg27311945	NA	NA	NA	NA	NA	NA	NA	NA	NA	NA	NA	-0.390944	NA	NA	NA
cg05552755	NA	NA	NA	NA	NA	NA	NA	NA	NA	NA	NA	-0.124102	NA	NA	NA
cg05575054	NA	NA	NA	NA	NA	NA	NA	NA	NA	NA	NA	0.254062	NA	NA	NA
cg04969475	NA	NA	NA	NA	NA	NA	NA	NA	NA	NA	NA	NA	0.10625	NA	NA
cg26140588	NA	NA	NA	NA	NA	NA	NA	NA	NA	NA	-0.11249	NA	NA	NA	NA
cg05894516	NA	NA	NA	NA	NA	NA	NA	NA	NA	NA	NA	NA	-0.139505	NA	NA
cg08938906	NA	NA	NA	NA	NA	NA	NA	NA	NA	NA	NA	-0.118554	NA	NA	NA
cg09025625	NA	NA	NA	NA	NA	NA	NA	NA	NA	NA	NA	-0.935589	NA	NA	NA
cg07356745.2	NA	NA	NA	NA	NA	NA	NA	NA	NA	NA	NA	NA	-0.0248537	NA	NA
cg08606767	NA	NA	NA	NA	NA	NA	NA	NA	NA	NA	NA	NA	-0.296308	NA	NA
cg10108237	NA	NA	NA	NA	NA	NA	NA	NA	NA	NA	NA	0.751134	NA	NA	NA
cg10932638	NA	NA	NA	NA	NA	NA	NA	NA	NA	NA	NA	0.0905117	NA	NA	NA
cg11848212	NA	NA	NA	NA	NA	NA	NA	NA	NA	NA	NA	1.43761	NA	NA	NA
cg12497410	NA	NA	NA	NA	NA	NA	NA	NA	NA	NA	NA	0.073079	NA	NA	NA
cg13043904	NA	NA	NA	NA	NA	NA	NA	NA	NA	NA	NA	0.322633	NA	NA	NA
cg14596661	NA	NA	NA	NA	NA	NA	NA	NA	NA	NA	NA	NA	-0.0547557	NA	NA
cg15416058	NA	NA	NA	NA	NA	NA	NA	NA	NA	NA	NA	NA	0.0568495	NA	NA
cg17179896	NA	NA	NA	NA	NA	NA	NA	NA	NA	NA	NA	NA	0.575679	NA	NA
cg18166817	NA	NA	NA	NA	NA	NA	NA	NA	NA	NA	NA	NA	-0.536599	NA	NA
cg15986005	NA	NA	NA	NA	NA	NA	NA	NA	NA	NA	NA	-0.290556	NA	NA	NA
cg16678811	NA	NA	NA	NA	NA	NA	NA	NA	NA	NA	NA	-0.0579202	NA	NA	NA
cg17030233	NA	NA	NA	NA	NA	NA	NA	NA	NA	NA	NA	0.744205	NA	NA	NA
cg19854621	NA	NA	NA	NA	NA	NA	NA	NA	NA	NA	NA	NA	-0.25514	NA	NA
cg17378626	NA	NA	NA	NA	NA	NA	NA	NA	NA	NA	NA	-1.06736	NA	NA	NA
cg17938265	NA	NA	NA	NA	NA	NA	NA	NA	NA	NA	NA	0.902038	NA	NA	NA
cg17942396	NA	NA	NA	NA	NA	NA	NA	NA	NA	NA	NA	-0.0639053	NA	NA	NA
cg18922837	NA	NA	NA	NA	NA	NA	NA	NA	NA	NA	NA	-0.135003	NA	NA	NA
cg13060540	NA	NA	NA	NA	NA	NA	NA	NA	NA	NA	-0.0194702	NA	NA	NA	NA
cg06900718	NA	NA	NA	NA	NA	NA	NA	NA	NA	0.125208	NA	NA	NA	NA	NA
cg07339555	NA	NA	NA	NA	NA	NA	NA	NA	NA	0.0108665	NA	NA	NA	NA	NA
cg26026687	NA	NA	NA	NA	NA	NA	NA	NA	NA	NA	NA	NA	-0.047903	NA	NA
cg14372662	NA	NA	NA	NA	NA	NA	NA	NA	NA	NA	-0.696618	NA	NA	NA	NA
cg27325093	NA	NA	NA	NA	NA	NA	NA	NA	NA	NA	-0.242633	-0.00725449	NA	NA	NA
cg24934277	NA	NA	NA	NA	NA	NA	NA	NA	NA	-0.519221	NA	NA	NA	NA	NA
cg22803928	NA	NA	NA	NA	NA	NA	NA	NA	NA	NA	NA	0.00520993	NA	NA	NA
cg01043501	NA	NA	NA	NA	NA	NA	NA	NA	NA	NA	NA	-0.0105572	NA	NA	NA
cg09166627	NA	NA	NA	NA	NA	NA	NA	NA	NA	0.692424	NA	NA	NA	NA	NA
cg02681442	NA	NA	NA	NA	NA	NA	NA	NA	NA	NA	NA	0.155579	NA	NA	NA
cg02915968	NA	NA	NA	NA	NA	NA	NA	NA	NA	NA	NA	-0.309675	NA	NA	NA
cg23398642	NA	NA	NA	NA	NA	NA	NA	NA	NA	NA	-0.258085	NA	NA	NA	NA
cg23424255	NA	NA	NA	NA	NA	NA	NA	NA	NA	NA	-0.470733	NA	NA	NA	NA
cg27122431	NA	NA	NA	NA	NA	NA	NA	NA	NA	NA	NA	0.0358757	NA	NA	NA
cg14903956	NA	NA	NA	NA	NA	NA	NA	NA	NA	-0.0119602	-0.335312	NA	NA	NA	NA
cg05928030	NA	NA	NA	NA	NA	NA	NA	NA	NA	NA	NA	-0.353497	NA	NA	NA
cg14671961	NA	NA	NA	NA	NA	NA	NA	NA	NA	-0.080717	NA	NA	NA	NA	NA
cg08124155	NA	NA	NA	NA	NA	NA	NA	NA	NA	NA	NA	-0.481736	NA	NA	NA
cg27605823	NA	NA	NA	NA	NA	NA	NA	NA	NA	NA	-0.0809222	NA	NA	NA	NA
cg00473176	NA	NA	NA	NA	NA	NA	NA	NA	NA	NA	-0.0047207	NA	NA	NA	NA
cg09624466	NA	NA	NA	NA	NA	NA	NA	NA	NA	NA	NA	0.177712	NA	NA	NA
cg09769045	NA	NA	NA	NA	NA	NA	NA	NA	NA	NA	NA	-0.139689	NA	NA	NA
cg02273345	NA	NA	NA	NA	NA	NA	NA	NA	NA	NA	-0.086476	NA	NA	NA	NA
cg03122810	NA	NA	NA	NA	NA	NA	NA	NA	NA	NA	-0.149829	NA	NA	NA	NA
cg05366673	NA	NA	NA	NA	NA	NA	NA	NA	NA	NA	-0.0123092	NA	NA	NA	NA
cg05884078	NA	NA	NA	NA	NA	NA	NA	NA	NA	NA	-0.234025	NA	NA	NA	NA
cg07404009	NA	NA	NA	NA	NA	NA	NA	NA	NA	NA	-0.211095	NA	NA	NA	NA
cg13325480	NA	NA	NA	NA	NA	NA	NA	NA	NA	NA	NA	-0.219425	NA	NA	NA
cg14227010	NA	NA	NA	NA	NA	NA	NA	NA	NA	NA	NA	-1.5837	NA	NA	NA
cg14241460	NA	NA	NA	NA	NA	NA	NA	NA	NA	NA	NA	4.55351	NA	NA	NA
cg15932297	NA	NA	NA	NA	NA	NA	NA	NA	NA	NA	NA	1.12238	NA	NA	NA
cg08981690	NA	NA	NA	NA	NA	NA	NA	NA	NA	NA	-0.106799	NA	NA	NA	NA
cg10354132	NA	NA	NA	NA	NA	NA	NA	NA	NA	NA	-0.1998	NA	NA	NA	NA
cg10629958	NA	NA	NA	NA	NA	NA	NA	NA	NA	NA	-0.194576	NA	NA	NA	NA
cg17172158	NA	NA	NA	NA	NA	NA	NA	NA	NA	NA	NA	-0.109897	NA	NA	NA
cg11329836	NA	NA	NA	NA	NA	NA	NA	NA	NA	NA	-0.217004	NA	NA	NA	NA
cg11978813	NA	NA	NA	NA	NA	NA	NA	NA	NA	NA	-0.243452	NA	NA	NA	NA
cg12053353	NA	NA	NA	NA	NA	NA	NA	NA	NA	NA	-0.00853952	NA	NA	NA	NA
cg12600648	NA	NA	NA	NA	NA	NA	NA	NA	NA	NA	-0.125708	NA	NA	NA	NA
cg22040780	NA	NA	NA	NA	NA	NA	NA	NA	NA	0.0518426	NA	NA	NA	NA	NA
cg22416332	NA	NA	NA	NA	NA	NA	NA	NA	NA	-0.0941989	NA	NA	NA	NA	NA
cg22603530	NA	NA	NA	NA	NA	NA	NA	NA	NA	-0.267394	NA	NA	NA	NA	NA
cg24145886	NA	NA	NA	NA	NA	NA	NA	NA	NA	NA	NA	0.19265	NA	NA	NA
cg07410014	NA	NA	NA	NA	NA	NA	NA	NA	NA	0.000912751	NA	NA	NA	NA	NA
cg22423049	NA	NA	NA	NA	NA	NA	NA	NA	NA	NA	NA	-0.0946416	NA	NA	NA
cg24287791	NA	NA	NA	NA	NA	NA	NA	-0.61863	NA	NA	NA	NA	NA	NA	NA
cg18054695	NA	NA	NA	NA	NA	NA	NA	NA	NA	NA	-0.0593688	NA	NA	NA	NA
cg23270774	NA	NA	NA	NA	NA	NA	NA	NA	NA	NA	NA	-0.323052	NA	NA	NA
cg26313355	NA	NA	NA	NA	NA	NA	NA	NA	NA	-0.0987168	NA	NA	NA	NA	NA
cg24840164	NA	NA	NA	NA	NA	NA	NA	NA	NA	NA	NA	-0.0813954	NA	NA	NA
cg25529140	NA	NA	NA	NA	NA	NA	NA	NA	NA	NA	NA	-0.303189	NA	NA	NA
cg12744573	NA	NA	NA	NA	NA	NA	NA	NA	NA	0.0354911	NA	NA	NA	NA	NA
cg13288931	NA	NA	NA	NA	NA	NA	NA	NA	NA	0.108518	NA	NA	NA	NA	NA
cg23793099	NA	NA	NA	NA	NA	NA	NA	NA	NA	NA	0.571787	NA	NA	NA	NA
cg23839215	NA	NA	NA	NA	NA	NA	NA	NA	NA	NA	-4.61814	NA	NA	NA	NA
cg00008998	NA	NA	NA	NA	NA	NA	NA	NA	NA	NA	-0.0337892	NA	NA	NA	NA
cg22572209	NA	NA	NA	NA	NA	NA	NA	NA	-0.377364	NA	NA	NA	NA	NA	NA
cg00253867	NA	NA	NA	NA	NA	NA	NA	NA	NA	NA	-0.0735289	NA	NA	NA	NA
cg15219830	NA	NA	NA	NA	NA	NA	NA	NA	NA	0.0596806	NA	NA	NA	NA	NA
cg25254739	NA	NA	NA	NA	NA	NA	NA	NA	-0.176861	-0.0994903	NA	NA	NA	NA	NA
cg00907438	NA	NA	NA	NA	NA	NA	NA	NA	NA	NA	-0.237205	NA	NA	NA	NA
cg01608469	NA	NA	NA	NA	NA	NA	NA	NA	NA	NA	-0.529795	NA	NA	NA	NA
cg15794906	NA	NA	NA	NA	NA	NA	NA	NA	NA	0.447004	NA	NA	NA	NA	NA
cg00162625	NA	NA	NA	NA	NA	NA	NA	NA	NA	-0.043859	NA	NA	NA	NA	NA
cg00220188	NA	NA	NA	NA	NA	NA	NA	NA	NA	0.44648	NA	NA	NA	NA	NA
cg00952468	NA	NA	NA	NA	NA	NA	NA	NA	NA	-0.253089	NA	NA	NA	NA	NA
cg01413040	NA	NA	NA	NA	NA	NA	NA	NA	NA	-0.12725	NA	NA	NA	NA	NA
cg07645671	NA	NA	NA	NA	NA	NA	NA	NA	NA	NA	-0.0198629	NA	NA	NA	NA
cg08253452	NA	NA	NA	NA	NA	NA	NA	NA	NA	NA	-0.175899	NA	NA	NA	NA
cg08489723	NA	NA	NA	NA	NA	NA	NA	NA	NA	NA	-1.33682	NA	NA	NA	NA
cg08639418	NA	NA	NA	NA	NA	NA	NA	NA	NA	NA	-0.133032	NA	NA	NA	NA
cg03361732	NA	NA	NA	NA	NA	NA	NA	NA	NA	-0.0109476	NA	NA	NA	NA	NA
cg03517030	NA	NA	NA	NA	NA	NA	NA	NA	NA	0.225614	NA	NA	NA	NA	NA
cg03529162	NA	NA	NA	NA	NA	NA	NA	NA	NA	-0.134293	NA	NA	NA	NA	NA
cg10830920	NA	NA	NA	NA	NA	NA	NA	NA	NA	NA	-0.644598	NA	NA	NA	NA
cg03732545	NA	NA	NA	NA	NA	NA	NA	NA	NA	-1.38219	NA	NA	NA	NA	NA
cg21155517	NA	NA	NA	NA	NA	NA	NA	NA	NA	-0.149537	NA	NA	NA	NA	NA
cg03866292	NA	NA	NA	NA	NA	NA	NA	NA	NA	0.00803686	NA	NA	NA	NA	NA
cg03929725	NA	NA	NA	NA	NA	NA	NA	NA	NA	-0.362319	NA	NA	NA	NA	NA
cg11260459	NA	NA	NA	NA	NA	NA	NA	NA	-0.416173	NA	NA	NA	NA	NA	NA
cg20224427	NA	NA	NA	NA	NA	NA	NA	-0.0273987	NA	NA	NA	NA	NA	NA	NA
cg20367883	NA	NA	NA	NA	NA	NA	NA	-0.194208	NA	NA	NA	NA	NA	NA	NA
cg14297905	NA	NA	NA	NA	NA	NA	NA	NA	NA	NA	-0.147138	NA	NA	NA	NA
cg22861867	NA	NA	NA	NA	NA	NA	NA	NA	NA	1.51454	NA	NA	NA	NA	NA
cg16839842	NA	NA	NA	NA	NA	NA	NA	NA	NA	NA	-0.00161401	NA	NA	NA	NA
cg23211292	NA	NA	NA	NA	NA	NA	NA	NA	0.170868	NA	NA	NA	NA	NA	NA
cg08352408	NA	NA	NA	NA	NA	NA	NA	NA	NA	1.03375232474547e-05	NA	NA	NA	NA	NA
cg20167424	NA	NA	NA	NA	NA	NA	NA	NA	NA	NA	-0.311739	NA	NA	NA	NA
cg25959150	NA	NA	NA	NA	NA	NA	NA	-0.111688	NA	NA	NA	NA	NA	NA	NA
cg21816480	NA	NA	NA	NA	NA	NA	NA	NA	NA	NA	0.95161	NA	NA	NA	NA
cg22710034	NA	NA	NA	NA	NA	NA	NA	NA	NA	NA	-0.108741	NA	NA	NA	NA
cg16208774	NA	NA	NA	NA	NA	NA	NA	NA	NA	-0.078331	NA	NA	NA	NA	NA
cg16468121	NA	NA	NA	NA	NA	NA	NA	NA	NA	-0.166122	NA	NA	NA	NA	NA
cg16496042	NA	NA	NA	NA	NA	NA	NA	NA	0.171613	NA	NA	NA	NA	NA	NA
cg14022830	NA	NA	NA	NA	NA	NA	NA	NA	NA	-0.298358	NA	NA	NA	NA	NA
cg26109480	NA	NA	NA	NA	NA	NA	NA	NA	NA	NA	-0.000257281	NA	NA	NA	NA
cg02507211	NA	NA	NA	NA	NA	NA	NA	NA	NA	0.0278608	NA	NA	NA	NA	NA
cg26284526	NA	NA	NA	NA	NA	NA	NA	NA	NA	NA	-0.32121	NA	NA	NA	NA
cg18804410	NA	NA	NA	NA	NA	NA	NA	NA	NA	0.103777	NA	NA	NA	NA	NA
cg15444277	NA	NA	NA	NA	NA	NA	NA	NA	NA	0.0436408	NA	NA	NA	NA	NA
cg07279255	NA	NA	NA	NA	NA	NA	NA	0.328931	NA	0.670503	NA	NA	NA	NA	NA
cg15574290	NA	NA	NA	NA	NA	NA	NA	NA	NA	0.115138	NA	NA	NA	NA	NA
cg01187271	NA	NA	NA	NA	NA	NA	NA	-0.244571	NA	NA	NA	NA	NA	NA	NA
cg16124154	NA	NA	NA	NA	NA	NA	NA	NA	NA	0.0213482	NA	NA	NA	NA	NA
cg21608575	NA	NA	NA	NA	NA	NA	NA	NA	NA	-0.0618154	NA	NA	NA	NA	NA
cg21906352	NA	NA	NA	NA	NA	NA	NA	NA	NA	0.459382	NA	NA	NA	NA	NA
cg16882525	NA	NA	NA	NA	NA	NA	NA	NA	NA	0.491573	NA	NA	NA	NA	NA
cg02129856	NA	NA	NA	NA	NA	NA	NA	NA	NA	0.0280036	NA	NA	NA	NA	NA
cg02150961	NA	NA	NA	NA	NA	NA	NA	NA	NA	-0.226654	NA	NA	NA	NA	NA
cg22621796	NA	NA	NA	NA	NA	NA	NA	NA	NA	0.336463	NA	NA	NA	NA	NA
cg03085921	NA	NA	NA	NA	NA	NA	NA	NA	NA	0.121638	NA	NA	NA	NA	NA
cg07436962	NA	NA	NA	NA	NA	NA	NA	NA	NA	-0.00679046	NA	NA	NA	NA	NA
cg19115789	NA	NA	NA	NA	NA	NA	NA	NA	NA	0.227657	NA	NA	NA	NA	NA
cg19169532	NA	NA	NA	NA	NA	NA	NA	NA	NA	-0.048619	NA	NA	NA	NA	NA
cg03665271	NA	NA	NA	NA	NA	NA	NA	NA	NA	1.60424	NA	NA	NA	NA	NA
cg20431797	NA	NA	NA	NA	NA	NA	NA	NA	NA	0.00708052	NA	NA	NA	NA	NA
cg13311046	NA	NA	NA	NA	NA	NA	NA	-0.487532	NA	NA	NA	NA	NA	NA	NA
cg11065917	NA	NA	NA	NA	NA	NA	NA	NA	NA	-0.206662	NA	NA	NA	NA	NA
cg01655814	NA	NA	NA	NA	NA	NA	NA	-0.141093	NA	NA	NA	NA	NA	NA	NA
cg04290831	NA	NA	NA	NA	NA	NA	NA	-0.100598	NA	NA	NA	NA	NA	NA	NA
cg04758190	NA	NA	NA	NA	NA	NA	NA	-0.158372	NA	NA	NA	NA	NA	NA	NA
cg19334246	NA	NA	NA	NA	NA	NA	NA	NA	-0.363522	NA	NA	NA	NA	NA	NA
cg14259906	NA	NA	NA	NA	NA	NA	NA	NA	NA	0.181811	NA	NA	NA	NA	NA
cg22316499	NA	NA	NA	NA	NA	NA	NA	-0.296411	NA	NA	NA	NA	NA	NA	NA
cg15116007	NA	NA	NA	NA	NA	NA	NA	NA	NA	-0.00298897	NA	NA	NA	NA	NA
cg10427592	NA	NA	NA	NA	NA	NA	NA	-0.569415	NA	NA	NA	NA	NA	NA	NA
cg25273233	NA	NA	NA	NA	NA	NA	NA	NA	NA	0.0738207	NA	NA	NA	NA	NA
cg08521601	NA	NA	NA	NA	NA	NA	NA	NA	NA	-0.284382	NA	NA	NA	NA	NA
cg00900456	NA	NA	NA	NA	NA	NA	NA	-0.303713	NA	NA	NA	NA	NA	NA	NA
cg10201451	NA	NA	NA	NA	NA	NA	NA	NA	NA	-0.111294	NA	NA	NA	NA	NA
cg01445252	NA	NA	NA	NA	NA	NA	NA	-0.130446	NA	NA	NA	NA	NA	NA	NA
cg13884229	NA	NA	NA	NA	NA	NA	NA	-0.0337767	NA	NA	NA	NA	NA	NA	NA
cg15804503	NA	NA	NA	NA	NA	NA	NA	-0.0284912	NA	NA	NA	NA	NA	NA	NA
cg18480996	NA	NA	NA	NA	NA	NA	NA	NA	NA	-0.302263	NA	NA	NA	NA	NA
cg17185827	NA	NA	NA	NA	NA	NA	NA	NA	NA	-0.210819	NA	NA	NA	NA	NA
cg17616139	NA	NA	NA	NA	NA	NA	NA	NA	NA	-0.726429	NA	NA	NA	NA	NA
cg18016365	NA	NA	NA	NA	NA	NA	NA	NA	NA	1.32461	NA	NA	NA	NA	NA
cg19570901	NA	NA	NA	NA	NA	NA	NA	NA	NA	-0.0178868	NA	NA	NA	NA	NA
cg24023187	NA	NA	NA	NA	NA	NA	NA	NA	NA	0.217851	NA	NA	NA	NA	NA
cg00192066	NA	NA	NA	NA	NA	NA	NA	0.308046	NA	NA	NA	NA	NA	NA	NA
cg15469181	NA	NA	NA	NA	NA	NA	NA	NA	NA	-0.0232779	NA	NA	NA	NA	NA
cg22069272	NA	NA	NA	NA	NA	NA	NA	-0.448836	NA	NA	NA	NA	NA	NA	NA
cg12397506	NA	NA	NA	NA	NA	NA	NA	-0.0624308	NA	NA	NA	NA	NA	NA	NA
cg27228973	NA	NA	NA	NA	NA	NA	NA	NA	NA	-2.68636	NA	NA	NA	NA	NA
cg27338130	NA	NA	NA	NA	NA	NA	NA	-0.812229	NA	NA	NA	NA	NA	NA	NA
cg11899185	NA	NA	NA	NA	NA	NA	NA	-0.0180409	NA	NA	NA	NA	NA	NA	NA
cg08001104	NA	NA	NA	NA	NA	NA	NA	-0.000559883	NA	NA	NA	NA	NA	NA	NA
cg22660876	NA	NA	NA	NA	NA	NA	NA	NA	1.03997	NA	NA	NA	NA	NA	NA
cg07258946	NA	NA	NA	NA	NA	NA	NA	-0.146654	NA	NA	NA	NA	NA	NA	NA
cg26632664	NA	NA	NA	NA	NA	NA	NA	-0.0450617	NA	NA	NA	NA	NA	NA	NA
cg25579908	NA	NA	NA	NA	NA	NA	NA	NA	NA	-0.548014	NA	NA	NA	NA	NA
cg25830020	NA	NA	NA	NA	NA	NA	NA	-1.72816	NA	NA	NA	NA	NA	NA	NA
cg11022085	NA	NA	NA	NA	NA	NA	NA	0.0941211	NA	NA	NA	NA	NA	NA	NA
cg07707172	NA	NA	NA	NA	NA	NA	NA	-0.431802	NA	NA	NA	NA	NA	NA	NA
cg09622321	NA	NA	NA	NA	NA	NA	NA	-0.245057	NA	NA	NA	NA	NA	NA	NA
